# Supplementary material for: In silico re-assessment of a diagnostic RT-qPCR assay for universal detection of Influenza A viruses
Source: Sci Rep. 2019 Feb 7;9:1630. doi: 10.1038/s41598-018-37869-w (PMC6367508; doi:10.1038/s41598-018-37869-w)
Supplement: Supplementary file 2 — Sequence Tracer-Supplemetary Dataset [file 41598_2018_37869_MOESM2_ESM.zip]

Archive with 5 entries (5 files):
- Avian 21,530 SVIP-MP concatenated.fasta
- Human H1N1pdm 16,948 SVIP-MP concatenated.fasta
- Human H3N2 37,046 SVIP-MP concatenated.fasta
- Others 7,064 SVIP-MP concatenated.fasta
- Swine 9,337 SVIP-MP concatenated.fasta
