# Supplementary material for: In silico re-assessment of a diagnostic RT-qPCR assay for universal detection of Influenza A viruses
Source: Sci Rep. 2019 Feb 7;9:1630. doi: 10.1038/s41598-018-37869-w (PMC6367508; doi:10.1038/s41598-018-37869-w)
Supplement: Supplementary file 2 — Sequence Tracer-Supplemetary Dataset [file 41598_2018_37869_MOESM2_ESM.zip › Human H1N1pdm 16,948 SVIP-MP concatenated.fasta]

>A/California/04/2009 | EPI_ISL_29573 | A / H1N1
ggccccctcaaagccgagtgcccagggactgcagcgtagacg
>A/Washington/14/2009 | EPI_ISL_31203 | A / H1N1
ggccccctcaaagccgagtgcccagggactgcagcgtagacg
>A/Texas/04/2009 | EPI_ISL_29580 | A / H1N1
ggccccctcaaagccgagtgcccagggactgcagcgtagacg
>A/Mexico/4482/2009 | EPI_ISL_29610 | A / H1N1
ggccccctcaaagccgagtgcccagggactgcagcgtagacg
>A/Argentina/HNRG16/2009 | EPI_ISL_66023 | A / H1N1
ggccccctcaaagccgagtgcccagggactgcagcgtagacg
>A/Argentina/HNRG17/2009 | EPI_ISL_66024 | A / H1N1
ggccccctcaaagccgagtgcccagggactgcagcgtagacg
>A/Argentina/HNRG18/2009 | EPI_ISL_66025 | A / H1N1
ggccccctcaaagccgagtgcccagggactgcagcgtagacg
>A/Argentina/HNRG20/2009 | EPI_ISL_66026 | A / H1N1
ggccccctcaaagccgagtgcccagggactgcagcgtagacg
>A/Argentina/HNRG21/2009 | EPI_ISL_66027 | A / H1N1
ggccccctcaaagccgagtgcccagggactgcagcgtagacg
>A/Argentina/HNRG23/2009 | EPI_ISL_66028 | A / H1N1
ggccccctcaaagccgagtgcccagggactgcagcgtagacg
>A/Argentina/HNRG30/2009 | EPI_ISL_66030 | A / H1N1
ggccccctcaaagccgagtgcccagggactgcagcgtagacg
>A/Argentina/HNRG31/2009 | EPI_ISL_66031 | A / H1N1
ggccccctcaaagccgagtgcccagggactgcagcgtagacg
>A/Argentina/HNRG33/2009 | EPI_ISL_66033 | A / H1N1
ggccccctcaaagccgagtgcccagggactgcagcgtagacg
>A/Argentina/HNRG36/2009 | EPI_ISL_66034 | A / H1N1
ggccccctcaaagccgagtgcccagggactgcagcgtagacg
>A/Argentina/HNRG37/2009 | EPI_ISL_66035 | A / H1N1
ggccccctcaaagccgagtgcccagggactgcagcgtagacg
>A/Argentina/HNRG39/2009 | EPI_ISL_66036 | A / H1N1
ggccccctcaaagccgagtgcccagggactgcagcgtagacg
>A/Argentina/HNRG45/2009 | EPI_ISL_66041 | A / H1N1
ggccccctcaaagccgagtgcccagggactgcagcgtagacg
>A/Argentina/HNRG48/2009 | EPI_ISL_66042 | A / H1N1
ggccccctcaaagccgagtgcccagggactgcagcgtagacg
>A/Argentina/HNRG5/2009 | EPI_ISL_66043 | A / H1N1
ggccccctcaaagccgagtgcccagggactgcagcgtagacg
>A/Argentina/HNRG8/2009 | EPI_ISL_66044 | A / H1N1
ggccccctcaaagccgagtgcccagggactgcagcgtagacg
>A/Argentina/HNRG3/2009 | EPI_ISL_66029 | A / H1N1
ggccccctcaaagccgagtgcccagggactgcagcgtagacg
>A/Argentina/HNRG32/2009 | EPI_ISL_66032 | A / H1N1
ggccccctcaaagccgagtgcccagggactgcagcgtagacg
>A/Argentina/HNRG41/2009 | EPI_ISL_66038 | A / H1N1
ggccccctcaaagccgagtgcccagggactgcagcgtagacg
>A/Argentina/HNRG42/2009 | EPI_ISL_66039 | A / H1N1
ggccccctcaaagccgagtgcccagggactgcagcgtagacg
>A/Beijing/502/2009 | EPI_ISL_31667 | A / H1N1
ggccccctcaaagccgagtgcccagggactgcagcgtagacg
>A/Paris/1878/2012 | EPI_ISL_134350 | A / H1N1
ggccccctcaaagccgagtgcccagggactgcagcgtagacg
>A/California/05/2009 | EPI_ISL_29575 | A / H1N1
ggccccctcaaagccgagtgcccagggactgcagcgtagacg
>A/California/06/2009 | EPI_ISL_29576 | A / H1N1
ggccccctcaaagccgagtgcccagggactgcagcgtagacg
>A/California/07/2009 | EPI_ISL_29577 | A / H1N1
ggccccctcaaagccgagtgcccagggactgcagcgtagacg
>A/California/09/2009 | EPI_ISL_29582 | A / H1N1
ggccccctcaaagccgagtgcccagggactgcagcgtagacg
>A/Mexico/4115/2009 | EPI_ISL_29613 | A / H1N1
ggccccctcaaagccgagtgcccagggactgcagcgtagacg
>A/Mexico/4603/2009 | EPI_ISL_29616 | A / H1N1
ggccccctcaaagccgagtgcccagggactgcagcgtagacg
>A/California/04/2009 | EPI_ISL_29618 | A / H1N1
ggccccctcaaagccgagtgcccagggactgcagcgtagacg
>A/California/07/2009 | EPI_ISL_31553 | A / H1N1
ggccccctcaaagccgagtgcccagggactgcagcgtagacg
>A/California/07/2009 | EPI_ISL_31158 | A / H1N1
ggccccctcaaagccgagtgcccagggactgcagcgtagacg
>A/California/08/2009 | EPI_ISL_29621 | A / H1N1
ggccccctcaaagccgagtgcccagggactgcagcgtagacg
>A/California/08/2009 | EPI_ISL_29622 | A / H1N1
ggccccctcaaagccgagtgcccagggactgcagcgtagacg
>A/Auckland/3/2009 | EPI_ISL_29708 | A / H1N1
ggccccctcaaagccgagtgcccagggactgcagcgtagacg
>A/Auckland/2/2009 | EPI_ISL_29709 | A / H1N1
ggccccctcaaagccgagtgcccagggactgcagcgtagacg
>A/Mexico/4486/2009 | EPI_ISL_29711 | A / H1N1
ggccccctcaaagccgagtgcccagggactgcagcgtagacg
>A/Mexico/4486/2009 | EPI_ISL_29732 | A / H1N1
ggccccctcaaagccgagtgcccagggactgcagcgtagacg
>A/Mexico/4603/2009 | EPI_ISL_29734 | A / H1N1
ggccccctcaaagccgagtgcccagggactgcagcgtagacg
>A/Indiana/09/2009 | EPI_ISL_29954 | A / H1N1
ggccccctcaaagccgagtgcccagggactgcagcgtagacg
>A/Arizona/01/2009 | EPI_ISL_29955 | A / H1N1
ggccccctcaaagccgagtgcccagggactgcagcgtagacg
>A/Minnesota/02/2009 | EPI_ISL_29957 | A / H1N1
ggccccctcaaagccgagtgcccagggactgcagcgtagacg
>A/South Carolina/09/2009 | EPI_ISL_29958 | A / H1N1
ggccccctcaaagccgagtgcccagggactgcagcgtagacg
>A/Arizona/02/2009 | EPI_ISL_29959 | A / H1N1
ggccccctcaaagccgagtgcccagggactgcagcgtagacg
>A/Texas/15/2009 | EPI_ISL_29990 | A / H1N1
ggccccctcaaagccgagtgcccagggactgcagcgtagacg
>A/Korea/01/2009 | EPI_ISL_30050 | A / H1N1
ggccccctcaaagccgagtgcccagggactgcagcgtagacg
>A/Florida/04/2009 | EPI_ISL_30100 | A / H1N1
ggccccctcaaagccgagtgcccagggactgcagcgtagacg
>A/Texas/23/2009 | EPI_ISL_30118 | A / H1N1
ggccccctcaaagccgagtgcccagggactgcagcgtagacg
>A/New Jersey/04/2009 | EPI_ISL_30123 | A / H1N1
ggccccctcaaagccgagtgcccagggactgcagcgtagacg
>A/Delaware/04/2009 | EPI_ISL_30134 | A / H1N1
ggccccctcaaagccgagtgcccagggactgcagcgtagacg
>A/District of Columbia/02/2009 | EPI_ISL_30135 | A / H1N1
ggccccctcaaagccgagtgcccagggactgcagcgtagacg
>A/Iowa/04/2009 | EPI_ISL_30138 | A / H1N1
ggccccctcaaagccgagtgcccagggactgcagcgtagacg
>A/Nevada/05/2009 | EPI_ISL_30140 | A / H1N1
ggccccctcaaagccgagtgcccagggactgcagcgtagacg
>A/Texas/19/2009 | EPI_ISL_30158 | A / H1N1
ggccccctcaaagccgagtgcccagggactgcagcgtagacg
>A/Washington/07/2009 | EPI_ISL_30159 | A / H1N1
ggccccctcaaagccgagtgcccagggactgcagcgtagacg
>A/Washington/11/2009 | EPI_ISL_30160 | A / H1N1
ggccccctcaaagccgagtgcccagggactgcagcgtagacg
>A/Washington/12/2009 | EPI_ISL_30161 | A / H1N1
ggccccctcaaagccgagtgcccagggactgcagcgtagacg
>A/Minnesota/03/2009 | EPI_ISL_30188 | A / H1N1
ggccccctcaaagccgagtgcccagggactgcagcgtagacg
>A/Oregon/06/2009 | EPI_ISL_30191 | A / H1N1
ggccccctcaaagccgagtgcccagggactgcagcgtagacg
>A/Wisconsin/09/2009 | EPI_ISL_30193 | A / H1N1
ggccccctcaaagccgagtgcccagggactgcagcgtagacg
>A/Narita/1/2009 | EPI_ISL_30176 | A / H1N1
ggccccctcaaagccgagtgcccagggactgcagcgtagacg
>A/Sichuan/1/2009 | EPI_ISL_30411 | A / H1N1
ggccccctcaaagccgagtgcccagggactgcagcgtagacg
>A/Arizona/03/2009 | EPI_ISL_30493 | A / H1N1
ggccccctcaaagccgagtgcccagggactgcagcgtagacg
>A/Arizona/04/2009 | EPI_ISL_30494 | A / H1N1
ggccccctcaaagccgagtgcccagggactgcagcgtagacg
>A/Colorado/04/2009 | EPI_ISL_30497 | A / H1N1
ggccccctcaaagccgagtgcccagggactgcagcgtagacg
>A/New Hampshire/02/2009 | EPI_ISL_30502 | A / H1N1
ggccccctcaaagccgagtgcccagggactgcagcgtagacg
>A/South Carolina/09/2009 | EPI_ISL_30508 | A / H1N1
ggccccctcaaagccgagtgcccagggactgcagcgtagacg
>A/South Carolina/11/2009 | EPI_ISL_30509 | A / H1N1
ggccccctcaaagccgagtgcccagggactgcagcgtagacg
>A/Guangdong/1/2009 | EPI_ISL_30511 | A / H1N1
ggccccctcaaagccgagtgcccagggactgcagcgtagacg
>A/Mexico/47N/2009 | EPI_ISL_30533 | A / H1N1
ggccccctcaaagccgagtgcccagggactgcagcgtagacg
>A/Amagasaki/1/2009 | EPI_ISL_30523 | A / H1N1
ggccccctcaaagccgagtgcccagggactgcagcgtagacg
>A/Amagasaki/2/2009 | EPI_ISL_30524 | A / H1N1
ggccccctcaaagccgagtgcccagggactgcagcgtagacg
>A/Hyogo/1/2009 | EPI_ISL_30525 | A / H1N1
ggccccctcaaagccgagtgcccagggactgcagcgtagacg
>A/Kobe/1/2009 | EPI_ISL_30527 | A / H1N1
ggccccctcaaagccgagtgcccagggactgcagcgtagacg
>A/Osaka/2/2009 | EPI_ISL_30529 | A / H1N1
ggccccctcaaagccgagtgcccagggactgcagcgtagacg
>A/Osaka-C/1/2009 | EPI_ISL_30530 | A / H1N1
ggccccctcaaagccgagtgcccagggactgcagcgtagacg
>A/Osaka-C/2/2009 | EPI_ISL_30531 | A / H1N1
ggccccctcaaagccgagtgcccagggactgcagcgtagacg
>A/South Carolina/10/2009 | EPI_ISL_30698 | A / H1N1
ggccccctcaaagccgagtgcccagggactgcagcgtagacg
>A/Rhode Island/02/2009 | EPI_ISL_30700 | A / H1N1
ggccccctcaaagccgagtgcccagggactgcagcgtagacg
>A/Missouri/01/2009 | EPI_ISL_30706 | A / H1N1
ggccccctcaaagccgagtgcccagggactgcagcgtagacg
>A/South Dakota/04/2009 | EPI_ISL_30707 | A / H1N1
ggccccctcaaagccgagtgcccagggactgcagcgtagacg
>A/Ohio/09/2009 | EPI_ISL_30708 | A / H1N1
ggccccctcaaagccgagtgcccagggactgcagcgtagacg
>A/Texas/28/2009 | EPI_ISL_30709 | A / H1N1
ggccccctcaaagccgagtgcccagggactgcagcgtagacg
>A/Louisiana/04/2009 | EPI_ISL_30711 | A / H1N1
ggccccctcaaagccgagtgcccagggactgcagcgtagacg
>A/Missouri/02/2009 | EPI_ISL_30713 | A / H1N1
ggccccctcaaagccgagtgcccagggactgcagcgtagacg
>A/Beijing/4/2009 | EPI_ISL_30733 | A / H1N1
ggccccctcaaagccgagtgcccagggactgcagcgtagacg
>A/Paris/2591/2009 | EPI_ISL_30754 | A / H1N1
ggccccctcaaagccgagtgcccagggactgcagcgtagacg
>A/Paris/2629/2009 | EPI_ISL_30755 | A / H1N1
ggccccctcaaagccgagtgcccagggactgcagcgtagacg
>A/Athens/820/2009 | EPI_ISL_30775 | A / H1N1
ggccccctcaaagccgagtgcccagggactgcagcgtagacg
>A/Beijing/4/2009 | EPI_ISL_30823 | A / H1N1
ggccccctcaaagccgagtgcccagggactgcagcgtagacg
>A/Sao Paulo/1454/2009 | EPI_ISL_30832 | A / H1N1
ggccccctcaaagccgagtgcccagggactgcagcgtagacg
>A/Athens/896/2009 | EPI_ISL_30994 | A / H1N1
ggccccctcaaagccgagtgcccagggactgcagcgtagacg
>A/Himeji/1/2009 | EPI_ISL_31019 | A / H1N1
ggccccctcaaagccgagtgcccagggactgcagcgtagacg
>A/Sakai/1/2009 | EPI_ISL_31020 | A / H1N1
ggccccctcaaagccgagtgcccagggactgcagcgtagacg
>A/Sakai/2/2009 | EPI_ISL_31021 | A / H1N1
ggccccctcaaagccgagtgcccagggactgcagcgtagacg
>A/Shiga/1/2009 | EPI_ISL_31022 | A / H1N1
ggccccctcaaagccgagtgcccagggactgcagcgtagacg
>A/Colombia/394/2009 | EPI_ISL_31160 | A / H1N1
ggccccctcaaagccgagtgcccagggactgcagcgtagacg
>A/Florida/08/2009 | EPI_ISL_31164 | A / H1N1
ggccccctcaaagccgagtgcccagggactgcagcgtagacg
>A/Florida/10/2009 | EPI_ISL_31166 | A / H1N1
ggccccctcaaagccgagtgcccagggactgcagcgtagacg
>A/Florida/11/2009 | EPI_ISL_31167 | A / H1N1
ggccccctcaaagccgagtgcccagggactgcagcgtagacg
>A/Georgia/02/2009 | EPI_ISL_31168 | A / H1N1
ggccccctcaaagccgagtgcccagggactgcagcgtagacg
>A/Georgia/03/2009 | EPI_ISL_31169 | A / H1N1
ggccccctcaaagccgagtgcccagggactgcagcgtagacg
>A/Idaho/03/2009 | EPI_ISL_31171 | A / H1N1
ggccccctcaaagccgagtgcccagggactgcagcgtagacg
>A/Massachusetts/08/2009 | EPI_ISL_31177 | A / H1N1
ggccccctcaaagccgagtgcccagggactgcagcgtagacg
>A/Massachusetts/10/2009 | EPI_ISL_31179 | A / H1N1
ggccccctcaaagccgagtgcccagggactgcagcgtagacg
>A/Mexico/4115/2009 | EPI_ISL_29717 | A / H1N1
ggccccctcaaagccgagtgcccagggactgcagcgtagacg
>A/Mexico/InDRE4487/2009 | EPI_ISL_31187 | A / H1N1
ggccccctcaaagccgagtgcccagggactgcagcgtagacg
>A/Texas/33/2009 | EPI_ISL_31198 | A / H1N1
ggccccctcaaagccgagtgcccagggactgcagcgtagacg
>A/Texas/34/2009 | EPI_ISL_31199 | A / H1N1
ggccccctcaaagccgagtgcccagggactgcagcgtagacg
>A/Canada-NS/RV1535/2009 | EPI_ISL_31216 | A / H1N1
ggccccctcaaagccgagtgcccagggactgcagcgtagacg
>A/Paris/2650/2009 | EPI_ISL_31255 | A / H1N1
ggccccctcaaagccgagtgcccagggactgcagcgtagacg
>A/Paris/2722/2009 | EPI_ISL_31260 | A / H1N1
ggccccctcaaagccgagtgcccagggactgcagcgtagacg
>A/Shiga/2/2009 | EPI_ISL_31116 | A / H1N1
ggccccctcaaagccgagtgcccagggactgcagcgtagacg
>A/Tokushima/1/2009 | EPI_ISL_31118 | A / H1N1
ggccccctcaaagccgagtgcccagggactgcagcgtagacg
>A/Osaka-C/2/2009 | EPI_ISL_30531 | A / H1N1
ggccccctcaaagccgagtgcccagggactgcagcgtagacg
>A/Fukuoka-C/3/2009 | EPI_ISL_31535 | A / H1N1
ggccccctcaaagccgagtgcccagggactgcagcgtagacg
>A/Michigan/04/2009 | EPI_ISL_31555 | A / H1N1
ggccccctcaaagccgagtgcccagggactgcagcgtagacg
>A/Texas/17/2009 | EPI_ISL_30723 | A / H1N1
ggccccctcaaagccgagtgcccagggactgcagcgtagacg
>A/Texas/37/2009 | EPI_ISL_31557 | A / H1N1
ggccccctcaaagccgagtgcccagggactgcagcgtagacg
>A/Tennessee/06/2009 | EPI_ISL_31560 | A / H1N1
ggccccctcaaagccgagtgcccagggactgcagcgtagacg
>A/Washington/08/2009 | EPI_ISL_31561 | A / H1N1
ggccccctcaaagccgagtgcccagggactgcagcgtagacg
>A/Delaware/06/2009 | EPI_ISL_31563 | A / H1N1
ggccccctcaaagccgagtgcccagggactgcagcgtagacg
>A/Delaware/07/2009 | EPI_ISL_31564 | A / H1N1
ggccccctcaaagccgagtgcccagggactgcagcgtagacg
>A/Indiana/12/2009 | EPI_ISL_31569 | A / H1N1
ggccccctcaaagccgagtgcccagggactgcagcgtagacg
>A/Louisiana/02/2009 | EPI_ISL_31570 | A / H1N1
ggccccctcaaagccgagtgcccagggactgcagcgtagacg
>A/Maryland/05/2009 | EPI_ISL_30101 | A / H1N1
ggccccctcaaagccgagtgcccagggactgcagcgtagacg
>A/Nevada/04/2009 | EPI_ISL_31571 | A / H1N1
ggccccctcaaagccgagtgcccagggactgcagcgtagacg
>A/Oklahoma/02/2009 | EPI_ISL_30154 | A / H1N1
ggccccctcaaagccgagtgcccagggactgcagcgtagacg
>A/Texas/36/2009 | EPI_ISL_31572 | A / H1N1
ggccccctcaaagccgagtgcccagggactgcagcgtagacg
>A/Pennsylvania/09/2009 | EPI_ISL_31574 | A / H1N1
ggccccctcaaagccgagtgcccagggactgcagcgtagacg
>A/New Jersey/03/2009 | EPI_ISL_31583 | A / H1N1
ggccccctcaaagccgagtgcccagggactgcagcgtagacg
>A/Shanghai/143T/2009 | EPI_ISL_31633 | A / H1N1
ggccccctcaaagccgagtgcccagggactgcagcgtagacg
>A/Shanghai/143T/2009 | EPI_ISL_31653 | A / H1N1
ggccccctcaaagccgagtgcccagggactgcagcgtagacg
>A/Kagoshima/1/2009 | EPI_ISL_31859 | A / H1N1
ggccccctcaaagccgagtgcccagggactgcagcgtagacg
>A/Mexico/4486/2009 | EPI_ISL_30088 | A / H1N1
ggccccctcaaagccgagtgcccagggactgcagcgtagacg
>A/Oregon/07/2009 | EPI_ISL_32025 | A / H1N1
ggccccctcaaagccgagtgcccagggactgcagcgtagacg
>A/Texas/20/2009 | EPI_ISL_32029 | A / H1N1
ggccccctcaaagccgagtgcccagggactgcagcgtagacg
>A/England/196/2009 | EPI_ISL_32519 | A / H1N1
ggccccctcaaagccgagtgcccagggactgcagcgtagacg
>A/England/197/2009 | EPI_ISL_32520 | A / H1N1
ggccccctcaaagccgagtgcccagggactgcagcgtagacg
>A/Brawley/40082/2009 | EPI_ISL_32631 | A / H1N1
ggccccctcaaagccgagtgcccagggactgcagcgtagacg
>A/Jiangsu/1/2009 | EPI_ISL_31018 | A / H1N1
ggccccctcaaagccgagtgcccagggactgcagcgtagacg
>A/Alabama/02/2009 | EPI_ISL_30133 | A / H1N1
ggccccctcaaagccgagtgcccagggactgcagcgtagacg
>A/Colorado/03/2009 | EPI_ISL_29968 | A / H1N1
ggccccctcaaagccgagtgcccagggactgcagcgtagacg
>A/Hyogo/01/2009 | EPI_ISL_33595 | A / H1N1
ggccccctcaaagccgagtgcccagggactgcagcgtagacg
>A/Mexico/4635/2009 | EPI_ISL_32478 | A / H1N1
ggccccctcaaagccgagtgcccagggactgcagcgtagacg
>A/Taiwan/T1773/2009 | EPI_ISL_33944 | A / H1N1
ggccccctcaaagccgagtgcccagggactgcagcgtagacg
>A/Mexico/48N/2009 | EPI_ISL_33948 | A / H1N1
ggccccctcaaagccgagtgcccagggactgcagcgtagacg
>A/Silver Spring/SP509/2009 | EPI_ISL_33950 | A / H1N1
ggccccctcaaagccgagtgcccagggactgcagcgtagacg
>A/Silver Spring/SP510/2009 | EPI_ISL_33951 | A / H1N1
ggccccctcaaagccgagtgcccagggactgcagcgtagacg
>A/California/13/2009 | EPI_ISL_30126 | A / H1N1
ggccccctcaaagccgagtgcccagggactgcagcgtagacg
>A/Idaho/02/2009 | EPI_ISL_30499 | A / H1N1
ggccccctcaaagccgagtgcccagggactgcagcgtagacg
>A/Indiana/17/2009 | EPI_ISL_35010 | A / H1N1
ggccccctcaaagccgagtgcccagggactgcagcgtagacg
>A/Kentucky/05/2009 | EPI_ISL_30703 | A / H1N1
ggccccctcaaagccgagtgcccagggactgcagcgtagacg
>A/Louisiana/07/2009 | EPI_ISL_35014 | A / H1N1
ggccccctcaaagccgagtgcccagggactgcagcgtagacg
>A/Michigan/05/2009 | EPI_ISL_31188 | A / H1N1
ggccccctcaaagccgagtgcccagggactgcagcgtagacg
>A/New Mexico/04/2009 | EPI_ISL_30096 | A / H1N1
ggccccctcaaagccgagtgcccagggactgcagcgtagacg
>A/Ohio/10/2009 | EPI_ISL_30718 | A / H1N1
ggccccctcaaagccgagtgcccagggactgcagcgtagacg
>A/Oregon/04/2009 | EPI_ISL_30727 | A / H1N1
ggccccctcaaagccgagtgcccagggactgcagcgtagacg
>A/Pennsylvania/06/2009 | EPI_ISL_30507 | A / H1N1
ggccccctcaaagccgagtgcccagggactgcagcgtagacg
>A/Rhode Island/07/2009 | EPI_ISL_35019 | A / H1N1
ggccccctcaaagccgagtgcccagggactgcagcgtagacg
>A/South Dakota/05/2009 | EPI_ISL_30719 | A / H1N1
ggccccctcaaagccgagtgcccagggactgcagcgtagacg
>A/Tennessee/05/2009 | EPI_ISL_30116 | A / H1N1
ggccccctcaaagccgagtgcccagggactgcagcgtagacg
>A/Vermont/03/2009 | EPI_ISL_30697 | A / H1N1
ggccccctcaaagccgagtgcccagggactgcagcgtagacg
>A/Washington/09/2009 | EPI_ISL_30120 | A / H1N1
ggccccctcaaagccgagtgcccagggactgcagcgtagacg
>A/Colorado/11/2009 | EPI_ISL_60791 | A / H1N1
ggccccctcaaagccgagtgcccagggactgcagcgtagacg
>A/Iowa/07/2009 | EPI_ISL_60803 | A / H1N1
ggccccctcaaagccgagtgcccagggactgcagcgtagacg
>A/Mississippi/01/2009 | EPI_ISL_60811 | A / H1N1
ggccccctcaaagccgagtgcccagggactgcagcgtagacg
>A/Texas/48/2009 | EPI_ISL_60827 | A / H1N1
ggccccctcaaagccgagtgcccagggactgcagcgtagacg
>A/Utah/20/2009 | EPI_ISL_60828 | A / H1N1
ggccccctcaaagccgagtgcccagggactgcagcgtagacg
>A/New York/3324/2009 | EPI_ISL_61281 | A / H1N1
ggccccctcaaagccgagtgcccagggactgcagcgtagacg
>A/New York/3577/2009 | EPI_ISL_61296 | A / H1N1
ggccccctcaaagccgagtgcccagggactgcagcgtagacg
>A/New York/3709/2009 | EPI_ISL_61312 | A / H1N1
ggccccctcaaagccgagtgcccagggactgcagcgtagacg
>A/New York/3753/2009 | EPI_ISL_61318 | A / H1N1
ggccccctcaaagccgagtgcccagggactgcagcgtagacg
>A/New York/4014/2009 | EPI_ISL_61331 | A / H1N1
ggccccctcaaagccgagtgcccagggactgcagcgtagacg
>A/Cherry Point/WR0080/2009 | EPI_ISL_61786 | A / H1N1
ggccccctcaaagccgagtgcccagggactgcagcgtagacg
>A/Cherry Point/WR0101/2009 | EPI_ISL_61788 | A / H1N1
ggccccctcaaagccgagtgcccagggactgcagcgtagacg
>A/Cherry Point/WR1355/2009 | EPI_ISL_61790 | A / H1N1
ggccccctcaaagccgagtgcccagggactgcagcgtagacg
>A/Kanagawa/140/2009 | EPI_ISL_61224 | A / H1N1
ggccccctcaaagccgagtgcccagggactgcagcgtagacg
>A/Mexico City/WR1087T/2009 | EPI_ISL_61808 | A / H1N1
ggccccctcaaagccgagtgcccagggactgcagcgtagacg
>A/Niigata/690/2009 | EPI_ISL_61340 | A / H1N1
ggccccctcaaagccgagtgcccagggactgcagcgtagacg
>A/Shizuoka-C/97/2009 | EPI_ISL_61402 | A / H1N1
ggccccctcaaagccgagtgcccagggactgcagcgtagacg
>A/Shizuoka/793/2009 | EPI_ISL_61404 | A / H1N1
ggccccctcaaagccgagtgcccagggactgcagcgtagacg
>A/Wakayama/57/2009 | EPI_ISL_61529 | A / H1N1
ggccccctcaaagccgagtgcccagggactgcagcgtagacg
>A/GuangzhouSB/01/2009 | EPI_ISL_61869 | A / H1N1
ggccccctcaaagccgagtgcccagggactgcagcgtagacg
>A/Brazil/441/2009 | EPI_ISL_62215 | A / H1N1
ggccccctcaaagccgagtgcccagggactgcagcgtagacg
>A/Cambodia/001/2009 | EPI_ISL_62221 | A / H1N1
ggccccctcaaagccgagtgcccagggactgcagcgtagacg
>A/Costa Rica/6321/2009 | EPI_ISL_62226 | A / H1N1
ggccccctcaaagccgagtgcccagggactgcagcgtagacg
>A/Guatemala/3798/2009 | EPI_ISL_62241 | A / H1N1
ggccccctcaaagccgagtgcccagggactgcagcgtagacg
>A/Kansas/18/2009 | EPI_ISL_62253 | A / H1N1
ggccccctcaaagccgagtgcccagggactgcagcgtagacg
>A/Kuwait/4536/2009 | EPI_ISL_62263 | A / H1N1
ggccccctcaaagccgagtgcccagggactgcagcgtagacg
>A/Michigan/24/2009 | EPI_ISL_62270 | A / H1N1
ggccccctcaaagccgagtgcccagggactgcagcgtagacg
>A/Mississippi/02/2009 | EPI_ISL_62274 | A / H1N1
ggccccctcaaagccgagtgcccagggactgcagcgtagacg
>A/Nebraska/18/2009 | EPI_ISL_62279 | A / H1N1
ggccccctcaaagccgagtgcccagggactgcagcgtagacg
>A/New York/101/2009 | EPI_ISL_62292 | A / H1N1
ggccccctcaaagccgagtgcccagggactgcagcgtagacg
>A/South Carolina/38/2009 | EPI_ISL_62324 | A / H1N1
ggccccctcaaagccgagtgcccagggactgcagcgtagacg
>A/Wisconsin/629-D00022/2009 | EPI_ISL_62625 | A / H1N1
ggccccctcaaagccgagtgcccagggactgcagcgtagacg
>A/Wisconsin/629-D01844/2009 | EPI_ISL_62666 | A / H1N1
ggccccctcaaagccgagtgcccagggactgcagcgtagacg
>A/Wisconsin/629-D02263/2009 | EPI_ISL_62677 | A / H1N1
ggccccctcaaagccgagtgcccagggactgcagcgtagacg
>A/Colombia/330/2009 | EPI_ISL_30695 | A / H1N1
ggccccctcaaagccgagtgcccagggactgcagcgtagacg
>A/Alaska/33/2009 | EPI_ISL_60850 | A / H1N1
ggccccctcaaagccgagtgcccagggactgcagcgtagacg
>A/New Hampshire/11/2009 | EPI_ISL_35015 | A / H1N1
ggccccctcaaagccgagtgcccagggactgcagcgtagacg
>A/South Carolina/23/2009 | EPI_ISL_63255 | A / H1N1
ggccccctcaaagccgagtgcccagggactgcagcgtagacg
>A/Texas/31/2009 | EPI_ISL_31197 | A / H1N1
ggccccctcaaagccgagtgcccagggactgcagcgtagacg
>A/Texas/35/2009 | EPI_ISL_31200 | A / H1N1
ggccccctcaaagccgagtgcccagggactgcagcgtagacg
>A/Texas/47/2009 | EPI_ISL_35023 | A / H1N1
ggccccctcaaagccgagtgcccagggactgcagcgtagacg
>A/Virginia/17/2009 | EPI_ISL_60829 | A / H1N1
ggccccctcaaagccgagtgcccagggactgcagcgtagacg
>A/Washington/52/2009 | EPI_ISL_60864 | A / H1N1
ggccccctcaaagccgagtgcccagggactgcagcgtagacg
>A/GUNMA/52/2009 | EPI_ISL_64501 | A / H1N1
ggccccctcaaagccgagtgcccagggactgcagcgtagacg
>A/Laos/JP1252/2009 | EPI_ISL_64526 | A / H1N1
ggccccctcaaagccgagtgcccagggactgcagcgtagacg
>A/Laos/JP1291/2009 | EPI_ISL_64527 | A / H1N1
ggccccctcaaagccgagtgcccagggactgcagcgtagacg
>A/Laos/JP1422/2009 | EPI_ISL_64532 | A / H1N1
ggccccctcaaagccgagtgcccagggactgcagcgtagacg
>A/Laos/JP1432/2009 | EPI_ISL_64534 | A / H1N1
ggccccctcaaagccgagtgcccagggactgcagcgtagacg
>A/OITA/126/2009 | EPI_ISL_64550 | A / H1N1
ggccccctcaaagccgagtgcccagggactgcagcgtagacg
>A/OITA/40/2009 | EPI_ISL_64552 | A / H1N1
ggccccctcaaagccgagtgcccagggactgcagcgtagacg
>A/OKINAWA/254/2009 | EPI_ISL_64553 | A / H1N1
ggccccctcaaagccgagtgcccagggactgcagcgtagacg
>A/OKINAWA/256/2009 | EPI_ISL_64554 | A / H1N1
ggccccctcaaagccgagtgcccagggactgcagcgtagacg
>A/SAITAMA-C/29/2009 | EPI_ISL_64559 | A / H1N1
ggccccctcaaagccgagtgcccagggactgcagcgtagacg
>A/SAITAMA/43/2009 | EPI_ISL_64561 | A / H1N1
ggccccctcaaagccgagtgcccagggactgcagcgtagacg
>A/SHIMANE/1004/2009 | EPI_ISL_64565 | A / H1N1
ggccccctcaaagccgagtgcccagggactgcagcgtagacg
>A/SHIZUOKA/832/2009 | EPI_ISL_64569 | A / H1N1
ggccccctcaaagccgagtgcccagggactgcagcgtagacg
>A/YOKOHAMA/1000/2009 | EPI_ISL_64580 | A / H1N1
ggccccctcaaagccgagtgcccagggactgcagcgtagacg
>A/Laos/JP1413/2009 | EPI_ISL_64584 | A / H1N1
ggccccctcaaagccgagtgcccagggactgcagcgtagacg
>A/Alaska/30/2009 | EPI_ISL_60785 | A / H1N1
ggccccctcaaagccgagtgcccagggactgcagcgtagacg
>A/Minnesota/16/2009 | EPI_ISL_65006 | A / H1N1
ggccccctcaaagccgagtgcccagggactgcagcgtagacg
>A/Oregon/10/2009 | EPI_ISL_65016 | A / H1N1
ggccccctcaaagccgagtgcccagggactgcagcgtagacg
>A/Oregon/13/2009 | EPI_ISL_65018 | A / H1N1
ggccccctcaaagccgagtgcccagggactgcagcgtagacg
>A/Washington/51/2009 | EPI_ISL_63266 | A / H1N1
ggccccctcaaagccgagtgcccagggactgcagcgtagacg
>A/Mexico/2445/2009 | EPI_ISL_66266 | A / H1N1
ggccccctcaaagccgagtgcccagggactgcagcgtagacg
>A/Mexico/2466/2009 | EPI_ISL_66267 | A / H1N1
ggccccctcaaagccgagtgcccagggactgcagcgtagacg
>A/Managua/6502/2009 | EPI_ISL_64999 | A / H1N1
ggccccctcaaagccgagtgcccagggactgcagcgtagacg
>A/Florida/23/2009 | EPI_ISL_64992 | A / H1N1
ggccccctcaaagccgagtgcccagggactgcagcgtagacg
>A/Korea/9741/2009 | EPI_ISL_66309 | A / H1N1
ggccccctcaaagccgagtgcccagggactgcagcgtagacg
>A/Oregon/11/2009 | EPI_ISL_65017 | A / H1N1
ggccccctcaaagccgagtgcccagggactgcagcgtagacg
>A/Utah/20/2009 | EPI_ISL_66311 | A / H1N1
ggccccctcaaagccgagtgcccagggactgcagcgtagacg
>A/Mexico/2964/2009 | EPI_ISL_66702 | A / H1N1
ggccccctcaaagccgagtgcccagggactgcagcgtagacg
>A/California/VRDL29/2009 | EPI_ISL_68099 | A / H1N1
ggccccctcaaagccgagtgcccagggactgcagcgtagacg
>A/California/VRDL6/2009 | EPI_ISL_68122 | A / H1N1
ggccccctcaaagccgagtgcccagggactgcagcgtagacg
>A/Bayern/69/2009 | EPI_ISL_68758 | A / H1N1
ggccccctcaaagccgagtgcccagggactgcagcgtagacg
>A/England/195/2009 | EPI_ISL_69004 | A / H1N1
ggccccctcaaagccgagtgcccagggactgcagcgtagacg
>A/ENG/204/2009 | EPI_ISL_69033 | A / H1N1
ggccccctcaaagccgagtgcccagggactgcagcgtagacg
>A/ENG/256/2009 | EPI_ISL_69034 | A / H1N1
ggccccctcaaagccgagtgcccagggactgcagcgtagacg
>A/ENG/205/2009 | EPI_ISL_69040 | A / H1N1
ggccccctcaaagccgagtgcccagggactgcagcgtagacg
>A/ENG/201/2009 | EPI_ISL_69041 | A / H1N1
ggccccctcaaagccgagtgcccagggactgcagcgtagacg
>A/ENG/247/2009 | EPI_ISL_69044 | A / H1N1
ggccccctcaaagccgagtgcccagggactgcagcgtagacg
>A/Eng/XFL00137/2009 | EPI_ISL_69052 | A / H1N1
ggccccctcaaagccgagtgcccagggactgcagcgtagacg
>A/Mississippi/09/2009 | EPI_ISL_70313 | A / H1N1
ggccccctcaaagccgagtgcccagggactgcagcgtagacg
>A/Henan/1/2010 | EPI_ISL_70994 | A / H1N1
ggccccctcaaagccgagtgcccagggactgcagcgtagacg
>A/Managua/5363.02/2009 | EPI_ISL_71701 | A / H1N1
ggccccctcaaagccgagtgcccagggactgcagcgtagacg
>A/Managua/3435.01/2009 | EPI_ISL_71850 | A / H1N1
ggccccctcaaagccgagtgcccagggactgcagcgtagacg
>A/Managua/4935.03/2009 | EPI_ISL_71856 | A / H1N1
ggccccctcaaagccgagtgcccagggactgcagcgtagacg
>A/Managua/5747.02/2009 | EPI_ISL_71857 | A / H1N1
ggccccctcaaagccgagtgcccagggactgcagcgtagacg
>A/Managua/65.02/2009 | EPI_ISL_71858 | A / H1N1
ggccccctcaaagccgagtgcccagggactgcagcgtagacg
>A/Managua/989.01/2009 | EPI_ISL_71859 | A / H1N1
ggccccctcaaagccgagtgcccagggactgcagcgtagacg
>A/Laos/138/2009 | EPI_ISL_71965 | A / H1N1
ggccccctcaaagccgagtgcccagggactgcagcgtagacg
>A/Beijing-Haidian/SWL1135/2009 | EPI_ISL_73595 | A / H1N1
ggccccctcaaagccgagtgcccagggactgcagcgtagacg
>A/Amagasaki/1/2009 | EPI_ISL_32465 | A / H1N1
ggccccctcaaagccgagtgcccagggactgcagcgtagacg
>A/Gangwon/1805/2009 | EPI_ISL_74103 | A / H1N1
ggccccctcaaagccgagtgcccagggactgcagcgtagacg
>A/Beijing-Huairou/SWL1987/2009 | EPI_ISL_74597 | A / H1N1
ggccccctcaaagccgagtgcccagggactgcagcgtagacg
>A/Bochum/INS187/2009 | EPI_ISL_75111 | A / H1N1
ggccccctcaaagccgagtgcccagggactgcagcgtagacg
>A/Terrassa/INS172/2009 | EPI_ISL_75154 | A / H1N1
ggccccctcaaagccgagtgcccagggactgcagcgtagacg
>A/Barcelona/INS190/2009 | EPI_ISL_76063 | A / H1N1
ggccccctcaaagccgagtgcccagggactgcagcgtagacg
>A/ENG/219/2009 | EPI_ISL_76152 | A / H1N1
ggccccctcaaagccgagtgcccagggactgcagcgtagacg
>A/ENG/XFL00200/2009 | EPI_ISL_76154 | A / H1N1
ggccccctcaaagccgagtgcccagggactgcagcgtagacg
>A/ENG/XFL00311/2009 | EPI_ISL_76156 | A / H1N1
ggccccctcaaagccgagtgcccagggactgcagcgtagacg
>A/ENG/XFL00354/2009 | EPI_ISL_76157 | A / H1N1
ggccccctcaaagccgagtgcccagggactgcagcgtagacg
>A/ENG/197/2009 | EPI_ISL_76158 | A / H1N1
ggccccctcaaagccgagtgcccagggactgcagcgtagacg
>A/ENG/246/2009 | EPI_ISL_76159 | A / H1N1
ggccccctcaaagccgagtgcccagggactgcagcgtagacg
>A/ENG/254/2009 | EPI_ISL_76162 | A / H1N1
ggccccctcaaagccgagtgcccagggactgcagcgtagacg
>A/ENG/218/2009 | EPI_ISL_76163 | A / H1N1
ggccccctcaaagccgagtgcccagggactgcagcgtagacg
>A/ENG/XFL00071/2009 | EPI_ISL_76164 | A / H1N1
ggccccctcaaagccgagtgcccagggactgcagcgtagacg
>A/ENG/XFL00419/2009 | EPI_ISL_76165 | A / H1N1
ggccccctcaaagccgagtgcccagggactgcagcgtagacg
>A/ENG/257/2009 | EPI_ISL_76166 | A / H1N1
ggccccctcaaagccgagtgcccagggactgcagcgtagacg
>A/ENG/220/2009 | EPI_ISL_76167 | A / H1N1
ggccccctcaaagccgagtgcccagggactgcagcgtagacg
>A/ENG/XFL00275/2009 | EPI_ISL_76168 | A / H1N1
ggccccctcaaagccgagtgcccagggactgcagcgtagacg
>A/ENG/XFL00304/2009 | EPI_ISL_76169 | A / H1N1
ggccccctcaaagccgagtgcccagggactgcagcgtagacg
>A/ENG/XFL00300/2009 | EPI_ISL_76171 | A / H1N1
ggccccctcaaagccgagtgcccagggactgcagcgtagacg
>A/SC/4/2009 | EPI_ISL_76175 | A / H1N1
ggccccctcaaagccgagtgcccagggactgcagcgtagacg
>A/ENG/266/2009 | EPI_ISL_76177 | A / H1N1
ggccccctcaaagccgagtgcccagggactgcagcgtagacg
>A/ENG/361/2009 | EPI_ISL_76179 | A / H1N1
ggccccctcaaagccgagtgcccagggactgcagcgtagacg
>A/ENG/384/2009 | EPI_ISL_76182 | A / H1N1
ggccccctcaaagccgagtgcccagggactgcagcgtagacg
>A/ENG/386/2009 | EPI_ISL_76184 | A / H1N1
ggccccctcaaagccgagtgcccagggactgcagcgtagacg
>A/ENG/388/2009 | EPI_ISL_76185 | A / H1N1
ggccccctcaaagccgagtgcccagggactgcagcgtagacg
>A/ENG/400/2009 | EPI_ISL_76188 | A / H1N1
ggccccctcaaagccgagtgcccagggactgcagcgtagacg
>A/ENG/431/2009 | EPI_ISL_76193 | A / H1N1
ggccccctcaaagccgagtgcccagggactgcagcgtagacg
>A/ENG/433/2009 | EPI_ISL_76194 | A / H1N1
ggccccctcaaagccgagtgcccagggactgcagcgtagacg
>A/ENG/445/2009 | EPI_ISL_76195 | A / H1N1
ggccccctcaaagccgagtgcccagggactgcagcgtagacg
>A/ENG/253/2009 | EPI_ISL_76196 | A / H1N1
ggccccctcaaagccgagtgcccagggactgcagcgtagacg
>A/ENG/252/2009 | EPI_ISL_76197 | A / H1N1
ggccccctcaaagccgagtgcccagggactgcagcgtagacg
>A/ENG/359/2009 | EPI_ISL_76198 | A / H1N1
ggccccctcaaagccgagtgcccagggactgcagcgtagacg
>A/ENG/414/2009 | EPI_ISL_76199 | A / H1N1
ggccccctcaaagccgagtgcccagggactgcagcgtagacg
>A/Shanghai/P1/2009 | EPI_ISL_76272 | A / H1N1
ggccccctcaaagccgagtgcccagggactgcagcgtagacg
>A/California/06/2009 | EPI_ISL_77636 | A / H1N1
ggccccctcaaagccgagtgcccagggactgcagcgtagacg
>A/California/07/2009 | EPI_ISL_77637 | A / H1N1
ggccccctcaaagccgagtgcccagggactgcagcgtagacg
>A/Michigan/30/2009 | EPI_ISL_77638 | A / H1N1
ggccccctcaaagccgagtgcccagggactgcagcgtagacg
>A/Arizona/05/2010 | EPI_ISL_77650 | A / H1N1
ggccccctcaaagccgagtgcccagggactgcagcgtagacg
>A/Pennsylvania/03/2010 | EPI_ISL_77657 | A / H1N1
ggccccctcaaagccgagtgcccagggactgcagcgtagacg
>A/New York/04/2010 | EPI_ISL_77662 | A / H1N1
ggccccctcaaagccgagtgcccagggactgcagcgtagacg
>A/Virginia/02/2010 | EPI_ISL_77663 | A / H1N1
ggccccctcaaagccgagtgcccagggactgcagcgtagacg
>A/Tennessee/02/2010 | EPI_ISL_77674 | A / H1N1
ggccccctcaaagccgagtgcccagggactgcagcgtagacg
>A/St. Petersburg/103/2010 | EPI_ISL_77685 | A / H1N1
ggccccctcaaagccgagtgcccagggactgcagcgtagacg
>A/Mexico/5569/2009 | EPI_ISL_77712 | A / H1N1
ggccccctcaaagccgagtgcccagggactgcagcgtagacg
>A/Kenya/922/2010 | EPI_ISL_77722 | A / H1N1
ggccccctcaaagccgagtgcccagggactgcagcgtagacg
>A/Amman/WR1324N/2009 | EPI_ISL_78821 | A / H1N1
ggccccctcaaagccgagtgcccagggactgcagcgtagacg
>A/Korea/CJ68/2009 | EPI_ISL_79814 | A / H1N1
ggccccctcaaagccgagtgcccagggactgcagcgtagacg
>A/Brisbane/2015/2009 | EPI_ISL_83562 | A / H1N1
ggccccctcaaagccgagtgcccagggactgcagcgtagacg
>A/SOUTH AUCKLAND/20/2010 | EPI_ISL_83797 | A / H1N1
ggccccctcaaagccgagtgcccagggactgcagcgtagacg
>A/VICTORIA/571/2010 | EPI_ISL_83802 | A / H1N1
ggccccctcaaagccgagtgcccagggactgcagcgtagacg
>A/England/3220137/2010 | EPI_ISL_83909 | A / H1N1
ggccccctcaaagccgagtgcccagggactgcagcgtagacg
>A/Michigan/06/2010 | EPI_ISL_84160 | A / H1N1
ggccccctcaaagccgagtgcccagggactgcagcgtagacg
>A/Kyrgyzstan/45/2009 | EPI_ISL_84177 | A / H1N1
ggccccctcaaagccgagtgcccagggactgcagcgtagacg
>A/California/21/2010 | EPI_ISL_84183 | A / H1N1
ggccccctcaaagccgagtgcccagggactgcagcgtagacg
>A/Wisconsin/10/2010 | EPI_ISL_84187 | A / H1N1
ggccccctcaaagccgagtgcccagggactgcagcgtagacg
>A/OKINAWA/51/2010 | EPI_ISL_83228 | A / H1N1
ggccccctcaaagccgagtgcccagggactgcagcgtagacg
>A/OKINAWA/74/2010 | EPI_ISL_84143 | A / H1N1
ggccccctcaaagccgagtgcccagggactgcagcgtagacg
>A/Taiwan/729/2010 | EPI_ISL_84149 | A / H1N1
ggccccctcaaagccgagtgcccagggactgcagcgtagacg
>A/Indiana/06/2010 | EPI_ISL_85569 | A / H1N1
ggccccctcaaagccgagtgcccagggactgcagcgtagacg
>A/Taiwan/151/2010 | EPI_ISL_84146 | A / H1N1
ggccccctcaaagccgagtgcccagggactgcagcgtagacg
>A/Hawaii/19/2010 | EPI_ISL_86025 | A / H1N1
ggccccctcaaagccgagtgcccagggactgcagcgtagacg
>A/California/31/2010 | EPI_ISL_86027 | A / H1N1
ggccccctcaaagccgagtgcccagggactgcagcgtagacg
>A/New York/11/2010 | EPI_ISL_86034 | A / H1N1
ggccccctcaaagccgagtgcccagggactgcagcgtagacg
>A/Hong Kong/415742M/2009 | EPI_ISL_87429 | A / H1N1
ggccccctcaaagccgagtgcccagggactgcagcgtagacg
>A/Hong Kong/415742/2009 | EPI_ISL_87430 | A / H1N1
ggccccctcaaagccgagtgcccagggactgcagcgtagacg
>A/Hong Kong/415742Md/2009 | EPI_ISL_87431 | A / H1N1
ggccccctcaaagccgagtgcccagggactgcagcgtagacg
>A/Beijing/16/2009 | EPI_ISL_88953 | A / H1N1
ggccccctcaaagccgagtgcccagggactgcagcgtagacg
>A/St. Petersburg/25/2011 | EPI_ISL_89918 | A / H1N1
ggccccctcaaagccgagtgcccagggactgcagcgtagacg
>A/Tanzania/831/2011 | EPI_ISL_89920 | A / H1N1
ggccccctcaaagccgagtgcccagggactgcagcgtagacg
>A/Morocco/608/2009 | EPI_ISL_90143 | A / H1N1
ggccccctcaaagccgagtgcccagggactgcagcgtagacg
>A/Morocco/436/2009 | EPI_ISL_90145 | A / H1N1
ggccccctcaaagccgagtgcccagggactgcagcgtagacg
>A/Morocco/439/2009 | EPI_ISL_90149 | A / H1N1
ggccccctcaaagccgagtgcccagggactgcagcgtagacg
>A/Morocco/344/2009 | EPI_ISL_90152 | A / H1N1
ggccccctcaaagccgagtgcccagggactgcagcgtagacg
>A/SAKAI/47/2010 | EPI_ISL_86974 | A / H1N1
ggccccctcaaagccgagtgcccagggactgcagcgtagacg
>A/WAKAYAMA/49/2010 | EPI_ISL_87027 | A / H1N1
ggccccctcaaagccgagtgcccagggactgcagcgtagacg
>A/Dijon/4517/2009 | EPI_ISL_90965 | A / H1N1
ggccccctcaaagccgagtgcccagggactgcagcgtagacg
>A/Hangzhou/110/2010 | EPI_ISL_91066 | A / H1N1
ggccccctcaaagccgagtgcccagggactgcagcgtagacg
>A/Hangzhou/125/2010 | EPI_ISL_91071 | A / H1N1
ggccccctcaaagccgagtgcccagggactgcagcgtagacg
>A/Hangzhou/1718/2009 | EPI_ISL_91082 | A / H1N1
ggccccctcaaagccgagtgcccagggactgcagcgtagacg
>A/Hangzhou/975/2010 | EPI_ISL_91091 | A / H1N1
ggccccctcaaagccgagtgcccagggactgcagcgtagacg
>A/Hangzhou/A44/2011 | EPI_ISL_91095 | A / H1N1
ggccccctcaaagccgagtgcccagggactgcagcgtagacg
>A/Hangzhou/A50/2011 | EPI_ISL_91096 | A / H1N1
ggccccctcaaagccgagtgcccagggactgcagcgtagacg
>A/Hangzhou/A76/2011 | EPI_ISL_91098 | A / H1N1
ggccccctcaaagccgagtgcccagggactgcagcgtagacg
>A/Hangzhou/B40/2011 | EPI_ISL_91103 | A / H1N1
ggccccctcaaagccgagtgcccagggactgcagcgtagacg
>A/Hangzhou/B47/2011 | EPI_ISL_91104 | A / H1N1
ggccccctcaaagccgagtgcccagggactgcagcgtagacg
>A/NARA/54/2011 | EPI_ISL_91470 | A / H1N1
ggccccctcaaagccgagtgcccagggactgcagcgtagacg
>A/Guangdong-Xiangzhou/1623/2011 | EPI_ISL_96063 | A / H1N1
ggccccctcaaagccgagtgcccagggactgcagcgtagacg
>A/Volgograd/CRIE-DMV/2011 | EPI_ISL_97442 | A / H1N1
ggccccctcaaagccgagtgcccagggactgcagcgtagacg
>A/Hawaii/14/2010 | EPI_ISL_99104 | A / H1N1
ggccccctcaaagccgagtgcccagggactgcagcgtagacg
>A/England/197/2009 | EPI_ISL_101310 | A / H1N1
ggccccctcaaagccgagtgcccagggactgcagcgtagacg
>A/England/204/2009 | EPI_ISL_101312 | A / H1N1
ggccccctcaaagccgagtgcccagggactgcagcgtagacg
>A/England/205/2009 | EPI_ISL_101314 | A / H1N1
ggccccctcaaagccgagtgcccagggactgcagcgtagacg
>A/England/211/2009 | EPI_ISL_101319 | A / H1N1
ggccccctcaaagccgagtgcccagggactgcagcgtagacg
>A/England/XFL00137/2009 | EPI_ISL_101320 | A / H1N1
ggccccctcaaagccgagtgcccagggactgcagcgtagacg
>A/England/215/2009 | EPI_ISL_101323 | A / H1N1
ggccccctcaaagccgagtgcccagggactgcagcgtagacg
>A/England/216/2009 | EPI_ISL_101327 | A / H1N1
ggccccctcaaagccgagtgcccagggactgcagcgtagacg
>A/Scotland/4/2009 | EPI_ISL_101328 | A / H1N1
ggccccctcaaagccgagtgcccagggactgcagcgtagacg
>A/England/218/2009 | EPI_ISL_101354 | A / H1N1
ggccccctcaaagccgagtgcccagggactgcagcgtagacg
>A/England/246/2009 | EPI_ISL_101355 | A / H1N1
ggccccctcaaagccgagtgcccagggactgcagcgtagacg
>A/England/219/2009 | EPI_ISL_101370 | A / H1N1
ggccccctcaaagccgagtgcccagggactgcagcgtagacg
>A/England/220/2009 | EPI_ISL_101371 | A / H1N1
ggccccctcaaagccgagtgcccagggactgcagcgtagacg
>A/England/201/2009 | EPI_ISL_101372 | A / H1N1
ggccccctcaaagccgagtgcccagggactgcagcgtagacg
>A/England/247/2009 | EPI_ISL_101374 | A / H1N1
ggccccctcaaagccgagtgcccagggactgcagcgtagacg
>A/England/XFL00200/2009 | EPI_ISL_101375 | A / H1N1
ggccccctcaaagccgagtgcccagggactgcagcgtagacg
>A/England/XFL00275/2009 | EPI_ISL_101376 | A / H1N1
ggccccctcaaagccgagtgcccagggactgcagcgtagacg
>A/England/XFL00300/2009 | EPI_ISL_101377 | A / H1N1
ggccccctcaaagccgagtgcccagggactgcagcgtagacg
>A/England/XFL00304/2009 | EPI_ISL_101378 | A / H1N1
ggccccctcaaagccgagtgcccagggactgcagcgtagacg
>A/England/252/2009 | EPI_ISL_101379 | A / H1N1
ggccccctcaaagccgagtgcccagggactgcagcgtagacg
>A/England/XFL00311/2009 | EPI_ISL_101380 | A / H1N1
ggccccctcaaagccgagtgcccagggactgcagcgtagacg
>A/England/253/2009 | EPI_ISL_101381 | A / H1N1
ggccccctcaaagccgagtgcccagggactgcagcgtagacg
>A/England/254/2009 | EPI_ISL_101382 | A / H1N1
ggccccctcaaagccgagtgcccagggactgcagcgtagacg
>A/England/XFL00354/2009 | EPI_ISL_101383 | A / H1N1
ggccccctcaaagccgagtgcccagggactgcagcgtagacg
>A/England/256/2009 | EPI_ISL_101384 | A / H1N1
ggccccctcaaagccgagtgcccagggactgcagcgtagacg
>A/England/257/2009 | EPI_ISL_101385 | A / H1N1
ggccccctcaaagccgagtgcccagggactgcagcgtagacg
>A/England/XFL00419/2009 | EPI_ISL_101388 | A / H1N1
ggccccctcaaagccgagtgcccagggactgcagcgtagacg
>A/England/266/2009 | EPI_ISL_101404 | A / H1N1
ggccccctcaaagccgagtgcccagggactgcagcgtagacg
>A/England/359/2009 | EPI_ISL_101406 | A / H1N1
ggccccctcaaagccgagtgcccagggactgcagcgtagacg
>A/England/361/2009 | EPI_ISL_101407 | A / H1N1
ggccccctcaaagccgagtgcccagggactgcagcgtagacg
>A/England/382/2009 | EPI_ISL_101409 | A / H1N1
ggccccctcaaagccgagtgcccagggactgcagcgtagacg
>A/England/384/2009 | EPI_ISL_101410 | A / H1N1
ggccccctcaaagccgagtgcccagggactgcagcgtagacg
>A/England/386/2009 | EPI_ISL_101412 | A / H1N1
ggccccctcaaagccgagtgcccagggactgcagcgtagacg
>A/England/388/2009 | EPI_ISL_101413 | A / H1N1
ggccccctcaaagccgagtgcccagggactgcagcgtagacg
>A/England/400/2009 | EPI_ISL_101454 | A / H1N1
ggccccctcaaagccgagtgcccagggactgcagcgtagacg
>A/England/414/2009 | EPI_ISL_101473 | A / H1N1
ggccccctcaaagccgagtgcccagggactgcagcgtagacg
>A/England/431/2009 | EPI_ISL_101621 | A / H1N1
ggccccctcaaagccgagtgcccagggactgcagcgtagacg
>A/England/433/2009 | EPI_ISL_101631 | A / H1N1
ggccccctcaaagccgagtgcccagggactgcagcgtagacg
>A/England/445/2009 | EPI_ISL_101639 | A / H1N1
ggccccctcaaagccgagtgcccagggactgcagcgtagacg
>A/Taiwan/2826/2009 | EPI_ISL_101885 | A / H1N1
ggccccctcaaagccgagtgcccagggactgcagcgtagacg
>A/Zhejiang/X2/2009 | EPI_ISL_102043 | A / H1N1
ggccccctcaaagccgagtgcccagggactgcagcgtagacg
>A/Zhejiang/4/2009 | EPI_ISL_102060 | A / H1N1
ggccccctcaaagccgagtgcccagggactgcagcgtagacg
>A/Shenzhen/40/2009 | EPI_ISL_102079 | A / H1N1
ggccccctcaaagccgagtgcccagggactgcagcgtagacg
>A/Zhejiang/5/2009 | EPI_ISL_102105 | A / H1N1
ggccccctcaaagccgagtgcccagggactgcagcgtagacg
>A/Shenzhen/62/2009 | EPI_ISL_102148 | A / H1N1
ggccccctcaaagccgagtgcccagggactgcagcgtagacg
>A/Zhejiang/84/2009 | EPI_ISL_102254 | A / H1N1
ggccccctcaaagccgagtgcccagggactgcagcgtagacg
>A/Zhejiang/87/2009 | EPI_ISL_102266 | A / H1N1
ggccccctcaaagccgagtgcccagggactgcagcgtagacg
>A/Hubei/99/2009 | EPI_ISL_102373 | A / H1N1
ggccccctcaaagccgagtgcccagggactgcagcgtagacg
>A/Tianjinhedong/SWL44/2011 | EPI_ISL_108540 | A / H1N1
ggccccctcaaagccgagtgcccagggactgcagcgtagacg
>A/Tianjinjinnan/SWL41/2011 | EPI_ISL_108541 | A / H1N1
ggccccctcaaagccgagtgcccagggactgcagcgtagacg
>A/England/209/2009 | EPI_ISL_129380 | A / H1N1
ggccccctcaaagccgagtgcccagggactgcagcgtagacg
>A/England/222/2009 | EPI_ISL_129381 | A / H1N1
ggccccctcaaagccgagtgcccagggactgcagcgtagacg
>A/England/XFL00228/2009 | EPI_ISL_129382 | A / H1N1
ggccccctcaaagccgagtgcccagggactgcagcgtagacg
>A/England/196/2009 | EPI_ISL_129383 | A / H1N1
ggccccctcaaagccgagtgcccagggactgcagcgtagacg
>A/England/221/2009 | EPI_ISL_129384 | A / H1N1
ggccccctcaaagccgagtgcccagggactgcagcgtagacg
>A/England/XFL00230/2009 | EPI_ISL_129385 | A / H1N1
ggccccctcaaagccgagtgcccagggactgcagcgtagacg
>A/England/250/2009 | EPI_ISL_129386 | A / H1N1
ggccccctcaaagccgagtgcccagggactgcagcgtagacg
>A/England/XFL00303/2009 | EPI_ISL_129387 | A / H1N1
ggccccctcaaagccgagtgcccagggactgcagcgtagacg
>A/England/XFL00376/2009 | EPI_ISL_129389 | A / H1N1
ggccccctcaaagccgagtgcccagggactgcagcgtagacg
>A/England/249/2009 | EPI_ISL_129391 | A / H1N1
ggccccctcaaagccgagtgcccagggactgcagcgtagacg
>A/England/XFL00421/2009 | EPI_ISL_129392 | A / H1N1
ggccccctcaaagccgagtgcccagggactgcagcgtagacg
>A/England/391/2009 | EPI_ISL_129396 | A / H1N1
ggccccctcaaagccgagtgcccagggactgcagcgtagacg
>A/Auckland/1/2009 | EPI_ISL_30628 | A / H1N1
ggccccctcaaagccgagtgcccagggactgcagcgtagacg
>A/Hangzhou/1718/2009 | EPI_ISL_148614 | A / H1N1
ggccccctcaaagccgagtgcccagggactgcagcgtagacg
>A/Hangzhou/110/2010 | EPI_ISL_148622 | A / H1N1
ggccccctcaaagccgagtgcccagggactgcagcgtagacg
>A/Hangzhou/125/2010 | EPI_ISL_148627 | A / H1N1
ggccccctcaaagccgagtgcccagggactgcagcgtagacg
>A/Hangzhou/975/2010 | EPI_ISL_148633 | A / H1N1
ggccccctcaaagccgagtgcccagggactgcagcgtagacg
>A/Hangzhou/A44/2011 | EPI_ISL_148640 | A / H1N1
ggccccctcaaagccgagtgcccagggactgcagcgtagacg
>A/Hangzhou/B40/2011 | EPI_ISL_148641 | A / H1N1
ggccccctcaaagccgagtgcccagggactgcagcgtagacg
>A/Hangzhou/B47/2011 | EPI_ISL_148642 | A / H1N1
ggccccctcaaagccgagtgcccagggactgcagcgtagacg
>A/Hangzhou/A50/2011 | EPI_ISL_148643 | A / H1N1
ggccccctcaaagccgagtgcccagggactgcagcgtagacg
>A/Hangzhou/A76/2011 | EPI_ISL_148645 | A / H1N1
ggccccctcaaagccgagtgcccagggactgcagcgtagacg
>A/Stockholm/19/2010 | EPI_ISL_93759 | A / H1N1
ggccccctcaaagccgagtgcccagggactgcagcgtagacg
>A/Malmoe/4/2011 | EPI_ISL_93764 | A / H1N1
ggccccctcaaagccgagtgcccagggactgcagcgtagacg
>A/Navarra/RR6914/10 | EPI_ISL_85757 | A / H1N1
ggccccctcaaagccgagtgcccagggactgcagcgtagacg
>A/California/07/2009 | EPI_ISL_159427 | A / H1N1
ggccccctcaaagccgagtgcccagggactgcagcgtagacg
>A/California/07/2009 | EPI_ISL_159428 | A / H1N1
ggccccctcaaagccgagtgcccagggactgcagcgtagacg
>A/Brest/1161/2014 | EPI_ISL_165500 | A / H1N1
ggccccctcaaagccgagtgcccagggactgcagcgtagacg
>A/Bangkok/SIMI501/2009 | EPI_ISL_181401 | A / H1N1
ggccccctcaaagccgagtgcccagggactgcagcgtagacg
>A/Bangkok/SIMI503/2010 | EPI_ISL_181403 | A / H1N1
ggccccctcaaagccgagtgcccagggactgcagcgtagacg
>A/Bangkok/SIMI507/2009 | EPI_ISL_181407 | A / H1N1
ggccccctcaaagccgagtgcccagggactgcagcgtagacg
>A/Bangkok/SIMI510/2010 | EPI_ISL_181410 | A / H1N1
ggccccctcaaagccgagtgcccagggactgcagcgtagacg
>A/California/07/2009 | EPI_ISL_203615 | A / H1N1
ggccccctcaaagccgagtgcccagggactgcagcgtagacg
>A/Indonesia/NIHRD0385/2009 | EPI_ISL_245402 | A / H1N1
ggccccctcaaagccgagtgcccagggactgcagcgtagacg
>A/Indonesia/NIHRD0850/2009 | EPI_ISL_245409 | A / H1N1
ggccccctcaaagccgagtgcccagggactgcagcgtagacg
>A/North Carolina/06/2009 | EPI_ISL_30153 | A / H1N1
ggccccctcaaagccgagtgcccagggactgcagcgtagacg
>A/Oregon/05/2009 | EPI_ISL_30155 | A / H1N1
ggccccctcaaagccgagtgcccagggactgcagcgtagacg
>A/Osaka/1/2009 | EPI_ISL_30528 | A / H1N1
ggccccctcaaagccgagtgcccagggactgcagcgtagacg
>A/Florida/09/2009 | EPI_ISL_31165 | A / H1N1
ggccccctcaaagccgagtgcccagggactgcagcgtagacg
>A/Nebraska/02/2009 | EPI_ISL_29967 | A / H1N1
ggccccctcaaagccgagtgcccagggactgcagcgtagacg
>A/Idaho/08/2009 | EPI_ISL_62246 | A / H1N1
ggccccctcaaagccgagtgcccagggactgcagcgtagacg
>A/Trinidad/9184/2009 | EPI_ISL_66271 | A / H1N1
ggccccctcaaagccgagtgcccagggactgcagcgtagacg
>A/CHIBA/12/2010 | EPI_ISL_84140 | A / H1N1
ggccccctcaaagccgagtgcccagggactgcagcgtagacg
>A/Iowa/16/2010 | EPI_ISL_86031 | A / H1N1
ggccccctcaaagccgagtgcccagggactgcagcgtagacg
>A/Mexico/4108/2009 | EPI_ISL_29712 | A / H1N1
ggccccctcaaagccgagtgcccagggactgcagcgtagacg
>A/Mexico/4108/2009 | EPI_ISL_29731 | A / H1N1
ggccccctcaaagccgagtgcccagggactgcagcgtagacg
>A/Mexico/4108/2009 | EPI_ISL_29614 | A / H1N1
ggccccctcaaagccgagtgcccagggactgcagcgtagacg
>A/Mexico/4516/2009 | EPI_ISL_29733 | A / H1N1
ggccccctcaaagccgagtgcccagggactgcagcgtagacg
>A/Kansas/03/2009 | EPI_ISL_29969 | A / H1N1
ggccccctcaaagccgagtgcccagggactgcagcgtagacg
>A/Louisiana/01/2009 | EPI_ISL_31566 | A / H1N1
ggccccctcaaagccgagtgcccagggactgcagcgtagacg
>A/Mexico/3955/2009 | EPI_ISL_30083 | A / H1N1
ggccccctcaaagccgagtgcccagggactgcagcgtagacg
>A/Mexico/4108/2009 | EPI_ISL_30084 | A / H1N1
ggccccctcaaagccgagtgcccagggactgcagcgtagacg
>A/Mexico/4108/2009 | EPI_ISL_29730 | A / H1N1
ggccccctcaaagccgagtgcccagggactgcagcgtagacg
>A/Mexico/4108/2009 | EPI_ISL_30500 | A / H1N1
ggccccctcaaagccgagtgcccagggactgcagcgtagacg
>A/Texas/04/2009 | EPI_ISL_29715 | A / H1N1
ggccccctcaaagccgagtgcccagggactgcagcgtagacg
>A/Texas/05/2009 | EPI_ISL_29716 | A / H1N1
ggccccctcaaagccgagtgcccagggactgcagcgtagacg
>A/Texas/08/2009 | EPI_ISL_29951 | A / H1N1
ggccccctcaaagccgagtgcccagggactgcagcgtagacg
>A/Texas/09/2009 | EPI_ISL_29952 | A / H1N1
ggccccctcaaagccgagtgcccagggactgcagcgtagacg
>A/Mexico/4482/2009 | EPI_ISL_29615 | A / H1N1
ggccccctcaaagccgagtgcccagggactgcagcgtagacg
>A/Texas/22/2009 | EPI_ISL_30117 | A / H1N1
ggccccctcaaagccgagtgcccagggactgcagcgtagacg
>A/Texas/12/2009 | EPI_ISL_30192 | A / H1N1
ggccccctcaaagccgagtgcccagggactgcagcgtagacg
>A/Texas/04/2009 | EPI_ISL_30510 | A / H1N1
ggccccctcaaagccgagtgcccagggactgcagcgtagacg
>A/Texas/11/2009 | EPI_ISL_30717 | A / H1N1
ggccccctcaaagccgagtgcccagggactgcagcgtagacg
>A/Texas/10/2009 | EPI_ISL_30724 | A / H1N1
ggccccctcaaagccgagtgcccagggactgcagcgtagacg
>A/Texas/04/2009 | EPI_ISL_32028 | A / H1N1
ggccccctcaaagccgagtgcccagggactgcagcgtagacg
>A/Kansas/02/2009 | EPI_ISL_29960 | A / H1N1
ggccccctcaaagccgagtgcccagggactgcagcgtagacg
>A/Texas/05/2009 | EPI_ISL_33588 | A / H1N1
ggccccctcaaagccgagtgcccagggactgcagcgtagacg
>A/San Antonio/PR921/2009 | EPI_ISL_33938 | A / H1N1
ggccccctcaaagccgagtgcccagggactgcagcgtagacg
>A/San Antonio/PR922/2009 | EPI_ISL_33939 | A / H1N1
ggccccctcaaagccgagtgcccagggactgcagcgtagacg
>A/San Antonio/PR923/2009 | EPI_ISL_33940 | A / H1N1
ggccccctcaaagccgagtgcccagggactgcagcgtagacg
>A/North Carolina/05/2009 | EPI_ISL_30114 | A / H1N1
ggccccctcaaagccgagtgcccagggactgcagcgtagacg
>A/Oklahoma/01/2009 | EPI_ISL_30506 | A / H1N1
ggccccctcaaagccgagtgcccagggactgcagcgtagacg
>A/Texas/07/2009 | EPI_ISL_29950 | A / H1N1
ggccccctcaaagccgagtgcccagggactgcagcgtagacg
>A/Michigan/02/2009 | EPI_ISL_29956 | A / H1N1
ggccccctcaaagccgagtgcccagggactgcagcgtagacg
>A/Mexico/4603/2009 | EPI_ISL_29961 | A / H1N1
ggccccctcaaagccgagtgcccagggactgcagcgtagacg
>A/Mexico/4482/2009 | EPI_ISL_30087 | A / H1N1
ggccccctcaaagccgagtgcccagggactgcagcgtagacg
>A/Mexico/4482/2009 | EPI_ISL_29710 | A / H1N1
ggccccctcaaagccgagtgcccagggactgcagcgtagacg
>A/Mexico/4646/2009 | EPI_ISL_30095 | A / H1N1
ggccccctcaaagccgagtgcccagggactgcagcgtagacg
>A/Mexico/4486/2009 | EPI_ISL_30122 | A / H1N1
ggccccctcaaagccgagtgcccagggactgcagcgtagacg
>A/Beijing/01/2009 | EPI_ISL_30518 | A / H1N1
ggccccctcaaagccgagtgcccagggactgcagcgtagacg
>A/Beijing/01/2009 | EPI_ISL_30433 | A / H1N1
ggccccctcaaagccgagtgcccagggactgcagcgtagacg
>A/Hyogo/2/2009 | EPI_ISL_30526 | A / H1N1
ggccccctcaaagccgagtgcccagggactgcagcgtagacg
>A/Louisiana/03/2009 | EPI_ISL_30710 | A / H1N1
ggccccctcaaagccgagtgcccagggactgcagcgtagacg
>A/Louisiana/05/2009 | EPI_ISL_31175 | A / H1N1
ggccccctcaaagccgagtgcccagggactgcagcgtagacg
>A/South Carolina/28/2009 | EPI_ISL_62315 | A / H1N1
ggccccctcaaagccgagtgcccagggactgcagcgtagacg
>A/South Carolina/29/2009 | EPI_ISL_62316 | A / H1N1
ggccccctcaaagccgagtgcccagggactgcagcgtagacg
>A/Louisiana/09/2009 | EPI_ISL_66279 | A / H1N1
ggccccctcaaagccgagtgcccagggactgcagcgtagacg
>A/Utah/52/2009 | EPI_ISL_65040 | A / H1N1
ggccccctcaaagccgagtgcccagggactgcagcgtagacg
>A/Wyoming/16/2009 | EPI_ISL_66299 | A / H1N1
ggccccctcaaagccgagtgcccagggactgcagcgtagacg
>A/Texas/70/2009 | EPI_ISL_66308 | A / H1N1
ggccccctcaaagccgagtgcccagggactgcagcgtagacg
>A/Utah/58/2009 | EPI_ISL_68754 | A / H1N1
ggccccctcaaagccgagtgcccagggactgcagcgtagacg
>A/Texas/76/2009 | EPI_ISL_71426 | A / H1N1
ggccccctcaaagccgagtgcccagggactgcagcgtagacg
>A/Missouri/03/2009 | EPI_ISL_30712 | A / H1N1
ggccccctcaaagccgagtgcccggggactgcagcgtagacg
>A/Athens/793/2009 | EPI_ISL_30774 | A / H1N1
ggccccctcaaagccgagtgcccagggactgcagcgtagacg
>A/Guangdong/03/2009 | EPI_ISL_61145 | A / H1N1
ggccccctcaaagccgagtgcccagggactgcagcgtagacg
>A/Athens/893/2009 | EPI_ISL_30993 | A / H1N1
ggccccctcaaagccgagtgcccagggactgcagcgtagacg
>A/Athens/924/2009 | EPI_ISL_31094 | A / H1N1
ggccccctcaaagccgagtgcccagggactgcagcgtagacg
>A/Athens/943/2009 | EPI_ISL_31096 | A / H1N1
ggccccctcaaagccgagtgcccagggactgcagcgtagacg
>A/Athens/987/2009 | EPI_ISL_31462 | A / H1N1
ggccccctcaaagccgagtgcccagggactgcagcgtagacg
>A/Athens/992/2009 | EPI_ISL_31458 | A / H1N1
ggccccctcaaagccgagtgcccagggactgcagcgtagacg
>A/Larisa/1001/2009 | EPI_ISL_31463 | A / H1N1
ggccccctcaaagccgagtgcccagggactgcagcgtagacg
>A/Wisconsin/04/2010 | EPI_ISL_77686 | A / H1N1
ggccccctcaaagccgagtgcccagggactgcagcgtagacg
>A/Massachusetts/11/2009 | EPI_ISL_31180 | A / H1N1
ggccccctcaaagccgagtgcccagggactgcagcgtagacg
>A/Fukuoka-C/1/2009 | EPI_ISL_83266 | A / H1N1
ggccccctcaaagccgagtgcccagggactgcagcgtagacg
>A/Hawaii/09/2009 | EPI_ISL_31573 | A / H1N1
ggccccctcaaagccgagtgcccagggactgcagcgtagacg
>A/Oklahoma/03/2009 | EPI_ISL_31575 | A / H1N1
ggccccctcaaagccgagtgcccagggactgcagcgtagacg
>A/Israel/70/2009 | EPI_ISL_31870 | A / H1N1
ggccccctcaaagccgagtgcccagggactgcagcgtagacg
>A/Regensburg/D6/2009 | EPI_ISL_31935 | A / H1N1
ggccccctcaaagccgagtgcccagggactgcagcgtagacg
>A/Gdansk/037/2009 | EPI_ISL_76488 | A / H1N1
ggccccctcaaagccgagtgcccagggactgcagcgtagacg
>A/Mexico/InDRE4114/2009 | EPI_ISL_32011 | A / H1N1
ggccccctcaaagccgagtgcccagggactgcagcgtagacg
>A/Osaka/180/2009 | EPI_ISL_32174 | A / H1N1
ggccccctcaaagccgagtgcccagggactgcagcgtagacg
>A/Martinique/15/2009 | EPI_ISL_33579 | A / H1N1
ggccccctcaaagccgagtgcccagggactgcagcgtagacg
>A/Nanjing/1/2009 | EPI_ISL_61272 | A / H1N1
ggccccctcaaagccgagtgcccagggactgcagcgtagacg
>A/Nanjing/2/2009 | EPI_ISL_33840 | A / H1N1
ggccccctcaaagccgagtgcccagggactgcagcgtagacg
>A/Managua/0536N/2009 | EPI_ISL_33947 | A / H1N1
ggccccctcaaagccgagtgcccagggactgcagcgtagacg
>A/New Hampshire/02/2009 | EPI_ISL_30103 | A / H1N1
ggccccctcaaagccgagtgcccagggactgcagcgtagacg
>A/Delaware/08/2009 | EPI_ISL_30726 | A / H1N1
ggccccctcaaagccgagtgcccagggactgcagcgtagacg
>A/Arizona/06/2009 | EPI_ISL_30725 | A / H1N1
ggccccctcaaagccgagtgcccagggactgcagcgtagacg
>A/Bolivia/1352/2009 | EPI_ISL_35001 | A / H1N1
ggccccctcaaagccgagtgcccagggactgcagcgtagacg
>A/La Paz/WR0096T/2009 | EPI_ISL_61807 | A / H1N1
ggccccctcaaagccgagtgcccagggactgcagcgtagacg
>A/Bolivia/6554/2009 | EPI_ISL_63238 | A / H1N1
ggccccctcaaagccgagtgcccagggactgcagcgtagacg
>A/North Dakota/04/2009 | EPI_ISL_30701 | A / H1N1
ggccccctcaaagccgagtgcccagggactgcagcgtagacg
>A/Texas/30/2009 | EPI_ISL_31196 | A / H1N1
ggccccctcaaagccgagtgcccagggactgcagcgtagacg
>A/Massachusetts/16/2009 | EPI_ISL_60807 | A / H1N1
ggccccctcaaagccgagtgcccagggactgcagcgtagacg
>A/New York/3967/2009 | EPI_ISL_61329 | A / H1N1
ggccccctcaaagccgagtgcccagggactgcagcgtagacg
>A/Mexico City/WR1301N/2009 | EPI_ISL_61811 | A / H1N1
ggccccctcaaagccgagtgcccagggactgcagcgtagacg
>A/Mexico City/WR1307N/2009 | EPI_ISL_61813 | A / H1N1
ggccccctcaaagccgagtgcccagggactgcagcgtagacg
>A/Guatemala/3185/2009 | EPI_ISL_62240 | A / H1N1
ggccccctcaaagccgagtgcccagggactgcagcgtagacg
>A/Saint Kitts/7274/2009 | EPI_ISL_62302 | A / H1N1
ggccccctcaaagccgagtgcccagggactgcagcgtagacg
>A/South Carolina/36/2009 | EPI_ISL_62322 | A / H1N1
ggccccctcaaagccgagtgcccagggactgcagcgtagacg
>A/Bhutan/739/2009 | EPI_ISL_63236 | A / H1N1
ggccccctcaaagccgagtgcccagggactgcagcgtagacg
>A/Stockholm/28/2009 | EPI_ISL_63309 | A / H1N1
ggccccctcaaagccgagtgcccagggactgcagcgtagacg
>A/Houston/7OS/2009 | EPI_ISL_63946 | A / H1N1
ggccccctcaaagccgagtgcccagggactgcagcgtagacg
>A/Laos/JP1424/2009 | EPI_ISL_64533 | A / H1N1
ggccccctcaaagccgggtgcccagggactgcagcgtagacg
>A/OKINAWA/257/2009 | EPI_ISL_64555 | A / H1N1
ggccccctcaaagccgagtgcccagggactgcagcgtagacg
>A/Chile/2407/2009 | EPI_ISL_32473 | A / H1N1
ggccccctcaaagccgagtgcccagggactgcagcgtagacg
>A/Minnesota/22/2009 | EPI_ISL_68764 | A / H1N1
ggccccctcaaagccgagtgcccagggactgcagcgtagacg
>A/Mexico/4178/2009 | EPI_ISL_73802 | A / H1N1
ggccccctcaaagccgagtgcccagggactgcagcgtagacg
>A/Mexico/4178/2009 | EPI_ISL_73803 | A / H1N1
ggccccctcaaagccgagtgcccagggactgcagcgtagacg
>A/ENG/381/2009 | EPI_ISL_76180 | A / H1N1
ggccccctcaaagccgagtgcccagggactgcagcgtagacg
>A/ENG/394/2009 | EPI_ISL_76186 | A / H1N1
ggccccctcaaagccgagtgcccagggactgcagcgtagacg
>A/ENG/395/2009 | EPI_ISL_76187 | A / H1N1
ggccccctcaaagccgagtgcccagggactgcagcgtagacg
>A/ENG/423/2009 | EPI_ISL_76190 | A / H1N1
ggccccctcaaagccgagtgcccagggactgcagcgtagacg
>A/ENG/428/2009 | EPI_ISL_76191 | A / H1N1
ggccccctcaaagccgagtgcccagggactgcagcgtagacg
>A/England/381/2009 | EPI_ISL_101408 | A / H1N1
ggccccctcaaagccgagtgcccagggactgcagcgtagacg
>A/England/394/2009 | EPI_ISL_101424 | A / H1N1
ggccccctcaaagccgagtgcccagggactgcagcgtagacg
>A/England/395/2009 | EPI_ISL_101433 | A / H1N1
ggccccctcaaagccgagtgcccagggactgcagcgtagacg
>A/England/423/2009 | EPI_ISL_101505 | A / H1N1
ggccccctcaaagccgagtgcccagggactgcagcgtagacg
>A/England/428/2009 | EPI_ISL_101570 | A / H1N1
ggccccctcaaagccgagtgcccagggactgcagcgtagacg
>A/England/383/2009 | EPI_ISL_129395 | A / H1N1
ggccccctcaaagccgagtgcccagggactgcagcgtagacg
>A/Canada/GFA0402/2009 | EPI_ISL_76280 | A / H1N1
ggccccctcaaaaccgagtgcccagggactgcagcgtagacg
>A/California/07/2010 | EPI_ISL_77647 | A / H1N1
ggccccctcaaagccgagtgcccagggactgcagcgtagacg
>A/Kenya/2708/2010 | EPI_ISL_85810 | A / H1N1
ggccccctcaaagccgagtgcccagggactgcagcgtagacg
>A/Washington/05/2011 | EPI_ISL_88153 | A / H1N1
ggccccctcaaagccgagtgcccagggactgcagcgtagacg
>A/Illinois/02/2010 | EPI_ISL_88081 | A / H1N1
ggccccctcaaagccgagtgcccagggactgcagcgtagacg
>A/New Mexico/04/2011 | EPI_ISL_90942 | A / H1N1
ggccccctcaaagccgagtgcccagggactgcagcgtagacg
>A/New Mexico/05/2011 | EPI_ISL_90943 | A / H1N1
ggccccctcaaagccgagtgcccagggactgcagcgtagacg
>A/New Mexico/06/2011 | EPI_ISL_90944 | A / H1N1
ggccccctcaaagccgagtgcccagggactgcagcgtagacg
>A/New Mexico/07/2011 | EPI_ISL_90945 | A / H1N1
ggccccctcaaagccgagtgcccagggactgcagcgtagacg
>A/Hangzhou/A61/2011 | EPI_ISL_91097 | A / H1N1
ggccccctcaaagccgagtgcccagggactgcagcgtagacg
>A/Hangzhou/A61/2011 | EPI_ISL_148644 | A / H1N1
ggccccctcaaagccgagtgcccagggactgcagcgtagacg
>A/Shenzhen/49/2009 | EPI_ISL_102103 | A / H1N1
ggccccctcaaagccgagtgcccagggactgcagcgtagacg
>A/Shenzhen/63/2009 | EPI_ISL_102149 | A / H1N1
ggccccctcaaagccgagtgcccagggactgcagcgtagacg
>A/England/350/2009 | EPI_ISL_129394 | A / H1N1
ggccccctcaaagccgagtgcccagggactgcagcgtagacg
>A/Cambodia/V0902314/2011 | EPI_ISL_140933 | A / H1N1
ggccccctcaaagccgagtgcccagggactgcagcgtagacg
>A/District of Columbia/03/2009 | EPI_ISL_30136 | A / H1N1
ggccccctcaaagccgagtgcccagggactgcagcgtagacg
>A/Mexico/4269/2009 | EPI_ISL_31182 | A / H1N1
ggccccctcaaagccgagtgcccagggactgcagcgtagacg
>A/Managua/4757.02/2009 | EPI_ISL_71854 | A / H1N1
ggccccctcaaagccgagtgcccagggactgcagcgtagacg
>A/Odense/INS177/2009 | EPI_ISL_75148 | A / H1N1
ggccccctcaaagccgagtgcccagggactgcagcgtagacg
>A/Victoria/1/2010 | EPI_ISL_76613 | A / H1N1
ggccccctcaaagccgagtgcccagggactgcagcgtagacg
>A/Hawaii/07/2010 | EPI_ISL_77653 | A / H1N1
ggccccctcaaagccgagtgcccagggactgcagcgtagacg
>A/Nevada/02/2010 | EPI_ISL_77654 | A / H1N1
ggccccctcaaagccgagtgcccagggactgcagcgtagacg
>A/Ukraine/199/2010 | EPI_ISL_77713 | A / H1N1
ggccccctcaaagccgagtgcccagggactgcagcgtagacg
>A/Taiwan/23/2010 | EPI_ISL_78791 | A / H1N1
ggccccctcaaagccgagtgcccagggactgcagcgtagacg
>A/OKINAWA/39/2010 | EPI_ISL_79292 | A / H1N1
ggccccctcaaagccgagtgcccagggactgcagcgtagacg
>A/Florida/14/2010 | EPI_ISL_79703 | A / H1N1
ggccccctcaaagccgagtgcccagggactgcagcgtagacg
>A/Florida/15/2010 | EPI_ISL_85801 | A / H1N1
ggccccctcaaagccgagtgcccagggactgcagcgtagacg
>A/American Samoa/4520/2011 | EPI_ISL_93603 | A / H1N1
ggccccctcaaagccgagtgcccagggactgcagcgtagacg
>A/CHIBA-C/16/2011 | EPI_ISL_94420 | A / H1N1
ggccccctcaaagccgagtgcccagggactgcagcgtagacg
>A/Grenoble/1772/2011 | EPI_ISL_103048 | A / H1N1
ggccccctcaaagccgagtgcccagggactgcagcgtagacg
>A/Kenya/6362/2010 | EPI_ISL_85811 | A / H1N1
ggccccctcaaagccgagtgcccagggactgcagcgtagacg
>A/California/22/2010 | EPI_ISL_85814 | A / H1N1
ggccccctcaaagccgagtgcccagggactgcagcgtagacg
>A/Colorado/11/2010 | EPI_ISL_88067 | A / H1N1
ggccccctcaaagccgagtgcccagggactgcagcgtagacg
>A/Maryland/06/2011 | EPI_ISL_88103 | A / H1N1
ggccccctcaaagccgagtgcccagggactgcagcgtagacg
>A/Oregon/02/2011 | EPI_ISL_88132 | A / H1N1
ggccccctcaaagccgagtgcccagggactgcagcgtagacg
>A/MOROCCO/51/2009 | EPI_ISL_90085 | A / H1N1
ggccccctcaaagccgagtgcccagggactgcagcgtagacg
>A/Lorraine/7214/2009 | EPI_ISL_90983 | A / H1N1
ggccccctcaaagccgagtgcccagggactgcagcgtagacg
>A/FUKUI/67/2011 | EPI_ISL_91478 | A / H1N1
ggccccctcaaagccgagtgcccagggactgcagcgtagacg
>A/Michigan/03/2011 | EPI_ISL_94671 | A / H1N1
ggccccctcaaagccgagtgcccagggactgcagcgtagacg
>A/Tula/CRIE-SIA/2011 | EPI_ISL_95840 | A / H1N1
ggccccctcaaagccgagtgcccagggactgcagcgtagacg
>A/Nebraska/06/2011 | EPI_ISL_99108 | A / H1N1
ggccccctcaaagccgagtgcccagggactgcagcgtagacg
>A/New Mexico/08/2011 | EPI_ISL_90946 | A / H1N1
ggccccctcaaagccgagtgcccagggactgcagcgtagacg
>A/Stockholm/30/2011 | EPI_ISL_99784 | A / H1N1
ggccccctcaaagccgagtgcccagggactgcagcgtagacg
>A/HIROSHIMA/17/2012 | EPI_ISL_122175 | A / H1N1
ggccccctcaaagccgagtgcccagggactgcagcgtagacg
>A/HIROSHIMA/18/2012 | EPI_ISL_122176 | A / H1N1
ggccccctcaaagccgagtgcccagggactgcagcgtagacg
>A/Laos/I991/2011 | EPI_ISL_122178 | A / H1N1
ggccccctcaaagccgagtgcccagggactgcagcgtagacg
>A/Cambodia/311/2011 | EPI_ISL_101587 | A / H1N1
ggccccctcaaagccgagtgcccagggactgcagcgtagacg
>A/Shenzhen/30/2009 | EPI_ISL_102057 | A / H1N1
ggccccctcaaagccgagtgcccagggactgcagcgtagacg
>A/Zhejiang/80/2009 | EPI_ISL_102224 | A / H1N1
ggccccctcaaagccgagtgcccagggactgcagcgtagacg
>A/Zhejiang/83/2009 | EPI_ISL_102244 | A / H1N1
ggccccctcaaagccgagtgcccagggactgcagcgtagacg
>A/Zhejiang/91/2009 | EPI_ISL_102309 | A / H1N1
ggccccctcaaagccgagtgcccagggactgcagcgtagacg
>A/Zhejiang/95/2009 | EPI_ISL_102345 | A / H1N1
ggccccctcaaagccgagtgcccagggactgcagcgtagacg
>A/Suriname/503/2012 | EPI_ISL_128227 | A / H1N1
ggccccctcaaagccgagtgcccagggactgcagcgtagacg
>A/Suriname/265/2012 | EPI_ISL_128981 | A / H1N1
ggccccctcaaagccgagtgcccagggactgcagcgtagacg
>A/Peru/234/2012 | EPI_ISL_129014 | A / H1N1
ggccccctcaaagccgagtgcccagggactgcagcgtagacg
>A/Cambodia/V1005346/2011 | EPI_ISL_140934 | A / H1N1
ggccccctcaaagccgagtgcccagggactgcagcgtagacg
>A/Bangkok/SIMI506/2010 | EPI_ISL_181406 | A / H1N1
ggccccctcaaagccgagtgcccagggactgcagcgtagacg
>A/Bangkok/SIMI508/2010 | EPI_ISL_181408 | A / H1N1
ggccccctcaaagccgagtgcccagggactgcagcgtagacg
>A/Ohio/07/2009 | EPI_ISL_29735 | A / H1N1
ggccccctcaaagccgagtgcccagggactgcagcgtagacg
>A/Ohio/07/2009 | EPI_ISL_29736 | A / H1N1
ggccccctcaaagccgagtgcccagggactgcagcgtagacg
>A/New York/06/2009 | EPI_ISL_29737 | A / H1N1
ggccccctcaaagccgagtgcccagggactgcagcgtagacg
>A/New York/10/2009 | EPI_ISL_29738 | A / H1N1
ggccccctcaaagccgagtgcccagggactgcagcgtagacg
>A/New York/11/2009 | EPI_ISL_29739 | A / H1N1
ggccccctcaaagccgagtgcccagggactgcagcgtagacg
>A/New York/15/2009 | EPI_ISL_29741 | A / H1N1
ggccccctcaaagccgagtgcccagggactgcagcgtagacg
>A/New York/18/2009 | EPI_ISL_29742 | A / H1N1
ggccccctcaaagccgagtgcccagggactgcagcgtagacg
>A/New York/19/2009 | EPI_ISL_29743 | A / H1N1
ggccccctcaaagccgagtgcccagggactgcagcgtagacg
>A/New York/20/2009 | EPI_ISL_29948 | A / H1N1
ggccccctcaaagccgagtgcccagggactgcagcgtagacg
>A/New York/22/2009 | EPI_ISL_29949 | A / H1N1
ggccccctcaaagccgagtgcccagggactgcagcgtagacg
>A/California/14/2009 | EPI_ISL_29953 | A / H1N1
ggccccctcaaagccgagtgcccagggactgcagcgtagacg
>A/New York/13/2009 | EPI_ISL_29963 | A / H1N1
ggccccctcaaagccgagtgcccagggactgcagcgtagacg
>A/New York/24/2009 | EPI_ISL_30108 | A / H1N1
ggccccctcaaagccgagtgcccagggactgcagcgtagacg
>A/New York/08/2009 | EPI_ISL_30141 | A / H1N1
ggccccctcaaagccgagtgcccagggactgcagcgtagacg
>A/New York/20/2009 | EPI_ISL_29964 | A / H1N1
ggccccctcaaagccgagtgcccagggactgcagcgtagacg
>A/New York/23/2009 | EPI_ISL_29744 | A / H1N1
ggccccctcaaagccgagtgcccagggactgcagcgtagacg
>A/New York/31/2009 | EPI_ISL_29745 | A / H1N1
ggccccctcaaagccgagtgcccagggactgcagcgtagacg
>A/Georgia/01/2009 | EPI_ISL_30187 | A / H1N1
ggccccctcaaagccgagtgcccagggactgcagcgtagacg
>A/New York/3262/2009 | EPI_ISL_30479 | A / H1N1
ggccccctcaaagccgagtgcccagggactgcagcgtagacg
>A/New York/16/2009 | EPI_ISL_30503 | A / H1N1
ggccccctcaaagccgagtgcccagggactgcagcgtagacg
>A/Zhejiang/1/2009 | EPI_ISL_30515 | A / H1N1
ggccccctcaaagccgagtgcccagggactgcagcgtagacg
>A/Fujian/1/2009 | EPI_ISL_30516 | A / H1N1
ggccccctcaaagccgagtgcccagggactgcagcgtagacg
>A/Shanghai/1/2009 | EPI_ISL_30517 | A / H1N1
ggccccctcaaagccgagtgcccagggactgcagcgtagacg
>A/New York/3191/2009 | EPI_ISL_30462 | A / H1N1
ggccccctcaaagccgagtgcccagggactgcagcgtagacg
>A/New York/3232/2009 | EPI_ISL_30468 | A / H1N1
ggccccctcaaagccgagtgcccagggactgcagcgtagacg
>A/New York/3239/2009 | EPI_ISL_30472 | A / H1N1
ggccccctcaaagccgagtgcccagggactgcagcgtagacg
>A/New York/3252/2009 | EPI_ISL_30474 | A / H1N1
ggccccctcaaagccgagtgcccagggactgcagcgtagacg
>A/New York/3261/2009 | EPI_ISL_30576 | A / H1N1
ggccccctcaaagccgagtgcccagggactgcagcgtagacg
>A/New York/3265/2009 | EPI_ISL_30481 | A / H1N1
ggccccctcaaagccgagtgcccagggactgcagcgtagacg
>A/New York/3214/2009 | EPI_ISL_30579 | A / H1N1
ggccccctcaaagccgagtgcccagggactgcagcgtagacg
>A/New York/3215/2009 | EPI_ISL_30580 | A / H1N1
ggccccctcaaagccgagtgcccagggactgcagcgtagacg
>A/Zhejiang/1/2009 | EPI_ISL_30620 | A / H1N1
ggccccctcaaagccgagtgcccagggactgcagcgtagacg
>A/Shanghai/1/2009 | EPI_ISL_30621 | A / H1N1
ggccccctcaaagccgagtgcccagggactgcagcgtagacg
>A/Fujian/1/2009 | EPI_ISL_30622 | A / H1N1
ggccccctcaaagccgagtgcccagggactgcagcgtagacg
>A/South Australia/2001/2009 | EPI_ISL_30629 | A / H1N1
ggccccctcaaagccgagtgcccagggactgcagcgtagacg
>A/New York/18/2009 | EPI_ISL_30704 | A / H1N1
ggccccctcaaagccgagtgcccagggactgcagcgtagacg
>A/New York/25/2009 | EPI_ISL_30705 | A / H1N1
ggccccctcaaagccgagtgcccagggactgcagcgtagacg
>A/New York/39/2009 | EPI_ISL_30716 | A / H1N1
ggccccctcaaagccgagtgcccagggactgcagcgtagacg
>A/District of Columbia/01/2009 | EPI_ISL_30730 | A / H1N1
ggccccctcaaagccgagtgcccagggactgcagcgtagacg
>A/Guangdong/2/2009 | EPI_ISL_30734 | A / H1N1
ggccccctcaaagccgagtgcccagggactgcagcgtagacg
>A/Guangdong/02/2009 | EPI_ISL_30631 | A / H1N1
ggccccctcaaagccgagtgcccagggactgcagcgtagacg
>A/New York/3205/2009 | EPI_ISL_30831 | A / H1N1
ggccccctcaaagccgagtgcccagggactgcagcgtagacg
>A/Guangdong/05/2009 | EPI_ISL_30592 | A / H1N1
ggccccctcaaagccgagtgcccagggactgcagcgtagacg
>A/Moscow/01/2009 | EPI_ISL_30419 | A / H1N1
ggccccctcaaagccgagtgcccagggactgcagcgtagacg
>A/Shanghai/71T/2009 | EPI_ISL_30884 | A / H1N1
ggccccctcaaagccgagtgcccagggactgcagcgtagacg
>A/Shanghai/71T/2009 | EPI_ISL_30898 | A / H1N1
ggccccctcaaagccgagtgcccagggactgcagcgtagacg
>A/Shanghai/60T/2009 | EPI_ISL_31073 | A / H1N1
ggccccctcaaagccgagtgcccagggactgcagcgtagacg
>A/Athens/926/2009 | EPI_ISL_31095 | A / H1N1
ggccccctcaaagccgagtgcccagggactgcagcgtagacg
>A/Italy/49/2009 | EPI_ISL_31114 | A / H1N1
ggccccctcaaagccgagtgcccagggactgcagcgtagacg
>A/Fuzhou/01/2009 | EPI_ISL_31125 | A / H1N1
ggccccctcaaagccgagtgcccagggactgcagcgtagacg
>A/Shanghai/60T/2009 | EPI_ISL_31134 | A / H1N1
ggccccctcaaagccgagtgcccagggactgcagcgtagacg
>A/Shanghai/37T/2009 | EPI_ISL_30883 | A / H1N1
ggccccctcaaagccgagtgcccagggactgcagcgtagacg
>A/Strasbourg/2609/2009 | EPI_ISL_31253 | A / H1N1
ggccccctcaaagccgagtgcccagggactgcagcgtagacg
>A/Strasbourg/2611/2009 | EPI_ISL_31254 | A / H1N1
ggccccctcaaagccgagtgcccagggactgcagcgtagacg
>A/Paris/2670/2009 | EPI_ISL_31256 | A / H1N1
ggccccctcaaagccgagtgcccagggactgcagcgtagacg
>A/Rennes/2671/2009 | EPI_ISL_31257 | A / H1N1
ggccccctcaaagccgagtgcccagggactgcagcgtagacg
>A/Caen/2716/2009 | EPI_ISL_31259 | A / H1N1
ggccccctcaaagccgagtgcccagggactgcagcgtagacg
>A/Shanghai/37T/2009 | EPI_ISL_30897 | A / H1N1
ggccccctcaaagccgagtgcccagggactgcagcgtagacg
>A/Shiga/3/2009 | EPI_ISL_61401 | A / H1N1
ggccccctcaaagccgagtgcccagggactgcagcgtagacg
>A/Yokohama/1/2009 | EPI_ISL_61624 | A / H1N1
ggccccctcaaagccgagtgcccagggactgcagcgtagacg
>A/Larisa/1002/2009 | EPI_ISL_31460 | A / H1N1
ggccccctcaaagccgagtgcccagggactgcagcgtagacg
>A/New York/21/2009 | EPI_ISL_30190 | A / H1N1
ggccccctcaaagccgagtgcccagggactgcagcgtagacg
>A/Ohio/08/2009 | EPI_ISL_31559 | A / H1N1
ggccccctcaaagccgagtgcccagggactgcagcgtagacg
>A/Rhode Island/04/2009 | EPI_ISL_31581 | A / H1N1
ggccccctcaaagccgagtgcccagggactgcagcgtagacg
>A/Akita/1/2009 | EPI_ISL_31855 | A / H1N1
ggccccctcaaagccgagtgcccagggactgcagcgtagacg
>A/Fukushima/1/2009 | EPI_ISL_31856 | A / H1N1
ggccccctcaaagccgagtgcccagggactgcagcgtagacg
>A/Sapporo/1/2009 | EPI_ISL_31861 | A / H1N1
ggccccctcaaagccgagtgcccagggactgcagcgtagacg
>A/Arizona/05/2009 | EPI_ISL_32014 | A / H1N1
ggccccctcaaagccgagtgcccagggactgcagcgtagacg
>A/New York/45/2009 | EPI_ISL_32022 | A / H1N1
ggccccctcaaagccgagtgcccagggactgcagcgtagacg
>A/New York/59/2009 | EPI_ISL_32023 | A / H1N1
ggccccctcaaagccgagtgcccagggactgcagcgtagacg
>A/Iwate/1/2009 | EPI_ISL_31857 | A / H1N1
ggccccctcaaagccgagtgcccagggactgcagcgtagacg
>A/Japan/1070/2009 | EPI_ISL_32629 | A / H1N1
ggccccctcaaagccgagtgcccagggactgcagcgtagacg
>A/Bethesda/SP508/2009 | EPI_ISL_32634 | A / H1N1
ggccccctcaaagccgagtgcccagggactgcagcgtagacg
>A/Argentina/7953/2009 | EPI_ISL_33565 | A / H1N1
ggccccctcaaagccgagtgcccagggactgcagcgtagacg
>A/Bolivia/2120/2009 | EPI_ISL_33568 | A / H1N1
ggccccctcaaagccgagtgcccagggactgcagcgtagacg
>A/California/25/2009 | EPI_ISL_33569 | A / H1N1
ggccccctcaaagccgagtgcccagggactgcagcgtagacg
>A/Ethiopia/16/2009 | EPI_ISL_33576 | A / H1N1
ggccccctcaaagccgagtgcccagggactgcagcgtagacg
>A/New Jersey/01/2009 | EPI_ISL_30104 | A / H1N1
ggccccctcaaagccgagtgcccagggactgcagcgtagacg
>A/New York/09/2009 | EPI_ISL_29970 | A / H1N1
ggccccctcaaagccgagtgcccagggactgcagcgtagacg
>A/New York/27/2009 | EPI_ISL_30150 | A / H1N1
ggccccctcaaagccgagtgcccagggactgcagcgtagacg
>A/Singapore/91/2009 | EPI_ISL_33584 | A / H1N1
ggccccctcaaagccgagtgcccagggactgcagcgtagacg
>A/Surinam/08/2009 | EPI_ISL_33587 | A / H1N1
ggccccctcaaagccgagtgcccagggactgcagcgtagacg
>A/Utah/05/2009 | EPI_ISL_33589 | A / H1N1
ggccccctcaaagccgagtgcccagggactgcagcgtagacg
>A/Utah/07/2009 | EPI_ISL_33590 | A / H1N1
ggccccctcaaagccgagtgcccagggactgcagcgtagacg
>A/Montana/06/2009 | EPI_ISL_33592 | A / H1N1
ggccccctcaaagccgagtgcccagggactgcagcgtagacg
>A/New York/18/2009 | EPI_ISL_33593 | A / H1N1
ggccccctcaaagccgagtgcccagggactgcagcgtagacg
>A/Taiwan/T0724/2009 | EPI_ISL_33941 | A / H1N1
ggccccctcaaagccgagtgcccagggactgcagcgtagacg
>A/Taiwan/T1338/2009 | EPI_ISL_33942 | A / H1N1
ggccccctcaaagccgagtgcccagggactgcagcgtagacg
>A/Taiwan/T1339/2009 | EPI_ISL_33943 | A / H1N1
ggccccctcaaagccgagtgcccagggactgcagcgtagacg
>A/Taiwan/T1821/2009 | EPI_ISL_33945 | A / H1N1
ggccccctcaaagccgagtgcccagggactgcagcgtagacg
>A/Bogota/0466N/2009 | EPI_ISL_33946 | A / H1N1
ggccccctcaaagccgagtgcccagggactgcagcgtagacg
>A/Bethesda/SP506/2009 | EPI_ISL_33949 | A / H1N1
ggccccctcaaagccgagtgcccagggactgcagcgtagacg
>A/Nevada/03/2009 | EPI_ISL_30189 | A / H1N1
ggccccctcaaagccgagtgcccagggactgcagcgtagacg
>A/Brazil/764/2009 | EPI_ISL_35003 | A / H1N1
ggccccctcaaagccgagtgcccagggactgcagcgtagacg
>A/Georgia/15/2009 | EPI_ISL_35008 | A / H1N1
ggccccctcaaagccgagtgcccagggactgcagcgtagacg
>A/Kentucky/07/2009 | EPI_ISL_31174 | A / H1N1
ggccccctcaaagccgagtgcccagggactgcagcgtagacg
>A/Michigan/06/2009 | EPI_ISL_31189 | A / H1N1
ggccccctcaaagccgagtgcccagggactgcagcgtagacg
>A/New York/30/2009 | EPI_ISL_30109 | A / H1N1
ggccccctcaaagccgagtgcccagggactgcagcgtagacg
>A/New York/35/2009 | EPI_ISL_30111 | A / H1N1
ggccccctcaaagccgagtgcccagggactgcagcgtagacg
>A/New York/37/2009 | EPI_ISL_30112 | A / H1N1
ggccccctcaaagccgagtgcccagggactgcagcgtagacg
>A/Rhode Island/08/2009 | EPI_ISL_35020 | A / H1N1
ggccccctcaaagccgagtgcccagggactgcagcgtagacg
>A/Tanzania/88/2009 | EPI_ISL_35022 | A / H1N1
ggccccctcaaagccgagtgcccagggactgcagcgtagacg
>A/Uruguay/755/2009 | EPI_ISL_35025 | A / H1N1
ggccccctcaaagccgagtgcccagggactgcagcgtagacg
>A/Utah/02/2009 | EPI_ISL_31201 | A / H1N1
ggccccctcaaagccgagtgcccagggactgcagcgtagacg
>A/Virginia/04/2009 | EPI_ISL_30119 | A / H1N1
ggccccctcaaagccgagtgcccagggactgcagcgtagacg
>A/West Virginia/01/2009 | EPI_ISL_31204 | A / H1N1
ggccccctcaaagccgagtgcccagggactgcagcgtagacg
>A/Massachusetts/29/2009 | EPI_ISL_60808 | A / H1N1
ggccccctcaaagccgagtgcccagggactgcagcgtagacg
>A/Montana/15/2009 | EPI_ISL_60812 | A / H1N1
ggccccctcaaagccgagtgcccagggactgcagcgtagacg
>A/North Carolina/28/2009 | EPI_ISL_60819 | A / H1N1
ggccccctcaaagccgagtgcccagggactgcagcgtagacg
>A/Brandenburg/20/2009 | EPI_ISL_60975 | A / H1N1
ggccccctcaaagccgagtgcccagggactgcagcgtagacg
>A/New York/3655/2009 | EPI_ISL_61311 | A / H1N1
ggccccctcaaagccgagtgcccagggactgcagcgtagacg
>A/New York/3744/2009 | EPI_ISL_61315 | A / H1N1
ggccccctcaaagccgagtgcccagggactgcagcgtagacg
>A/New York/3747/2009 | EPI_ISL_61316 | A / H1N1
ggccccctcaaagccgagtgcccagggactgcagcgtagacg
>A/New York/4048/2009 | EPI_ISL_61332 | A / H1N1
ggccccctcaaagccgagtgcccagggactgcagcgtagacg
>A/New York/4052/2009 | EPI_ISL_61333 | A / H1N1
ggccccctcaaagccgagtgcccagggactgcagcgtagacg
>A/New York/4057/2009 | EPI_ISL_61334 | A / H1N1
ggccccctcaaagccgagtgcccagggactgcagcgtagacg
>A/Shizuoka/759/2009 | EPI_ISL_61403 | A / H1N1
ggccccctcaaagccgagtgcccagggactgcagcgtagacg
>A/Wisconsin/629-D01445/2009 | EPI_ISL_61576 | A / H1N1
ggccccctcaaagccgagtgcccagggactgcagcgtagacg
>A/Aichi/198/2009 | EPI_ISL_60938 | A / H1N1
ggccccctcaaagccgagtgcccagggactgcagcgtagacg
>A/Aichi/202/2009 | EPI_ISL_60939 | A / H1N1
ggccccctcaaagccgagtgcccagggactgcagcgtagacg
>A/Bogota/WR0090N/2009 | EPI_ISL_61785 | A / H1N1
ggccccctcaaagccgagtgcccagggactgcagcgtagacg
>A/Cherry Point/WR0100/2009 | EPI_ISL_61787 | A / H1N1
ggccccctcaaagccgagtgcccagggactgcagcgtagacg
>A/Chiba-C/48/2009 | EPI_ISL_61141 | A / H1N1
ggccccctcaaagccgagtgcccagggactgcagcgtagacg
>A/Gifu-C/67/2009 | EPI_ISL_61144 | A / H1N1
ggccccctcaaagccgagtgcccagggactgcagcgtagacg
>A/Hiroshima/200/2009 | EPI_ISL_61151 | A / H1N1
ggccccctcaaagccgagtgcccagggactgcagcgtagacg
>A/Hiroshima/201/2009 | EPI_ISL_61152 | A / H1N1
ggccccctcaaagccgagtgcccagggactgcagcgtagacg
>A/Hiroshima/207/2009 | EPI_ISL_61153 | A / H1N1
ggccccctcaaagccgagtgcccagggactgcagcgtagacg
>A/Hiroshima/216/2009 | EPI_ISL_61154 | A / H1N1
ggccccctcaaagccgagtgcccagggactgcagcgtagacg
>A/Hiroshima/220/2009 | EPI_ISL_61155 | A / H1N1
ggccccctcaaagccgagtgcccagggactgcagcgtagacg
>A/Hiroshima/230/2009 | EPI_ISL_61156 | A / H1N1
ggccccctcaaagccgagtgcccagggactgcagcgtagacg
>A/Japan/PR1070/2009 | EPI_ISL_61804 | A / H1N1
ggccccctcaaagccgagtgcccagggactgcagcgtagacg
>A/Kanagawa/137/2009 | EPI_ISL_61223 | A / H1N1
ggccccctcaaagccgagtgcccagggactgcagcgtagacg
>A/Mexico City/WR1297N/2009 | EPI_ISL_61810 | A / H1N1
ggccccctcaaagccgagtgcccagggactgcagcgtagacg
>A/Mexico City/WR1306N/2009 | EPI_ISL_61812 | A / H1N1
ggccccctcaaagccgagtgcccagggactgcagcgtagacg
>A/Mexico City/WR1308T/2009 | EPI_ISL_61814 | A / H1N1
ggccccctcaaagccgagtgcccagggactgcagcgtagacg
>A/Mexico City/WR1310N/2009 | EPI_ISL_61815 | A / H1N1
ggccccctcaaagccgagtgcccagggactgcagcgtagacg
>A/Mexico City/WR1311T/2009 | EPI_ISL_61816 | A / H1N1
ggccccctcaaagccgagtgcccagggactgcagcgtagacg
>A/Mexico City/WR1312N/2009 | EPI_ISL_61817 | A / H1N1
ggccccctcaaagccgagtgcccagggactgcagcgtagacg
>A/Mie/52/2009 | EPI_ISL_61231 | A / H1N1
ggccccctcaaagccgagtgcccagggactgcagcgtagacg
>A/Myanmar/60/2009 | EPI_ISL_61235 | A / H1N1
ggccccctcaaagccgagtgcccagggactgcagcgtagacg
>A/Myanmar/JP101/2009 | EPI_ISL_61236 | A / H1N1
ggccccctcaaagccgagtgcccagggactgcagcgtagacg
>A/Myanmar/JP131/2009 | EPI_ISL_61237 | A / H1N1
ggccccctcaaagccgagtgcccagggactgcagcgtagacg
>A/Myanmar/JP133/2009 | EPI_ISL_61238 | A / H1N1
ggccccctcaaagccgagtgcccagggactgcagcgtagacg
>A/Myanmar/JP90/2009 | EPI_ISL_61239 | A / H1N1
ggccccctcaaagccgagtgcccagggactgcagcgtagacg
>A/New Bern/WR0670/2009 | EPI_ISL_61826 | A / H1N1
ggccccctcaaagccgagtgcccagggactgcagcgtagacg
>A/Niigata/717/2009 | EPI_ISL_61342 | A / H1N1
ggccccctcaaagccgagtgcccagggactgcagcgtagacg
>A/Niigata/749/2009 | EPI_ISL_61343 | A / H1N1
ggccccctcaaagccgagtgcccagggactgcagcgtagacg
>A/Saitama/85/2009 | EPI_ISL_61376 | A / H1N1
ggccccctcaaagccgagtgcccagggactgcagcgtagacg
>A/San Salvador/0169T/2009 | EPI_ISL_61832 | A / H1N1
ggccccctcaaagccgagtgcccagggactgcagcgtagacg
>A/San Salvador/WR0167N/2009 | EPI_ISL_61833 | A / H1N1
ggccccctcaaagccgagtgcccagggactgcagcgtagacg
>A/Tokushima/2/2009 | EPI_ISL_61516 | A / H1N1
ggccccctcaaagccgagtgcccagggactgcagcgtagacg
>A/Yamaguchi/21/2009 | EPI_ISL_61622 | A / H1N1
ggccccctcaaagccgagtgcccagggactgcagcgtagacg
>A/GUAM/2058/2009 | EPI_ISL_61882 | A / H1N1
ggccccctcaaagccgagtgcccagggactgcagcgtagacg
>A/SOUTH AUSTRALIA/2002A/2009 | EPI_ISL_61894 | A / H1N1
ggccccctcaaagccgagtgcccagggactgcagcgtagacg
>A/VICTORIA/527/2009 | EPI_ISL_61899 | A / H1N1
ggccccctcaaagccgagtgcccagggactgcagcgtagacg
>A/BRISBANE/2013/2009 | EPI_ISL_61903 | A / H1N1
ggccccctcaaagccgagtgcccagggactgcagcgtagacg
>A/SYDNEY/2501/2009 | EPI_ISL_61908 | A / H1N1
ggccccctcaaagccgagtgcccagggactgcagcgtagacg
>A/SYDNEY/2503/2009 | EPI_ISL_61910 | A / H1N1
ggccccctcaaagccgagtgcccagggactgcagcgtagacg
>A/EAST TIMOR/2003/2009 | EPI_ISL_61937 | A / H1N1
ggccccctcaaagccgagtgcccagggactgcagcgtagacg
>A/BRUNEI/2004/2009 | EPI_ISL_61938 | A / H1N1
ggccccctcaaagccgagtgcccagggactgcagcgtagacg
>A/VICTORIA/2094/2009 | EPI_ISL_61939 | A / H1N1
ggccccctcaaagccgagtgcccagggactgcagcgtagacg
>A/BRUNEI/2010/2009 | EPI_ISL_61940 | A / H1N1
ggccccctcaaagccgagtgcccagggactgcagcgtagacg
>A/PERTH/3018/2009 | EPI_ISL_61944 | A / H1N1
ggccccctcaaagccgagtgcccagggactgcagcgtagacg
>A/SAMOA/8/2009 | EPI_ISL_61966 | A / H1N1
ggccccctcaaagccgagtgcccagggactgcagcgtagacg
>A/VICTORIA/2113/2009 | EPI_ISL_61967 | A / H1N1
ggccccctcaaagccgagtgcccagggactgcagcgtagacg
>A/PERTH/184/2009 | EPI_ISL_61983 | A / H1N1
ggccccctcaaagccgagtgcccagggactgcagcgtagacg
>A/KOSRAE/2000/2009 | EPI_ISL_61985 | A / H1N1
ggccccctcaaagccgagtgcccagggactgcagcgtagacg
>A/PERTH/265/2009 | EPI_ISL_61990 | A / H1N1
ggccccctcaaagccgagtgcccagggactgcagcgtagacg
>A/PERTH/267/2009 | EPI_ISL_61991 | A / H1N1
ggccccctcaaagccgagtgcccagggactgcagcgtagacg
>A/NAURU/2006/2009 | EPI_ISL_62001 | A / H1N1
ggccccctcaaagccgagtgcccagggactgcagcgtagacg
>A/Kyiv/N1/2009 | EPI_ISL_62008 | A / H1N1
ggccccctcaaagccgagtgcccagggactgcagcgtagacg
>A/Argentina/4623/2009 | EPI_ISL_62209 | A / H1N1
ggccccctcaaagccgagtgcccagggactgcagcgtagacg
>A/Arizona/16/2009 | EPI_ISL_62211 | A / H1N1
ggccccctcaaagccgagtgcccagggactgcagcgtagacg
>A/Barbados/280/2009 | EPI_ISL_62213 | A / H1N1
ggccccctcaaagccgagtgcccagggactgcagcgtagacg
>A/Belize/7121/2009 | EPI_ISL_62214 | A / H1N1
ggccccctcaaagccgagtgcccagggactgcagcgtagacg
>A/Brazil/7450/2009 | EPI_ISL_62216 | A / H1N1
ggccccctcaaagccgagtgcccagggactgcagcgtagacg
>A/California/35/2009 | EPI_ISL_62218 | A / H1N1
ggccccctcaaagccgagtgcccagggactgcagcgtagacg
>A/Connecticut/13/2009 | EPI_ISL_62222 | A / H1N1
ggccccctcaaagccgagtgcccagggactgcagcgtagacg
>A/Connecticut/14/2009 | EPI_ISL_62223 | A / H1N1
ggccccctcaaagccgagtgcccagggactgcagcgtagacg
>A/Costa Rica/3896/2009 | EPI_ISL_62224 | A / H1N1
ggccccctcaaagccgagtgcccagggactgcagcgtagacg
>A/Delaware/13/2009 | EPI_ISL_62229 | A / H1N1
ggccccctcaaagccgagtgcccagggactgcagcgtagacg
>A/District of Columbia/09/2009 | EPI_ISL_62230 | A / H1N1
ggccccctcaaagccgagtgcccagggactgcagcgtagacg
>A/Egypt/6194/2009 | EPI_ISL_62231 | A / H1N1
ggccccctcaaagccgagtgcccagggactgcagcgtagacg
>A/El Salvador/1414/2009 | EPI_ISL_62233 | A / H1N1
ggccccctcaaagccgagtgcccagggactgcagcgtagacg
>A/El Salvador/1553/2009 | EPI_ISL_62234 | A / H1N1
ggccccctcaaagccgagtgcccagggactgcagcgtagacg
>A/El Salvador/1553/2009 | EPI_ISL_62235 | A / H1N1
ggccccctcaaagccgagtgcccagggactgcagcgtagacg
>A/Florida/21/2009 | EPI_ISL_62238 | A / H1N1
ggccccctcaaagccgagtgcccagggactgcagcgtagacg
>A/Georgia/23/2009 | EPI_ISL_62239 | A / H1N1
ggccccctcaaagccgagtgcccagggactgcagcgtagacg
>A/Guyana/7314/2009 | EPI_ISL_62242 | A / H1N1
ggccccctcaaagccgagtgcccagggactgcagcgtagacg
>A/Idaho/09/2009 | EPI_ISL_62247 | A / H1N1
ggccccctcaaagccgagtgcccagggactgcagcgtagacg
>A/Illinois/18/2009 | EPI_ISL_62249 | A / H1N1
ggccccctcaaagccgagtgcccagggactgcagcgtagacg
>A/Iowa/08/2009 | EPI_ISL_62250 | A / H1N1
ggccccctcaaagccgagtgcccagggactgcagcgtagacg
>A/Iowa/09/2009 | EPI_ISL_62251 | A / H1N1
ggccccctcaaagccgagtgcccagggactgcagcgtagacg
>A/Kansas/19/2009 | EPI_ISL_62254 | A / H1N1
ggccccctcaaagccgagtgcccagggactgcagcgtagacg
>A/Kansas/22/2009 | EPI_ISL_62257 | A / H1N1
ggccccctcaaagccgagtgcccagggactgcagcgtagacg
>A/Kansas/23/2009 | EPI_ISL_62258 | A / H1N1
ggccccctcaaagccgagtgcccagggactgcagcgtagacg
>A/Kentucky/17/2009 | EPI_ISL_62259 | A / H1N1
ggccccctcaaagccgagtgcccagggactgcagcgtagacg
>A/Kentucky/19/2009 | EPI_ISL_62261 | A / H1N1
ggccccctcaaagccgagtgcccagggactgcagcgtagacg
>A/Kyrgyzstan/243/2009 | EPI_ISL_62264 | A / H1N1
ggccccctcaaagccgagtgcccagggactgcagcgtagacg
>A/Maryland/29/2009 | EPI_ISL_62268 | A / H1N1
ggccccctcaaagccgagtgcccagggactgcagcgtagacg
>A/Massachusetts/31/2009 | EPI_ISL_62269 | A / H1N1
ggccccctcaaagccgagtgcccagggactgcagcgtagacg
>A/Nevada/13/2009 | EPI_ISL_62282 | A / H1N1
ggccccctcaaagccgagtgcccagggactgcagcgtagacg
>A/Nevada/14/2009 | EPI_ISL_62283 | A / H1N1
ggccccctcaaagccgagtgcccagggactgcagcgtagacg
>A/Nevada/15/2009 | EPI_ISL_62284 | A / H1N1
ggccccctcaaagccgagtgcccagggactgcagcgtagacg
>A/North Carolina/35/2009 | EPI_ISL_62294 | A / H1N1
ggccccctcaaagccgagtgcccagggactgcagcgtagacg
>A/Oregon/33/2009 | EPI_ISL_62297 | A / H1N1
ggccccctcaaagccgagtgcccagggactgcagcgtagacg
>A/Pennsylvania/25/2009 | EPI_ISL_62299 | A / H1N1
ggccccctcaaagccgagtgcccagggactgcagcgtagacg
>A/Puerto Rico/50/2009 | EPI_ISL_62300 | A / H1N1
ggccccctcaaagccgagtgcccagggactgcagcgtagacg
>A/Rhode Island/16/2009 | EPI_ISL_62301 | A / H1N1
ggccccctcaaagccgagtgcccagggactgcagcgtagacg
>A/South Carolina/18/2009 | EPI_ISL_62306 | A / H1N1
ggccccctcaaagccgagtgcccagggactgcagcgtagacg
>A/South Carolina/18/2009 | EPI_ISL_62307 | A / H1N1
ggccccctcaaagccgagtgcccagggactgcagcgtagacg
>A/South Carolina/19/2009 | EPI_ISL_62308 | A / H1N1
ggccccctcaaagccgagtgcccagggactgcagcgtagacg
>A/South Carolina/20/2009 | EPI_ISL_62309 | A / H1N1
ggccccctcaaagccgagtgcccagggactgcagcgtagacg
>A/South Carolina/24/2009 | EPI_ISL_62312 | A / H1N1
ggccccctcaaagccgagtgcccagggactgcagcgtagacg
>A/South Carolina/26/2009 | EPI_ISL_62314 | A / H1N1
ggccccctcaaagccgagtgcccagggactgcagcgtagacg
>A/South Carolina/32/2009 | EPI_ISL_62319 | A / H1N1
ggccccctcaaagccgagtgcccagggactgcagcgtagacg
>A/South Carolina/33/2009 | EPI_ISL_62320 | A / H1N1
ggccccctcaaagccgagtgcccagggactgcagcgtagacg
>A/St Petersburg/01/2009 | EPI_ISL_62326 | A / H1N1
ggccccctcaaagccgagtgcccagggactgcagcgtagacg
>A/Suriname/7534/2009 | EPI_ISL_62327 | A / H1N1
ggccccctcaaagccgagtgcccagggactgcagcgtagacg
>A/Tanzania/386/2009 | EPI_ISL_62329 | A / H1N1
ggccccctcaaagccgagtgcccagggactgcagcgtagacg
>A/Tanzania/393/2009 | EPI_ISL_62330 | A / H1N1
ggccccctcaaagccgagtgcccagggactgcagcgtagacg
>A/Tanzania/424/2009 | EPI_ISL_62331 | A / H1N1
ggccccctcaaagccgagtgcccagggactgcagcgtagacg
>A/Texas/58/2009 | EPI_ISL_62334 | A / H1N1
ggccccctcaaagccgagtgcccagggactgcagcgtagacg
>A/Texas/59/2009 | EPI_ISL_62335 | A / H1N1
ggccccctcaaagccgagtgcccagggactgcagcgtagacg
>A/Utah/32/2009 | EPI_ISL_62342 | A / H1N1
ggccccctcaaagccgagtgcccagggactgcagcgtagacg
>A/Utah/33/2009 | EPI_ISL_62343 | A / H1N1
ggccccctcaaagccgagtgcccagggactgcagcgtagacg
>A/Utah/34/2009 | EPI_ISL_62344 | A / H1N1
ggccccctcaaagccgagtgcccagggactgcagcgtagacg
>A/Utah/35/2009 | EPI_ISL_62345 | A / H1N1
ggccccctcaaagccgagtgcccagggactgcagcgtagacg
>A/Utah/36/2009 | EPI_ISL_62346 | A / H1N1
ggccccctcaaagccgagtgcccagggactgcagcgtagacg
>A/Utah/38/2009 | EPI_ISL_62347 | A / H1N1
ggccccctcaaagccgagtgcccagggactgcagcgtagacg
>A/Utah/40/2009 | EPI_ISL_62349 | A / H1N1
ggccccctcaaagccgagtgcccagggactgcagcgtagacg
>A/Utah/42/2009 | EPI_ISL_62351 | A / H1N1
ggccccctcaaagccgagtgcccagggactgcagcgtagacg
>A/Utah/42/2009 | EPI_ISL_62352 | A / H1N1
ggccccctcaaagccgagtgcccagggactgcagcgtagacg
>A/Virginia/20/2009 | EPI_ISL_62356 | A / H1N1
ggccccctcaaagccgagtgcccagggactgcagcgtagacg
>A/Wisconsin/50/2009 | EPI_ISL_62360 | A / H1N1
ggccccctcaaagccgagtgcccagggactgcagcgtagacg
>A/Wyoming/15/2009 | EPI_ISL_62364 | A / H1N1
ggccccctcaaagccgagtgcccagggactgcagcgtagacg
>A/New York/4790/2009 | EPI_ISL_62557 | A / H1N1
ggccccctcaaagccgagtgcccagggactgcagcgtagacg
>A/Quebec/144180/2009 | EPI_ISL_62597 | A / H1N1
ggccccctcaaagccgagtgcccagggactgcagcgtagacg
>A/Quebec/147023/2009 | EPI_ISL_62598 | A / H1N1
ggccccctcaaagccgagtgcccagggactgcagcgtagacg
>A/Quebec/147365/2009 | EPI_ISL_62599 | A / H1N1
ggccccctcaaagccgagtgcccagggactgcagcgtagacg
>A/Yamaguchi/22/2009 | EPI_ISL_62715 | A / H1N1
ggccccctcaaagccgagtgcccagggactgcagcgtagacg
>A/Barbados/7992/2009 | EPI_ISL_60787 | A / H1N1
ggccccctcaaagccgagtgcccagggactgcagcgtagacg
>A/Bolivia/2943/2009 | EPI_ISL_63237 | A / H1N1
ggccccctcaaagccgagtgcccagggactgcagcgtagacg
>A/Guam/6687/2009 | EPI_ISL_63239 | A / H1N1
ggccccctcaaagccgagtgcccagggactgcagcgtagacg
>A/Philippines/566/2009 | EPI_ISL_63243 | A / H1N1
ggccccctcaaagccgagtgcccagggactgcagcgtagacg
>A/Saudi Arabia/4270/2009 | EPI_ISL_60824 | A / H1N1
ggccccctcaaagccgagtgcccagggactgcagcgtagacg
>A/Arizona/14/2009 | EPI_ISL_60786 | A / H1N1
ggccccctcaaagccgagtgcccagggactgcagcgtagacg
>A/California/34/2009 | EPI_ISL_60853 | A / H1N1
ggccccctcaaagccgagtgcccagggactgcagcgtagacg
>A/Delaware/10/2009 | EPI_ISL_60854 | A / H1N1
ggccccctcaaagccgagtgcccagggactgcagcgtagacg
>A/Hawaii/22/2009 | EPI_ISL_60798 | A / H1N1
ggccccctcaaagccgagtgcccagggactgcagcgtagacg
>A/Hawaii/25/2009 | EPI_ISL_60799 | A / H1N1
ggccccctcaaagccgagtgcccagggactgcagcgtagacg
>A/Idaho/10/2009 | EPI_ISL_63246 | A / H1N1
ggccccctcaaagccgagtgcccagggactgcagcgtagacg
>A/Iowa/10/2009 | EPI_ISL_63248 | A / H1N1
ggccccctcaaagccgagtgcccagggactgcagcgtagacg
>A/Kansas/24/2009 | EPI_ISL_63249 | A / H1N1
ggccccctcaaagccgagtgcccagggactgcagcgtagacg
>A/Nevada/09/2009 | EPI_ISL_60815 | A / H1N1
ggccccctcaaagccgagtgcccagggactgcagcgtagacg
>A/Nevada/10/2009 | EPI_ISL_60816 | A / H1N1
ggccccctcaaagccgagtgcccagggactgcagcgtagacg
>A/New York/39/2009 | EPI_ISL_30113 | A / H1N1
ggccccctcaaagccgagtgcccagggactgcagcgtagacg
>A/New York/80/2009 | EPI_ISL_35016 | A / H1N1
ggccccctcaaagccgagtgcccagggactgcagcgtagacg
>A/Washington/58/2009 | EPI_ISL_63267 | A / H1N1
ggccccctcaaagccgagtgcccagggactgcagcgtagacg
>A/West Virginia/06/2009 | EPI_ISL_60832 | A / H1N1
ggccccctcaaagccgagtgcccagggactgcagcgtagacg
>A/Wyoming/08/2009 | EPI_ISL_60834 | A / H1N1
ggccccctcaaagccgagtgcccagggactgcagcgtagacg
>A/Texas/45091417/2009 | EPI_ISL_63910 | A / H1N1
ggccccctcaaagccgagtgcccagggactgcagcgtagacg
>A/AICHI/237/2009 | EPI_ISL_64494 | A / H1N1
ggccccctcaaagccgagtgcccagggactgcagcgtagacg
>A/CHIBA-C/62/2009 | EPI_ISL_64496 | A / H1N1
ggccccctcaaagccgagtgcccagggactgcagcgtagacg
>A/FUKUI/69/2009 | EPI_ISL_64497 | A / H1N1
ggccccctcaaagccgagtgcccagggactgcagcgtagacg
>A/FUKUI/73/2009 | EPI_ISL_64498 | A / H1N1
ggccccctcaaagccgagtgcccagggactgcagcgtagacg
>A/GIFU-C/65/2009 | EPI_ISL_64500 | A / H1N1
ggccccctcaaagccgagtgcccagggactgcagcgtagacg
>A/HIROSHIMA-C/242/2009 | EPI_ISL_64504 | A / H1N1
ggccccctcaaagccgagtgcccagggactgcagcgtagacg
>A/HIROSHIMA/239/2009 | EPI_ISL_64505 | A / H1N1
ggccccctcaaagccgagtgcccagggactgcagcgtagacg
>A/KAWASAKI/105/2009 | EPI_ISL_64512 | A / H1N1
ggccccctcaaagccgagtgcccagggactgcagcgtagacg
>A/Laos/JP1057/2009 | EPI_ISL_64517 | A / H1N1
ggccccctcaaagccgagtgcccagggactgcagcgtagacg
>A/Laos/JP1074/2009 | EPI_ISL_64518 | A / H1N1
ggccccctcaaagccgagtgcccagggactgcagcgtagacg
>A/Laos/JP1079/2009 | EPI_ISL_64519 | A / H1N1
ggccccctcaaagccgagtgcccagggactgcagcgtagacg
>A/Laos/JP1121/2009 | EPI_ISL_64520 | A / H1N1
ggccccctcaaagccgagtgcccagggactgcagcgtagacg
>A/Laos/JP1155/2009 | EPI_ISL_64522 | A / H1N1
ggccccctcaaagccgagtgcccagggactgcagcgtagacg
>A/Laos/JP1157/2009 | EPI_ISL_64523 | A / H1N1
ggccccctcaaagccgagtgcccagggactgcagcgtagacg
>A/Laos/JP1239/2009 | EPI_ISL_64524 | A / H1N1
ggccccctcaaagccgagtgcccagggactgcagcgtagacg
>A/Laos/JP1251/2009 | EPI_ISL_64525 | A / H1N1
ggccccctcaaagccgagtgcccagggactgcagcgtagacg
>A/Laos/JP1294/2009 | EPI_ISL_64528 | A / H1N1
ggccccctcaaagccgagtgcccagggactgcagcgtagacg
>A/Laos/JP1375/2009 | EPI_ISL_64529 | A / H1N1
ggccccctcaaagccgagtgcccagggactgcagcgtagacg
>A/Laos/JP1383/2009 | EPI_ISL_64530 | A / H1N1
ggccccctcaaagccgagtgcccagggactgcagcgtagacg
>A/Laos/JP1388/2009 | EPI_ISL_64531 | A / H1N1
ggccccctcaaagccgagtgcccagggactgcagcgtagacg
>A/MIE/32/2009 | EPI_ISL_64535 | A / H1N1
ggccccctcaaagccgagtgcccagggactgcagcgtagacg
>A/Mongolia/JP5621/2009 | EPI_ISL_64537 | A / H1N1
ggccccctcaaagccgagtgcccagggactgcagcgtagacg
>A/NAGANO-C/34/2009 | EPI_ISL_64542 | A / H1N1
ggccccctcaaagccgagtgcccagggactgcagcgtagacg
>A/NAGANO-C/40/2009 | EPI_ISL_64543 | A / H1N1
ggccccctcaaagccgagtgcccagggactgcagcgtagacg
>A/NAGANO/RC1/2009 | EPI_ISL_64544 | A / H1N1
ggccccctcaaagccgagtgcccagggactgcagcgtagacg
>A/SAITAMA-C/88/2009 | EPI_ISL_64560 | A / H1N1
ggccccctcaaagccgagtgcccagggactgcagcgtagacg
>A/SAITAMA/63/2009 | EPI_ISL_64562 | A / H1N1
ggccccctcaaagccgagtgcccagggactgcagcgtagacg
>A/SHIGA/43/2009 | EPI_ISL_64563 | A / H1N1
ggccccctcaaagccgagtgcccagggactgcagcgtagacg
>A/SHIGA/45/2009 | EPI_ISL_64564 | A / H1N1
ggccccctcaaagccgagtgcccagggactgcagcgtagacg
>A/SHIMANE/1010/2009 | EPI_ISL_64566 | A / H1N1
ggccccctcaaagccgagtgcccagggactgcagcgtagacg
>A/SHIZUOKA/826/2009 | EPI_ISL_64568 | A / H1N1
ggccccctcaaagccgagtgcccagggactgcagcgtagacg
>A/SHIZUOKA/851/2009 | EPI_ISL_64570 | A / H1N1
ggccccctcaaagccgagtgcccagggactgcagcgtagacg
>A/TOCHIGI/154/2009 | EPI_ISL_64571 | A / H1N1
ggccccctcaaagccgagtgcccagggactgcagcgtagacg
>A/YAMAGUCHI/128/2009 | EPI_ISL_64575 | A / H1N1
ggccccctcaaagccgagtgcccagggactgcagcgtagacg
>A/YAMAGUCHI/52/2009 | EPI_ISL_64576 | A / H1N1
ggccccctcaaagccgagtgcccagggactgcagcgtagacg
>A/YAMAGUCHI/56/2009 | EPI_ISL_64577 | A / H1N1
ggccccctcaaagccgagtgcccagggactgcagcgtagacg
>A/YAMANASHI/260/2009 | EPI_ISL_64579 | A / H1N1
ggccccctcaaagccgagtgcccagggactgcagcgtagacg
>A/YOKOHAMA/1017/2009 | EPI_ISL_64581 | A / H1N1
ggccccctcaaagccgagtgcccagggactgcagcgtagacg
>A/YOKOHAMA/1311/2009 | EPI_ISL_64582 | A / H1N1
ggccccctcaaagccgagtgcccagggactgcagcgtagacg
>A/SHIMANE/188/2009 | EPI_ISL_64588 | A / H1N1
ggccccctcaaagccgagtgcccagggactgcagcgtagacg
>A/California/39/2009 | EPI_ISL_64984 | A / H1N1
ggccccctcaaagccgagtgcccagggactgcagcgtagacg
>A/Costa Rica/3149/2009 | EPI_ISL_64988 | A / H1N1
ggccccctcaaagccgagtgcccagggactgcagcgtagacg
>A/Costa Rica/9625/2009 | EPI_ISL_64989 | A / H1N1
ggccccctcaaagccgagtgcccagggactgcagcgtagacg
>A/Oregon/35/2009 | EPI_ISL_64994 | A / H1N1
ggccccctcaaagccgagtgcccagggactgcagcgtagacg
>A/India/2993/2009 | EPI_ISL_64996 | A / H1N1
ggccccctcaaagccgagtgcccagggactgcagcgtagacg
>A/Kansas/14/2009 | EPI_ISL_60804 | A / H1N1
ggccccctcaaagccgagtgcccagggactgcagcgtagacg
>A/Kentucky/16/2009 | EPI_ISL_60805 | A / H1N1
ggccccctcaaagccgagtgcccagggactgcagcgtagacg
>A/Managua/46601/2009 | EPI_ISL_64998 | A / H1N1
ggccccctcaaagccgagtgcccagggactgcagcgtagacg
>A/New York/96/2009 | EPI_ISL_63252 | A / H1N1
ggccccctcaaagccgagtgcccagggactgcagcgtagacg
>A/New York/98/2009 | EPI_ISL_65012 | A / H1N1
ggccccctcaaagccgagtgcccagggactgcagcgtagacg
>A/North Carolina/37/2009 | EPI_ISL_65014 | A / H1N1
ggccccctcaaagccgagtgcccagggactgcagcgtagacg
>A/Pennsylvania/13/2009 | EPI_ISL_65019 | A / H1N1
ggccccctcaaagccgagtgcccagggactgcagcgtagacg
>A/Philippines/2810/2009 | EPI_ISL_65020 | A / H1N1
ggccccctcaaagccgagtgcccagggactgcagcgtagacg
>A/Rhode Island/15/2009 | EPI_ISL_65021 | A / H1N1
ggccccctcaaagccgagtgcccagggactgcagcgtagacg
>A/Rhode Island/18/2009 | EPI_ISL_65022 | A / H1N1
ggccccctcaaagccgagtgcccagggactgcagcgtagacg
>A/South Carolina/18/2009 | EPI_ISL_65025 | A / H1N1
ggccccctcaaagccgagtgcccagggactgcagcgtagacg
>A/St Petersburg/03/2009 | EPI_ISL_65027 | A / H1N1
ggccccctcaaagccgagtgcccagggactgcagcgtagacg
>A/Texas/63/2009 | EPI_ISL_65029 | A / H1N1
ggccccctcaaagccgagtgcccagggactgcagcgtagacg
>A/Texas/64/2009 | EPI_ISL_65030 | A / H1N1
ggccccctcaaagccgagtgcccagggactgcagcgtagacg
>A/Utah/21/2009 | EPI_ISL_65036 | A / H1N1
ggccccctcaaagccgagtgcccagggactgcagcgtagacg
>A/Utah/22/2009 | EPI_ISL_65037 | A / H1N1
ggccccctcaaagccgagtgcccagggactgcagcgtagacg
>A/Utah/51/2009 | EPI_ISL_65039 | A / H1N1
ggccccctcaaagccgagtgcccagggactgcagcgtagacg
>A/Virginia/24/2009 | EPI_ISL_65042 | A / H1N1
ggccccctcaaagccgagtgcccagggactgcagcgtagacg
>A/West Virginia/09/2009 | EPI_ISL_65044 | A / H1N1
ggccccctcaaagccgagtgcccagggactgcagcgtagacg
>A/Wisconsin/49/2009 | EPI_ISL_60865 | A / H1N1
ggccccctcaaagccgagtgcccagggactgcagcgtagacg
>A/Texas/65/2009 | EPI_ISL_65048 | A / H1N1
ggccccctcaaagccgagtgcccagggactgcagcgtagacg
>A/Argentina/HNRG44/2009 | EPI_ISL_66040 | A / H1N1
ggccccctcaaagccgagtgcccagggactgcagcgtagacg
>A/Barbados/8784/2009 | EPI_ISL_66253 | A / H1N1
ggccccctcaaagccgagtgcccagggactgcagcgtagacg
>A/Ethiopia/10/2009 | EPI_ISL_66260 | A / H1N1
ggccccctcaaagccgagtgcccagggactgcagcgtagacg
>A/Guatemala/4752/2009 | EPI_ISL_66263 | A / H1N1
ggccccctcaaagccgagtgcccagggactgcagcgtagacg
>A/Hong Kong/24705/2009 | EPI_ISL_64993 | A / H1N1
ggccccctcaaagccgagtgcccagggactgcagcgtagacg
>A/Hungary/20/2009 | EPI_ISL_66264 | A / H1N1
ggccccctcaaagccgagtgcccagggactgcagcgtagacg
>A/Mexico/2376/2009 | EPI_ISL_66265 | A / H1N1
ggccccctcaaagccgagtgcccagggactgcagcgtagacg
>A/Florida/25/2009 | EPI_ISL_66275 | A / H1N1
ggccccctcaaagccgagtgcccagggactgcagcgtagacg
>A/Idaho/12/2009 | EPI_ISL_64995 | A / H1N1
ggccccctcaaagccgagtgcccagggactgcagcgtagacg
>A/Illinois/15/2009 | EPI_ISL_66277 | A / H1N1
ggccccctcaaagccgagtgcccagggactgcagcgtagacg
>A/Maine/13/2009 | EPI_ISL_66281 | A / H1N1
ggccccctcaaagccgagtgcccagggactgcagcgtagacg
>A/Oklahoma/04/2009 | EPI_ISL_66287 | A / H1N1
ggccccctcaaagccgagtgcccagggactgcagcgtagacg
>A/Pennsylvania/26/2009 | EPI_ISL_66288 | A / H1N1
ggccccctcaaagccgagtgcccagggactgcagcgtagacg
>A/South Dakota/13/2009 | EPI_ISL_66292 | A / H1N1
ggccccctcaaagccgagtgcccagggactgcagcgtagacg
>A/Utah/42/2009 | EPI_ISL_66295 | A / H1N1
ggccccctcaaagccgagtgcccagggactgcagcgtagacg
>A/Utah/42/2009 | EPI_ISL_66296 | A / H1N1
ggccccctcaaagccgagtgcccagggactgcagcgtagacg
>A/Rhode Island/22/2009 | EPI_ISL_66300 | A / H1N1
ggccccctcaaagccgagtgcccagggactgcagcgtagacg
>A/Virginia/25/2009 | EPI_ISL_66302 | A / H1N1
ggccccctcaaagccgagtgcccagggactgcagcgtagacg
>A/New Hampshire/21/2009 | EPI_ISL_66303 | A / H1N1
ggccccctcaaagccgagtgcccagggactgcagcgtagacg
>A/Utah/42/2009 | EPI_ISL_66306 | A / H1N1
ggccccctcaaagccgagtgcccagggactgcagcgtagacg
>A/Texas/69/2009 | EPI_ISL_66307 | A / H1N1
ggccccctcaaagccgagtgcccagggactgcagcgtagacg
>A/District of Columbia/10/2009 | EPI_ISL_64991 | A / H1N1
ggccccctcaaagccgagtgcccagggactgcagcgtagacg
>A/Maryland/32/2009 | EPI_ISL_66312 | A / H1N1
ggccccctcaaagccgagtgcccagggactgcagcgtagacg
>A/Maryland/33/2009 | EPI_ISL_66313 | A / H1N1
ggccccctcaaagccgagtgcccagggactgcagcgtagacg
>A/Arizona/17/2009 | EPI_ISL_66660 | A / H1N1
ggccccctcaaagccgagtgcccagggactgcagcgtagacg
>A/Hungary/33/2009 | EPI_ISL_66796 | A / H1N1
ggccccctcaaagccgagtgcccagggactgcagcgtagacg
>A/North Carolina/40/2009 | EPI_ISL_66800 | A / H1N1
ggccccctcaaagccgagtgcccagggactgcagcgtagacg
>A/North Carolina/49/2009 | EPI_ISL_66807 | A / H1N1
ggccccctcaaagccgagtgcccagggactgcagcgtagacg
>A/California/VRDL22/2009 | EPI_ISL_68093 | A / H1N1
ggccccctcaaagccgagtgcccagggactgcagcgtagacg
>A/California/VRDL30/2009 | EPI_ISL_68100 | A / H1N1
ggccccctcaaagccgagtgcccagggactgcagcgtagacg
>A/California/VRDL5/2009 | EPI_ISL_68115 | A / H1N1
ggccccctcaaagccgagtgcccagggactgcagcgtagacg
>A/California/VRDL55/2009 | EPI_ISL_68120 | A / H1N1
ggccccctcaaagccgagtgcccagggactgcagcgtagacg
>A/California/VRDL64/2009 | EPI_ISL_68124 | A / H1N1
ggccccctcaaagccgagtgcccagggactgcagcgtagacg
>A/California/VRDL8/2009 | EPI_ISL_68132 | A / H1N1
ggccccctcaaagccgagtgcccagggactgcagcgtagacg
>A/Singapore/92/2009 | EPI_ISL_33585 | A / H1N1
ggccccctcaaagccgagtgcccagggactgcagcgtagacg
>A/New Hampshire/27/2009 | EPI_ISL_68752 | A / H1N1
ggccccctcaaagccgagtgcccagggactgcagcgtagacg
>A/Nordrhein-Westfalen/79/2009 | EPI_ISL_68759 | A / H1N1
ggccccctcaaagccgagtgcccagggactgcagcgtagacg
>A/Vietnam/2043/2009 | EPI_ISL_68762 | A / H1N1
ggccccctcaaagccgagtgcccagggactgcagcgtagacg
>A/Colorado/17/2009 | EPI_ISL_68766 | A / H1N1
ggccccctcaaagccgagtgcccagggactgcagcgtagacg
>A/Montana/22/2009 | EPI_ISL_68767 | A / H1N1
ggccccctcaaagccgagtgcccagggactgcagcgtagacg
>A/Argentina/7649/2009 | EPI_ISL_33564 | A / H1N1
ggccccctcaaagccgagtgcccagggactgcagcgtagacg
>A/Argentina/8019/2009 | EPI_ISL_33567 | A / H1N1
ggccccctcaaagccgagtgcccagggactgcagcgtagacg
>A/Florida/30/2009 | EPI_ISL_69005 | A / H1N1
ggccccctcaaagccgagtgcccagggactgcagcgtagacg
>A/Georgia/08/2009 | EPI_ISL_35007 | A / H1N1
ggccccctcaaagccgagtgcccagggactgcagcgtagacg
>A/Illinois/19/2009 | EPI_ISL_69011 | A / H1N1
ggccccctcaaagccgagtgcccagggactgcagcgtagacg
>A/Indiana/20/2009 | EPI_ISL_69013 | A / H1N1
ggccccctcaaagccgagtgcccagggactgcagcgtagacg
>A/Kenya/126/2009 | EPI_ISL_35013 | A / H1N1
ggccccctcaaagccgagtgcccagggactgcagcgtagacg
>A/Michigan/27/2009 | EPI_ISL_69017 | A / H1N1
ggccccctcaaagccgagtgcccagggactgcagcgtagacg
>A/New Mexico/09/2009 | EPI_ISL_69022 | A / H1N1
ggccccctcaaagccgagtgcccagggactgcagcgtagacg
>A/Puerto Rico/51/2009 | EPI_ISL_69029 | A / H1N1
ggccccctcaaagccgagtgcccagggactgcagcgtagacg
>A/Singapore/93/2009 | EPI_ISL_34544 | A / H1N1
ggccccctcaaagccgagtgcccagggactgcagcgtagacg
>A/ENG/264/2009 | EPI_ISL_69035 | A / H1N1
ggccccctcaaagccgagtgcccagggactgcagcgtagacg
>A/ENG/202/2009 | EPI_ISL_69036 | A / H1N1
ggccccctcaaagccgagtgcccagggactgcagcgtagacg
>A/Eng/XFL00481/2009 | EPI_ISL_69037 | A / H1N1
ggccccctcaaagccgagtgcccagggactgcagcgtagacg
>A/ENG/265/2009 | EPI_ISL_69038 | A / H1N1
ggccccctcaaagccgagtgcccagggactgcagcgtagacg
>A/Eng/91800799/2009 | EPI_ISL_69039 | A / H1N1
ggccccctcaaagccgagtgcccagggactgcagcgtagacg
>A/ENG/551/2009 | EPI_ISL_69042 | A / H1N1
ggccccctcaaagccgagtgcccagggactgcagcgtagacg
>A/ENG/263/2009 | EPI_ISL_69043 | A / H1N1
ggccccctcaaagccgagtgcccagggactgcagcgtagacg
>A/ENG/541/2009 | EPI_ISL_69045 | A / H1N1
ggccccctcaaagccgagtgcccagggactgcagcgtagacg
>A/ENG/389/2009 | EPI_ISL_69046 | A / H1N1
ggccccctcaaagccgagtgcccagggactgcagcgtagacg
>A/ENG/392/2009 | EPI_ISL_69047 | A / H1N1
ggccccctcaaagccgagtgcccagggactgcagcgtagacg
>A/ENG/398/2009 | EPI_ISL_69048 | A / H1N1
ggccccctcaaagccgagtgcccagggactgcagcgtagacg
>A/ENG/411/2009 | EPI_ISL_69049 | A / H1N1
ggccccctcaaagccgagtgcccagggactgcagcgtagacg
>A/ENG/434/2009 | EPI_ISL_69050 | A / H1N1
ggccccctcaaagccgagtgcccagggactgcagcgtagacg
>A/Oklahoma/05/2009 | EPI_ISL_70250 | A / H1N1
ggccccctcaaagccgagtgcccagggactgcagcgtagacg
>A/New Mexico/12/2009 | EPI_ISL_70251 | A / H1N1
ggccccctcaaagccgagtgcccagggactgcagcgtagacg
>A/New Mexico/14/2009 | EPI_ISL_70253 | A / H1N1
ggccccctcaaagccgagtgcccagggactgcagcgtagacg
>A/California/42/2009 | EPI_ISL_70258 | A / H1N1
ggccccctcaaagccgagtgcccagggactgcagcgtagacg
>A/Utah/55/2009 | EPI_ISL_68769 | A / H1N1
ggccccctcaaagccgagtgcccagggactgcagcgtagacg
>A/Belgorod/01/2009 | EPI_ISL_70269 | A / H1N1
ggccccctcaaagccgagtgcccagggactgcagcgtagacg
>A/Belgorod/05/2009 | EPI_ISL_70270 | A / H1N1
ggccccctcaaagccgagtgcccagggactgcagcgtagacg
>A/Arkansas/09/2009 | EPI_ISL_70273 | A / H1N1
ggccccctcaaagccgagtgcccagggactgcagcgtagacg
>A/Hungary/20/2009 | EPI_ISL_70276 | A / H1N1
ggccccctcaaagccgagtgcccagggactgcagcgtagacg
>A/Hungary/33/2009 | EPI_ISL_70277 | A / H1N1
ggccccctcaaagccgagtgcccagggactgcagcgtagacg
>A/Haiti/534/2009 | EPI_ISL_68773 | A / H1N1
ggccccctcaaagccgagtgcccagggactgcagcgtagacg
>A/Hong Kong/34360/2009 | EPI_ISL_70279 | A / H1N1
ggccccctcaaagccgagtgcccagggactgcagcgtagacg
>A/Kansas/27/2009 | EPI_ISL_70316 | A / H1N1
ggccccctcaaagccgagtgcccagggactgcagcgtagacg
>A/Colombia/4117/2009 | EPI_ISL_70318 | A / H1N1
ggccccctcaaagccgagtgcccagggactgcagcgtagacg
>A/Peru/8109/2009 | EPI_ISL_70320 | A / H1N1
ggccccctcaaagccgagtgcccagggactgcagcgtagacg
>A/Bangladesh/2872/2009 | EPI_ISL_70322 | A / H1N1
ggccccctcaaagccgagtgcccagggactgcagcgtagacg
>A/Iowa/01/2010 | EPI_ISL_70323 | A / H1N1
ggccccctcaaagccgagtgcccagggactgcagcgtagacg
>A/Delaware/18/2009 | EPI_ISL_70326 | A / H1N1
ggccccctcaaagccgagtgcccagggactgcagcgtagacg
>A/Mexico/476/2009 | EPI_ISL_70328 | A / H1N1
ggccccctcaaagccgagtgcccagggactgcagcgtagacg
>A/Maryland/36/2009 | EPI_ISL_70333 | A / H1N1
ggccccctcaaagccgagtgcccagggactgcagcgtagacg
>A/South Carolina/18/2009 | EPI_ISL_70335 | A / H1N1
ggccccctcaaagccgagtgcccagggactgcagcgtagacg
>A/Mexico/1138/2009 | EPI_ISL_70336 | A / H1N1
ggccccctcaaagccgagtgcccagggactgcagcgtagacg
>A/New Jersey/13/2009 | EPI_ISL_70337 | A / H1N1
ggccccctcaaagccgagtgcccagggactgcagcgtagacg
>A/Virginia/27/2009 | EPI_ISL_70338 | A / H1N1
ggccccctcaaagccgagtgcccagggactgcagcgtagacg
>A/Hebei-Yuhua/Swl1441/2009 | EPI_ISL_70341 | A / H1N1
ggccccctcaaagccgagtgcccagggactgcagcgtagacg
>A/Australia/1/2009 | EPI_ISL_70672 | A / H1N1
ggccccctcaaagccgagtgcccagggactgcagcgtagacg
>A/Australia/59/2009 | EPI_ISL_70709 | A / H1N1
ggccccctcaaagccgagtgcccagggactgcagcgtagacg
>A/California/VRDL18/2009 | EPI_ISL_70729 | A / H1N1
ggccccctcaaagccgagtgcccagggactgcagcgtagacg
>A/California/VRDL72/2009 | EPI_ISL_70730 | A / H1N1
ggccccctcaaagccgagtgcccagggactgcagcgtagacg
>A/California/VRDL74/2009 | EPI_ISL_70732 | A / H1N1
ggccccctcaaagccgagtgcccagggactgcagcgtagacg
>A/California/VRDL75/2009 | EPI_ISL_70733 | A / H1N1
ggccccctcaaagccgagtgcccagggactgcagcgtagacg
>A/California/VRDL78/2009 | EPI_ISL_70735 | A / H1N1
ggccccctcaaagccgagtgcccagggactgcagcgtagacg
>A/District of Columbia/INS46/2009 | EPI_ISL_70751 | A / H1N1
ggccccctcaaagccgagtgcccagggactgcagcgtagacg
>A/Pensacola/INS37/2009 | EPI_ISL_70764 | A / H1N1
ggccccctcaaagccgagtgcccagggactgcagcgtagacg
>A/San Diego/INS34/2009 | EPI_ISL_70778 | A / H1N1
ggccccctcaaagccgagtgcccagggactgcagcgtagacg
>A/San Diego/INS42/2009 | EPI_ISL_70780 | A / H1N1
ggccccctcaaagccgagtgcccagggactgcagcgtagacg
>A/San Diego/INS48/2009 | EPI_ISL_70781 | A / H1N1
ggccccctcaaagccgagtgcccagggactgcagcgtagacg
>A/Copenhagen/INS96/2009 | EPI_ISL_71234 | A / H1N1
ggccccctcaaagccgagtgcccagggactgcagcgtagacg
>A/New York/4995/2009 | EPI_ISL_71249 | A / H1N1
ggccccctcaaagccgagtgcccagggactgcagcgtagacg
>A/San Diego/INS57/2009 | EPI_ISL_71300 | A / H1N1
ggccccctcaaagccgagtgcccagggactgcagcgtagacg
>A/San Diego/INS60/2009 | EPI_ISL_71301 | A / H1N1
ggccccctcaaagccgagtgcccagggactgcagcgtagacg
>A/San Diego/INS63/2009 | EPI_ISL_71303 | A / H1N1
ggccccctcaaagccgagtgcccagggactgcagcgtagacg
>A/Alabama/08/2009 | EPI_ISL_71343 | A / H1N1
ggccccctcaaagccgagtgcccagggactgcagcgtagacg
>A/Arkansas/10/2009 | EPI_ISL_71353 | A / H1N1
ggccccctcaaagccgagtgcccagggactgcagcgtagacg
>A/Delaware/01/2010 | EPI_ISL_71362 | A / H1N1
ggccccctcaaagccgagtgcccagggactgcagcgtagacg
>A/Delaware/20/2009 | EPI_ISL_71364 | A / H1N1
ggccccctcaaagccgagtgcccagggactgcagcgtagacg
>A/Ethiopia/06/2010 | EPI_ISL_71366 | A / H1N1
ggccccctcaaagccgagtgcccagggactgcagcgtagacg
>A/Ethiopia/45/2010 | EPI_ISL_71367 | A / H1N1
ggccccctcaaagccgagtgcccagggactgcagcgtagacg
>A/Florida/01/2010 | EPI_ISL_71368 | A / H1N1
ggccccctcaaagccgagtgcccagggactgcagcgtagacg
>A/Florida/14/2009 | EPI_ISL_71370 | A / H1N1
ggccccctcaaagccgagtgcccagggactgcagcgtagacg
>A/Illinois/33/2009 | EPI_ISL_71379 | A / H1N1
ggccccctcaaagccgagtgcccagggactgcagcgtagacg
>A/Indiana/02/2010 | EPI_ISL_71382 | A / H1N1
ggccccctcaaagccgagtgcccagggactgcagcgtagacg
>A/Kentucky/01/2010 | EPI_ISL_71387 | A / H1N1
ggccccctcaaagccgagtgcccagggactgcagcgtagacg
>A/Maryland/03/2010 | EPI_ISL_71390 | A / H1N1
ggccccctcaaagccgagtgcccagggactgcagcgtagacg
>A/Nebraska/01/2010 | EPI_ISL_71402 | A / H1N1
ggccccctcaaagccgagtgcccagggactgcagcgtagacg
>A/Nebraska/23/2009 | EPI_ISL_71403 | A / H1N1
ggccccctcaaagccgagtgcccagggactgcagcgtagacg
>A/Nevada/01/2010 | EPI_ISL_71404 | A / H1N1
ggccccctcaaagccgagtgcccagggactgcagcgtagacg
>A/New Mexico/16/2009 | EPI_ISL_71408 | A / H1N1
ggccccctcaaagccgagtgcccagggactgcagcgtagacg
>A/North Carolina/04/2010 | EPI_ISL_71414 | A / H1N1
ggccccctcaaagccgagtgcccagggactgcagcgtagacg
>A/Peru/6609/2009 | EPI_ISL_71417 | A / H1N1
ggccccctcaaagccgagtgcccagggactgcagcgtagacg
>A/South Carolina/18/2009 | EPI_ISL_71419 | A / H1N1
ggccccctcaaagccgagtgcccagggactgcagcgtagacg
>A/Tennessee/01/2010 | EPI_ISL_71422 | A / H1N1
ggccccctcaaagccgagtgcccagggactgcagcgtagacg
>A/Tennessee/19/2009 | EPI_ISL_71423 | A / H1N1
ggccccctcaaagccgagtgcccagggactgcagcgtagacg
>A/Texas/01/2010 | EPI_ISL_71424 | A / H1N1
ggccccctcaaagccgagtgcccagggactgcagcgtagacg
>A/Texas/77/2009 | EPI_ISL_71428 | A / H1N1
ggccccctcaaagccgagtgcccagggactgcagcgtagacg
>A/Vermont/30/2009 | EPI_ISL_71434 | A / H1N1
ggccccctcaaagccgagtgcccagggactgcagcgtagacg
>A/Virginia/01/2010 | EPI_ISL_71435 | A / H1N1
ggccccctcaaagccgagtgcccagggactgcagcgtagacg
>A/Virginia/27/2009 | EPI_ISL_71436 | A / H1N1
ggccccctcaaagccgagtgcccagggactgcagcgtagacg
>A/Washington/71/2009 | EPI_ISL_71440 | A / H1N1
ggccccctcaaagccgagtgcccagggactgcagcgtagacg
>A/Washington/73/2009 | EPI_ISL_71442 | A / H1N1
ggccccctcaaagccgagtgcccagggactgcagcgtagacg
>A/Washington/74/2009 | EPI_ISL_71443 | A / H1N1
ggccccctcaaagccgagtgcccagggactgcagcgtagacg
>A/Wisconsin/02/2010 | EPI_ISL_71445 | A / H1N1
ggccccctcaaagccgagtgcccagggactgcagcgtagacg
>A/Hamburg/INS92/2009 | EPI_ISL_71480 | A / H1N1
ggccccctcaaagccgagtgcccagggactgcagcgtagacg
>A/New York/6072/2009 | EPI_ISL_71496 | A / H1N1
ggccccctcaaagccgagtgcccagggactgcagcgtagacg
>A/Wisconsin/629-D00401/2009 | EPI_ISL_71515 | A / H1N1
ggccccctcaaagccgagtgcccagggactgcagcgtagacg
>A/Wisconsin/629-D00935/2009 | EPI_ISL_71537 | A / H1N1
ggccccctcaaagccgagtgcccagggactgcagcgtagacg
>A/Wisconsin/629-D01749/2009 | EPI_ISL_71561 | A / H1N1
ggccccctcaaagccgagtgcccagggactgcagcgtagacg
>A/Wisconsin/629-D02090/2009 | EPI_ISL_71569 | A / H1N1
ggccccctcaaagccgagtgcccagggactgcagcgtagacg
>A/Wisconsin/629-S1397/2009 | EPI_ISL_71586 | A / H1N1
ggccccctcaaagccgagtgcccagggactgcagcgtagacg
>A/Wisconsin/629-D02100/2009 | EPI_ISL_71730 | A / H1N1
ggccccctcaaagccgagtgcccagggactgcagcgtagacg
>A/Wisconsin/629-D02489/2009 | EPI_ISL_71732 | A / H1N1
ggccccctcaaagccgagtgcccagggactgcagcgtagacg
>A/Managua/2093.01/2009 | EPI_ISL_71848 | A / H1N1
ggccccctcaaagccgagtgcccagggactgcagcgtagacg
>A/Managua/4218.01/2009 | EPI_ISL_71851 | A / H1N1
ggccccctcaaagccgagtgcccagggactgcagcgtagacg
>A/Texas/46182018/2009 | EPI_ISL_71860 | A / H1N1
ggccccctcaaagccgagtgcccagggactgcagcgtagacg
>A/Texas/461917783/2009 | EPI_ISL_71861 | A / H1N1
ggccccctcaaagccgagtgcccagggactgcagcgtagacg
>A/Texas/46193311/2009 | EPI_ISL_71863 | A / H1N1
ggccccctcaaagccgagtgcccagggactgcagcgtagacg
>A/New Mexico/02/2010 | EPI_ISL_71956 | A / H1N1
ggccccctcaaagccgagtgcccagggactgcagcgtagacg
>A/Korea/3623/2009 | EPI_ISL_71960 | A / H1N1
ggccccctcaaagccgagtgcccagggactgcagcgtagacg
>A/Oklahoma/10/2009 | EPI_ISL_71962 | A / H1N1
ggccccctcaaagccgagtgcccagggactgcagcgtagacg
>A/Alaska/01/2010 | EPI_ISL_71344 | A / H1N1
ggccccctcaaagccgagtgcccagggactgcagcgtagacg
>A/Hong Kong/26579/2009 | EPI_ISL_68772 | A / H1N1
ggccccctcaaagccgagtgcccagggactgcagcgtagacg
>A/Alabama/03/2010 | EPI_ISL_73400 | A / H1N1
ggccccctcaaagccgagtgcccagggactgcagcgtagacg
>A/Kentucky/03/2010 | EPI_ISL_73405 | A / H1N1
ggccccctcaaagccgagtgcccagggactgcagcgtagacg
>A/Mississippi/01/2010 | EPI_ISL_73407 | A / H1N1
ggccccctcaaagccgagtgcccagggactgcagcgtagacg
>A/West Virginia/13/2009 | EPI_ISL_73412 | A / H1N1
ggccccctcaaagccgagtgcccagggactgcagcgtagacg
>A/New Zealand/871/2009 | EPI_ISL_73420 | A / H1N1
ggccccctcaaagccgagtgcccagggactgcagcgtagacg
>A/Mexico/1650/2009 | EPI_ISL_73421 | A / H1N1
ggccccctcaaagccgagtgcccagggactgcagcgtagacg
>A/Texas/JMS408/2009 | EPI_ISL_73535 | A / H1N1
ggccccctcaaagccgagtgcccagggactgcagcgtagacg
>A/New Zealand/874/2009 | EPI_ISL_73790 | A / H1N1
ggccccctcaaagccgagtgcccagggactgcagcgtagacg
>A/New York/18/2009 | EPI_ISL_30124 | A / H1N1
ggccccctcaaagccgagtgcccagggactgcagcgtagacg
>A/Taiwan/953/2009 | EPI_ISL_71421 | A / H1N1
ggccccctcaaagccgagtgcccagggactgcagcgtagacg
>A/Trinidad/4276/2009 | EPI_ISL_32479 | A / H1N1
ggccccctcaaagccgagtgcccagggactgcagcgtagacg
>A/New York/0352/2009 | EPI_ISL_74124 | A / H1N1
ggccccctcaaagccgagtgcccagggactgcagcgtagacg
>A/New York/0357/2009 | EPI_ISL_74125 | A / H1N1
ggccccctcaaagccgagtgcccagggactgcagcgtagacg
>A/New York/1680/2010 | EPI_ISL_74127 | A / H1N1
ggccccctcaaagccgagtgcccagggactgcagcgtagacg
>A/New York/2175/2010 | EPI_ISL_74131 | A / H1N1
ggccccctcaaagccgagtgcccagggactgcagcgtagacg
>A/New York/2598/2010 | EPI_ISL_74133 | A / H1N1
ggccccctcaaagccgagtgcccagggactgcagcgtagacg
>A/New York/2648/2010 | EPI_ISL_74134 | A / H1N1
ggccccctcaaagccgagtgcccagggactgcagcgtagacg
>A/New York/7020/2009 | EPI_ISL_74154 | A / H1N1
ggccccctcaaagccgagtgcccagggactgcagcgtagacg
>A/New York/7036/2009 | EPI_ISL_74155 | A / H1N1
ggccccctcaaagccgagtgcccagggactgcagcgtagacg
>A/New York/7107/2009 | EPI_ISL_74156 | A / H1N1
ggccccctcaaagccgagtgcccagggactgcagcgtagacg
>A/Jiangsu-Nanjinggulou/SWL11133/2009 | EPI_ISL_74550 | A / H1N1
ggccccctcaaagccgagtgcccagggactgcagcgtagacg
>A/Xinjiang-Hutubi/SWL1424/2009 | EPI_ISL_74578 | A / H1N1
ggccccctcaaagccgagtgcccagggactgcagcgtagacg
>A/Beijing-Xicheng/SWL11264/2009 | EPI_ISL_74599 | A / H1N1
ggccccctcaaagccgagtgcccagggactgcagcgtagacg
>A/Beijing-Huairou/SWL1844/2009 | EPI_ISL_74603 | A / H1N1
ggccccctcaaagccgagtgcccagggactgcagcgtagacg
>A/SHIGA/44/2009- | EPI_ISL_74832 | A / H1N1
ggccccctcaaagccgagtgcccagggactgcagcgtagacg
>A/CHIBA/1016/2009 | EPI_ISL_65867 | A / H1N1
ggccccctcaaagccgagtgcccagggactgcagcgtagacg
>A/CHIBA/1017/2009 | EPI_ISL_65885 | A / H1N1
ggccccctcaaagccgagtgcccagggactgcagcgtagacg
>A/OSAKA/2031/2009 | EPI_ISL_65879 | A / H1N1
ggccccctcaaagccgagtgcccagggactgcagcgtagacg
>A/OSAKA/2032/2009 | EPI_ISL_65880 | A / H1N1
ggccccctcaaagccgagtgcccagggactgcagcgtagacg
>A/SHIGA/44/2009 | EPI_ISL_65882 | A / H1N1
ggccccctcaaagccgagtgcccagggactgcagcgtagacg
>A/Athens/INS167/2009 | EPI_ISL_75108 | A / H1N1
ggccccctcaaagccgagtgcccagggactgcagcgtagacg
>A/Berlin/INS171/2009 | EPI_ISL_75110 | A / H1N1
ggccccctcaaagccgagtgcccagggactgcagcgtagacg
>A/District of Columbia/INS45/2009 | EPI_ISL_75135 | A / H1N1
ggccccctcaaagccgagtgcccagggactgcagcgtagacg
>A/Madrid/INS185/2009 | EPI_ISL_75144 | A / H1N1
ggccccctcaaagccgagtgcccagggactgcagcgtagacg
>A/Terrassa/INS173/2009 | EPI_ISL_75155 | A / H1N1
ggccccctcaaagccgagtgcccagggactgcagcgtagacg
>A/Terrassa/INS174/2009 | EPI_ISL_75156 | A / H1N1
ggccccctcaaagccgagtgcccagggactgcagcgtagacg
>A/Terrassa/INS175/2009 | EPI_ISL_75157 | A / H1N1
ggccccctcaaagccgagtgcccagggactgcagcgtagacg
>A/Vienna/INS179/2010 | EPI_ISL_75162 | A / H1N1
ggccccctcaaagccgagtgcccagggactgcagcgtagacg
>A/Wisconsin/629-D00675/2009 | EPI_ISL_75165 | A / H1N1
ggccccctcaaagccgagtgcccagggactgcagcgtagacg
>A/Wisconsin/629-D00692/2009 | EPI_ISL_75166 | A / H1N1
ggccccctcaaagccgagtgcccagggactgcagcgtagacg
>A/Wisconsin/629-D00830/2009 | EPI_ISL_75168 | A / H1N1
ggccccctcaaagccgagtgcccagggactgcagcgtagacg
>A/Wisconsin/629-D01351/2009 | EPI_ISL_75171 | A / H1N1
ggccccctcaaagccgagtgcccagggactgcagcgtagacg
>A/Chita/CRIE-8/2009 | EPI_ISL_75789 | A / H1N1
ggccccctcaaagccgagtgcccagggactgcagcgtagacg
>A/Berlin/INS170/2009 | EPI_ISL_76062 | A / H1N1
ggccccctcaaagccgagtgcccagggactgcagcgtagacg
>A/ENG/XFL00473/2009 | EPI_ISL_76153 | A / H1N1
ggccccctcaaagccgagtgcccagggactgcagcgtagacg
>A/SC/10/2009 | EPI_ISL_76155 | A / H1N1
ggccccctcaaagccgagtgcccagggactgcagcgtagacg
>A/ENG/XFL00418/2009 | EPI_ISL_76160 | A / H1N1
ggccccctcaaagccgagtgcccagggactgcagcgtagacg
>A/ENG/259/2009 | EPI_ISL_76161 | A / H1N1
ggccccctcaaagccgagtgcccagggactgcagcgtagacg
>A/ENG/223/2009 | EPI_ISL_76170 | A / H1N1
ggccccctcaaagccgagtgcccagggactgcagcgtagacg
>A/ENG/634/2009 | EPI_ISL_76173 | A / H1N1
ggccccctcaaagccgagtgcccagggactgcagcgtagacg
>A/ENG/675/2009 | EPI_ISL_76174 | A / H1N1
ggccccctcaaagccgagtgcccagggactgcagcgtagacg
>A/ENG/XFL00532/2009 | EPI_ISL_76178 | A / H1N1
ggccccctcaaagccgagtgcccagggactgcagcgtagacg
>A/ENG/385/2009 | EPI_ISL_76183 | A / H1N1
ggccccctcaaagccgagtgcccagggactgcagcgtagacg
>A/ENG/402/2009 | EPI_ISL_76189 | A / H1N1
ggccccctcaaagccgagtgcccagggactgcagcgtagacg
>A/ENG/430/2009 | EPI_ISL_76192 | A / H1N1
ggccccctcaaagccgagtgcccagggactgcagcgtagacg
>A/ENG/418/2009 | EPI_ISL_76200 | A / H1N1
ggccccctcaaagccgagtgcccagggactgcagcgtagacg
>A/ENG/419/2009 | EPI_ISL_76201 | A / H1N1
ggccccctcaaagccgagtgcccagggactgcagcgtagacg
>A/Argentina/08AR/2009 | EPI_ISL_76253 | A / H1N1
ggccccctcaaagccgagtgcccagggactgcagcgtagacg
>A/Argentina/19527/2009 | EPI_ISL_76255 | A / H1N1
ggccccctcaaagccgagtgcccagggactgcagcgtagacg
>A/Argentina/19618/2009 | EPI_ISL_76257 | A / H1N1
ggccccctcaaagccgagtgcccagggactgcagcgtagacg
>A/Argentina/19656/2009 | EPI_ISL_76258 | A / H1N1
ggccccctcaaagccgagtgcccagggactgcagcgtagacg
>A/Guangdong/0872/2009 | EPI_ISL_77239 | A / H1N1
ggccccctcaaagccgagtgcccagggactgcagcgtagacg
>A/OSAKA/58/2010 | EPI_ISL_77363 | A / H1N1
ggccccctcaaagccgagtgcccagggactgcagcgtagacg
>A/South Carolina/02/2010 | EPI_ISL_77415 | A / H1N1
ggccccctcaaagccgagtgcccagggactgcagcgtagacg
>A/South Carolina/02/2010 | EPI_ISL_77416 | A / H1N1
ggccccctcaaagccgagtgcccagggactgcagcgtagacg
>A/Ohio/07/2009 | EPI_ISL_29962 | A / H1N1
ggccccctcaaagccgagtgcccagggactgcagcgtagacg
>A/Panama/4252/2009 | EPI_ISL_60822 | A / H1N1
ggccccctcaaagccgagtgcccagggactgcagcgtagacg
>A/Hawaii/04/2010 | EPI_ISL_77641 | A / H1N1
ggccccctcaaagccgagtgcccagggactgcagcgtagacg
>A/Arizona/04/2010 | EPI_ISL_77643 | A / H1N1
ggccccctcaaagccgagtgcccagggactgcagcgtagacg
>A/California/06/2010 | EPI_ISL_77644 | A / H1N1
ggccccctcaaagccgagtgcccagggactgcagcgtagacg
>A/Texas/03/2010 | EPI_ISL_77651 | A / H1N1
ggccccctcaaagccgagtgcccagggactgcagcgtagacg
>A/Utah/46/2009 | EPI_ISL_63260 | A / H1N1
ggccccctcaaagccgagtgcccagggactgcagcgtagacg
>A/Utah/47/2009 | EPI_ISL_63261 | A / H1N1
ggccccctcaaagccgagtgcccagggactgcagcgtagacg
>A/Utah/37/2009 | EPI_ISL_63258 | A / H1N1
ggccccctcaaagccgagtgcccagggactgcagcgtagacg
>A/Kansas/03/2010 | EPI_ISL_77660 | A / H1N1
ggccccctcaaagccgagtgcccagggactgcagcgtagacg
>A/Connecticut/01/2010 | EPI_ISL_77661 | A / H1N1
ggccccctcaaagccgagtgcccagggactgcagcgtagacg
>A/Delaware/03/2010 | EPI_ISL_77665 | A / H1N1
ggccccctcaaagccgagtgcccagggactgcagcgtagacg
>A/Maryland/05/2010 | EPI_ISL_77666 | A / H1N1
ggccccctcaaagccgagtgcccagggactgcagcgtagacg
>A/West Virginia/01/2010 | EPI_ISL_77667 | A / H1N1
ggccccctcaaagccgagtgcccagggactgcagcgtagacg
>A/Puerto Rico/20/2009 | EPI_ISL_73800 | A / H1N1
ggccccctcaaagccgagtgcccagggactgcagcgtagacg
>A/Florida/03/2010 | EPI_ISL_77678 | A / H1N1
ggccccctcaaagccgagtgcccagggactgcagcgtagacg
>A/Michigan/03/2010 | EPI_ISL_77700 | A / H1N1
ggccccctcaaagccgagtgcccagggactgcagcgtagacg
>A/Ethiopia/13/2010 | EPI_ISL_77707 | A / H1N1
ggccccctcaaagccgagtgcccagggactgcagcgtagacg
>A/California/09/2010 | EPI_ISL_77719 | A / H1N1
ggccccctcaaagccgagtgcccagggactgcagcgtagacg
>A/Taipei/WR0193T/2009 | EPI_ISL_78802 | A / H1N1
ggccccctcaaagccgagtgcccagggactgcagcgtagacg
>A/Taipei/WR0194N/2009 | EPI_ISL_78803 | A / H1N1
ggccccctcaaagccgagtgcccagggactgcagcgtagacg
>A/Taipei/WR0195T/2009 | EPI_ISL_78804 | A / H1N1
ggccccctcaaagccgagtgcccagggactgcagcgtagacg
>A/California/WR1317P/2009 | EPI_ISL_78815 | A / H1N1
ggccccctcaaagccgagtgcccagggactgcagcgtagacg
>A/Ft Carson/WR1448P/2009 | EPI_ISL_78828 | A / H1N1
ggccccctcaaagccgagtgcccagggactgcagcgtagacg
>A/Quito/WR1589N/2009 | EPI_ISL_78833 | A / H1N1
ggccccctcaaagccgagtgcccagggactgcagcgtagacg
>A/Mexico City/WR1668T/2009 | EPI_ISL_78835 | A / H1N1
ggccccctcaaagccgagtgcccagggactgcagcgtagacg
>A/Mexico City/WR1675T/2009 | EPI_ISL_78837 | A / H1N1
ggccccctcaaagccgagtgcccagggactgcagcgtagacg
>A/Mexico City/WR1683T/2009 | EPI_ISL_78838 | A / H1N1
ggccccctcaaagccgagtgcccagggactgcagcgtagacg
>A/Mexico City/WR1687T/2009 | EPI_ISL_78839 | A / H1N1
ggccccctcaaagccgagtgcccagggactgcagcgtagacg
>A/Mexico City/WR1692T/2009 | EPI_ISL_78840 | A / H1N1
ggccccctcaaagccgagtgcccagggactgcagcgtagacg
>A/Mexico City/WR1704T/2009 | EPI_ISL_78845 | A / H1N1
ggccccctcaaagccgagtgcccagggactgcagcgtagacg
>A/Mexico City/WR1765N/2009 | EPI_ISL_78850 | A / H1N1
ggccccctcaaagccgagtgcccagggactgcagcgtagacg
>A/HYOGO/3017/2010 | EPI_ISL_79301 | A / H1N1
ggccccctcaaagccgagtgcccagggactgcagcgtagacg
>A/Suriname/0777/2010 | EPI_ISL_73793 | A / H1N1
ggccccctcaaagccgagtgcccagggactgcagcgtagacg
>A/Tomsk/07/2009 | EPI_ISL_79348 | A / H1N1
ggccccctcaaagccgagtgcccagggactgcagcgtagacg
>A/Chita/01/2009 | EPI_ISL_79349 | A / H1N1
ggccccctcaaagccgagtgcccagggactgcagcgtagacg
>A/Texas/03/2010 | EPI_ISL_79364 | A / H1N1
ggccccctcaaagccgagtgcccagggactgcagcgtagacg
>A/Texas/77/2009 | EPI_ISL_79366 | A / H1N1
ggccccctcaaagccgagtgcccagggactgcagcgtagacg
>A/Hawaii/13/2010 | EPI_ISL_79701 | A / H1N1
ggccccctcaaagccgagtgcccagggactgcagcgtagacg
>A/Pennsylvania/07/2010 | EPI_ISL_79714 | A / H1N1
ggccccctcaaagccgagtgcccagggactgcagcgtagacg
>A/Brazil/7029/2010 | EPI_ISL_79715 | A / H1N1
ggccccctcaaagccgagtgcccagggactgcagcgtagacg
>A/Tennessee/21/2009 | EPI_ISL_79718 | A / H1N1
ggccccctcaaagccgagtgcccagggactgcagcgtagacg
>A/Korea/CJ63/2009 | EPI_ISL_79813 | A / H1N1
ggccccctcaaagccgagtgcccagggactgcagcgtagacg
>A/Kenya/0076/2009 | EPI_ISL_80502 | A / H1N1
ggccccctcaaagccgagtgcccagggactgcagcgtagacg
>A/Kenya/0025/2009 | EPI_ISL_75498 | A / H1N1
ggccccctcaaagccgagtgcccagggactgcagcgtagacg
>A/Kenya/0029/2009 | EPI_ISL_75499 | A / H1N1
ggccccctcaaagccgagtgcccagggactgcagcgtagacg
>A/Kenya/0012/2009 | EPI_ISL_75524 | A / H1N1
ggccccctcaaagccgagtgcccagggactgcagcgtagacg
>A/Kenya/0023/2009 | EPI_ISL_75542 | A / H1N1
ggccccctcaaagccgagtgcccagggactgcagcgtagacg
>A/Kenya/0002/2009 | EPI_ISL_75543 | A / H1N1
ggccccctcaaagccgagtgcccagggactgcagcgtagacg
>A/Kenya/0028/2009 | EPI_ISL_75546 | A / H1N1
ggccccctcaaagccgagtgcccagggactgcagcgtagacg
>A/Kenya/0048/2009 | EPI_ISL_75550 | A / H1N1
ggccccctcaaagccgagtgcccagggactgcagcgtagacg
>A/Kenya/0013/2009 | EPI_ISL_75551 | A / H1N1
ggccccctcaaagccgagtgcccagggactgcagcgtagacg
>A/Kenya/0026/2009 | EPI_ISL_75553 | A / H1N1
ggccccctcaaagccgagtgcccagggactgcagcgtagacg
>A/AICHI/1576/2009 | EPI_ISL_79560 | A / H1N1
ggccccctcaaagccgagtgcccagggactgcagcgtagacg
>A/Myanmar/JP-S-017/2010 | EPI_ISL_79542 | A / H1N1
ggccccctcaaagccgagtgcccagggactgcagcgtagacg
>A/Costa Rica/6692/2010 | EPI_ISL_84174 | A / H1N1
ggccccctcaaagccgagtgcccagggactgcagcgtagacg
>A/Kyrgyzstan/15/2010 | EPI_ISL_84178 | A / H1N1
ggccccctcaaagccgagtgcccagggactgcagcgtagacg
>A/Nigeria/1535/2010 | EPI_ISL_84190 | A / H1N1
ggccccctcaaagccgagtgcccagggactgcagcgtagacg
>A/OITA/61/2010 | EPI_ISL_81433 | A / H1N1
ggccccctcaaagccgagtgcccagggactgcagcgtagacg
>A/FUKUSHIMA/117/2010 | EPI_ISL_83729 | A / H1N1
ggccccctcaaagccgagtgcccagggactgcagcgtagacg
>A/FUKUSHIMA/119/2010 | EPI_ISL_83730 | A / H1N1
ggccccctcaaagccgagtgcccagggactgcagcgtagacg
>A/Taiwan/305/2010 | EPI_ISL_84147 | A / H1N1
ggccccctcaaagccgagtgcccagggactgcagcgtagacg
>A/Taiwan/459/2010 | EPI_ISL_85805 | A / H1N1
ggccccctcaaagccgagtgcccagggactgcagcgtagacg
>A/Korea/NAP-1/2009 | EPI_ISL_89643 | A / H1N1
ggccccctcaaagccgagtgcccagggactgcagcgtagacg
>A/Morocco/11/2009 | EPI_ISL_90084 | A / H1N1
ggccccctcaaagccgagtgcccagggactgcagcgtagacg
>A/Morocco/606/2009 | EPI_ISL_90137 | A / H1N1
ggccccctcaaagccgagtgcccagggactgcagcgtagacg
>A/Morocco/1598/2009 | EPI_ISL_90139 | A / H1N1
ggccccctcaaagccgagtgcccagggactgcagcgtagacg
>A/Morocco/671/2009 | EPI_ISL_90144 | A / H1N1
ggccccctcaaagccgagtgcccagggactgcagcgtagacg
>A/Morocco/889/2009 | EPI_ISL_90147 | A / H1N1
ggccccctcaaagccgagtgcccagggactgcagcgtagacg
>A/Morocco/22/2009 | EPI_ISL_90150 | A / H1N1
ggccccctcaaagccgagtgcccagggactgcagcgtagacg
>A/Morocco/93/2009 | EPI_ISL_90153 | A / H1N1
ggccccctcaaagccgagtgcccagggactgcagcgtagacg
>A/Paris/5501/2009 | EPI_ISL_90970 | A / H1N1
ggccccctcaaagccgagtgcccagggactgcagcgtagacg
>A/Paris/6074/2009 | EPI_ISL_90974 | A / H1N1
ggccccctcaaagccgagtgcccagggactgcagcgtagacg
>A/Rouen/6928/2009 | EPI_ISL_90976 | A / H1N1
ggccccctcaaagccgagtgcccagggactgcagcgtagacg
>A/Rouen/6934/2009 | EPI_ISL_90977 | A / H1N1
ggccccctcaaagccgagtgcccagggactgcagcgtagacg
>A/Tours/7097/2009 | EPI_ISL_90978 | A / H1N1
ggccccctcaaagccgagtgcccagggactgcagcgtagacg
>A/Metz/7105/2009 | EPI_ISL_90980 | A / H1N1
ggccccctcaaagccgagtgcccagggactgcagcgtagacg
>A/Rouen/7208/2009 | EPI_ISL_90982 | A / H1N1
ggccccctcaaagccgagtgcccagggactgcagcgtagacg
>A/Lille/7367/2009 | EPI_ISL_90984 | A / H1N1
ggccccctcaaagccgagtgcccagggactgcagcgtagacg
>A/Hangzhou/115/2010 | EPI_ISL_91068 | A / H1N1
ggccccctcaaagccgagtgcccagggactgcagcgtagacg
>A/Hangzhou/117/2010 | EPI_ISL_91069 | A / H1N1
ggccccctcaaagccgagtgcccagggactgcagcgtagacg
>A/Hangzhou/124/2010 | EPI_ISL_91070 | A / H1N1
ggccccctcaaagccgagtgcccagggactgcagcgtagacg
>A/Hangzhou/129/2010 | EPI_ISL_91072 | A / H1N1
ggccccctcaaagccgagtgcccagggactgcagcgtagacg
>A/Hangzhou/15/2010 | EPI_ISL_91074 | A / H1N1
ggccccctcaaagccgagtgcccagggactgcagcgtagacg
>A/Hangzhou/156/2010 | EPI_ISL_91075 | A / H1N1
ggccccctcaaagccgagtgcccagggactgcagcgtagacg
>A/Hangzhou/157/2010 | EPI_ISL_91076 | A / H1N1
ggccccctcaaagccgagtgcccagggactgcagcgtagacg
>A/Hangzhou/1693/2009 | EPI_ISL_91077 | A / H1N1
ggccccctcaaagccgagtgcccagggactgcagcgtagacg
>A/Hangzhou/1708/2009 | EPI_ISL_91078 | A / H1N1
ggccccctcaaagccgagtgcccagggactgcagcgtagacg
>A/Hangzhou/1724/2009 | EPI_ISL_91084 | A / H1N1
ggccccctcaaagccgagtgcccagggactgcagcgtagacg
>A/Hangzhou/1732/2009 | EPI_ISL_91085 | A / H1N1
ggccccctcaaagccgagtgcccagggactgcagcgtagacg
>A/Hangzhou/1733/2009 | EPI_ISL_91086 | A / H1N1
ggccccctcaaagccgagtgcccagggactgcagcgtagacg
>A/Hangzhou/4/2009 | EPI_ISL_91090 | A / H1N1
ggccccctcaaagccgagtgcccagggactgcagcgtagacg
>A/Paris/7154/2009 | EPI_ISL_93448 | A / H1N1
ggccccctcaaagccgagtgcccagggactgcagcgtagacg
>A/Paris/7973/2010 | EPI_ISL_93449 | A / H1N1
ggccccctcaaagccgagtgcccagggactgcagcgtagacg
>A/Paris/7974/2010 | EPI_ISL_93450 | A / H1N1
ggccccctcaaagccgagtgcccagggactgcagcgtagacg
>A/Paris/7975/2010 | EPI_ISL_93451 | A / H1N1
ggccccctcaaagccgagtgcccagggactgcagcgtagacg
>A/Paris/7976/2010 | EPI_ISL_93452 | A / H1N1
ggccccctcaaagccgagtgcccagggactgcagcgtagacg
>A/West Virginia/11/2009 | EPI_ISL_65045 | A / H1N1
ggccccctcaaagccgagtgcccagggactgcagcgtagacg
>A/New Mexico/10/2009 | EPI_ISL_70256 | A / H1N1
ggccccctcaaagccgagtgcccagggactgcagcgtagacg
>A/Montana/19/2009 | EPI_ISL_66284 | A / H1N1
ggccccctcaaagccgagtgcccagggactgcagcgtagacg
>A/Beijing/7/2009(H1N1) | EPI_ISL_100193 | A / H1N1
ggccccctcaaagccgagtgcccagggactgcagcgtagacg
>A/Scotland/91800799/2009 | EPI_ISL_101295 | A / H1N1
ggccccctcaaagccgagtgcccagggactgcagcgtagacg
>A/England/541/2009 | EPI_ISL_101300 | A / H1N1
ggccccctcaaagccgagtgcccagggactgcagcgtagacg
>A/England/634/2009 | EPI_ISL_101305 | A / H1N1
ggccccctcaaagccgagtgcccagggactgcagcgtagacg
>A/England/675/2009 | EPI_ISL_101307 | A / H1N1
ggccccctcaaagccgagtgcccagggactgcagcgtagacg
>A/England/202/2009 | EPI_ISL_101308 | A / H1N1
ggccccctcaaagccgagtgcccagggactgcagcgtagacg
>A/England/200/2009 | EPI_ISL_101317 | A / H1N1
ggccccctcaaagccgagtgcccagggactgcagcgtagacg
>A/England/551/2009 | EPI_ISL_101318 | A / H1N1
ggccccctcaaagccgagtgcccagggactgcagcgtagacg
>A/England/214/2009 | EPI_ISL_101321 | A / H1N1
ggccccctcaaagccgagtgcccagggactgcagcgtagacg
>A/England/223/2009 | EPI_ISL_101373 | A / H1N1
ggccccctcaaagccgagtgcccagggactgcagcgtagacg
>A/England/259/2009 | EPI_ISL_101386 | A / H1N1
ggccccctcaaagccgagtgcccagggactgcagcgtagacg
>A/England/XFL00418/2009 | EPI_ISL_101387 | A / H1N1
ggccccctcaaagccgagtgcccagggactgcagcgtagacg
>A/England/XFL00473/2009 | EPI_ISL_101389 | A / H1N1
ggccccctcaaagccgagtgcccagggactgcagcgtagacg
>A/England/263/2009 | EPI_ISL_101398 | A / H1N1
ggccccctcaaagccgagtgcccagggactgcagcgtagacg
>A/England/264/2009 | EPI_ISL_101400 | A / H1N1
ggccccctcaaagccgagtgcccagggactgcagcgtagacg
>A/England/265/2009 | EPI_ISL_101401 | A / H1N1
ggccccctcaaagccgagtgcccagggactgcagcgtagacg
>A/England/XFL00481/2009 | EPI_ISL_101402 | A / H1N1
ggccccctcaaagccgagtgcccagggactgcagcgtagacg
>A/England/XFL00532/2009 | EPI_ISL_101405 | A / H1N1
ggccccctcaaagccgagtgcccagggactgcagcgtagacg
>A/England/385/2009 | EPI_ISL_101411 | A / H1N1
ggccccctcaaagccgagtgcccagggactgcagcgtagacg
>A/England/389/2009 | EPI_ISL_101414 | A / H1N1
ggccccctcaaagccgagtgcccagggactgcagcgtagacg
>A/England/392/2009 | EPI_ISL_101423 | A / H1N1
ggccccctcaaagccgagtgcccagggactgcagcgtagacg
>A/England/398/2009 | EPI_ISL_101434 | A / H1N1
ggccccctcaaagccgagtgcccagggactgcagcgtagacg
>A/England/402/2009 | EPI_ISL_101455 | A / H1N1
ggccccctcaaagccgagtgcccagggactgcagcgtagacg
>A/England/411/2009 | EPI_ISL_101456 | A / H1N1
ggccccctcaaagccgagtgcccagggactgcagcgtagacg
>A/England/418/2009 | EPI_ISL_101487 | A / H1N1
ggccccctcaaagccgagtgcccagggactgcagcgtagacg
>A/England/419/2009 | EPI_ISL_101504 | A / H1N1
ggccccctcaaagccgagtgcccagggactgcagcgtagacg
>A/England/430/2009 | EPI_ISL_101613 | A / H1N1
ggccccctcaaagccgagtgcccagggactgcagcgtagacg
>A/England/434/2009 | EPI_ISL_101632 | A / H1N1
ggccccctcaaagccgagtgcccagggactgcagcgtagacg
>A/Scotland/10/2009 | EPI_ISL_101649 | A / H1N1
ggccccctcaaagccgagtgcccagggactgcagcgtagacg
>A/Taiwan/6078/2009 | EPI_ISL_101886 | A / H1N1
ggccccctcaaagccgagtgcccagggactgcagcgtagacg
>A/Taiwan/937/2009 | EPI_ISL_101887 | A / H1N1
ggccccctcaaagccgagtgcccagggactgcagcgtagacg
>A/Taiwan/940/2009 | EPI_ISL_101888 | A / H1N1
ggccccctcaaagccgagtgcccagggactgcagcgtagacg
>A/Taiwan/4909/2009 | EPI_ISL_101890 | A / H1N1
ggccccctcaaagccgagtgcccagggactgcagcgtagacg
>A/Taiwan/8542/2009 | EPI_ISL_101891 | A / H1N1
ggccccctcaaagccgagtgcccagggactgcagcgtagacg
>A/Taiwan/7418/2009 | EPI_ISL_101892 | A / H1N1
ggccccctcaaagccgagtgcccagggactgcagcgtagacg
>A/Taiwan/6200/2009 | EPI_ISL_101893 | A / H1N1
ggccccctcaaagccgagtgcccagggactgcagcgtagacg
>A/Taiwan/7873/2009 | EPI_ISL_101894 | A / H1N1
ggccccctcaaagccgagtgcccagggactgcagcgtagacg
>A/Taiwan/11706/2009 | EPI_ISL_101896 | A / H1N1
ggccccctcaaagccgagtgcccagggactgcagcgtagacg
>A/Nanjing/NJU-108/2009 | EPI_ISL_101972 | A / H1N1
ggccccctcaaagccgagtgcccagggactgcagcgtagacg
>A/Zhejiang/10/2009 | EPI_ISL_102019 | A / H1N1
ggccccctcaaagccgagtgcccagggactgcagcgtagacg
>A/Hubei/100/2009 | EPI_ISL_102020 | A / H1N1
ggccccctcaaagccgagtgcccagggactgcagcgtagacg
>A/Zhejiang/3/2009 | EPI_ISL_102046 | A / H1N1
ggccccctcaaagccgagtgcccagggactgcagcgtagacg
>A/Shenzhen/45/2009 | EPI_ISL_102082 | A / H1N1
ggccccctcaaagccgagtgcccagggactgcagcgtagacg
>A/Shenzhen/54/2009 | EPI_ISL_102145 | A / H1N1
ggccccctcaaagccgagtgcccagggactgcagcgtagacg
>A/Shenzhen/67/2009 | EPI_ISL_102163 | A / H1N1
ggccccctcaaagccgagtgcccagggactgcagcgtagacg
>A/Hubei/73/2009 | EPI_ISL_102178 | A / H1N1
ggccccctcaaagccgagtgcccagggactgcagcgtagacg
>A/Zhejiang/78/2009 | EPI_ISL_102210 | A / H1N1
ggccccctcaaagccgagtgcccagggactgcagcgtagacg
>A/Zhejiang/81/2009 | EPI_ISL_102241 | A / H1N1
ggccccctcaaagccgagtgcccagggactgcagcgtagacg
>A/Zhejiang/82/2009 | EPI_ISL_102242 | A / H1N1
ggccccctcaaagccgagtgcccagggactgcagcgtagacg
>A/Zhejiang/86/2009 | EPI_ISL_102265 | A / H1N1
ggccccctcaaagccgagtgcccagggactgcagcgtagacg
>A/Zhejiang/94/2009 | EPI_ISL_102325 | A / H1N1
ggccccctcaaagccgagtgcccagggactgcagcgtagacg
>A/Zhejiang/98/2009 | EPI_ISL_102348 | A / H1N1
ggccccctcaaagccgagtgcccagggactgcagcgtagacg
>A/Pakistan/81/2009 | EPI_ISL_104872 | A / H1N1
ggccccctcaaagccgagtgcccagggactgcagcgtagacg
>A/Pakistan/27/2009 | EPI_ISL_104873 | A / H1N1
ggccccctcaaagccgagtgcccagggactgcagcgtagacg
>A/Tianjinheping/SWL313/2009 | EPI_ISL_108534 | A / H1N1
ggccccctcaaagccgagtgcccagggactgcagcgtagacg
>A/Yamaguchi/217/2009 | EPI_ISL_123270 | A / H1N1
ggccccctcaaagccgagtgcccagggactgcagcgtagacg
>A/Yamaguchi/247/2009 | EPI_ISL_123271 | A / H1N1
ggccccctcaaagccgagtgcccagggactgcagcgtagacg
>A/England/527/2009 | EPI_ISL_129378 | A / H1N1
ggccccctcaaagccgagtgcccagggactgcagcgtagacg
>A/England/260/2009 | EPI_ISL_129390 | A / H1N1
ggccccctcaaagccgagtgcccagggactgcagcgtagacg
>A/England/271/2009 | EPI_ISL_129393 | A / H1N1
ggccccctcaaagccgagtgcccagggactgcagcgtagacg
>A/England/413/2009 | EPI_ISL_129438 | A / H1N1
ggccccctcaaagccgagtgcccagggactgcagcgtagacg
>A/England/393/2009 | EPI_ISL_129443 | A / H1N1
ggccccctcaaagccgagtgcccagggactgcagcgtagacg
>A/North Carolina/39/2009 | EPI_ISL_145534 | A / H1N1
ggccccctcaaagccgagtgcccagggactgcagcgtagacg
>A/Hangzhou/4/2009 | EPI_ISL_148608 | A / H1N1
ggccccctcaaagccgagtgcccagggactgcagcgtagacg
>A/Hangzhou/1693/2009 | EPI_ISL_148609 | A / H1N1
ggccccctcaaagccgagtgcccagggactgcagcgtagacg
>A/Hangzhou/1708/2009 | EPI_ISL_148610 | A / H1N1
ggccccctcaaagccgagtgcccagggactgcagcgtagacg
>A/Hangzhou/1724/2009 | EPI_ISL_148616 | A / H1N1
ggccccctcaaagccgagtgcccagggactgcagcgtagacg
>A/Hangzhou/1732/2009 | EPI_ISL_148617 | A / H1N1
ggccccctcaaagccgagtgcccagggactgcagcgtagacg
>A/Hangzhou/1733/2009 | EPI_ISL_148618 | A / H1N1
ggccccctcaaagccgagtgcccagggactgcagcgtagacg
>A/Hangzhou/15/2010 | EPI_ISL_148621 | A / H1N1
ggccccctcaaagccgagtgcccagggactgcagcgtagacg
>A/Hangzhou/115/2010 | EPI_ISL_148624 | A / H1N1
ggccccctcaaagccgagtgcccagggactgcagcgtagacg
>A/Hangzhou/117/2010 | EPI_ISL_148625 | A / H1N1
ggccccctcaaagccgagtgcccagggactgcagcgtagacg
>A/Hangzhou/124/2010 | EPI_ISL_148626 | A / H1N1
ggccccctcaaagccgagtgcccagggactgcagcgtagacg
>A/Hangzhou/129/2010 | EPI_ISL_148628 | A / H1N1
ggccccctcaaagccgagtgcccagggactgcagcgtagacg
>A/Hangzhou/156/2010 | EPI_ISL_148630 | A / H1N1
ggccccctcaaagccgagtgcccagggactgcagcgtagacg
>A/Hangzhou/157/2010 | EPI_ISL_148631 | A / H1N1
ggccccctcaaagccgagtgcccagggactgcagcgtagacg
>A/Stockholm/45/2009 | EPI_ISL_149709 | A / H1N1
ggccccctcaaagccgagtgcccagggactgcagcgtagacg
>A/CapeTown/29/2010 | EPI_ISL_81324 | A / H1N1
ggccccctcaaagccgagtgcccagggactgcagcgtagacg
>A/Ghana/FS-10-3745/2010 | EPI_ISL_81331 | A / H1N1
ggccccctcaaagccgagtgcccagggactgcagcgtagacg
>A/Ghana/FS-10-3964/2010 | EPI_ISL_81333 | A / H1N1
ggccccctcaaagccgagtgcccagggactgcagcgtagacg
>A/Ghana/FS-10-3959/2010 | EPI_ISL_81335 | A / H1N1
ggccccctcaaagccgagtgcccagggactgcagcgtagacg
>A/Ghana/FS-10-4048/2010 | EPI_ISL_81337 | A / H1N1
ggccccctcaaagccgagtgcccagggactgcagcgtagacg
>A/Senegal/021/2010 | EPI_ISL_81327 | A / H1N1
ggccccctcaaagccgagtgcccagggactgcagcgtagacg
>A/Finland/694/2009 | EPI_ISL_85748 | A / H1N1
ggccccctcaaagccgagtgcccagggactgcagcgtagacg
>A/Florida/49/2010 | EPI_ISL_164791 | A / H1N1
ggccccctcaaagccgagtgcccagggactgcagcgtagacg
>A/Shanghai-Minxing/SWL11041/2015 | EPI_ISL_212599 | A / H1N1
ggccccctcaaagccgagtgcccagggactgcagcgtagacg
>A/Shanghai-Minxing/SWL11041/2015 | EPI_ISL_212599 | A / H1N1
ggccccctcaaagccgagtgcccagggactgcagcgtagacg
>A/Indonesia/NIHRD0120/2009 | EPI_ISL_245398 | A / H1N1
ggccccctcaaagccgagtgcccagggactgcagcgtagacg
>A/Indonesia/NIHRD0239/2009 | EPI_ISL_245399 | A / H1N1
ggccccctcaaagccgagtgcccagggactgcagcgtagacg
>A/Indonesia/NIHRD0240/2009 | EPI_ISL_245400 | A / H1N1
ggccccctcaaagccgagtgcccagggactgcagcgtagacg
>A/Indonesia/NIHRD0566/2009 | EPI_ISL_245405 | A / H1N1
ggccccctcaaagccgagtgcccagggactgcagcgtagacg
>A/Indonesia/NIHRD0580/2009 | EPI_ISL_245406 | A / H1N1
ggccccctcaaagccgagtgcccagggactgcagcgtagacg
>A/Indonesia/NIHRD0648/2009 | EPI_ISL_245407 | A / H1N1
ggccccctcaaagccgagtgcccagggactgcagcgtagacg
>A/Indonesia/NIHRD0802/2009 | EPI_ISL_245408 | A / H1N1
ggccccctcaaagccgagtgcccagggactgcagcgtagacg
>A/Indonesia/NIHRD1606/2009 | EPI_ISL_245410 | A / H1N1
ggccccctcaaagccgagtgcccagggactgcagcgtagacg
>A/Indonesia/NIHRD1608/2009 | EPI_ISL_245411 | A / H1N1
ggccccctcaaagccgagtgcccagggactgcagcgtagacg
>A/Indonesia/NIHRD1618/2009 | EPI_ISL_245412 | A / H1N1
ggccccctcaaagccgagtgcccagggactgcagcgtagacg
>A/Indonesia/NIHRD1931/2009 | EPI_ISL_245413 | A / H1N1
ggccccctcaaagccgagtgcccagggactgcagcgtagacg
>A/Indonesia/NIHRD1940/2009 | EPI_ISL_245414 | A / H1N1
ggccccctcaaagccgagtgcccagggactgcagcgtagacg
>A/Indonesia/NIHRD2675/2009 | EPI_ISL_245416 | A / H1N1
ggccccctcaaagccgagtgcccagggactgcagcgtagacg
>A/Indonesia/NIHRD3114/2009 | EPI_ISL_245417 | A / H1N1
ggccccctcaaagccgagtgcccagggactgcagcgtagacg
>A/Maryland/15/2009 | EPI_ISL_60806 | A / H1N1
ggccccctcaaagccgagtgcccagggactgcagcgtagacg
>A/Minnesota/18/2009 | EPI_ISL_68751 | A / H1N1
ggccccctcaaagccgagtgcccagggactgcagcgtagacg
>A/Taiwan/1127/2009 | EPI_ISL_70324 | A / H1N1
ggccccctcaaagccgagtgcccagggactgcagcgtagacg
>A/Rhode Island/25/2009 | EPI_ISL_70334 | A / H1N1
ggccccctcaaagccgagtgcccagggactgcagcgtagacg
>A/Wisconsin/629-D00557/2009 | EPI_ISL_71521 | A / H1N1
ggccccctcaaagccgagtgcccagggactgcagcgtagacg
>A/Arizona/07/2010 | EPI_ISL_79341 | A / H1N1
ggccccctcaaagccgagtgcccagggactgcagcgtagacg
>A/New York/12/2009 | EPI_ISL_29740 | A / H1N1
ggccccctcaaagccgagtgcccagggactgcagcgtagacg
>A/Madrid/INS186/2009 | EPI_ISL_75145 | A / H1N1
ggccccctcaaagccgagtgcccagggactgcagcgtagacg
>A/Massachusetts/06/2009 | EPI_ISL_29965 | A / H1N1
ggccccctcaaagccgagtgcccagggactgcagcgtagacg
>A/Nevada/18/2009 | EPI_ISL_65010 | A / H1N1
ggccccctcaaagccgagtgcccagggactgcagcgtagacg
>A/New York/3218/2009 | EPI_ISL_30464 | A / H1N1
ggccccctcaaagccgagtgcccagggactgcagcgtagacg
>A/Texas/32/2009 | EPI_ISL_31233 | A / H1N1
ggccccctcaaagccgagtgcccagggactgcagcgtagacg
>A/YOKOHAMA/67/2010 | EPI_ISL_77371 | A / H1N1
ggccccctcaaagccgagtgcccagggactgcagcgtagacg
>A/Arizona/03/2010 | EPI_ISL_77639 | A / H1N1
ggccccctcaaagccgagtgcccagggactgcagcgtagacg
>A/AICHI/116/2010 | EPI_ISL_78793 | A / H1N1
ggccccctcaaagccgagtgcccagggactgcagcgtagacg
>A/KOBE/181/2010 | EPI_ISL_79295 | A / H1N1
ggccccctcaaagccgagtgcccagggactgcagcgtagacg
>A/Colombia/6868/2010 | EPI_ISL_79704 | A / H1N1
ggccccctcaaagccgagtgcccagggactgcagcgtagacg
>A/Massachusetts/03/2010 | EPI_ISL_84158 | A / H1N1
ggccccctcaaagccgagtgcccagggactgcagcgtagacg
>A/North Dakota/20/2009 | EPI_ISL_164792 | A / H1N1
ggccccctcaaagccgagtgcccagggactgcagcgtagacg
>A/Iwate/2/2009 | EPI_ISL_31858 | A / H1N1
ggccccctcaaagccgagtgcccagggactgcagcgtagacg
>A/Argentina/7980/2009 | EPI_ISL_33566 | A / H1N1
ggccccctcaaagccgagtgcccagggactgcagcgtagacg
>A/Wisconsin/629-D00888/2009 | EPI_ISL_75170 | A / H1N1
ggccccctcaaagccgagtgcccagggactgcagcgtagacg
>A/Argentina/07-09GP/2009 | EPI_ISL_76251 | A / H1N1
ggccccctcaaagccgagtgcccagggactgcagcgtagacg
>A/Singapore/57/2009 | EPI_ISL_33583 | A / H1N1
ggccccctcaaagccgagtgcccagggactgcagcgtagacg
>A/South Carolina/27/2009 | EPI_ISL_62192 | A / H1N1
ggccccctcaaagccgagtgcccagggactgcagcgtagacg
>A/Montana/17/2009 | EPI_ISL_62277 | A / H1N1
ggccccctcaaagccgagtgcccagggactgcagcgtagacg
>A/South Carolina/17/2009 | EPI_ISL_62305 | A / H1N1
ggccccctcaaagccgagtgcccagggactgcagcgtagacg
>A/South Carolina/22/2009 | EPI_ISL_62311 | A / H1N1
ggccccctcaaagccgagtgcccagggactgcagcgtagacg
>A/South Carolina/25/2009 | EPI_ISL_62313 | A / H1N1
ggccccctcaaagccgagtgcccagggactgcagcgtagacg
>A/HIROSHIMA/245/2009 | EPI_ISL_64506 | A / H1N1
ggccccctcaaagccgagtgcccagggactgcagcgtagacg
>A/Michigan/29/2009 | EPI_ISL_71396 | A / H1N1
ggccccctcaaagccgagtgcccagggactgcagcgtagacg
>A/Wisconsin/01/2010 | EPI_ISL_71444 | A / H1N1
ggccccctcaaagccgagtgcccagggactgcagcgtagacg
>A/Managua/2323.02/2009 | EPI_ISL_71849 | A / H1N1
ggccccctcaaagccgagtgcccagggactgcagcgtagacg
>A/OKINAWA/283/2009 | EPI_ISL_65878 | A / H1N1
ggccccctcaaagccgagtgcccagggactgcagcgtagacg
>A/Wisconsin/01/2010 | EPI_ISL_77656 | A / H1N1
ggccccctcaaagccgagtgcccagggactgcagcgtagacg
>A/Massachusetts/07/2009 | EPI_ISL_29966 | A / H1N1
ggccccctcaaagccgagtgcccagggactgcagcgtagacg
>A/Florida/13/2009 | EPI_ISL_60795 | A / H1N1
ggccccctcaaagccgagtgcccagggactgcagcgtagacg
>A/North Dakota/12/2009 | EPI_ISL_60820 | A / H1N1
ggccccctcaaagccgagtgcccagggactgcagcgtagacg
>A/Vermont/19/2009 | EPI_ISL_62353 | A / H1N1
ggccccctcaaagccgagtgcccagggactgcagcgtagacg
>A/Virginia/21/2009 | EPI_ISL_62357 | A / H1N1
ggccccctcaaagccgagtgcccagggactgcagcgtagacg
>A/Oregon/31/2009 | EPI_ISL_60860 | A / H1N1
ggccccctcaaagccgagtgcccagggactgcagcgtagacg
>A/Grenada/9302/2009 | EPI_ISL_66261 | A / H1N1
ggccccctcaaagccgagtgcccagggactgcagcgtagacg
>A/North Carolina/58/2009 | EPI_ISL_68755 | A / H1N1
ggccccctcaaagccgagtgcccagggactgcagcgtagacg
>A/District of Columbia/INS43/2009 | EPI_ISL_70750 | A / H1N1
ggccccctcaaagccgagtgcccagggactgcagcgtagacg
>A/Copenhagen/INS95/2009 | EPI_ISL_71233 | A / H1N1
ggccccctcaaagccgagtgcccagggactgcagcgtagacg
>A/Michigan/28/2009 | EPI_ISL_71395 | A / H1N1
ggccccctcaaagccgagtgcccagggactgcagcgtagacg
>A/Wisconsin/629-D00503/2009 | EPI_ISL_71713 | A / H1N1
ggccccctcaaagccgagtgcccagggactgcagcgtagacg
>A/Beijing/SWL14/2009 | EPI_ISL_73596 | A / H1N1
ggccccctcaaagccgagtgcccagggactgcagcgtagacg
>A/Beijing-Huairou/SWL1991/2009 | EPI_ISL_74596 | A / H1N1
ggccccctcaaagccgagtgcccagggactgcagcgtagacg
>A/Wisconsin/629-D01572/2009 | EPI_ISL_75172 | A / H1N1
ggccccctcaaagccgagtgcccagggactgcagcgtagacg
>A/Hangzhou/1719/2009 | EPI_ISL_91083 | A / H1N1
ggccccctcaaagccgagtgcccagggactgcagcgtagacg
>A/Tianjintanggu/SWL432/2009 | EPI_ISL_108535 | A / H1N1
ggccccctcaaagccgagtgcccagggactgcagcgtagacg
>A/Tianjinnankai/SWL49/2010 | EPI_ISL_108538 | A / H1N1
ggccccctcaaagccgagtgcccagggactgcagcgtagacg
>A/Hangzhou/1719/2009 | EPI_ISL_148615 | A / H1N1
ggccccctcaaagccgagtgcccagggactgcagcgtagacg
>A/Wisconsin/45/2009 | EPI_ISL_60833 | A / H1N1
ggccccctcaaagccgagtgcccagggactgcagcgtagacg
>A/New Hampshire/17/2009 | EPI_ISL_60857 | A / H1N1
ggccccctcaaagccgagtgcccagggactgcagcgtagacg
>A/North Carolina/38/2009 | EPI_ISL_65015 | A / H1N1
ggccccctcaaagccgagtgcccagggactgcagcgtagacg
>A/North Carolina/38/2009 | EPI_ISL_70272 | A / H1N1
ggccccctcaaagccgagtgcccagggactgcagcgtagacg
>A/Shenzhen/71/2009 | EPI_ISL_102177 | A / H1N1
ggccccctcaaagccgagtgcccagggactgcagcgtagacg
>A/Chiba-C/51/2009 | EPI_ISL_61142 | A / H1N1
ggccccctcaaagccgagtgcccagggactgcagcgtagacg
>A/Taiwan/T0826/2009 | EPI_ISL_61844 | A / H1N1
ggccccctcaaagccgagtgcccagggactgcagcgtagacg
>A/Yamaguchi/23/2009 | EPI_ISL_61623 | A / H1N1
ggccccctcaaagccgagtgcccagggactgcagcgtagacg
>A/WAKAYAMA/54/2009 | EPI_ISL_64572 | A / H1N1
ggccccctcaaagccgagtgcccagggactgcagcgtagacg
>A/PORT MORESBY/2001/2009 | EPI_ISL_61892 | A / H1N1
ggccccctcaaagccgagtgcccagggactgcagcgtagacg
>A/CAMBODIA/2005/2009 | EPI_ISL_61946 | A / H1N1
ggccccctcaaagccgagtgcccagggactgcagcgtagacg
>A/MACAU/2472/2009 | EPI_ISL_61965 | A / H1N1
ggccccctcaaagccgagtgcccagggactgcagcgtagacg
>A/Delaware/11/2009 | EPI_ISL_62227 | A / H1N1
ggccccctcaaagccgagtgcccagggactgcagcgtagacg
>A/Delaware/12/2009 | EPI_ISL_62228 | A / H1N1
ggccccctcaaagccgagtgcccagggactgcagcgtagacg
>A/NIIGATA/805/2009 | EPI_ISL_64548 | A / H1N1
ggccccctcaaagccgagtgcccagggactgcagcgtagacg
>A/Delaware/14/2009 | EPI_ISL_64990 | A / H1N1
ggccccctcaaagccgagtgcccagggactgcagcgtagacg
>A/New Jersey/11/2009 | EPI_ISL_69021 | A / H1N1
ggccccctcaaagccgagtgcccagggactgcagcgtagacg
>A/South Carolina/46/2009 | EPI_ISL_71420 | A / H1N1
ggccccctcaaagccgagtgcccagggactgcagcgtagacg
>A/North Carolina/06/2010 | EPI_ISL_79345 | A / H1N1
ggccccctcaaagccgagtgcccagggactgcagcgtagacg
>A/TOWNSVILLE/12/2009 | EPI_ISL_61992 | A / H1N1
ggccccctcaaagccgagtgcccagggactgcagcgtagacg
>A/YAP/2033/2009 | EPI_ISL_61881 | A / H1N1
ggccccctcaaagccgagtgcccagggactgcagcgtagacg
>A/Arizona/15/2009 | EPI_ISL_62210 | A / H1N1
ggccccctcaaagccgagtgcccagggactgcagcgtagacg
>A/California/36/2009 | EPI_ISL_62219 | A / H1N1
ggccccctcaaagccgagtgcccagggactgcagcgtagacg
>A/Florida/20/2009 | EPI_ISL_62237 | A / H1N1
ggccccctcaaagccgagtgcccagggactgcagcgtagacg
>A/Missouri/08/2009 | EPI_ISL_62276 | A / H1N1
ggccccctcaaagccgagtgcccagggactgcagcgtagacg
>A/Kaliningrad/01/2009 | EPI_ISL_70267 | A / H1N1
ggccccctcaaagccgagtgcccagggactgcagcgtagacg
>A/Perugia/1/2010 | EPI_ISL_85759 | A / H1N1
ggccccctcaaagccgagtgcccagggactgcagcgtagacg
>A/Hawaii/26/2009 | EPI_ISL_62244 | A / H1N1
ggccccctcaaagccgagtgcccagggactgcagcgtagacg
>A/Oregon/32/2009 | EPI_ISL_62296 | A / H1N1
ggccccctcaaagccgagtgcccagggactgcagcgtagacg
>A/Illinois/13/2009 | EPI_ISL_62248 | A / H1N1
ggccccctcaaagccgagtgcccagggactgcagcgtagacg
>A/Kansas/20/2009 | EPI_ISL_62255 | A / H1N1
ggccccctcaaagccgagtgcccagggactgcagcgtagacg
>A/Kansas/21/2009 | EPI_ISL_62256 | A / H1N1
ggccccctcaaagccgagtgcccagggactgcagcgtagacg
>A/Kentucky/18/2009 | EPI_ISL_62260 | A / H1N1
ggccccctcaaagccgagtgcccagggactgcagcgtagacg
>A/Maryland/28/2009 | EPI_ISL_62267 | A / H1N1
ggccccctcaaagccgagtgcccagggactgcagcgtagacg
>A/Minnesota/13/2009 | EPI_ISL_62272 | A / H1N1
ggccccctcaaagccgagtgcccagggactgcagcgtagacg
>A/Minnesota/14/2009 | EPI_ISL_62273 | A / H1N1
ggccccctcaaagccgagtgcccagggactgcagcgtagacg
>A/Wisconsin/52/2009 | EPI_ISL_62362 | A / H1N1
ggccccctcaaagccgagtgcccagggactgcagcgtagacg
>A/FUKUOKA-C/26/2009 | EPI_ISL_64499 | A / H1N1
ggccccctcaaagccgagtgcccagggactgcagcgtagacg
>A/HIMEJI/L1/2009 | EPI_ISL_64503 | A / H1N1
ggccccctcaaagccgagtgcccagggactgcagcgtagacg
>A/HOKKAIDO/200/2009 | EPI_ISL_64510 | A / H1N1
ggccccctcaaagccgagtgcccagggactgcagcgtagacg
>A/Mongolia/JP5581/2009 | EPI_ISL_64536 | A / H1N1
ggccccctcaaagccgagtgcccagggactgcagcgtagacg
>A/Mongolia/JP5699/2009 | EPI_ISL_64539 | A / H1N1
ggccccctcaaagccgagtgcccagggactgcagcgtagacg
>A/Mongolia/JP5701/2009 | EPI_ISL_64540 | A / H1N1
ggccccctcaaagccgagtgcccagggactgcagcgtagacg
>A/Mongolia/JP5759/2009 | EPI_ISL_64541 | A / H1N1
ggccccctcaaagccgagtgcccagggactgcagcgtagacg
>A/NIIGATA-C/56/2009 | EPI_ISL_64545 | A / H1N1
ggccccctcaaagccgagtgcccagggactgcagcgtagacg
>A/NIIGATA/871/2009 | EPI_ISL_64549 | A / H1N1
ggccccctcaaagccgagtgcccagggactgcagcgtagacg
>A/OKINAWA/259/2009 | EPI_ISL_64557 | A / H1N1
ggccccctcaaagccgagtgcccagggactgcagcgtagacg
>A/Minnesota/15/2009 | EPI_ISL_65005 | A / H1N1
ggccccctcaaagccgagtgcccagggactgcagcgtagacg
>A/Nigeria/944/2009 | EPI_ISL_65013 | A / H1N1
ggccccctcaaagccgagtgcccagggactgcagcgtagacg
>A/Ulaanbaatar/5974/2009 | EPI_ISL_65035 | A / H1N1
ggccccctcaaagccgagtgcccagggactgcagcgtagacg
>A/Minnesota/17/2009 | EPI_ISL_65007 | A / H1N1
ggccccctcaaagccgagtgcccagggactgcagcgtagacg
>A/Wisconsin/55/2009 | EPI_ISL_66298 | A / H1N1
ggccccctcaaagccgagtgcccagggactgcagcgtagacg
>A/Hawaii/27/2009 | EPI_ISL_66661 | A / H1N1
ggccccctcaaagccgagtgcccagggactgcagcgtagacg
>A/Minnesota/23/2009 | EPI_ISL_68750 | A / H1N1
ggccccctcaaagccgagtgcccagggactgcagcgtagacg
>A/Wisconsin/60/2009 | EPI_ISL_68753 | A / H1N1
ggccccctcaaagccgagtgcccagggactgcagcgtagacg
>A/Vietnam/3305/2009 | EPI_ISL_68763 | A / H1N1
ggccccctcaaagccgagtgcccagggactgcagcgtagacg
>A/Minnesota/24/2009 | EPI_ISL_68765 | A / H1N1
ggccccctcaaagccgagtgcccagggactgcagcgtagacg
>A/Hawaii/28/2009 | EPI_ISL_69008 | A / H1N1
ggccccctcaaagccgagtgcccagggactgcagcgtagacg
>A/Hawaii/30/2009 | EPI_ISL_69010 | A / H1N1
ggccccctcaaagccgagtgcccagggactgcagcgtagacg
>A/Minnesota/21/2009 | EPI_ISL_69019 | A / H1N1
ggccccctcaaagccgagtgcccagggactgcagcgtagacg
>A/Dundgobi/9746/2009 | EPI_ISL_70294 | A / H1N1
ggccccctcaaagccgagtgcccagggactgcagcgtagacg
>A/Wisconsin/629-D01434/2009 | EPI_ISL_71553 | A / H1N1
ggccccctcaaagccgagtgcccagggactgcagcgtagacg
>A/Wisconsin/629-D00780/2009 | EPI_ISL_71715 | A / H1N1
ggccccctcaaagccgagtgcccagggactgcagcgtagacg
>A/KAGOSHIMA/56/2009 | EPI_ISL_65870 | A / H1N1
ggccccctcaaagccgagtgcccagggactgcagcgtagacg
>A/WAKAYAMA/34/2010 | EPI_ISL_77354 | A / H1N1
ggccccctcaaagccgagtgcccagggactgcagcgtagacg
>A/KANAGAWA/61/2010 | EPI_ISL_77358 | A / H1N1
ggccccctcaaagccgagtgcccagggactgcagcgtagacg
>A/OITA/57/2010 | EPI_ISL_77361 | A / H1N1
ggccccctcaaagccgagtgcccagggactgcagcgtagacg
>A/YAMAGUCHI/23/2010 | EPI_ISL_77370 | A / H1N1
ggccccctcaaagccgagtgcccagggactgcagcgtagacg
>A/WAKAYAMA-C/19/2010 | EPI_ISL_78699 | A / H1N1
ggccccctcaaagccgagtgcccagggactgcagcgtagacg
>A/OKINAWA/41/2010 | EPI_ISL_79293 | A / H1N1
ggccccctcaaagccgagtgcccagggactgcagcgtagacg
>A/IWATE/1031/2010 | EPI_ISL_79533 | A / H1N1
ggccccctcaaagccgagtgcccagggactgcagcgtagacg
>A/Hawaii/34/2009 | EPI_ISL_100104 | A / H1N1
ggccccctcaaagccgagtgcccagggactgcagcgtagacg
>A/KUMAMOTO/20/2010 | EPI_ISL_77351 | A / H1N1
ggccccctcaaagccgagtgcccagggactgcagcgtagacg
>A/Nebraska/19/2009 | EPI_ISL_62280 | A / H1N1
ggctccctcaaagccgagtgcccagggactgcagcgtagacg
>A/Ohio/20/2009 | EPI_ISL_70266 | A / H1N1
ggctccctcaaagccgagtgcccagggactgcagcgtagacg
>A/New Mexico/05/2009 | EPI_ISL_62287 | A / H1N1
ggccccctcaaagccgagtgcccagggactgcagcgtagacg
>A/Utah/53/2009 | EPI_ISL_68757 | A / H1N1
ggccccctcaaagccgagtgcccagggactgcagcgtagacg
>A/Minnesota/20/2009 | EPI_ISL_69018 | A / H1N1
ggccccctcaaagccgagtgcccagggactgcagcgtagacg
>A/New Mexico/11/2009 | EPI_ISL_70254 | A / H1N1
ggccccctcaaagccgagtgcccagggactgcagcgtagacg
>A/New Jersey/01/2010 | EPI_ISL_71406 | A / H1N1
ggccccctcaaagccgagtgcccagggactgcagcgtagacg
>A/New Mexico/08/2009 | EPI_ISL_62290 | A / H1N1
ggccccctcaaagccgagtgcccagggactgcagcgtagacg
>A/California/VRDL58/2009 | EPI_ISL_68121 | A / H1N1
ggccccctcaaagccgagtgcccagggactgcagcgtagacg
>A/New York/100/2009 | EPI_ISL_62291 | A / H1N1
ggccccctcaaagccgagtgcccagggactgcagcgtagacg
>A/New York/4947/2009 | EPI_ISL_71241 | A / H1N1
ggccccctcaaagccgagtgcccagggactgcagcgtagacg
>A/New York/4987/2009 | EPI_ISL_71246 | A / H1N1
ggccccctcaaagccgagtgcccagggactgcagcgtagacg
>A/New York/102/2009 | EPI_ISL_62293 | A / H1N1
ggccccctcaaagccgagtgcccagggactgcagcgtagacg
>A/Tennessee/17/2009 | EPI_ISL_62332 | A / H1N1
ggccccctcaaagccgagtgcccagggactgcagcgtagacg
>A/Uganda/0407/2009 | EPI_ISL_65033 | A / H1N1
ggccccctcaaagccgagtgcccagggactgcagcgtagacg
>A/Uganda/0555/2009 | EPI_ISL_65034 | A / H1N1
ggccccctcaaagccgagtgcccagggactgcagcgtagacg
>A/Kentucky/24/2009 | EPI_ISL_69015 | A / H1N1
ggccccctcaaagccgagtgcccagggactgcagcgtagacg
>A/Uganda/614/2009 | EPI_ISL_71429 | A / H1N1
ggccccctcaaagccgagtgcccagggactgcagcgtagacg
>A/Uganda/614/2009 | EPI_ISL_71430 | A / H1N1
ggccccctcaaagccgagtgcccagggactgcagcgtagacg
>A/Ohio/15/2009 | EPI_ISL_62295 | A / H1N1
ggccccctcaaagccgagtgcccagggactgcagcgtagacg
>A/Texas/67/2009 | EPI_ISL_65031 | A / H1N1
ggccccctcaaagccgagtgcccagggactgcagcgtagacg
>A/Texas/67/2009 | EPI_ISL_66305 | A / H1N1
ggccccctcaaagccgagtgcccagggactgcagcgtagacg
>A/Saint Lucia/7178/2009 | EPI_ISL_62303 | A / H1N1
ggccccctcaaagccgagtgcccagggactgcagcgtagacg
>A/South Carolina/16/2009 | EPI_ISL_62304 | A / H1N1
ggccccctcaaagccgagtgcccagggactgcagcgtagacg
>A/South Carolina/31/2009 | EPI_ISL_62318 | A / H1N1
ggccccctcaaagccgagtgcccagggactgcagcgtagacg
>A/South Carolina/30/2009 | EPI_ISL_62317 | A / H1N1
ggccccctcaaagccgagtgcccagggactgcagcgtagacg
>A/South Carolina/35/2009 | EPI_ISL_62321 | A / H1N1
ggccccctcaaagccgagtgcccagggactgcagcgtagacg
>A/Paris/5509/2009 | EPI_ISL_90971 | A / H1N1
ggccccctcaaagccgagtgcccagggactgcagcgtagacg
>A/Indonesia/NIHRD4414/2009 | EPI_ISL_245422 | A / H1N1
ggccccctcaaagccgagtgcccagggactgcagcgtagacg
>A/Tanzania/381/2009 | EPI_ISL_62328 | A / H1N1
ggccccctcaaagccgagtgcccagggactgcagcgtagacg
>A/Hubei/76/2009 | EPI_ISL_102200 | A / H1N1
ggccccctcaaagccgagtgcccagggactgcagcgtagacg
>A/Texas/60/2009 | EPI_ISL_62336 | A / H1N1
ggccccctcaaagccgagtgcccagggactgcagcgtagacg
>A/Kenya/0020/2009 | EPI_ISL_75497 | A / H1N1
ggccccctcaaagccgagtgcccagggactgcagcgtagacg
>A/Guangzhou/GIRD74/2010 | EPI_ISL_135218 | A / H1N1
ggccccctcaaagccgagtgcccagggactgcagcgtagacg
>A/Utah/31/2009 | EPI_ISL_62341 | A / H1N1
ggccccctcaaagccgagtgcccagggactgcagcgtagacg
>A/Washington/59/2009 | EPI_ISL_62359 | A / H1N1
ggccccctcaaagccgagtgcccagggactgcagcgtagacg
>A/Alabama/02/2010 | EPI_ISL_71342 | A / H1N1
ggccccctcaaagccgagtgcccagggactgcagcgtagacg
>A/Wisconsin/51/2009 | EPI_ISL_62361 | A / H1N1
ggccccctcaaagccgagtgcccagggactgcagcgtagacg
>A/Wyoming/14/2009 | EPI_ISL_62363 | A / H1N1
ggccccctcaaagccgagtgcccagggactgcagcgtagacg
>A/Florida/05/2010 | EPI_ISL_77691 | A / H1N1
ggccccctcaaagccgagtgcccagggactgcagcgtagacg
>A/Mississippi/02/2010 | EPI_ISL_77697 | A / H1N1
ggccccctcaaagccgagtgcccagggactgcagcgtagacg
>A/Nepal/426/2009 | EPI_ISL_63241 | A / H1N1
ggccccctcaaagccgagtgcccagggactgcagcgtagacg
>A/Philippines/2995/2009 | EPI_ISL_63242 | A / H1N1
ggccccctcaaagccgagtgcccagggactgcagcgtagacg
>A/Thailand/2944/2009 | EPI_ISL_63244 | A / H1N1
ggccccctcaaagccgagtgcccagggactgcagcgtagacg
>A/Utah/59/2009 | EPI_ISL_70264 | A / H1N1
ggccccctcaaagccgagtgcccagggactgcagcgtagacg
>A/California/38/2009 | EPI_ISL_63245 | A / H1N1
ggccccctcaaagccgagtgtccagggactgcagcgtagacg
>A/Kansas/17/2009 | EPI_ISL_60855 | A / H1N1
ggccccctcaaagccgagtgcccagggactgcagcgtagacg
>A/Oregon/27/2009 | EPI_ISL_60821 | A / H1N1
ggccccctcaaagccgagtgcccagggactgcagcgtagacg
>A/Texas/56/2009 | EPI_ISL_60861 | A / H1N1
ggccccctcaaagccgagtgcccagggactgcagcgtagacg
>A/Wisconsin/66/2009 | EPI_ISL_73799 | A / H1N1
ggccccctcaaagccgagtgcccagggactgcagcgtagacg
>A/Bretagne/7639/2009 | EPI_ISL_90987 | A / H1N1
ggccccctcaaagccgagtgcccagggactgcagcgtagacg
>A/Washington/49/2009 | EPI_ISL_60831 | A / H1N1
ggccccctcaaagccgagtgcccagggactgcagcgtagacg
>A/Texas/45010998/2009 | EPI_ISL_63903 | A / H1N1
ggccccctcaaagccgagtgcccagggactgcagcgtagacg
>A/New Mexico/13/2009 | EPI_ISL_70252 | A / H1N1
ggccccctcaaagccgagtgcccagggactgcagcgtagacg
>A/Wisconsin/53/2009 | EPI_ISL_63269 | A / H1N1
ggccccctcaaagccgagtgcccagggactgcagcgtagacg
>A/Oregon/30/2009 | EPI_ISL_60859 | A / H1N1
ggccccctcaaagccgagtgcccagggactgcagcgtagacg
>A/Georgia/08/2009 | EPI_ISL_71372 | A / H1N1
ggccccctcaaagccgagtgcccagggactgcagcgtagacg
>A/HIROSHIMA/287/2009 | EPI_ISL_64507 | A / H1N1
ggccccctcaaagccgagtgcccagggactgcagcgtagacg
>A/IWATE/1086/2009 | EPI_ISL_64511 | A / H1N1
ggccccctcaaagccgagtgcccagggactgcagcgtagacg
>A/KOBE/92359/2009 | EPI_ISL_64515 | A / H1N1
ggccccctcaaagccgagtgcccagggactgcagcgtagacg
>A/YOKOHAMA/1394/2009 | EPI_ISL_64583 | A / H1N1
ggccccctcaaagccgagtgcccagggactgcagcgtagacg
>A/Bangladesh/3009/2009 | EPI_ISL_70319 | A / H1N1
ggccccctcaaagccgagtgcccagggactgcagcgtagacg
>A/India/3508/2010 | EPI_ISL_84176 | A / H1N1
ggccccctcaaagccgagtgcccagggactgcagcgtagacg
>A/NIIGATA/1141/2009 | EPI_ISL_64546 | A / H1N1
ggccccctcaaagccgagtgcccagggactgcagcgtagacg
>A/Sendai-H/1434/2009 | EPI_ISL_64586 | A / H1N1
ggccccctcaaagccgagtgcccagggactgcagcgtagacg
>A/Surat Thani/563/2009 | EPI_ISL_66310 | A / H1N1
ggccccctcaaagccgagtgcccagggactgcagcgtagacg
>A/Korea/CJ40/2009 | EPI_ISL_79812 | A / H1N1
ggccccctcaaagccgagtgcccagggactgcagcgtagacg
>A/NIIGATA/1176/2009 | EPI_ISL_64547 | A / H1N1
ggccccctcaaagccgagtgcccagggactgcagcgtagacg
>A/OKINAWA/258/2009 | EPI_ISL_64556 | A / H1N1
ggccccctcaaagccgagtgcccagggactgcagcgtagacg
>A/SAITAMA-C/131/2009 | EPI_ISL_64558 | A / H1N1
ggccccctcaaagccgagtgcccagggactgcagcgtagacg
>A/NIIGATA/1234/2009 | EPI_ISL_64585 | A / H1N1
ggccccctcaaagccgagtgcccagggactgcagcgtagacg
>A/SHIGA/61/2009 | EPI_ISL_64587 | A / H1N1
ggccccctcaaagccgagtgcccagggactgcagcgtagacg
>A/YOKOSUKA/6/2010 | EPI_ISL_77277 | A / H1N1
ggccccctcaaagccgagtgcccagggactgcagcgtagacg
>A/OITA/49/2010 | EPI_ISL_77353 | A / H1N1
ggccccctcaaagccgagtgcccagggactgcagcgtagacg
>A/OKINAWA/34/2010 | EPI_ISL_77365 | A / H1N1
ggccccctcaaagccgagtgcccagggactgcagcgtagacg
>A/IBARAKI/17/2010 | EPI_ISL_78794 | A / H1N1
ggccccctcaaagccgagtgcccagggactgcagcgtagacg
>A/Mexico City/WR1673N/2009 | EPI_ISL_78836 | A / H1N1
ggccccctcaaagccgagtgcccagggactgcagcgtagacg
>A/Gunma/293/2009 | EPI_ISL_123263 | A / H1N1
ggccccctcaaagccgagtgcccagggactgcagcgtagacg
>A/Tochigi/2/2010 | EPI_ISL_123266 | A / H1N1
ggccccctcaaagccgagtgcccagggactgcagcgtagacg
>A/Yamaguchi/273/2009 | EPI_ISL_123273 | A / H1N1
ggccccctcaaagccgagtgcccagggactgcagcgtagacg
>A/YAMAGATA/313/2009 | EPI_ISL_64574 | A / H1N1
ggccccctcaaagccgagtgcccagggactgcagcgtagacg
>A/YAMAGUCHI/58/2009 | EPI_ISL_64578 | A / H1N1
ggccccctcaaagccgagtgcccagggactgcagcgtagacg
>A/Kenya/4304/2009 | EPI_ISL_64997 | A / H1N1
ggccccctcaaagccgagtgcccagggactgcagcgtagacg
>A/Kenya/0044/2009 | EPI_ISL_75501 | A / H1N1
ggccccctcaaagccgagtgcccagggactgcagcgtagacg
>A/Kenya/0045/2009 | EPI_ISL_75502 | A / H1N1
ggccccctcaaagccgagtgcccagggactgcagcgtagacg
>A/Kenya/0064/2009 | EPI_ISL_75504 | A / H1N1
ggccccctcaaagccgagtgcccagggactgcagcgtagacg
>A/Kenya/0009/2009 | EPI_ISL_75507 | A / H1N1
ggccccctcaaagccgagtgcccagggactgcagcgtagacg
>A/Kenya/0031/2009 | EPI_ISL_75509 | A / H1N1
ggccccctcaaagccgagtgcccagggactgcagcgtagacg
>A/Kenya/0017/2009 | EPI_ISL_75510 | A / H1N1
ggccccctcaaagccgagtgcccagggactgcagcgtagacg
>A/Kenya/0037/2009 | EPI_ISL_75520 | A / H1N1
ggccccctcaaagccgagtgcccagggactgcagcgtagacg
>A/Kenya/0046/2009 | EPI_ISL_75521 | A / H1N1
ggccccctcaaagccgagtgcccagggactgcagcgtagacg
>A/Kenya/0018/2009 | EPI_ISL_75541 | A / H1N1
ggccccctcaaagccgagtgcccagggactgcagcgtagacg
>A/Kenya/0007/2009 | EPI_ISL_75544 | A / H1N1
ggccccctcaaagccgagtgcccagggactgcagcgtagacg
>A/Kenya/0056/2009 | EPI_ISL_75549 | A / H1N1
ggccccctcaaagccgagtgcccagggactgcagcgtagacg
>A/Maryland/30/2009 | EPI_ISL_65000 | A / H1N1
ggccccctcaaagccgagtgcccagggactgcagcgtagacg
>A/Michigan/25/2009 | EPI_ISL_65004 | A / H1N1
ggccccctcaaagccgagtgcccagggactgcagcgtagacg
>A/Ontario/RV3226/2009 | EPI_ISL_69028 | A / H1N1
ggccccctcaaagccgagtgcccagggactgcagcgtagacg
>A/Ontario/RV3226/2009 | EPI_ISL_66257 | A / H1N1
ggccccctcaaagccgagtgcccagggactgcagcgtagacg
>A/Nevada/17/2009 | EPI_ISL_65009 | A / H1N1
ggccccctcaaagccgagtgcccagggactgcagcgtagacg
>A/Saudi Arabia/4285/2009 | EPI_ISL_65024 | A / H1N1
ggccccctcaaagccgagtgcccagggactgcagcgtagacg
>A/Utah/27/2009 | EPI_ISL_65038 | A / H1N1
ggccccctcaaagccgagtgcccagggactgcagcgtagacg
>A/Iowa/14/2009 | EPI_ISL_70261 | A / H1N1
ggccccctcaaagccgagtgcccagggactgcagcgtagacg
>A/Kentucky/25/2009 | EPI_ISL_70265 | A / H1N1
ggccccctcaaagccgagtgcccagggactgcagcgtagacg
>A/Washington/60/2009 | EPI_ISL_65043 | A / H1N1
ggccccctcaaagccgagtgcccagggactgcagcgtagacg
>A/Washington/63/2009 | EPI_ISL_66252 | A / H1N1
ggccccctcaaagccgagtgcccagggactgcagcgtagacg
>A/Washington/62/2009 | EPI_ISL_66297 | A / H1N1
ggccccctcaaagccgagtgcccagggactgcagcgtagacg
>A/Maryland/37/2009 | EPI_ISL_71391 | A / H1N1
ggccccctcaaagccgagtgcccagggactgcagcgtagacg
>A/Washington/69/2009 | EPI_ISL_71438 | A / H1N1
ggccccctcaaagccgagtgcccagggactgcagcgtagacg
>A/Washington/70/2009 | EPI_ISL_71439 | A / H1N1
ggccccctcaaagccgagtgcccagggactgcagcgtagacg
>A/Washington/72/2009 | EPI_ISL_71441 | A / H1N1
ggccccctcaaagccgagtgcccagggactgcagcgtagacg
>A/Washington/75/2009 | EPI_ISL_77709 | A / H1N1
ggccccctcaaagccgagtgcccagggactgcagcgtagacg
>A/Washington/61/2009 | EPI_ISL_65049 | A / H1N1
ggccccctcaaagccgagtgcccagggactgcagcgtagacg
>A/Colorado/13/2009 | EPI_ISL_65050 | A / H1N1
ggccccctcaaagccgagtgcccagggactgcagcgtagacg
>A/Colorado/13/2009 | EPI_ISL_66273 | A / H1N1
ggccccctcaaagccgagtgcccagggactgcagcgtagacg
>A/Taiwan/27/2010 | EPI_ISL_77720 | A / H1N1
ggccccctcaaagccgagtgcccagggactgcagcgtagacg
>A/Indonesia/NIHRD5493/2009 | EPI_ISL_245423 | A / H1N1
ggccccctcaaagccgagtgcccagggactgcagcgtagacg
>A/Dominica/9250/2009 | EPI_ISL_66258 | A / H1N1
ggccccctcaaagccgagtgcccagggactgcagcgtagacg
>A/Guatemala/127/2010 | EPI_ISL_77729 | A / H1N1
ggccccctcaaagccgagtgcccagggactgcagcgtagacg
>A/Guatemala/04/2010 | EPI_ISL_79355 | A / H1N1
ggccccctcaaagccgagtgcccagggactgcagcgtagacg
>A/Belize/3342/2010 | EPI_ISL_84185 | A / H1N1
ggccccctcaaagccgagtgcccagggactgcagcgtagacg
>A/Guatemala/4360/2009 | EPI_ISL_66262 | A / H1N1
ggccccctcaaagccgagtgcccagggactgcagcgtagacg
>A/St. Lucia/9333/2009 | EPI_ISL_66269 | A / H1N1
ggccccctcaaagccgagtgcccagggactgcagcgtagacg
>A/Alabama/04/2009 | EPI_ISL_64980 | A / H1N1
ggccccctcaaagccgagtgcccagggactgcagcgtagacg
>A/District of Columbia/13/2009 | EPI_ISL_70260 | A / H1N1
ggccccctcaaagccgagtgcccagggactgcagcgtagacg
>A/Idaho/13/2009 | EPI_ISL_66276 | A / H1N1
ggccccctcaaagccgagtgcccagggactgcagcgtagacg
>A/Maine/09/2009 | EPI_ISL_66280 | A / H1N1
ggccccctcaaagccgagtgcccagggactgcagcgtagacg
>A/North Carolina/45/2009 | EPI_ISL_68747 | A / H1N1
ggccccctcaaagccgagtgcccagggactgcagcgtagacg
>A/Arizona/19/2009 | EPI_ISL_70249 | A / H1N1
ggccccctcaaagccgagtgcccagggactgcagcgtagacg
>A/Maryland/31/2009 | EPI_ISL_65001 | A / H1N1
ggccccctcaaagccgagtgcccagggactgcagcgtagacg
>A/Mississippi/04/2009 | EPI_ISL_66282 | A / H1N1
ggccccctcaaagccgagtgcccagggactgcagcgtagacg
>A/Nebraska/22/2009 | EPI_ISL_65008 | A / H1N1
ggccccctcaaagccgagtgcccagggactgcagcgtagacg
>A/Nevada/17/2009 | EPI_ISL_66285 | A / H1N1
ggccccctcaaagccgagtgcccagggactgcagcgtagacg
>A/Ohio/16/2009 | EPI_ISL_66286 | A / H1N1
ggccccctcaaagccgagtgcccagggactgcagcgtagacg
>A/Jamaica/6261/2009 | EPI_ISL_77726 | A / H1N1
ggccccctcaaagccgagtgcccagggactgcagcgtagacg
>A/Pennsylvania/27/2009 | EPI_ISL_66289 | A / H1N1
ggccccctcaaagccgagtgcccagggactgcagcgtagacg
>A/Indiana/03/2010 | EPI_ISL_71957 | A / H1N1
ggccccctcaaagccgagtgcccagggactgcagcgtagacg
>A/South Carolina/41/2009 | EPI_ISL_66291 | A / H1N1
ggccccctcaaagccgagtgcccagggactgcagcgtagacg
>A/Kenya/0034/2009 | EPI_ISL_75526 | A / H1N1
ggccccctcaaagccgagtgcccagggactgcagcgtagacg
>A/Texas/66/2009 | EPI_ISL_66294 | A / H1N1
ggccccctcaaagccgagtgcccagggactgcagcgtagacg
>A/Texas/66/2009 | EPI_ISL_66293 | A / H1N1
ggccccctcaaagccgagtgcccagggactgcagcgtagacg
>A/New York/104/2009 | EPI_ISL_66301 | A / H1N1
ggccccctcaaagccgagtgcccagggactgcagcgtagacg
>A/Idaho/14/2009 | EPI_ISL_66664 | A / H1N1
ggccccctcaaagccgagtgcccagggactgcagcgtagacg
>A/New Jersey/09/2009 | EPI_ISL_66665 | A / H1N1
ggccccctcaaagccgagtgcccagggactgcagcgtagacg
>A/New York/0259/2009 | EPI_ISL_74123 | A / H1N1
ggccccctcaaagccgagtgcccagggactgcagcgtagacg
>A/New York/7236/2009 | EPI_ISL_74158 | A / H1N1
ggccccctcaaagccgagtgcccagggactgcagcgtagacg
>A/Myanmar/JP-S-030/2010 | EPI_ISL_79539 | A / H1N1
ggccccctcaaagccgagtgcccagggactgcagcgtagacg
>A/India/8489/2009 | EPI_ISL_66666 | A / H1N1
ggccccctcaaagccgagtgcccagggactgcagcgtagacg
>A/North Carolina/42/2009 | EPI_ISL_66803 | A / H1N1
ggccccctcaaagccgagtgcccagggactgcagcgtagacg
>A/Hawaii/03/2010 | EPI_ISL_79340 | A / H1N1
ggccccctcaaagccgagtgcccagggactgcagcgtagacg
>A/North Carolina/46/2009 | EPI_ISL_66805 | A / H1N1
ggccccctcaaagccgagtgcccagggactgcagcgtagacg
>A/North Carolina/46/2009 | EPI_ISL_66806 | A / H1N1
ggccccctcaaagccgagtgcccagggactgcagcgtagacg
>A/Australia/3/2009 | EPI_ISL_68087 | A / H1N1
ggccccctcaaagccgagtgcccagggactgcagcgtagacg
>A/California/VRDL19/2009 | EPI_ISL_68090 | A / H1N1
ggccccctcaaagccgagtgcccagggactgcagcgtagacg
>A/North Carolina/43/2009 | EPI_ISL_68745 | A / H1N1
ggccccctcaaagccgagtgcccagggactgcagcgtagacg
>A/Arkansas/07/2009 | EPI_ISL_68748 | A / H1N1
ggccccctcaaagccgagtgcccagggactgcagcgtagacg
>A/Vermont/29/2009 | EPI_ISL_70329 | A / H1N1
ggccccctcaaagccgagtgcccagggactgcagcgtagacg
>A/Arizona/18/2009 | EPI_ISL_68749 | A / H1N1
ggccccctcaaagccgagtgcccagggactgcagcgtagacg
>A/Kenya/0030/2009 | EPI_ISL_75508 | A / H1N1
ggccccctcaaagccgagtgcccagggactgcagcgtagacg
>A/Uganda/0543/2009 | EPI_ISL_68760 | A / H1N1
ggccccctcaaagccgagtgcccagggactgcagcgtagacg
>A/Uganda/0543/2009 | EPI_ISL_68761 | A / H1N1
ggccccctcaaagccgagtgcccagggactgcagcgtagacg
>A/Florida/31/2009 | EPI_ISL_69006 | A / H1N1
ggccccctcaaagccgagtgcccagggactgcagcgtagacg
>A/Indiana/21/2009 | EPI_ISL_69014 | A / H1N1
ggccccctcaaagccgagtgcccagggactgcagcgtagacg
>A/Mississippi/07/2009 | EPI_ISL_69020 | A / H1N1
ggccccctcaaagccgagtgcccagggactgcagcgtagacg
>A/North Carolina/53/2009 | EPI_ISL_69023 | A / H1N1
ggccccctcaaagccgagtgcccagggactgcagcgtagacg
>A/Morocco/1515/2009 | EPI_ISL_90148 | A / H1N1
ggccccctcaaagccgagtgcccagggactgcagcgtagacg
>A/North Dakota/15/2009 | EPI_ISL_69025 | A / H1N1
ggccccctcaaagccgagtgcccagggactgcagcgtagacg
>A/North Dakota/16/2009 | EPI_ISL_69026 | A / H1N1
ggccccctcaaagccgagtgcccagggactgcagcgtagacg
>A/Norway/3206/2009 | EPI_ISL_69027 | A / H1N1
ggccccctcaaagccgagtgcccagggactgcagcgtagacg
>A/Tallinn/INS182/2010 | EPI_ISL_75152 | A / H1N1
ggccccctcaaagccgagtgcccagggactgcagcgtagacg
>A/Iowa/05/2010 | EPI_ISL_77671 | A / H1N1
ggccccctcaaagccgagtgcccagggactgcagcgtagacg
>A/Eng/91800797/2009 | EPI_ISL_69051 | A / H1N1
ggccccctcaaagccgagtgcccagggactgcagcgtagacg
>A/Scotland/91800797/2009 | EPI_ISL_101291 | A / H1N1
ggccccctcaaagccgagtgcccagggactgcagcgtagacg
>A/Arkansas/08/2009 | EPI_ISL_70245 | A / H1N1
ggccccctcaaagccgagtgcccagggactgcagcgtagacg
>A/Texas/72/2009 | EPI_ISL_70246 | A / H1N1
ggccccctcaaagccgagtgcccagggactgcagcgtagacg
>A/San Diego/INS51/2009 | EPI_ISL_71297 | A / H1N1
ggccccctcaaagccgagtgcccagggactgcagcgtagacg
>A/San Diego/INS55/2009 | EPI_ISL_71299 | A / H1N1
ggccccctcaaagccgagtgcccagggactgcagcgtagacg
>A/Wisconsin/629-D02299/2009 | EPI_ISL_71571 | A / H1N1
ggccccctcaaagccgagtgcccagggactgcagcgtagacg
>A/Washington/65/2009 | EPI_ISL_70248 | A / H1N1
ggccccctcaaagccgagtgcccagggactgcagcgtagacg
>A/North Carolina/03/2010 | EPI_ISL_71413 | A / H1N1
ggccccctcaaagccgagtgcccagggactgcagcgtagacg
>A/South Carolina/01/2010 | EPI_ISL_71418 | A / H1N1
ggccccctcaaagccgagtgcccagggactgcagcgtagacg
>A/KOBE/90678/2010 | EPI_ISL_77359 | A / H1N1
ggccccctcaaagccgagtgcccagggactgcagcgtagacg
>A/Nevada/20/2009 | EPI_ISL_70259 | A / H1N1
ggccccctcaaagccgagtgcccagggactgcagcgtagacg
>A/Kentucky/22/2009 | EPI_ISL_68768 | A / H1N1
ggccccctcaaagccgagtgcccagggactgcagcgtagacg
>A/Colorado/15/2009 | EPI_ISL_68777 | A / H1N1
ggccccctcaaagccgagtgcccagggactgcagcgtagacg
>A/Utah/02/2010 | EPI_ISL_71432 | A / H1N1
ggccccctcaaagccgagtgcccagggactgcagcgtagacg
>A/Arizona/02/2010 | EPI_ISL_71955 | A / H1N1
ggccccctcaaagccgagtgcccagggactgcagcgtagacg
>A/Oregon/37/2009 | EPI_ISL_70280 | A / H1N1
ggccccctcaaagccgagtgcccagggactgcagcgtagacg
>A/Maine/15/2009 | EPI_ISL_70281 | A / H1N1
ggccccctcaaagccgagtgcccagggactgcagcgtagacg
>A/Montana/25/2009 | EPI_ISL_70314 | A / H1N1
ggccccctcaaagccgagtgcccagggactgcagcgtagacg
>A/Pennsylvania/31/2009 | EPI_ISL_70321 | A / H1N1
ggccccctcaaagccgagtgcccagggactgcagcgtagacg
>A/Arizona/01/2010 | EPI_ISL_71352 | A / H1N1
ggccccctcaaagccgagtgcccagggactgcagcgtagacg
>A/New York/INS150/2009 | EPI_ISL_75357 | A / H1N1
ggccccctcaaagccgagtgcccagggactgcagcgtagacg
>A/Oregon/03/2011 | EPI_ISL_88133 | A / H1N1
ggccccctcaaagccgagtgcccagggactgcagcgtagacg
>A/Pennsylvania/02/2011 | EPI_ISL_88135 | A / H1N1
ggccccctcaaagccgagtgcccagggactgcagcgtagacg
>A/Texas/07/2011 | EPI_ISL_88144 | A / H1N1
ggccccctcaaagccgagtgcccagggactgcagcgtagacg
>A/Utah/08/2011 | EPI_ISL_88145 | A / H1N1
ggccccctcaaagccgagtgcccagggactgcagcgtagacg
>A/New Jersey/05/2011 | EPI_ISL_89906 | A / H1N1
ggccccctcaaagccgagtgcccagggactgcagcgtagacg
>A/Pennsylvania/04/2011 | EPI_ISL_89914 | A / H1N1
ggccccctcaaagccgagtgcccagggactgcagcgtagacg
>A/Texas/08/2011 | EPI_ISL_89922 | A / H1N1
ggccccctcaaagccgagtgcccagggactgcagcgtagacg
>A/Alaska/12/2011 | EPI_ISL_90915 | A / H1N1
ggccccctcaaagccgagtgcccagggactgcagcgtagacg
>A/Mexico/1946/2011 | EPI_ISL_90936 | A / H1N1
ggccccctcaaagccgagtgcccagggactgcagcgtagacg
>A/Pennsylvania/02/2011 | EPI_ISL_90950 | A / H1N1
ggccccctcaaagccgagtgcccagggactgcagcgtagacg
>A/Pennsylvania/08/2011 | EPI_ISL_90952 | A / H1N1
ggccccctcaaagccgagtgcccagggactgcagcgtagacg
>A/Alaska/14/2011 | EPI_ISL_90916 | A / H1N1
ggccccctcaaagccgagtgcccagggactgcagcgtagacg
>A/Kansas/01/2010 | EPI_ISL_70325 | A / H1N1
ggccccctcaaagccgagtgcccagggactgcagcgtagacg
>A/Indiana/01/2010 | EPI_ISL_71381 | A / H1N1
ggccccctcaaagccgagtgcccagggactgcagcgtagacg
>A/Louisiana/01/2010 | EPI_ISL_71388 | A / H1N1
ggccccctcaaagccgagtgcccagggactgcagcgtagacg
>A/Kentucky/02/2010 | EPI_ISL_73404 | A / H1N1
ggccccctcaaagccgagtgcccagggactgcagcgtagacg
>A/Texas/02/2010 | EPI_ISL_77675 | A / H1N1
ggccccctcaaagccgagtgcccagggactgcagcgtagacg
>A/Connecticut/18/2009 | EPI_ISL_70327 | A / H1N1
ggccccctcaaagccgagtgcccagggactgcagcgtagacg
>A/Minnesota/38/2009 | EPI_ISL_70332 | A / H1N1
ggccccctcaaagccgagtgcccagggactgcagcgtagacg
>A/Guangdong-Xinxing/Swl1621/2009 | EPI_ISL_70339 | A / H1N1
ggccccctcaaagccgagtgcccagggactgcagcgtagacg
>A/Mexico City/WR1695N/2009 | EPI_ISL_78841 | A / H1N1
ggccccctcaaagccgagtgcccagggactgcagcgtagacg
>A/Kobe/92297/2009 | EPI_ISL_70340 | A / H1N1
ggccccctcaaagccgagtgcccagggactgcagcgtagacg
>A/New York/4945/2009 | EPI_ISL_71240 | A / H1N1
ggccccctcaaagccgagtgcccagggactgcagcgtagacg
>A/New York/4986/2009 | EPI_ISL_71245 | A / H1N1
ggccccctcaaagccgagtgcccagggactgcagcgtagacg
>A/New York/4988/2009 | EPI_ISL_71247 | A / H1N1
ggccccctcaaagccgagtgcccagggactgcagcgtagacg
>A/San Diego/INS61/2009 | EPI_ISL_71302 | A / H1N1
ggccccctcaaagccgagtgcccagggactgcagcgtagacg
>A/San Diego/INS65/2009 | EPI_ISL_71304 | A / H1N1
ggccccctcaaagccgagtgcccagggactgcagcgtagacg
>A/Bangladesh/2001/2009 | EPI_ISL_71354 | A / H1N1
ggccccctcaaagccgagtgcccagggactgcagcgtagacg
>A/California/02/2010 | EPI_ISL_71356 | A / H1N1
ggccccctcaaagccgagtgcccagggactgcagcgtagacg
>A/Colorado/02/2010 | EPI_ISL_71360 | A / H1N1
ggccccctcaaagccgagtgcccagggactgcagcgtagacg
>A/Colorado/03/2010 | EPI_ISL_71361 | A / H1N1
ggccccctcaaagccgagtgcccagggactgcagcgtagacg
>A/Delaware/19/2009 | EPI_ISL_71363 | A / H1N1
ggccccctcaaagccgagtgcccagggactgcagcgtagacg
>A/Idaho/17/2009 | EPI_ISL_71378 | A / H1N1
ggccccctcaaagccgagtgcccagggactgcagcgtagacg
>A/Oregon/02/2010 | EPI_ISL_84182 | A / H1N1
ggccccctcaaagccgagtgcccagggactgcagcgtagacg
>A/Japan/4081/2009 | EPI_ISL_71386 | A / H1N1
ggccccctcaaagccgagtgcccagggactgcagcgtagacg
>A/Peru/8409/2009 | EPI_ISL_70317 | A / H1N1
ggccccctcaaagccgagtgcccagggactgcagcgtagacg
>A/Maine/01/2010 | EPI_ISL_71389 | A / H1N1
ggccccctcaaagccgagtgcccagggactgcagcgtagacg
>A/Massachusetts/01/2010 | EPI_ISL_71392 | A / H1N1
ggccccctcaaagccgagtgcccagggactgcagcgtagacg
>A/Minnesota/01/2010 | EPI_ISL_71398 | A / H1N1
ggccccctcaaagccgagtgcccagggactgcagcgtagacg
>A/New Mexico/01/2010 | EPI_ISL_71407 | A / H1N1
ggccccctcaaagccgagtgcccagggactgcagcgtagacg
>A/New York/02/2010 | EPI_ISL_71409 | A / H1N1
ggccccctcaaagccgagtgcccagggactgcagcgtagacg
>A/North Carolina/01/2010 | EPI_ISL_71411 | A / H1N1
ggccccctcaaagccgagtgcccagggactgcagcgtagacg
>A/Oregon/42/2009 | EPI_ISL_71415 | A / H1N1
ggccccctcaaagccgagtgcccagggactgcagcgtagacg
>A/Texas/75/2009 | EPI_ISL_71425 | A / H1N1
ggccccctcaaagccgagtgcccagggactgcagcgtagacg
>A/Utah/01/2010 | EPI_ISL_71431 | A / H1N1
ggccccctcaaagccgagtgcccagggactgcagcgtagacg
>A/Vermont/01/2010 | EPI_ISL_71433 | A / H1N1
ggccccctcaaagccgagtgcccagggactgcagcgtagacg
>A/Washington/68/2009 | EPI_ISL_71437 | A / H1N1
ggccccctcaaagccgagtgcccagggactgcagcgtagacg
>A/Texas/46172731/2009 | EPI_ISL_71499 | A / H1N1
ggccccctcaaagccgagtgcccagggactgcagcgtagacg
>A/Texas/46181235/2009 | EPI_ISL_71501 | A / H1N1
ggccccctcaaagccgagtgcccagggactgcagcgtagacg
>A/Wisconsin/629-D00672/2009 | EPI_ISL_71526 | A / H1N1
ggccccctcaaagccgagtgcccagggactgcagcgtagacg
>A/Wisconsin/629-D01473/2009 | EPI_ISL_71556 | A / H1N1
ggccccctcaaagccgagtgcccagggactgcagcgtagacg
>A/Wisconsin/629-D00689/2009 | EPI_ISL_71714 | A / H1N1
ggccccctcaaagccgagtgcccagggactgcagcgtagacg
>A/Wisconsin/629-D01244/2009 | EPI_ISL_71720 | A / H1N1
ggccccctcaaagccgagtgcccagggactgcagcgtagacg
>A/Wisconsin/629-D01347/2009 | EPI_ISL_71721 | A / H1N1
ggccccctcaaagccgagtgcccagggactgcagcgtagacg
>A/Wisconsin/629-D01582/2009 | EPI_ISL_71723 | A / H1N1
ggccccctcaaagccgagtgcccagggactgcagcgtagacg
>A/Tianjinninghe/SWL49/2009 | EPI_ISL_108536 | A / H1N1
ggccccctcaaagccgagtgcccagggactgcagcgtagacg
>A/North Carolina/05/2010 | EPI_ISL_71958 | A / H1N1
ggccccctcaaagccgagtgcccagggactgcagcgtagacg
>A/Minnesota/02/2010 | EPI_ISL_73406 | A / H1N1
ggccccctcaaagccgagtgcccagggactgcagcgtagacg
>A/Illinois/25/2009 | EPI_ISL_69012 | A / H1N1
ggccccctcaaagccgagtgcccagggactgcagcgtagacg
>A/Texas/79/2009 | EPI_ISL_115088 | A / H1N1
ggccccctcaaagccgagtgcccagggactgcagcgtagacg
>A/California/05/2010 | EPI_ISL_73401 | A / H1N1
ggccccctcaaagccgagtgcccagggactgcagcgtagacg
>A/Delaware/02/2010 | EPI_ISL_73402 | A / H1N1
ggccccctcaaagccgagtgcccagggactgcagcgtagacg
>A/Iowa/04/2010 | EPI_ISL_73403 | A / H1N1
ggccccctcaaagccgagtgcccagggactgcagcgtagacg
>A/Gansu-Chengguan/SWL12842/2009 | EPI_ISL_74583 | A / H1N1
ggccccctcaaagccgagtgcccagggactgcagcgtagacg
>A/Beijing-Huairou/SWL1826/2009 | EPI_ISL_74600 | A / H1N1
ggccccctcaaagccgagtgcccagggactgcagcgtagacg
>A/Beijing-Huairou/SWL1840/2009 | EPI_ISL_74604 | A / H1N1
ggccccctcaaagccgagtgcccagggactgcagcgtagacg
>A/Taiwan/29/2010 | EPI_ISL_77414 | A / H1N1
ggccccctcaaagccgagtgcccagggactgcagcgtagacg
>A/Heilongjiang-Xiangfang/196/2011 | EPI_ISL_90926 | A / H1N1
ggccccctcaaagccgagtgcccagggactgcagcgtagacg
>A/Hangzhou/111/2010 | EPI_ISL_91067 | A / H1N1
ggccccctcaaagccgagtgcccagggactgcagcgtagacg
>A/Hangzhou/141/2010 | EPI_ISL_91073 | A / H1N1
ggccccctcaaagccgagtgcccagggactgcagcgtagacg
>A/Hangzhou/1756/2009 | EPI_ISL_91088 | A / H1N1
ggccccctcaaagccgagtgcccagggactgcagcgtagacg
>A/Hangzhou/1756/2009 | EPI_ISL_148620 | A / H1N1
ggccccctcaaagccgagtgcccagggactgcagcgtagacg
>A/Hangzhou/111/2010 | EPI_ISL_148623 | A / H1N1
ggccccctcaaagccgagtgcccagggactgcagcgtagacg
>A/Hangzhou/141/2010 | EPI_ISL_148629 | A / H1N1
ggccccctcaaagccgagtgcccagggactgcagcgtagacg
>A/Ghana/FS/10-4466/2010 | EPI_ISL_85750 | A / H1N1
ggccccctcaaagccgagtgcccagggactgcagcgtagacg
>A/Nebraska/02/2010 | EPI_ISL_73408 | A / H1N1
ggccccctcaaagccgagtgcccagggactgcagcgtagacg
>A/Kansas/04/2010 | EPI_ISL_77669 | A / H1N1
ggccccctcaaagccgagtgcccagggactgcagcgtagacg
>A/Montana/01/2010 | EPI_ISL_77693 | A / H1N1
ggccccctcaaagccgagtgcccagggactgcagcgtagacg
>A/Montana/01/2010 | EPI_ISL_77694 | A / H1N1
ggccccctcaaagccgagtgcccagggactgcagcgtagacg
>A/Montana/03/2010 | EPI_ISL_77695 | A / H1N1
ggccccctcaaagccgagtgcccagggactgcagcgtagacg
>A/Montana/02/2010 | EPI_ISL_77696 | A / H1N1
ggccccctcaaagccgagtgcccagggactgcagcgtagacg
>A/Wyoming/02/2010 | EPI_ISL_77699 | A / H1N1
ggccccctcaaagccgagtgcccagggactgcagcgtagacg
>A/Zhejiang/97/2009 | EPI_ISL_102347 | A / H1N1
ggccccctcaaagccgagtgcccagggactgcagcgtagacg
>A/New York/03/2010 | EPI_ISL_73409 | A / H1N1
ggccccctcaaagccgagtgcccagggactgcagcgtagacg
>A/Georgia/03/2010 | EPI_ISL_73413 | A / H1N1
ggccccctcaaagccgagtgcccagggactgcagcgtagacg
>A/Georgia/09/2010 | EPI_ISL_73414 | A / H1N1
ggccccctcaaagccgagtgcccagggactgcagcgtagacg
>A/Hong Kong/1880/2010 | EPI_ISL_77710 | A / H1N1
ggccccctcaaagccgagtgcccagggactgcagcgtagacg
>A/Florida/08/2010 | EPI_ISL_79346 | A / H1N1
ggccccctcaaagccgagtgcccagggactgcagcgtagacg
>A/Hong Kong/2166/2010 | EPI_ISL_79353 | A / H1N1
ggccccctcaaagccgagtgcccagggactgcagcgtagacg
>A/Hong Kong/2164/2010 | EPI_ISL_79707 | A / H1N1
ggccccctcaaagccgagtgcccagggactgcagcgtagacg
>A/Hong Kong/2166/2010 | EPI_ISL_79708 | A / H1N1
ggccccctcaaagccgagtgcccagggactgcagcgtagacg
>A/Santiago/17389/2010 | EPI_ISL_79713 | A / H1N1
ggccccctcaaagccgagtgcccagggactgcagcgtagacg
>A/Brisbane/10/2010 | EPI_ISL_79719 | A / H1N1
ggccccctcaaagccgagtgcccagggactgcagcgtagacg
>A/Christchurch/16/2010 | EPI_ISL_79721 | A / H1N1
ggccccctcaaagccgagtgcccagggactgcagcgtagacg
>A/Christchurch/16/2010 | EPI_ISL_79722 | A / H1N1
ggccccctcaaagccgagtgcccagggactgcagcgtagacg
>A/VICTORIA/848/2010 | EPI_ISL_83795 | A / H1N1
ggccccctcaaagccgagtgcccagggactgcagcgtagacg
>A/WELLINGTON/39/2010 | EPI_ISL_83798 | A / H1N1
ggccccctcaaagccgagtgcccagggactgcagcgtagacg
>A/WELLINGTON/51/2010 | EPI_ISL_83799 | A / H1N1
ggccccctcaaagccgagtgcccagggactgcagcgtagacg
>A/SYDNEY/202/2010 | EPI_ISL_83800 | A / H1N1
ggccccctcaaagccgagtgcccagggactgcagcgtagacg
>A/VICTORIA/850/2010 | EPI_ISL_83801 | A / H1N1
ggccccctcaaagccgagtgcccagggactgcagcgtagacg
>A/BRISBANE/76/2010 | EPI_ISL_83803 | A / H1N1
ggccccctcaaagccgagtgcccagggactgcagcgtagacg
>A/DARWIN/84/2010 | EPI_ISL_83804 | A / H1N1
ggccccctcaaagccgagtgcccagggactgcagcgtagacg
>A/VICTORIA/881/2010 | EPI_ISL_83832 | A / H1N1
ggccccctcaaagccgagtgcccagggactgcagcgtagacg
>A/VICTORIA/881/2010 | EPI_ISL_83832 | A / H1N1
ggccccctcaaagccgagtgcccagggactgcagcgtagacg
>A/VICTORIA/880/2010 | EPI_ISL_83833 | A / H1N1
ggccccctcaaagccgagtgcccagggactgcagcgtagacg
>A/FIJI/22/2010 | EPI_ISL_83877 | A / H1N1
ggccccctcaaagccgagtgcccagggactgcagcgtagacg
>A/HYOGO/3024/2010 | EPI_ISL_83734 | A / H1N1
ggccccctcaaagccgagtgcccagggactgcagcgtagacg
>A/Montana/06/2010 | EPI_ISL_85804 | A / H1N1
ggccccctcaaagccgagtgcccagggactgcagcgtagacg
>A/Taiwan/3994/2010 | EPI_ISL_101899 | A / H1N1
ggccccctcaaagccgagtgcccagggactgcagcgtagacg
>A/Milano/4/2010 | EPI_ISL_85756 | A / H1N1
ggccccctcaaagccgagtgcccagggactgcagcgtagacg
>A/Georgia/07/2010 | EPI_ISL_73418 | A / H1N1
ggccccctcaaagccgagtgcccagggactgcagcgtagacg
>A/Wisconsin/67/2009 | EPI_ISL_73801 | A / H1N1
ggccccctcaaagccgagtgcccagggactgcagcgtagacg
>A/New Mexico/15/2009 | EPI_ISL_74017 | A / H1N1
ggccccctcaaagccgagtgcccagggactgcagcgtagacg
>A/India/4725/2009 | EPI_ISL_70312 | A / H1N1
ggccccctcaaagccgagtgcccagggactgcagcgtagacg
>A/Kentucky/04/2010 | EPI_ISL_74075 | A / H1N1
ggccccctcaaagccgagtgcccagggactgcagcgtagacg
>A/New York/0461/2009 | EPI_ISL_74126 | A / H1N1
ggccccctcaaagccgagtgcccagggactgcagcgtagacg
>A/New York/1999/2010 | EPI_ISL_74130 | A / H1N1
ggccccctcaaagccgagtgcccagggactgcagcgtagacg
>A/New York/1998/2010 | EPI_ISL_74129 | A / H1N1
ggccccctcaaagccgagtgcccagggactgcagcgtagacg
>A/New York/2372/2010 | EPI_ISL_74132 | A / H1N1
ggccccctcaaagccgagtgcccagggactgcagcgtagacg
>A/New York/7216/2009 | EPI_ISL_74157 | A / H1N1
ggccccctcaaagccgagtgcccagggactgcagcgtagacg
>A/Shanxi-Linxian/SWL323/2009 | EPI_ISL_74584 | A / H1N1
ggccccctcaaagccgagtgcccagggactgcagcgtagacg
>A/SAITAMA/81/2010 | EPI_ISL_77348 | A / H1N1
ggccccctcaaagccgagtgcccagggactgcagcgtagacg
>A/Kenya/0063/2009 | EPI_ISL_75503 | A / H1N1
ggccccctcaaagccgagtgcccagggactgcagcgtagacg
>A/Kenya/0065/2009 | EPI_ISL_75505 | A / H1N1
ggccccctcaaagccgagtgcccagggactgcagcgtagacg
>A/Kenya/0005/2009 | EPI_ISL_75518 | A / H1N1
ggccccctcaaagccgagtgcccagggactgcagcgtagacg
>A/Kenya/0011/2009 | EPI_ISL_75540 | A / H1N1
ggccccctcaaagccgagtgcccagggactgcagcgtagacg
>A/Kenya/0016/2009 | EPI_ISL_75545 | A / H1N1
ggccccctcaaagccgagtgcccagggactgcagcgtagacg
>A/Kenya/0043/2009 | EPI_ISL_75548 | A / H1N1
ggccccctcaaagccgagtgcccagggactgcagcgtagacg
>A/Kenya/0055/2009 | EPI_ISL_75557 | A / H1N1
ggccccctcaaagccgagtgcccagggactgcagcgtagacg
>A/Kenya/0015/2009 | EPI_ISL_75558 | A / H1N1
ggccccctcaaagccgagtgcccagggactgcagcgtagacg
>A/IBARAKI/169/2009 | EPI_ISL_79561 | A / H1N1
ggccccctcaaagccgagtgcccagggactgcagcgtagacg
>A/SAITAMA-C/174/2009 | EPI_ISL_84141 | A / H1N1
ggccccctcaaagccgagtgcccagggactgcagcgtagacg
>A/Gunma/263/2009 | EPI_ISL_123260 | A / H1N1
ggccccctcaaagccgagtgcccagggactgcagcgtagacg
>A/Gunma/267/2009 | EPI_ISL_123261 | A / H1N1
ggccccctcaaagccgagtgcccagggactgcagcgtagacg
>A/Tochigi/350/2009 | EPI_ISL_123264 | A / H1N1
ggccccctcaaagccgagtgcccagggactgcagcgtagacg
>A/Tochigi/445/2009 | EPI_ISL_123265 | A / H1N1
ggccccctcaaagccgagtgcccagggactgcagcgtagacg
>A/Yamagata/473/2009 | EPI_ISL_123268 | A / H1N1
ggccccctcaaagccgagtgcccagggactgcagcgtagacg
>A/Gansu-Qilihe/SWL53/2009 | EPI_ISL_74585 | A / H1N1
ggccccctcaaagccgagtgcccagggactgcagcgtagacg
>A/Beijing-Huairou/SWL1977/2009 | EPI_ISL_74598 | A / H1N1
ggccccctcaaagccgagtgcccagggactgcagcgtagacg
>A/Beijing-Huairou/SWL1799/2009 | EPI_ISL_74602 | A / H1N1
ggccccctcaaagccgagtgcccagggactgcagcgtagacg
>A/SAPPORO/190/2009 | EPI_ISL_65889 | A / H1N1
ggccccctcaaagccgagtgcccagggactgcagcgtagacg
>A/Athens/INS165/2009 | EPI_ISL_75106 | A / H1N1
ggccccctcaaagccgagtgcccagggactgcagcgtagacg
>A/Madrid/INS184/2009 | EPI_ISL_75143 | A / H1N1
ggccccctcaaagccgagtgcccagggactgcagcgtagacg
>A/Massachusetts/02/2010 | EPI_ISL_77658 | A / H1N1
ggccccctcaaagccgagtgcccagggactgcagcgtagacg
>A/Indiana/05/2010 | EPI_ISL_85568 | A / H1N1
ggccccctcaaagccgagtgcccagggactgcagcgtagacg
>A/San Diego/INS74/2009 | EPI_ISL_75150 | A / H1N1
ggccccctcaaagccgagtgcccagggactgcagcgtagacg
>A/Tallinn/INS183/2010 | EPI_ISL_75153 | A / H1N1
ggccccctcaaagccgagtgcccagggactgcagcgtagacg
>A/Wisconsin/629-D00740/2009 | EPI_ISL_75167 | A / H1N1
ggccccctcaaagccgagtgcccagggactgcagcgtagacg
>A/Wisconsin/629-D02442/2009 | EPI_ISL_75175 | A / H1N1
ggccccctcaaagccgagtgcccagggactgcagcgtagacg
>A/ENG/92860032/2009 | EPI_ISL_76172 | A / H1N1
ggctccctcaaagccgagtgcccagggactgcagcgtagacg
>A/England/92860032/2009 | EPI_ISL_101302 | A / H1N1
ggctccctcaaagccgagtgcccagggactgcagcgtagacg
>A/ENG/XFL00482/2009 | EPI_ISL_76176 | A / H1N1
ggccccctcaaagccgagtgcccagggactgcagcgtagacg
>A/Morocco/276/2009 | EPI_ISL_90146 | A / H1N1
ggccccctcaaagccgagtgcccagggactgcagcgtagacg
>A/England/XFL00482/2009 | EPI_ISL_101403 | A / H1N1
ggccccctcaaagccgagtgcccagggactgcagcgtagacg
>A/British Columbia/GFA0401/2009 | EPI_ISL_76277 | A / H1N1
ggccccctcaaagccgagtgcccagggactgcagcgtagacg
>A/Nanjing/1/2010 | EPI_ISL_76848 | A / H1N1
ggccccctcaaagccgagtgcccagggactgcagcgtagacg
>A/Nanjing/2/2010 | EPI_ISL_77210 | A / H1N1
ggccccctcaaagccgagtgcccagggactgcagcgtagacg
>A/Guangdong/0862/2009 | EPI_ISL_77238 | A / H1N1
ggccccctcaaagccgagtgcccagggactgcagcgtagacg
>A/HIROSHIMA-C/26/2010 | EPI_ISL_77346 | A / H1N1
ggccccctcaaagccgagtgcccagggactgcagcgtagacg
>A/OKAYAMA/31/2010 | EPI_ISL_78797 | A / H1N1
ggccccctcaaagccgagtgcccagggactgcagcgtagacg
>A/MIE/12/2010 | EPI_ISL_77350 | A / H1N1
ggccccctcaaagccgagtgcccagggactgcagcgtagacg
>A/SAITAMA/74/2010 | EPI_ISL_77355 | A / H1N1
ggccccctcaaagccgagtgcccagggactgcagcgtagacg
>A/SAITAMA/77/2010 | EPI_ISL_77364 | A / H1N1
ggccccctcaaagccgagtgcccagggactgcagcgtagacg
>A/FUKUOKA-C/34/2010 | EPI_ISL_77357 | A / H1N1
ggccccctcaaagccgagtgcccagggactgcagcgtagacg
>A/YAMAGUCHI/25/2010 | EPI_ISL_77367 | A / H1N1
ggccccctcaaagccgagtgcccagggactgcagcgtagacg
>A/New Hampshire/02/2010 | EPI_ISL_77417 | A / H1N1
ggccccctcaaagccgagtgcccagggactgcagcgtagacg
>A/Michigan/01/2010 | EPI_ISL_77688 | A / H1N1
ggccccctcaaagccgagtgcccagggactgcagcgtagacg
>A/Michigan/02/2010 | EPI_ISL_77689 | A / H1N1
ggccccctcaaagccgagtgcccagggactgcagcgtagacg
>A/MOROCCO/49/2009 | EPI_ISL_90086 | A / H1N1
ggccccctcaaagccgagtgcccagggactgcagcgtagacg
>A/New Hampshire/02/2010 | EPI_ISL_77418 | A / H1N1
ggccccctcaaagccgagtgcccagggactgcagcgtagacg
>A/New Mexico/03/2010 | EPI_ISL_77640 | A / H1N1
ggccccctcaaagccgagtgcccagggactgcagcgtagacg
>A/New Mexico/04/2010 | EPI_ISL_77645 | A / H1N1
ggccccctcaaagccgagtgcccagggactgcagcgtagacg
>A/Hawaii/05/2010 | EPI_ISL_77646 | A / H1N1
ggccccctcaaagccgagtgcccagggactgcagcgtagacg
>A/Hawaii/08/2010 | EPI_ISL_77652 | A / H1N1
ggccccctcaaagccgagtgcccagggactgcagcgtagacg
>A/Hawaii/06/2010 | EPI_ISL_77649 | A / H1N1
ggccccctcaaagccgagtgcccagggactgcagcgtagacg
>A/Arizona/06/2010 | EPI_ISL_77655 | A / H1N1
ggccccctcaaagccgagtgcccagggactgcagcgtagacg
>A/Connecticut/02/2010 | EPI_ISL_77668 | A / H1N1
ggccccctcaaagccgagtgcccagggactgcagcgtagacg
>A/Connecticut/03/2010 | EPI_ISL_77673 | A / H1N1
ggccccctcaaagccgagtgcccagggactgcagcgtagacg
>A/Maryland/06/2010 | EPI_ISL_77672 | A / H1N1
ggccccctcaaagccgagtgcccagggactgcagcgtagacg
>A/Florida/04/2010 | EPI_ISL_77676 | A / H1N1
ggccccctcaaagccgagtgcccagggactgcagcgtagacg
>A/Florida/04/2010 | EPI_ISL_77677 | A / H1N1
ggccccctcaaagccgagtgcccagggactgcagcgtagacg
>A/California/12/2010 | EPI_ISL_79344 | A / H1N1
ggccccctcaaagccgagtgcccagggactgcagcgtagacg
>A/Bolivia/272/2010 | EPI_ISL_77679 | A / H1N1
ggccccctcaaagccgagtgcccagggactgcagcgtagacg
>A/Hong Kong/2172/2010 | EPI_ISL_79706 | A / H1N1
ggccccctcaaagccgagtgcccagggactgcagcgtagacg
>A/Honduras/6132/2010 | EPI_ISL_77680 | A / H1N1
ggccccctcaaagccgagtgcccagggactgcagcgtagacg
>A/Nigeria/1938/2010 | EPI_ISL_85574 | A / H1N1
ggccccctcaaagccgagtgcccagggactgcagcgtagacg
>A/Alabama/04/2010 | EPI_ISL_77690 | A / H1N1
ggccccctcaaagccgagtgcccagggactgcagcgtagacg
>A/Wisconsin/05/2010 | EPI_ISL_77692 | A / H1N1
ggccccctcaaagccgagtgcccagggactgcagcgtagacg
>A/Kentucky/06/2010 | EPI_ISL_77698 | A / H1N1
ggccccctcaaagccgagtgcccagggactgcagcgtagacg
>A/Tanzania/233/2010 | EPI_ISL_77705 | A / H1N1
ggccccctcaaagccgagtgcccagggactgcagcgtagacg
>A/Brazil/8546/2010 | EPI_ISL_77706 | A / H1N1
ggccccctcaaagccgagtgcccagggactgcagcgtagacg
>A/Washington/01/2010 | EPI_ISL_77708 | A / H1N1
ggccccctcaaagccgagtgcccagggactgcagcgtagacg
>A/Dnipropetrovsk/445/2010 | EPI_ISL_77716 | A / H1N1
ggccccctcaaagccgagtgcccagggactgcagcgtagacg
>A/Kenya/915/2010 | EPI_ISL_77721 | A / H1N1
ggccccctcaaagccgagtgcccagggactgcagcgtagacg
>A/Kentucky/07/2010 | EPI_ISL_77728 | A / H1N1
ggccccctcaaagccgagtgcccagggactgcagcgtagacg
>A/NAGANO/2142/2010 | EPI_ISL_78795 | A / H1N1
ggccccctcaaagccgagtgcccagggactgcagcgtagacg
>A/IBARAKI/115/2010 | EPI_ISL_78796 | A / H1N1
ggccccctcaaagccgagtgcccagggactgcagcgtagacg
>A/CHIBA-C/41/2010 | EPI_ISL_78798 | A / H1N1
ggccccctcaaagccgagtgcccagggactgcagcgtagacg
>A/SAITAMA/84/2010 | EPI_ISL_79289 | A / H1N1
ggccccctcaaagccgagtgcccagggactgcagcgtagacg
>A/YOKOSUKA/48/2010 | EPI_ISL_79296 | A / H1N1
ggccccctcaaagccgagtgcccagggactgcagcgtagacg
>A/YOKOSUKA/49/2010 | EPI_ISL_79297 | A / H1N1
ggccccctcaaagccgagtgcccagggactgcagcgtagacg
>A/YOKOSUKA/50/2010 | EPI_ISL_79298 | A / H1N1
ggccccctcaaagccgagtgcccagggactgcagcgtagacg
>A/YOKOSUKA/51/2010 | EPI_ISL_79299 | A / H1N1
ggccccctcaaagccgagtgcccagggactgcagcgtagacg
>A/YOKOSUKA/52/2010 | EPI_ISL_79300 | A / H1N1
ggccccctcaaagccgagtgcccagggactgcagcgtagacg
>A/Guatemala/358/2010 | EPI_ISL_79354 | A / H1N1
ggccccctcaaagccgagtgcccagggactgcagcgtagacg
>A/Brazil/1394/2010 | EPI_ISL_79361 | A / H1N1
ggccccctcaaagccgagtgcccagggactgcagcgtagacg
>A/Brazil/3931/2010 | EPI_ISL_79362 | A / H1N1
ggccccctcaaagccgagtgcccagggactgcagcgtagacg
>A/Guatemala/483/2010 | EPI_ISL_79709 | A / H1N1
ggccccctcaaagccgagtgcccagggactgcagcgtagacg
>A/India/8910/2010 | EPI_ISL_79711 | A / H1N1
ggccccctcaaagccgagtgcccagggactgcagcgtagacg
>A/Arizona/08/2010 | EPI_ISL_84159 | A / H1N1
ggccccctcaaagccgagtgcccagggactgcagcgtagacg
>A/Wisconsin/09/2010 | EPI_ISL_84161 | A / H1N1
ggccccctcaaagccgagtgcccagggactgcagcgtagacg
>A/India/5103/2010 | EPI_ISL_84175 | A / H1N1
ggccccctcaaagccgagtgcccagggactgcagcgtagacg
>A/Thailand/742/2010 | EPI_ISL_84192 | A / H1N1
ggccccctcaaagccgagtgcccagggactgcagcgtagacg
>A/Kentucky/08/2010 | EPI_ISL_85570 | A / H1N1
ggccccctcaaagccgagtgcccagggactgcagcgtagacg
>A/Utah/05/2010 | EPI_ISL_85571 | A / H1N1
ggccccctcaaagccgagtgcccagggactgcagcgtagacg
>A/Kentucky/09/2010 | EPI_ISL_85572 | A / H1N1
ggccccctcaaagccgagtgcccagggactgcagcgtagacg
>A/Kentucky/09/2010 | EPI_ISL_85802 | A / H1N1
ggccccctcaaagccgagtgcccagggactgcagcgtagacg
>A/North Carolina/14/2010 | EPI_ISL_85803 | A / H1N1
ggccccctcaaagccgagtgcccagggactgcagcgtagacg
>A/Oklahoma/01/2010 | EPI_ISL_85812 | A / H1N1
ggccccctcaaagccgagtgcccagggactgcagcgtagacg
>A/Hong Kong/6931/2010 | EPI_ISL_86029 | A / H1N1
ggccccctcaaagccgagtgcccagggactgcagcgtagacg
>A/Kansas/08/2010 | EPI_ISL_86033 | A / H1N1
ggccccctcaaagccgagtgcccagggactgcagcgtagacg
>A/Rhode Island/03/2010 | EPI_ISL_86035 | A / H1N1
ggccccctcaaagccgagtgcccagggactgcagcgtagacg
>A/Beijing/HZ01/2011 | EPI_ISL_87560 | A / H1N1
ggccccctcaaagccgagtgcccagggactgcagcgtagacg
>A/Beijing/HZ02/2011 | EPI_ISL_87561 | A / H1N1
ggccccctcaaagccgagtgcccagggactgcagcgtagacg
>A/Beijing/HZ03/2011 | EPI_ISL_87562 | A / H1N1
ggccccctcaaagccgagtgcccagggactgcagcgtagacg
>A/Beijing/HZ04/2011 | EPI_ISL_87563 | A / H1N1
ggccccctcaaagccgagtgcccagggactgcagcgtagacg
>A/Beijing/HZ06/2011 | EPI_ISL_87564 | A / H1N1
ggccccctcaaagccgagtgcccagggactgcagcgtagacg
>A/Beijing/HZ07/2011 | EPI_ISL_87565 | A / H1N1
ggccccctcaaagccgagtgcccagggactgcagcgtagacg
>A/Alabama/14/2010 | EPI_ISL_88054 | A / H1N1
ggccccctcaaagccgagtgcccagggactgcagcgtagacg
>A/Arkansas/01/2011 | EPI_ISL_88061 | A / H1N1
ggccccctcaaagccgagtgcccagggactgcagcgtagacg
>A/California/06/2011 | EPI_ISL_88063 | A / H1N1
ggccccctcaaagccgagtgcccagggactgcagcgtagacg
>A/California/07/2011 | EPI_ISL_88064 | A / H1N1
ggccccctcaaagccgagtgcccagggactgcagcgtagacg
>A/California/14/2011 | EPI_ISL_88065 | A / H1N1
ggccccctcaaagccgagtgcccagggactgcagcgtagacg
>A/Colorado/02/2011 | EPI_ISL_88066 | A / H1N1
ggccccctcaaagccgagtgcccagggactgcagcgtagacg
>A/Illinois/03/2010 | EPI_ISL_88083 | A / H1N1
ggccccctcaaagccgagtgcccagggactgcagcgtagacg
>A/Indiana/02/2011 | EPI_ISL_88084 | A / H1N1
ggccccctcaaagccgagtgcccagggactgcagcgtagacg
>A/Kenya/4266/2010 | EPI_ISL_88092 | A / H1N1
ggccccctcaaagccgagtgcccagggactgcagcgtagacg
>A/Korea/664/2010 | EPI_ISL_88094 | A / H1N1
ggccccctcaaagccgagtgcccagggactgcagcgtagacg
>A/Laos/71/2010 | EPI_ISL_88096 | A / H1N1
ggccccctcaaagccgagtgcccagggactgcagcgtagacg
>A/Maine/04/2011 | EPI_ISL_88099 | A / H1N1
ggccccctcaaagccgagtgcccagggactgcagcgtagacg
>A/Maryland/08/2011 | EPI_ISL_88105 | A / H1N1
ggccccctcaaagccgagtgcccagggactgcagcgtagacg
>A/Minnesota/01/2011 | EPI_ISL_88109 | A / H1N1
ggccccctcaaagccgagtgcccagggactgcagcgtagacg
>A/Minnesota/03/2011 | EPI_ISL_88110 | A / H1N1
ggccccctcaaagccgagtgcccagggactgcagcgtagacg
>A/Montana/03/2011 | EPI_ISL_88114 | A / H1N1
ggccccctcaaagccgagtgcccagggactgcagcgtagacg
>A/Nebraska/04/2011 | EPI_ISL_88115 | A / H1N1
ggccccctcaaagccgagtgcccagggactgcagcgtagacg
>A/Nebraska/07/2011 | EPI_ISL_88116 | A / H1N1
ggccccctcaaagccgagtgcccagggactgcagcgtagacg
>A/North Carolina/02/2011 | EPI_ISL_88124 | A / H1N1
ggccccctcaaagccgagtgcccagggactgcagcgtagacg
>A/North Carolina/04/2011 | EPI_ISL_88126 | A / H1N1
ggccccctcaaagccgagtgcccagggactgcagcgtagacg
>A/Oklahoma/01/2011 | EPI_ISL_88130 | A / H1N1
ggccccctcaaagccgagtgcccagggactgcagcgtagacg
>A/Oman/47/2011 | EPI_ISL_88131 | A / H1N1
ggccccctcaaagccgagtgcccagggactgcagcgtagacg
>A/Rhode Island/02/2011 | EPI_ISL_88137 | A / H1N1
ggccccctcaaagccgagtgcccagggactgcagcgtagacg
>A/South Dakota/01/2011 | EPI_ISL_88139 | A / H1N1
ggccccctcaaagccgagtgcccagggactgcagcgtagacg
>A/Texas/01/2011 | EPI_ISL_88142 | A / H1N1
ggccccctcaaagccgagtgcccagggactgcagcgtagacg
>A/Washington/02/2011 | EPI_ISL_88152 | A / H1N1
ggccccctcaaagccgagtgcccagggactgcagcgtagacg
>A/Washington/07/2011 | EPI_ISL_88154 | A / H1N1
ggccccctcaaagccgagtgcccagggactgcagcgtagacg
>A/West Virginia/01/2011 | EPI_ISL_88155 | A / H1N1
ggccccctcaaagccgagtgcccagggactgcagcgtagacg
>A/Wisconsin/08/2011 | EPI_ISL_88157 | A / H1N1
ggccccctcaaagccgagtgcccagggactgcagcgtagacg
>A/Wyoming/06/2011 | EPI_ISL_88158 | A / H1N1
ggccccctcaaagccgagtgcccagggactgcagcgtagacg
>A/California/19/2011 | EPI_ISL_89893 | A / H1N1
ggccccctcaaagccgagtgcccagggactgcagcgtagacg
>A/Indiana/05/2011 | EPI_ISL_89899 | A / H1N1
ggccccctcaaagccgagtgcccagggactgcagcgtagacg
>A/Kentucky/18/2010 | EPI_ISL_89901 | A / H1N1
ggccccctcaaagccgagtgcccagggactgcagcgtagacg
>A/Nebraska/10/2011 | EPI_ISL_89905 | A / H1N1
ggccccctcaaagccgagtgcccagggactgcagcgtagacg
>A/North Carolina/07/2011 | EPI_ISL_89908 | A / H1N1
ggccccctcaaagccgagtgcccagggactgcagcgtagacg
>A/North Dakota/05/2011 | EPI_ISL_89911 | A / H1N1
ggccccctcaaagccgagtgcccagggactgcagcgtagacg
>A/Ohio/04/2011 | EPI_ISL_89912 | A / H1N1
ggccccctcaaagccgagtgcccagggactgcagcgtagacg
>A/Utah/10/2011 | EPI_ISL_89924 | A / H1N1
ggccccctcaaagccgagtgcccagggactgcagcgtagacg
>A/Laos/SA012/2010 | EPI_ISL_89844 | A / H1N1
ggccccctcaaagccgagtgcccagggactgcagcgtagacg
>A/HIROSHIMA/45/2011 | EPI_ISL_89859 | A / H1N1
ggccccctcaaagccgagtgcccagggactgcagcgtagacg
>A/KOBE/435/2010 | EPI_ISL_86973 | A / H1N1
ggccccctcaaagccgagtgcccagggactgcagcgtagacg
>A/Gyeongnam/3110/2010 | EPI_ISL_86979 | A / H1N1
ggccccctcaaagccgagtgcccagggactgcagcgtagacg
>A/HIROSHIMA-C/2/2011 | EPI_ISL_87038 | A / H1N1
ggccccctcaaagccgagtgcccagggactgcagcgtagacg
>A/Louisiana/03/2011 | EPI_ISL_90932 | A / H1N1
ggccccctcaaagccgagtgcccagggactgcagcgtagacg
>A/Minnesota/03/2011 | EPI_ISL_90937 | A / H1N1
ggccccctcaaagccgagtgcccagggactgcagcgtagacg
>A/Minnesota/03/2011 | EPI_ISL_90938 | A / H1N1
ggccccctcaaagccgagtgcccagggactgcagcgtagacg
>A/New York/03/2011 | EPI_ISL_90947 | A / H1N1
ggccccctcaaagccgagtgcccagggactgcagcgtagacg
>A/Texas/01/2011 | EPI_ISL_90957 | A / H1N1
ggccccctcaaagccgagtgcccagggactgcagcgtagacg
>A/Minnesota/11/2011 | EPI_ISL_93601 | A / H1N1
ggccccctcaaagccgagtgcccagggactgcagcgtagacg
>A/New Mexico/10/2011 | EPI_ISL_93607 | A / H1N1
ggccccctcaaagccgagtgcccagggactgcagcgtagacg
>A/Missouri/01/2011 | EPI_ISL_88113 | A / H1N1
ggccccctcaaagccgagtgcccagggactgcagcgtagacg
>A/Kenya/6758/2011 | EPI_ISL_93612 | A / H1N1
ggccccctcaaagccgagtgcccagggactgcagcgtagacg
>A/OITA/72/2011 | EPI_ISL_91463 | A / H1N1
ggccccctcaaagccgagtgcccagggactgcagcgtagacg
>A/OITA/76/2011 | EPI_ISL_91464 | A / H1N1
ggccccctcaaagccgagtgcccagggactgcagcgtagacg
>A/OITA/77/2011 | EPI_ISL_91465 | A / H1N1
ggccccctcaaagccgagtgcccagggactgcagcgtagacg
>A/OITA/78/2011 | EPI_ISL_91466 | A / H1N1
ggccccctcaaagccgagtgcccagggactgcagcgtagacg
>A/Laos/1045/2010 | EPI_ISL_94672 | A / H1N1
ggccccctcaaagccgagtgcccagggactgcagcgtagacg
>A/Bangladesh/8324/2011 | EPI_ISL_94761 | A / H1N1
ggccccctcaaagccgagtgcccagggactgcagcgtagacg
>A/New York/09/2011 | EPI_ISL_94765 | A / H1N1
ggccccctcaaagccgagtgcccagggactgcagcgtagacg
>A/Texas/10/2011 | EPI_ISL_94766 | A / H1N1
ggccccctcaaagccgagtgcccagggactgcagcgtagacg
>A/New York/09/2011 | EPI_ISL_95071 | A / H1N1
ggccccctcaaagccgagtgcccagggactgcagcgtagacg
>A/Brazil/568/2011 | EPI_ISL_96058 | A / H1N1
ggccccctcaaagccgagtgcccagggactgcagcgtagacg
>A/Indiana/09/2010 | EPI_ISL_86016 | A / H1N1
ggccccctcaaagccgagtgcccagggactgcagcgtagacg
>A/Kentucky/09/2010 | EPI_ISL_99105 | A / H1N1
ggccccctcaaagccgagtgcccagggactgcagcgtagacg
>A/Kentucky/10/2010 | EPI_ISL_99106 | A / H1N1
ggccccctcaaagccgagtgcccagggactgcagcgtagacg
>A/Kentucky/16/2010 | EPI_ISL_86015 | A / H1N1
ggccccctcaaagccgagtgcccagggactgcagcgtagacg
>A/Maine/03/2010 | EPI_ISL_86038 | A / H1N1
ggccccctcaaagccgagtgcccagggactgcagcgtagacg
>A/Missouri/01/2010 | EPI_ISL_86037 | A / H1N1
ggccccctcaaagccgagtgcccagggactgcagcgtagacg
>A/Oregon/04/2010 | EPI_ISL_86028 | A / H1N1
ggccccctcaaagccgagtgcccagggactgcagcgtagacg
>A/Connecticut/07/2010 | EPI_ISL_86039 | A / H1N1
ggccccctcaaagccgagtgcccagggactgcagcgtagacg
>A/Taiwan/842/2010 | EPI_ISL_101901 | A / H1N1
ggccccctcaaagccgagtgcccagggactgcagcgtagacg
>A/Taiwan/4501/2011 | EPI_ISL_101902 | A / H1N1
ggccccctcaaagccgagtgcccagggactgcagcgtagacg
>A/Taiwan/67/2011 | EPI_ISL_101906 | A / H1N1
ggccccctcaaagccgagtgcccagggactgcagcgtagacg
>A/Taiwan/1749/2011 | EPI_ISL_101910 | A / H1N1
ggccccctcaaagccgagtgcccagggactgcagcgtagacg
>A/Taiwan/4611/2011 | EPI_ISL_101913 | A / H1N1
ggccccctcaaagccgagtgcccagggactgcagcgtagacg
>A/Louisiana/07/2011 | EPI_ISL_115069 | A / H1N1
ggccccctcaaagccgagtgcccagggactgcagcgtagacg
>A/North Carolina/13/2011 | EPI_ISL_115076 | A / H1N1
ggccccctcaaagccgagtgcccagggactgcagcgtagacg
>A/Taiwan/1010/2011 | EPI_ISL_115083 | A / H1N1
ggccccctcaaagccgagtgcccagggactgcagcgtagacg
>A/Vietnam/108/2011 | EPI_ISL_115090 | A / H1N1
ggccccctcaaagccgagtgcccagggactgcagcgtagacg
>A/Cambodia/V0608350/2011 | EPI_ISL_140931 | A / H1N1
ggccccctcaaagccgagtgcccagggactgcagcgtagacg
>A/Stockholm/4/2011 | EPI_ISL_93760 | A / H1N1
ggccccctcaaagccgagtgcccagggactgcagcgtagacg
>A/Slovakia/221/2011 | EPI_ISL_93756 | A / H1N1
ggccccctcaaagccgagtgcccagggactgcagcgtagacg
>A/Stockholm/14/2011 | EPI_ISL_93765 | A / H1N1
ggccccctcaaagccgagtgcccagggactgcagcgtagacg
>A/Stockholm/13/2011 | EPI_ISL_93763 | A / H1N1
ggccccctcaaagccgagtgcccagggactgcagcgtagacg
>A/Stockholm/12/2011 | EPI_ISL_93761 | A / H1N1
ggccccctcaaagccgagtgcccagggactgcagcgtagacg
>A/Stockholm/10/2011 | EPI_ISL_93762 | A / H1N1
ggccccctcaaagccgagtgcccagggactgcagcgtagacg
>A/Johannesburg/119/2010 | EPI_ISL_81326 | A / H1N1
ggccccctcaaagccgagtgcccagggactgcagcgtagacg
>A/Ghana/FS-10-4241/2010 | EPI_ISL_81339 | A / H1N1
ggccccctcaaagccgagtgcccagggactgcagcgtagacg
>A/Ghana/FS-10-4259/2010 | EPI_ISL_81340 | A / H1N1
ggccccctcaaagccgagtgcccagggactgcagcgtagacg
>A/Baden-Wurttemberg/14/2010 | EPI_ISL_85946 | A / H1N1
ggccccctcaaagccgagtgcccagggactgcagcgtagacg
>A/Berlin/12/2010 | EPI_ISL_85947 | A / H1N1
ggccccctcaaagccgagtgcccagggactgcagcgtagacg
>A/Egypt/104/2010 | EPI_ISL_85948 | A / H1N1
ggccccctcaaagccgagtgcccagggactgcagcgtagacg
>A/Latvia/12-42162/2010 | EPI_ISL_85957 | A / H1N1
ggccccctcaaagccgagtgcccagggactgcagcgtagacg
>A/Madagascar/7473/2010 | EPI_ISL_85958 | A / H1N1
ggccccctcaaagccgagtgcccagggactgcagcgtagacg
>A/Madagascar/7519/2010 | EPI_ISL_85959 | A / H1N1
ggccccctcaaagccgagtgcccagggactgcagcgtagacg
>A/Nordrhein-Westfalen/13/2010 | EPI_ISL_85962 | A / H1N1
ggccccctcaaagccgagtgcccagggactgcagcgtagacg
>A/Nordrhein-Westfalen/14/2010 | EPI_ISL_85963 | A / H1N1
ggccccctcaaagccgagtgcccagggactgcagcgtagacg
>A/La Reunion/803/2010 | EPI_ISL_85751 | A / H1N1
ggccccctcaaagccgagtgcccagggactgcagcgtagacg
>A/La Reunion/815/2010 | EPI_ISL_85752 | A / H1N1
ggccccctcaaagccgagtgcccagggactgcagcgtagacg
>A/La Reunion/823/2010 | EPI_ISL_85753 | A / H1N1
ggccccctcaaagccgagtgcccagggactgcagcgtagacg
>A/England/143/2010 | EPI_ISL_85950 | A / H1N1
ggccccctcaaagccgagtgcccagggactgcagcgtagacg
>A/Qatar/2311001414/2011 | EPI_ISL_107052 | A / H1N1
ggccccctcaaagccgagtgcccagggactgcagcgtagacg
>A/Minnesota/03/2011 | EPI_ISL_88111 | A / H1N1
ggccccctcaaagccgagtgcccagggactgcagcgtagacg
>A/South Dakota/01/2011 | EPI_ISL_90953 | A / H1N1
ggccccctcaaagccgagtgcccagggactgcagcgtagacg
>A/Brisbane/12/2010 | EPI_ISL_79720 | A / H1N1
ggccccctcaaagccgagtgcccagggactgcagcgtagacg
>A/Kenya/3828/2010 | EPI_ISL_79724 | A / H1N1
ggccccctcaaagccgagtgcccagggactgcagcgtagacg
>A/Kenya/3945/2010 | EPI_ISL_84169 | A / H1N1
ggccccctcaaagccgagtgcccagggactgcagcgtagacg
>A/Kenya/3840/2010 | EPI_ISL_84170 | A / H1N1
ggccccctcaaagccgagtgcccagggactgcagcgtagacg
>A/Kenya/0074/2009 | EPI_ISL_80500 | A / H1N1
ggccccctcaaagccgagtgcccagggactgcagcgtagacg
>A/Kenya/0077/2009 | EPI_ISL_80503 | A / H1N1
ggccccctcaaagccgagtgcccagggactgcagcgtagacg
>A/Kenya/0033/2009 | EPI_ISL_75512 | A / H1N1
ggccccctcaaagccgagtgcccagggactgcagcgtagacg
>A/Kenya/0052/2009 | EPI_ISL_75513 | A / H1N1
ggccccctcaaagccgagtgcccagggactgcagcgtagacg
>A/Kenya/0057/2009 | EPI_ISL_75515 | A / H1N1
ggccccctcaaagccgagtgcccagggactgcagcgtagacg
>A/Kenya/0061/2009 | EPI_ISL_75516 | A / H1N1
ggccccctcaaagccgagtgcccagggactgcagcgtagacg
>A/Kenya/0008/2009 | EPI_ISL_75523 | A / H1N1
ggccccctcaaagccgagtgcccagggactgcagcgtagacg
>A/Kenya/0032/2009 | EPI_ISL_75511 | A / H1N1
ggccccctcaaagccgagtgcccagggactgcagcgtagacg
>A/Kenya/0053/2009 | EPI_ISL_75514 | A / H1N1
ggccccctcaaagccgagtgcccagggactgcagcgtagacg
>A/Kenya/0021/2009 | EPI_ISL_75525 | A / H1N1
ggccccctcaaagccgagtgcccagggactgcagcgtagacg
>A/Kenya/0038/2009 | EPI_ISL_75527 | A / H1N1
ggccccctcaaagccgagtgcccagggactgcagcgtagacg
>A/Kenya/0039/2009 | EPI_ISL_75528 | A / H1N1
ggccccctcaaagccgagtgcccagggactgcagcgtagacg
>A/Kenya/0024/2009 | EPI_ISL_75519 | A / H1N1
ggccccctcaaagccgagtgcccagggactgcagcgtagacg
>A/Kenya/0066/2009 | EPI_ISL_75522 | A / H1N1
ggccccctcaaagccgagtgcccagggactgcagcgtagacg
>A/Kenya/0035/2009 | EPI_ISL_75547 | A / H1N1
ggccccctcaaagccgagtgcccagggactgcagcgtagacg
>A/Kenya/0027/2009 | EPI_ISL_75554 | A / H1N1
ggccccctcaaagccgagtgcccagggactgcagcgtagacg
>A/DARWIN/3/2010 | EPI_ISL_79394 | A / H1N1
ggccccctcaaagccgagtgcccagggactgcagcgtagacg
>A/Incheon/1859/2010 | EPI_ISL_79538 | A / H1N1
ggccccctcaaagccgagtgcccagggactgcagcgtagacg
>A/Minnesota/41/2009 | EPI_ISL_71401 | A / H1N1
ggccccctcaaagccgagtgcccagggactgcagcgtagacg
>A/DARWIN/86/2010 | EPI_ISL_83805 | A / H1N1
ggccccctcaaagccgagtgcccagggactgcagcgtagacg
>A/England/4880374/2010 | EPI_ISL_83907 | A / H1N1
ggccccctcaaagccgagtgcccagggactgcagcgtagacg
>A/NIIGATA/1563/2010 | EPI_ISL_86975 | A / H1N1
ggccccctcaaagccgagtgcccagggactgcagcgtagacg
>A/Valladolid/53/2010 | EPI_ISL_85762 | A / H1N1
ggccccctcaaagccgagtgcccagggactgcagcgtagacg
>A/Madrid/SO8034/10 | EPI_ISL_85755 | A / H1N1
ggccccctcaaagccgagtgcccagggactgcagcgtagacg
>A/England/118/2010 | EPI_ISL_83908 | A / H1N1
ggccccctcaaagccgagtgcccagggactgcagcgtagacg
>A/Qatar/2310006834/2010 | EPI_ISL_107058 | A / H1N1
ggccccctcaaagccgagtgcccagggactgcagcgtagacg
>A/Qatar/2310012692/2010 | EPI_ISL_107059 | A / H1N1
ggccccctcaaagccgagtgcccagggactgcagcgtagacg
>A/El Salvador/798/2010 | EPI_ISL_84155 | A / H1N1
ggccccctcaaagccgagtgcccagggactgcagcgtagacg
>A/Venezuela/29/2010 | EPI_ISL_84157 | A / H1N1
ggctccctcaaagccgagtgcccagggactgcagcgtagacg
>A/Bangladesh/2005/2010 | EPI_ISL_84167 | A / H1N1
ggccccctcaaagccgagtgcccagggactgcaacgtagacg
>A/Guatemala/287/2010 | EPI_ISL_84168 | A / H1N1
ggccccctcaaagccgagtgcccagggactgcagcgtagacg
>A/Kenya/3872/2010 | EPI_ISL_84171 | A / H1N1
ggccccctcaaagccgagtgcccagggactgcagcgtagacg
>A/Suriname/3098/2010 | EPI_ISL_84184 | A / H1N1
ggccccctcaaagccgagtgcccagggactgcagcgtagacg
>A/Nigeria/1506/2010 | EPI_ISL_84189 | A / H1N1
ggccccctcaaagccgagtgcccagggactgcagcgtagacg
>A/Nigeria/1939/2010 | EPI_ISL_84191 | A / H1N1
ggccccctcaaagccgagtgcccagggactgcagcgtagacg
>A/KANAGAWA/74/2010 | EPI_ISL_84142 | A / H1N1
ggccccctcaaagccgagtgcccagggactgcagcgtagacg
>A/Hong Kong/3973/2011 | EPI_ISL_94763 | A / H1N1
ggccccctcaaagccgagtgcccagggactgcagcgtagacg
>A/SAITAMA/319/2011 | EPI_ISL_101369 | A / H1N1
ggccccctcaaagccgagtgcccagggactgcagcgtagacg
>A/Taiwan/439/2010 | EPI_ISL_85806 | A / H1N1
ggccccctcaaagccgagtgcccagggactgcagcgtagacg
>A/Taiwan/5270/2010 | EPI_ISL_101900 | A / H1N1
ggccccctcaaagccgagtgcccagggactgcagcgtagacg
>A/Texas/14/2010 | EPI_ISL_85815 | A / H1N1
ggccccctcaaagccgagtgcccagggactgcagcgtagacg
>A/Arizona/01/2011 | EPI_ISL_88059 | A / H1N1
ggccccctcaaagccgagtgcccagggactgcagcgtagacg
>A/Georgia/25/2010 | EPI_ISL_88079 | A / H1N1
ggccccctcaaagccgagtgcccagggactgcagcgtagacg
>A/Maine/01/2011 | EPI_ISL_88097 | A / H1N1
ggccccctcaaagccgagtgcccagggactgcagcgtagacg
>A/Maryland/05/2011 | EPI_ISL_88102 | A / H1N1
ggccccctcaaagccgagtgcccagggactgcagcgtagacg
>A/Massachusetts/04/2011 | EPI_ISL_88106 | A / H1N1
ggccccctcaaagccgagtgcccagggactgcagcgtagacg
>A/Nevada/01/2011 | EPI_ISL_88117 | A / H1N1
ggccccctcaaagccgagtgcccagggactgcagcgtagacg
>A/North Carolina/22/2010 | EPI_ISL_88127 | A / H1N1
ggccccctcaaagccgagtgcccagggactgcagcgtagacg
>A/Virginia/04/2011 | EPI_ISL_88151 | A / H1N1
ggccccctcaaagccgagtgcccagggactgcagcgtagacg
>A/District of Columbia/04/2011 | EPI_ISL_89895 | A / H1N1
ggccccctcaaagccgagtgcccagggactgcagcgtagacg
>A/North Carolina/08/2011 | EPI_ISL_89909 | A / H1N1
ggccccctcaaagccgagtgcccagggactgcagcgtagacg
>A/Tennessee/02/2011 | EPI_ISL_90956 | A / H1N1
ggccccctcaaagccgagtgcccagggactgcagcgtagacg
>A/Maryland/02/2011 | EPI_ISL_99107 | A / H1N1
ggccccctcaaagccgagtgcccagggactgcagcgtagacg
>A/Georgia/21/2010 | EPI_ISL_86014 | A / H1N1
ggccccctcaaagccgagtgcccagggactgcagcgtagacg
>A/KITAKYUSYU/9/2010 | EPI_ISL_87047 | A / H1N1
ggccccctcaaagccgagtgcccagggactgcagcgtagacg
>A/KITAKYUSYU/1/2011 | EPI_ISL_87048 | A / H1N1
ggccccctcaaagccgagtgcccagggactgcagcgtagacg
>A/NIIGATA/62/2011 | EPI_ISL_89851 | A / H1N1
ggccccctcaaagccgagtgcccagggactgcagcgtagacg
>A/SHIGA/34/2011 | EPI_ISL_89854 | A / H1N1
ggccccctcaaagccgagtgcccagggactgcagcgtagacg
>A/AKITA/1/2011 | EPI_ISL_89870 | A / H1N1
ggccccctcaaagccgagtgcccagggactgcagcgtagacg
>A/KOBE/537/2011 | EPI_ISL_89872 | A / H1N1
ggccccctcaaagccgagtgcccagggactgcagcgtagacg
>A/HIROSHIMA/50/2010 | EPI_ISL_87052 | A / H1N1
ggccccctcaaagccgagtgcccagggactgcagcgtagacg
>A/FUKUSHIMA/138/2010 | EPI_ISL_87029 | A / H1N1
ggccccctcaaagccgagtgcccagggactgcagcgtagacg
>A/OSAKA/52/2011 | EPI_ISL_91016 | A / H1N1
ggccccctcaaagccgagtgcccagggactgcagcgtagacg
>A/AKITA/5/2011 | EPI_ISL_91455 | A / H1N1
ggccccctcaaagccgagtgcccagggactgcagcgtagacg
>A/KAGAWA/2/2011 | EPI_ISL_89866 | A / H1N1
ggccccctcaaagccgagtgcccagggactgcagcgtagacg
>A/YAMANASHI/222/2011 | EPI_ISL_91479 | A / H1N1
ggccccctcaaagccgagtgcccagggactgcagcgtagacg
>A/MIYAZAKI/40/2011 | EPI_ISL_91480 | A / H1N1
ggccccctcaaagccgagtgcccagggactgcagcgtagacg
>A/SHIMANE/164/2011 | EPI_ISL_94389 | A / H1N1
ggccccctcaaagccgagtgcccagggactgcagcgtagacg
>A/YOKOHAMA/140/2011 | EPI_ISL_94415 | A / H1N1
ggccccctcaaagccgagtgcccagggactgcagcgtagacg
>A/HIROSHIMA/24/2011 | EPI_ISL_87051 | A / H1N1
ggccccctcaaagccgagtgcccagggactgcagcgtagacg
>A/Argentina/07/2011 | EPI_ISL_88058 | A / H1N1
ggccccctcaaagccgagtgcccagggactgcagcgtagacg
>A/Arizona/15/2010 | EPI_ISL_88060 | A / H1N1
ggccccctcaaagccgagtgcccagggactgcagcgtagacg
>A/Bangladesh/5513/2011 | EPI_ISL_88062 | A / H1N1
ggccccctcaaagccgagtgcccagggactgcagcgtagacg
>A/Deajeon/2780/2010 | EPI_ISL_88070 | A / H1N1
ggccccctcaaagccgagtgcccagggactacagcgtagacg
>A/Delaware/03/2011 | EPI_ISL_88071 | A / H1N1
ggccccctcaaagccgagtgcccagggactgcagcgtagacg
>A/Illinois/02/2011 | EPI_ISL_88082 | A / H1N1
ggccccctcaaagccgagtgcccagggactgcagcgtagacg
>A/Rhode Island/01/2011 | EPI_ISL_88136 | A / H1N1
ggccccctcaaagccgagtgcccagggactgcagcgtagacg
>A/Cayman Islands/284/2011 | EPI_ISL_90921 | A / H1N1
ggccccctcaaagccgagtgcccagggactgcagcgtagacg
>A/Hawaii/01/2011 | EPI_ISL_90925 | A / H1N1
ggccccctcaaagccgagtgcccagggactgcagcgtagacg
>A/Turks and Caicos/211/2011 | EPI_ISL_90958 | A / H1N1
ggccccctcaaagccgagtgcccagggactgcagcgtagacg
>A/New Jersey/06/2011 | EPI_ISL_90941 | A / H1N1
ggccccctcaaagccgagtgcccagggactgcagcgtagacg
>A/Suriname/77/2011 | EPI_ISL_86022 | A / H1N1
ggccccctcaaagccgagtgcccagggactgcagcgtagacg
>A/Norway/640/2011 | EPI_ISL_93752 | A / H1N1
ggccccctcaaagccgagtgcccagggactgcagcgtagacg
>A/Puerto Rico/05/2011 | EPI_ISL_115077 | A / H1N1
ggccccctcaaagccgagtgcccagggactgcagcgtagacg
>A/Stockholm/9/2011 | EPI_ISL_93758 | A / H1N1
ggccccctcaaagccgagtgcccagggactgcagcgtagacg
>A/Florida/03/2011 | EPI_ISL_88077 | A / H1N1
ggccccctcaaagccgagtgcccagggactgcagcgtagacg
>A/Indiana/04/2011 | EPI_ISL_88085 | A / H1N1
ggccccctcaaagccgagtgcccagggactgcagcgtagacg
>A/Iowa/04/2011 | EPI_ISL_88087 | A / H1N1
ggccccctcaaagccgagtgcccagggactgcagcgtagacg
>A/Kansas/02/2011 | EPI_ISL_88088 | A / H1N1
ggccccctcaaagccgagtgcccagggactgcagcgtagacg
>A/Texas/04/2011 | EPI_ISL_88143 | A / H1N1
ggccccctcaaagccgagtgcccagggactgcagcgtagacg
>A/Hunan-Xiangtan/141/2011 | EPI_ISL_90928 | A / H1N1
ggccccctcaaagccgagtgcccagggactgcagcgtagacg
>A/Kansas/02/2011 | EPI_ISL_90929 | A / H1N1
ggccccctcaaagccgagtgcccagggactgcagcgtagacg
>A/Hangzhou/A30/2011 | EPI_ISL_91094 | A / H1N1
ggccccctcaaagccgagtgcccagggactgcagcgtagacg
>A/Hangzhou/B19/2011 | EPI_ISL_91100 | A / H1N1
ggccccctcaaagccgagtgcccagggactgcagcgtagacg
>A/Hangzhou/B24/2011 | EPI_ISL_91101 | A / H1N1
ggccccctcaaagccgagtgcccagggactgcagcgtagacg
>A/Hangzhou/B30/2011 | EPI_ISL_91102 | A / H1N1
ggccccctcaaagccgagtgcccagggactgcagcgtagacg
>A/Hangzhou/B7/2011 | EPI_ISL_91105 | A / H1N1
ggccccctcaaagccgagtgcccagggactgcagcgtagacg
>A/Heilongjiang-Xiangfang/191/2011 | EPI_ISL_93610 | A / H1N1
ggccccctcaaagccgagtgcccagggactgcagcgtagacg
>A/MACAU/200808/2011 | EPI_ISL_94889 | A / H1N1
ggccccctcaaagccgagtgcccagggactgcagcgtagacg
>A/Hunan-Jishou/1116/2011 | EPI_ISL_95075 | A / H1N1
ggccccctcaaagccgagtgcccagggactgcagcgtagacg
>A/PHILIPPINES/498/2011 | EPI_ISL_95213 | A / H1N1
ggccccctcaaagccgagtgcccagggactgcagcgtagacg
>A/KOBE/636/2011 | EPI_ISL_94399 | A / H1N1
ggccccctcaaagccgagtgcccagggactgcagcgtagacg
>A/Wisconsin/35/2011 | EPI_ISL_115092 | A / H1N1
ggccccctcaaagccgagtgcccagggactgcagcgtagacg
>A/Hangzhou/B19/2011 | EPI_ISL_148636 | A / H1N1
ggccccctcaaagccgagtgcccagggactgcagcgtagacg
>A/Hangzhou/B24/2011 | EPI_ISL_148637 | A / H1N1
ggccccctcaaagccgagtgcccagggactgcagcgtagacg
>A/Hangzhou/B30/2011 | EPI_ISL_148638 | A / H1N1
ggccccctcaaagccgagtgcccagggactgcagcgtagacg
>A/Hangzhou/A30/2011 | EPI_ISL_148639 | A / H1N1
ggccccctcaaagccgagtgcccagggactgcagcgtagacg
>A/SAITAMA/289/2011 | EPI_ISL_94426 | A / H1N1
ggccccctcaaagccgagtgcccagggactgcagcgtagacg
>A/Laos/1096/2010 | EPI_ISL_88095 | A / H1N1
ggccccctcaaagccgagtgcccagggactgcagcgtagacg
>A/Maryland/03/2011 | EPI_ISL_88100 | A / H1N1
ggccccctcaaagccgagtgcccagggactgcagcgtagacg
>A/Maryland/04/2011 | EPI_ISL_88101 | A / H1N1
ggccccctcaaagccgagtgcccagggactgcagcgtagacg
>A/Maryland/04/2011 | EPI_ISL_90933 | A / H1N1
ggccccctcaaagccgagtgcccagggactgcagcgtagacg
>A/Maryland/07/2011 | EPI_ISL_88104 | A / H1N1
ggccccctcaaagccgagtgcccagggactgcagcgtagacg
>A/Michigan/02/2011 | EPI_ISL_88108 | A / H1N1
ggccccctcaaagccgagtgcccagggactgcagcgtagacg
>A/North Dakota/03/2011 | EPI_ISL_88128 | A / H1N1
ggccccctcaaagccgagtgcccagggactgcagcgtagacg
>A/Montana/06/2011 | EPI_ISL_89904 | A / H1N1
ggccccctcaaagccgagtgcccagggactgcagcgtagacg
>A/South Carolina/02/2011 | EPI_ISL_88138 | A / H1N1
ggccccctcaaagccgagtgcccagggactgcagcgtagacg
>A/Suriname/220/2011 | EPI_ISL_88140 | A / H1N1
ggccccctcaaagccgagtgcccagggactgcagcgtagacg
>A/Suriname/221/2011 | EPI_ISL_88141 | A / H1N1
ggccccctcaaagccgagtgcccagggactgcagcgtagacg
>A/Vietnam/21/2010 | EPI_ISL_88147 | A / H1N1
ggccccctcaaagccgagtgcccagggactgcagcgtagacg
>A/Vietnam/57/2010 | EPI_ISL_88148 | A / H1N1
ggccccctcaaagccgagtgcccagggactgcagcgtagacg
>A/Virginia/02/2011 | EPI_ISL_88150 | A / H1N1
ggccccctcaaagccgagtgcccagggactgcagcgtagacg
>A/Alabama/02/2011 | EPI_ISL_89891 | A / H1N1
ggccccctcaaagccgagtgcccagggactgcagcgtagacg
>A/Illinois/05/2011 | EPI_ISL_89898 | A / H1N1
ggccccctcaaagccgagtgcccagggactgcagcgtagacg
>A/Indiana/07/2011 | EPI_ISL_89900 | A / H1N1
ggccccctcaaagccgagtgcccagggactgcagcgtagacg
>A/SHIGA/43/2011 | EPI_ISL_89855 | A / H1N1
ggccccctcaaagccgagtgcccagggactgcagcgtagacg
>A/Puerto Rico/01/2011 | EPI_ISL_89915 | A / H1N1
ggccccctcaaagccgagtgcccagggactgcagcgtagacg
>A/Tanzania/42/2011 | EPI_ISL_89919 | A / H1N1
ggccccctcaaagccgagtgcccagggactgcagcgtagacg
>A/Tennessee/01/2011 | EPI_ISL_89921 | A / H1N1
ggccccctcaaagccgagtgcccagggactgcagcgtagacg
>A/Tennessee/01/2011 | EPI_ISL_90955 | A / H1N1
ggccccctcaaagccgagtgcccagggactgcagcgtagacg
>A/BRISBANE/158/2011 | EPI_ISL_94903 | A / H1N1
ggccccctcaaagccgagtgcccagggactgcagcgtagacg
>A/TASMANIA/16/2011 | EPI_ISL_94904 | A / H1N1
ggccccctcaaagccgagtgcccagggactgcagcgtagacg
>A/BRISBANE/142/2011 | EPI_ISL_95214 | A / H1N1
ggccccctcaaagccgagtgcccagggactgcagcgtagacg
>A/Hong Kong/3976/2011 | EPI_ISL_96064 | A / H1N1
ggccccctcaaagccgagtgcccagggactgcagcgtagacg
>A/Brisbane/70/2011 | EPI_ISL_100105 | A / H1N1
ggccccctcaaagccgagtgcccagggactgcagcgtagacg
>A/TASMANIA/6/2011 | EPI_ISL_94887 | A / H1N1
ggccccctcaaagccgagtgcccagggactgcagcgtagacg
>A/Wisconsin/11/2011 | EPI_ISL_89929 | A / H1N1
ggccccctcaaagccgagtgcccagggactgcagcgtagacg
>A/Argentina/63/2011 | EPI_ISL_94760 | A / H1N1
ggccccctcaaagccgagtgcccagggactgcagcgtagacg
>A/Valparaiso/17275/2011 | EPI_ISL_96074 | A / H1N1
ggccccctcaaagccgagtgcccagggactgcagcgtagacg
>A/Valparaiso/17275/2011 | EPI_ISL_101254 | A / H1N1
ggccccctcaaagccgagtgcccagggactgcagcgtagacg
>A/Washington/14/2012 | EPI_ISL_111392 | A / H1N1
ggccccctcaaagccgagtgcccagggactgcagcgtagacg
>A/Maryland/13/2012 | EPI_ISL_121446 | A / H1N1
ggccccctcaaagccgagtgcccagggactgcagcgtagacg
>A/Maryland/13/2012 | EPI_ISL_128402 | A / H1N1
ggccccctcaaagccgagtgcccagggactgcagcgtagacg
>A/Iquique/44427/2012 | EPI_ISL_129012 | A / H1N1
ggccccctcaaagccgagtgcccagggactgcagcgtagacg
>A/Bethesda/NIH107-D31/2009 | EPI_ISL_71940 | A / H1N1
ggccccctcaaagccgagtgcccagggactgcagcgtagacg
>A/Morocco/618/2009 | EPI_ISL_90138 | A / H1N1
ggccccctcaaagccgagtgcccagggactgcagcgtagacg
>A/Morocco/270/2009 | EPI_ISL_90141 | A / H1N1
ggccccctcaaagccgagtgcccagggactgcagcgtagacg
>A/Morocco/442/2009 | EPI_ISL_90142 | A / H1N1
ggccccctcaaagccgagtgcccagggactgcagcgtagacg
>A/Morocco/274/2009 | EPI_ISL_90151 | A / H1N1
ggccccctcaaagccgagtgcccagggactgcagcgtagacg
>A/Morocco/893/2009 | EPI_ISL_90140 | A / H1N1
ggccccctcaaagccgagtgcccagggactgcagcgtagacg
>A/YAMAGUCHI/35/2010 | EPI_ISL_89846 | A / H1N1
ggccccctcaaagccgagtgcccagggactgcagcgtagacg
>A/NIIGATA/53/2011 | EPI_ISL_89850 | A / H1N1
ggccccctcaaagccgagtgcccagggactgcagcgtagacg
>A/Federated States Of Micronesia/6119/2011 | EPI_ISL_93614 | A / H1N1
ggccccctcaaagccgagtgcccagggactgcagcgtagacg
>A/NIIGATA/214/2011 | EPI_ISL_91002 | A / H1N1
ggccccctcaaagccgagtgcccagggactgcagcgtagacg
>A/Taiwan/1306/2011 | EPI_ISL_94416 | A / H1N1
ggccccctcaaagccgagtgcccagggactgcagcgtagacg
>A/Hawaii/05/2011 | EPI_ISL_98833 | A / H1N1
ggccccctcaaagccgagtgcccagggactgcagcgtagacg
>A/Hawaii/05/2011 | EPI_ISL_101252 | A / H1N1
ggccccctcaaagccgagtgcccagggactgcagcgtagacg
>A/SHIGA/29/2011 | EPI_ISL_89852 | A / H1N1
ggccccctcaaagccgagtgcccagggactgcagcgtagacg
>A/HIROSHIMA/49/2011 | EPI_ISL_89858 | A / H1N1
ggccccctcaaagccgagtgcccagggactgcagcgtagacg
>A/GUNMA/30/2010 | EPI_ISL_87021 | A / H1N1
ggccccctcaaagccgagtgcccagggactgcagcgtagacg
>A/Hong Kong/5089/2011 | EPI_ISL_103046 | A / H1N1
ggccccctcaaagccgagtgcccagggactgcagcgtagacg
>A/SHIZUOKA/59/2012 | EPI_ISL_122177 | A / H1N1
ggccccctcaaagccgagtgcccagggactgcagcgtagacg
>A/SHIMANE/71/2012 | EPI_ISL_133541 | A / H1N1
ggccccctcaaagccgagtgcccagggactgcagcgtagacg
>A/SHIMANE/72/2012 | EPI_ISL_133542 | A / H1N1
ggccccctcaaagccgagtgcccagggactgcagcgtagacg
>A/Ukraine/3/2013 | EPI_ISL_134416 | A / H1N1
ggccccctcaaagccgagtgcccagggactgcagcgtagacg
>A/Norway/2254/2012 | EPI_ISL_136345 | A / H1N1
ggccccctcaaagccgagtgcccagggactgcagcgtagacg
>A/HIROSHIMA/1/2011 | EPI_ISL_86976 | A / H1N1
ggccccctcaaagccgagtgcccagggactgcagcgtagacg
>A/Connecticut/08/2011 | EPI_ISL_93613 | A / H1N1
ggccccctcaaagccgagtgcccagggactgcagcgtagacg
>A/KANAGAWA/90/2010 | EPI_ISL_87026 | A / H1N1
ggccccctcaaagccgagtgcccagggactgcagcgtagacg
>A/Serbia/902/2011 | EPI_ISL_93751 | A / H1N1
ggccccctcaaagccgagtgcccagggactgcagcgtagacg
>A/Alaska/02/2011 | EPI_ISL_90913 | A / H1N1
ggccccctcaaagccgagtgcccagggactgcagcgtagacg
>A/Alaska/02/2011 | EPI_ISL_86024 | A / H1N1
ggccccctcaaagccgagtgcccagggactgcagcgtagacg
>A/Alaska/11/2011 | EPI_ISL_90914 | A / H1N1
ggccccctcaaagccgagtgcccagggactgcagcgtagacg
>A/Arkansas/03/2011 | EPI_ISL_90918 | A / H1N1
ggccccctcaaagccgagtgcccagggactgcagcgtagacg
>A/Barbados/104/2011 | EPI_ISL_90919 | A / H1N1
ggccccctcaaagccgagtgcccagggactgcagcgtagacg
>A/Dominican Republic/5145/2011 | EPI_ISL_90924 | A / H1N1
ggccccctcaaagccgagtgcccaggggctgcagcgtagacg
>A/Ukraine/168/2011 | EPI_ISL_90960 | A / H1N1
ggccccctcaaagccgagtgcccagggactgcagcgtagacg
>A/Dijon/4518/2009 | EPI_ISL_90966 | A / H1N1
ggccccctcaaagccgagtgcccagggactgcagcgtagacg
>A/Lille/4785/2009 | EPI_ISL_90967 | A / H1N1
ggccccctcaaagccgagtgcccagggactgcagcgtagacg
>A/Lille/6365/2009 | EPI_ISL_90975 | A / H1N1
ggccccctcaaagccgagtgcccagggactgcagcgtagacg
>A/Paris/5016/2009 | EPI_ISL_90968 | A / H1N1
ggccccctcaaagccgagtgcccagggactgcagcgtagacg
>A/Paris/5383/2009 | EPI_ISL_90969 | A / H1N1
ggccccctcaaagccgagtgcccagggactgcagcgtagacg
>A/Tours/7101/2009 | EPI_ISL_90979 | A / H1N1
ggccccctcaaagccgagtgcccagggactgcagcgtagacg
>A/Paris/7155/2009 | EPI_ISL_90981 | A / H1N1
ggccccctcaaagccgagtgcccagggactgcagcgtagacg
>A/Hangzhou/1709/2009 | EPI_ISL_91079 | A / H1N1
ggccccctcaaagccgagtgcccagggactgcagcgtagacg
>A/Hangzhou/1709/2009 | EPI_ISL_148611 | A / H1N1
ggccccctcaaagccgagtgcccagggactgcagcgtagacg
>A/Hangzhou/1715/2009 | EPI_ISL_91080 | A / H1N1
ggccccctcaaagccgagtgcccagggactgcagcgtagacg
>A/Hangzhou/1715/2009 | EPI_ISL_148612 | A / H1N1
ggccccctcaaagccgagtgcccagggactgcagcgtagacg
>A/Hangzhou/1717/2009 | EPI_ISL_91081 | A / H1N1
ggccccctcaaagccgagtgcccagggactgcagcgtagacg
>A/Hangzhou/1717/2009 | EPI_ISL_148613 | A / H1N1
ggccccctcaaagccgagtgcccagggactgcagcgtagacg
>A/Hangzhou/178/2010 | EPI_ISL_91089 | A / H1N1
ggccccctcaaagccgagtgcccagggactgcagcgtagacg
>A/Hangzhou/178/2010 | EPI_ISL_148632 | A / H1N1
ggccccctcaaagccgagtgcccagggactgcagcgtagacg
>A/Hangzhou/A10/2011 | EPI_ISL_91092 | A / H1N1
ggccccctcaaagccgagtgcccagggactgcagcgtagacg
>A/Taiwan/1150/2011 | EPI_ISL_101909 | A / H1N1
ggccccctcaaagccgagtgcccagggactgcagcgtagacg
>A/Hangzhou/A10/2011 | EPI_ISL_148634 | A / H1N1
ggccccctcaaagccgagtgcccagggactgcagcgtagacg
>A/Hangzhou/A2/2011 | EPI_ISL_91093 | A / H1N1
ggccccctcaaagccgagtgcccagggactgcagcgtagacg
>A/Hangzhou/B13/2011 | EPI_ISL_91099 | A / H1N1
ggccccctcaaagccgagtgcccagggactgcagcgtagacg
>A/Hangzhou/B13/2011 | EPI_ISL_148635 | A / H1N1
ggccccctcaaagccgagtgcccagggactgcagcgtagacg
>A/Hangzhou/3/2009 | EPI_ISL_61150 | A / H1N1
ggccccctcaaagccgagtgcccagggactgcagcgtagacg
>A/Hangzhou/3/2009 | EPI_ISL_148607 | A / H1N1
ggccccctcaaagccgagtgcccagggactgcagcgtagacg
>A/Netherlands/2631_1202/2010 | EPI_ISL_93244 | A / H1N1
ggccccctcaaagccgagtgcccagggactgcagcgtagacg
>A/Kenya/2122/2010 | EPI_ISL_88090 | A / H1N1
ggccccctcaaagccgagtgcccagggactgcagcgtagacg
>A/GIFU-C/31/2011 | EPI_ISL_91456 | A / H1N1
ggccccctcaaagccgagtgcccagggactgcagcgtagacg
>A/SHIMANE/140/2011 | EPI_ISL_91462 | A / H1N1
ggccccctcaaagccgagtgcccagggactgcagcgtagacg
>A/California/21/2011 | EPI_ISL_94670 | A / H1N1
ggccccctcaaagccgagtgcccagggactgcagcgtagacg
>A/Bolivia/802/2011 | EPI_ISL_96057 | A / H1N1
ggccccctcaaagccgagtgcccagggactgcagcgtagacg
>A/Brazil/5960/2011 | EPI_ISL_96059 | A / H1N1
ggccccctcaaagccgagtgcccagggactgcagcgtagacg
>A/Panama/309335/2011 | EPI_ISL_96068 | A / H1N1
ggccccctcaaagccgagtgcccagggactgcagcgtagacg
>A/Puerto Rico/02/2011 | EPI_ISL_98835 | A / H1N1
ggccccctcaaagccgagtgcccagggactgcagcgtagacg
>A/California/24/2011 | EPI_ISL_99153 | A / H1N1
ggccccctcaaagccgagtgcccagggactgcagcgtagacg
>A/Colorado/18/2011 | EPI_ISL_101247 | A / H1N1
ggccccctcaaagccgagtgcccagggactgcagcgtagacg
>A/Utah/01/2012 | EPI_ISL_103739 | A / H1N1
ggccccctcaaagccgagtgcccagggactgcagcgtagacg
>A/Oregon/02/2012 | EPI_ISL_107088 | A / H1N1
ggccccctcaaagccgagtgcccagggactgcagcgtagacg
>A/West Virginia/02/2012 | EPI_ISL_107090 | A / H1N1
ggccccctcaaagccgagtgcccagggactgcagcgtagacg
>A/Puerto Rico/01/2012 | EPI_ISL_117051 | A / H1N1
ggccccctcaaagccgagtgcccagggactgcagcgtagacg
>A/India/P1112874/2011 | EPI_ISL_146133 | A / H1N1
ggccccctcaaagccgagtgcccagggactgcagcgtagacg
>A/England/207/2009 | EPI_ISL_101316 | A / H1N1
ggccccctcaaagccgagtgcccagggactgcagcgtagacg
>A/Zhejiang/92/2009 | EPI_ISL_102310 | A / H1N1
ggccccctcaaagccgagtgcccagggactgcagcgtagacg
>A/Paraguay/191/2011 | EPI_ISL_101589 | A / H1N1
ggccccctcaaagccgagtgcccagggactgcagcgtagacg
>A/Florida/36/2011 | EPI_ISL_101593 | A / H1N1
ggccccctcaaagccgagtgcccagggactgcagcgtagacg
>A/Puerto Rico/33/2011 | EPI_ISL_117052 | A / H1N1
ggccccctcaaagccgagtgcccagggactgcagcgtagacg
>A/Puerto Rico/33/2011 | EPI_ISL_117053 | A / H1N1
ggccccctcaaagccgagtgcccagggactgcagcgtagacg
>A/Ecuador/1041/2012 | EPI_ISL_129626 | A / H1N1
ggccccctcaaagccgagtgcccagggactgcagcgtagacg
>A/Taiwan/8575/2009 | EPI_ISL_101889 | A / H1N1
ggccccctcaaagccgagtgcccagggactgcagcgtagacg
>A/Taiwan/1017/2009 | EPI_ISL_101897 | A / H1N1
ggccccctcaaagccgagtgcccagggactgcagcgtagacg
>A/Taiwan/3697/2011 | EPI_ISL_101912 | A / H1N1
ggccccctcaaagccgagtgcccagggactgcagcgtagacg
>A/Zhejiang/11/2009 | EPI_ISL_102041 | A / H1N1
ggccccctcaaagccgagtgcccagggactgcagcgtagacg
>A/Shenzhen/44/2009 | EPI_ISL_102081 | A / H1N1
ggccccctcaaagccgagtgcccagggactgcagcgtagacg
>A/Shenzhen/47/2009 | EPI_ISL_102092 | A / H1N1
ggccccctcaaagccgagtgcccagggactgcagcgtagacg
>A/Zhejiang/7/2009 | EPI_ISL_102164 | A / H1N1
ggccccctcaaagccgagtgcccagggactgcagcgtagacg
>A/Hubei/74/2009 | EPI_ISL_102190 | A / H1N1
ggccccctcaaagccgagtgcccagggactgcagcgtagacg
>A/Hubei/75/2009 | EPI_ISL_102191 | A / H1N1
ggccccctcaaagccgagtgcccagggactgcagcgtagacg
>A/Zhejiang/90/2009 | EPI_ISL_102298 | A / H1N1
ggccccctcaaagccgagtgcccagggactgcagcgtagacg
>A/India/Blore/2010 | EPI_ISL_104331 | A / H1N1
ggccccctcaaagccgagtgcccagggactgcagcgtagacg
>A/Capetown/60/2011 | EPI_ISL_104809 | A / H1N1
ggccccctcaaagccgagtgcccagggactgcagcgtagacg
>A/Pakistan/154/2009 | EPI_ISL_104874 | A / H1N1
ggccccctcaaagccgagtgcccagggactgcagcgtagacg
>A/Tianjinjinnan/SWL4141/2009 | EPI_ISL_108537 | A / H1N1
ggccccctcaaagccgagtgcccagggactgcagcgtagacg
>A/Maryland/10/2012 | EPI_ISL_111386 | A / H1N1
ggccccctcaaagccgagtgcccagggactgcagcgtagacg
>A/Colombia/1400/2011 | EPI_ISL_111388 | A / H1N1
ggccccctcaaagccgagtgcccagggactgcagcgtagacg
>A/Alberta/RV1242/2011 | EPI_ISL_115062 | A / H1N1
ggccccctcaaagccgagtgcccagggactgcagcgtagacg
>A/Puerto Rico/25/2011 | EPI_ISL_115079 | A / H1N1
ggccccctcaaagccgagtgcccagggactgcagcgtagacg
>A/Yamaguchi/248/2009 | EPI_ISL_123272 | A / H1N1
ggccccctcaaagccgagtgcccagggactgcagcgtagacg
>A/Brazil/1203/2012 | EPI_ISL_124946 | A / H1N1
ggccccctcaaagccgagtgcccagggactgcagcgtagacg
>A/Florida/38/2012 | EPI_ISL_129629 | A / H1N1
ggccccctcaaagccgagtgcccagggactgcagcgtagacg
>A/Brazil/7372/2012 | EPI_ISL_129699 | A / H1N1
ggccccctcaaagccgagtgcccagggactgcagcgtagacg
>A/Brazil/7372/2012 | EPI_ISL_129700 | A / H1N1
ggccccctcaaagccgagtgcccagggactgcagcgtagacg
>A/Argentina/40/2012 | EPI_ISL_127845 | A / H1N1
ggccccctcaaagccgagtgcccagggactgcagcgtagacg
>A/Argentina/41/2012 | EPI_ISL_128220 | A / H1N1
ggccccctcaaagccgagtgcccagggactgcagcgtagacg
>A/Brazil/7250/2012 | EPI_ISL_128225 | A / H1N1
ggccccctcaaagccgagtgcccagggactgcagcgtagacg
>A/Natal/119715/2012 | EPI_ISL_128974 | A / H1N1
ggccccctcaaagccgagtgcccagggactgcagcgtagacg
>A/Nebraska/10/2012 | EPI_ISL_129013 | A / H1N1
ggccccctcaaagccgagtgcccagggactgcagcgtagacg
>A/Brazil/7250/2012 | EPI_ISL_128966 | A / H1N1
ggccccctcaaagccgagtgcccagggactgcagcgtagacg
>A/Argentina/48/2012 | EPI_ISL_128964 | A / H1N1
ggccccctcaaagccgagtgcccagggactgcagcgtagacg
>A/Brazil/2320/2012 | EPI_ISL_128965 | A / H1N1
ggccccctcaaagccgagtgcccagggactgcagcgtagacg
>A/Brazil/9527/2012 | EPI_ISL_128967 | A / H1N1
ggccccctcaaagccgagtgcccagggactgcagcgtagacg
>A/Maryland/21/2012 | EPI_ISL_128973 | A / H1N1
ggccccctcaaagccgagtgcccagggactgcagcgtagacg
>A/Bolivia/1288/2012 | EPI_ISL_129628 | A / H1N1
ggccccctcaaagccgagtgcccagggactgcagcgtagacg
>A/Chiang Rai/312/2012 | EPI_ISL_132103 | A / H1N1
ggccccctcaaagccgagtgcccagggactgcagcgtagacg
>A/Chiang Rai/312/2012 | EPI_ISL_134826 | A / H1N1
ggccccctcaaagccgagtgcccagggactgcagcgtagacg
>A/Cambodia/13/2013 | EPI_ISL_139897 | A / H1N1
ggccccctcaaagccgagtgcccagggactgcagcgtagacg
>A/Cambodia/13/2013 | EPI_ISL_139895 | A / H1N1
ggccccctcaaagccgagtgcccagggactgcagcgtagacg
>A/Laos/050/2013 | EPI_ISL_144890 | A / H1N1
ggccccctcaaagccgagtgcccagggactgcagcgtagacg
>A/Brazil/3479/2012 | EPI_ISL_133154 | A / H1N1
ggccccctcaaagccgagtgcccagggactgcagcgtagacg
>A/YOKOHAMA/154/2012 | EPI_ISL_133539 | A / H1N1
ggccccctcaaagccgagtgcccagggactgcagcgtagacg
>A/Tanzania/2074/2012 | EPI_ISL_134833 | A / H1N1
ggccccctcaaagccgagtgcccagggactgcagcgtagacg
>A/India/2018/2012 | EPI_ISL_135816 | A / H1N1
ggccccctcaaagccgagtgcccagggactgcagcgtagacg
>A/Matagalpa/1076/2013 | EPI_ISL_145092 | A / H1N1
ggccccctcaaagccgagtgcccagggactgcagcgtagacg
>A/India/P131027/2013 | EPI_ISL_153079 | A / H1N1
ggccccctcaaagccgagtgcccagggactgcagcgtagacg
>A/Ghana/DILI-0902/2012 | EPI_ISL_134402 | A / H1N1
ggccccctcaaagccgagtgcccagggactgcagcgtagacg
>A/Ghana/DILI-0518/2012 | EPI_ISL_134401 | A / H1N1
ggccccctcaaagccgagtgcccagggactgcagcgtagacg
>A/Belgium/G860/2012 | EPI_ISL_134396 | A / H1N1
ggccccctcaaagccgagtgcccagggactgcagcgtagacg
>A/India/1027/2013 | EPI_ISL_164782 | A / H1N1
ggccccctcaaagccgagtgcccagggactgcagcgtagacg
>A/HYOGO/3177/2013 | EPI_ISL_145537 | A / H1N1
ggccccctcaaagccgagtgcccagggactgcagcgyagacg
>A/Tanzania/2085/2012 | EPI_ISL_135825 | A / H1N1
ggccccctcaaagccgagtgcccagggactgcagcgtagacg
>A/Surat Thani/16/2013 | EPI_ISL_138660 | A / H1N1
ggccccctcaaagccgagtgcccagggactgcagcgtagacg
>A/Laos/I650/2012 | EPI_ISL_134784 | A / H1N1
ggccccctcaaagccgagtgcccagggactgcagcgtagacg
>A/Cambodia/V0601312/2011 | EPI_ISL_140930 | A / H1N1
ggccccctcaaagccgagtgcccagggactgcagcgtagacg
>A/Cambodia/V0721310/2011 | EPI_ISL_140932 | A / H1N1
ggccccctcaaagccgagtgcccagggactgcagcgtagacg
>A/Minsk/1172/2013 | EPI_ISL_145426 | A / H1N1
ggccccctcaaagccgagtgcccagggactgcagcgtagacg
>A/Brazil/5672/2012 | EPI_ISL_145533 | A / H1N1
ggccccctcaaagccgagtgcccagggactgcagcgtagacg
>A/India/P132194/2013 | EPI_ISL_146127 | A / H1N1
ggccccctcaaagccgagtgcccagggactgcagcgtagacg
>A/Zhejiang/89w/2009 | EPI_ISL_146769 | A / H1N1
ggccccctcaaagccgagtgcccagggactgcagcgtagacg
>A/Jordan/30006/2012 | EPI_ISL_138533 | A / H1N1
ggccccctcaaagccgagtgcccagggactgcagcgtagacg
>A/Ukraine/523/2012 | EPI_ISL_134417 | A / H1N1
ggccccctcaaagccgagtgcccagggactgcagcgtagacg
>A/Slovakia/150/2011 | EPI_ISL_93755 | A / H1N1
ggccccctcaaagccgagtgcccagggactgcagcgtagacg
>A/Ghana/FS-10-3638/2010 | EPI_ISL_81330 | A / H1N1
ggccccctcaaagccgagtgcccagggactgcagcgtagacg
>A/Ghana/FS-10-4009/2010 | EPI_ISL_81334 | A / H1N1
ggccccctcaaagccgagtgcccagggactgcagcgtagacg
>A/Nordrhein-Westfalen/11/2010 | EPI_ISL_85960 | A / H1N1
ggccccctcaaagccgagtgcccagggactgcagcgtagacg
>A/Nordrhein-Westfalen/12/2010 | EPI_ISL_85961 | A / H1N1
ggccccctcaaagccgagtgcccagggactgcagcgtagacg
>A/Netherlands/492/2012 | EPI_ISL_131967 | A / H1N1
ggccccctcaaagccgagtgcccagggactgcagcgtagacg
>A/Netherlands/507/2012 | EPI_ISL_131968 | A / H1N1
ggccccctcaaagccgagtgcccagggactgcagcgtagacg
>A/Arizona/01/2014 | EPI_ISL_157137 | A / H1N1
ggccccctcaaagccgagtgcccagggactgcagcgtagacg
>A/Bermuda/524/2014 | EPI_ISL_163483 | A / H1N1
ggccccctcaaagccgagtgcccagggactgcagcgtagacg
>A/Bangkok/SIMI511/2010 | EPI_ISL_181411 | A / H1N1
ggccccctcaaagccgagtgcccagggactgcagcgtagacg
>A/Utah/41/2009 | EPI_ISL_62350 | A / H1N1
ggccccctcaaagccgagtgcccagggactgcagcgtagacg
>A/North Carolina/57/2009 | EPI_ISL_68756 | A / H1N1
ggccccctcwaagccgagtgcccagggactgcagcgtagacg
>A/Alaska/47/2009 | EPI_ISL_71345 | A / H1N1
ggccccctcaaagccgagtgcccagggactgcagcgtagacg
>A/KANAGAWA/64/2010 | EPI_ISL_79537 | A / H1N1
ggccccctcaaagccgagtgcccagggactgcagcgtagacg
>A/FUKUSHIMA/112/2010 | EPI_ISL_83230 | A / H1N1
ggccccctcaaagccgagtgcccagggactgcagcgtagacg
>A/Paris/1157/2010 | EPI_ISL_93454 | A / H1N1
ggccccctcaaagccgagtgcccagggactgcagcgtagacg
>A/Florida/16/2010 | EPI_ISL_99103 | A / H1N1
ggccccctcaaagccgagtgcccagggactgcagcgtagacg
>A/VICTORIA/2104/2009 | EPI_ISL_61941 | A / H1N1
ggccccctcaaagccgagtgcccagggactgcagcgtaracg
>A/Costa Rica/4635/2009 | EPI_ISL_62225 | A / H1N1
ggccccctcaaagccgagtgcccagggactgcagcgtagacg
>A/El Salvador/1123/2009 | EPI_ISL_62232 | A / H1N1
ggccccctcaaagccgagtgcccagggactgcagcgtagacg
>A/Wisconsin/629-D00859/2009 | EPI_ISL_75169 | A / H1N1
ggccccctcaaagccgagtgcccagggactgcagcgtagacg
>A/NIIGATA/529/2010 | EPI_ISL_77360 | A / H1N1
ggccccctcaaagccgagtgcccagggactgcagcgtagacg
>A/Delaware/05/2010 | EPI_ISL_85817 | A / H1N1
ggccccctcaaagccgagtgcccagggactgcagcgtagacg
>A/Arizona/02/2011 | EPI_ISL_90917 | A / H1N1
ggccccctcaaagccgagtgcccagggactgcagcgtagacg
>A/KOCHI/40/2011 | EPI_ISL_91488 | A / H1N1
ggccccctcaaagccgagtgcccagggactgcagcgtagacg
>A/Stockholm/47/2011 | EPI_ISL_102489 | A / H1N1
ggccccctcaaagccgagtgcccagggactgcagcgtagacg
>A/Bangladesh/3082/2012 | EPI_ISL_121455 | A / H1N1
ggccccctcaaagccgagtgcccagggactgcagcgtagacg
>A/Ethiopia/205/2012 | EPI_ISL_124936 | A / H1N1
ggccccctcaaagccgagtgcccagggactgcagcgtagacg
>A/Stockholm/28/2012 | EPI_ISL_129556 | A / H1N1
ggccccctcaaagccgagtgcccagggactgcagcgtagacg
>A/Bangladesh/4320/2012 | EPI_ISL_129631 | A / H1N1
ggccccctcaaagccgagtgcccagggactgcagcgtagacg
>A/Bangladesh/2249/2012 | EPI_ISL_129627 | A / H1N1
ggccccctcaaagccgagtgcccagggactgcagcgtagacg
>A/Bangladesh/2249/2012 | EPI_ISL_129693 | A / H1N1
ggccccctcaaagccgagtgcccagggactgcagcgtagacg
>A/Bangladesh/2362/2012 | EPI_ISL_129694 | A / H1N1
ggccccctcaaagccgagtgcccagggactgcagcgtagacg
>A/Bangladesh/4320/2012 | EPI_ISL_129696 | A / H1N1
ggccccctcaaagccgagtgcccagggactgcagcgtagacg
>A/Bangladesh/8063/2012 | EPI_ISL_129697 | A / H1N1
ggccccctcaaagccgagtgcccagggactgcagcgtagacg
>A/Bangladesh/2362/2012 | EPI_ISL_129760 | A / H1N1
ggccccctcaaagccgagtgcccagggactgcagcgtagacg
>A/Bangladesh/3348/2012 | EPI_ISL_129761 | A / H1N1
ggccccctcaaagccgagtgcccagggactgcagcgtagacg
>A/Bangladesh/6382/2013 | EPI_ISL_139489 | A / H1N1
ggccccctcaaagccgagtgcccagggactgcagcgtagacg
>A/Florida/11/2013 | EPI_ISL_142579 | A / H1N1
ggccccctcaaagccgagtgcccagggactgcagcgtagacg
>A/Bangladesh/3832/2012 | EPI_ISL_142867 | A / H1N1
ggccccctcaaagccgagtgcccagggactgcagcgtagacg
>A/Bangladesh/3348/2012 | EPI_ISL_129695 | A / H1N1
ggccccctcaaagccgagtgcccagggactgcagcgtagacg
>A/Hong Kong/5659/2012 | EPI_ISL_123461 | A / H1N1
ggccccctcaaagccgagtgcccagggactgcagcgtagacg
>A/Hong Kong/6293/2012 | EPI_ISL_123462 | A / H1N1
ggccccctcaaagccgagtgcccagggactgcagcgtagacg
>A/Hong Kong/6609/2012 | EPI_ISL_123463 | A / H1N1
ggccccctcaaagccgagtgcccagggactgcagcgtagacg
>A/Hong Kong/6747/2012 | EPI_ISL_123537 | A / H1N1
ggccccctcaaagccgagtgcccagggactgcagcgtagacg
>A/Hong Kong/6293/2012 | EPI_ISL_127847 | A / H1N1
ggccccctcaaagccgagtgcccagggactgcagcgtagacg
>A/Ethiopia/186/2012 | EPI_ISL_124948 | A / H1N1
ggccccctcaaagccgagtgcccagggactgcagcgtagacg
>A/Ethiopia/185/2012 | EPI_ISL_124941 | A / H1N1
ggccccctcaaagccgagtgcccagggactgcagcgtagacg
>A/North Carolina/20/2012 | EPI_ISL_125935 | A / H1N1
ggccccctcaaagccgagtgcccagggactgcagcgtagacg
>A/Ethiopia/180/2012 | EPI_ISL_124947 | A / H1N1
ggccccctcaaagccgagtgcccagggactgcagcgtagacg
>A/Ethiopia/198/2012 | EPI_ISL_124951 | A / H1N1
ggccccctcaaagccgagtgcccagggactgcagcgtagacg
>A/Bangladesh/2033/2012 | EPI_ISL_124940 | A / H1N1
ggccccctcaaagccgagtgcccagggactgcagcgtagacg
>A/Victoria/523/2012 | EPI_ISL_129015 | A / H1N1
ggccccctcaaagccgagtgcccagggactgcagcgtagacg
>A/Bangladesh/2021/2012 | EPI_ISL_129633 | A / H1N1
ggccccctcaaagccgagtgcccagggactgcagcgtagacg
>A/Bangladesh/2021/2012 | EPI_ISL_129692 | A / H1N1
ggccccctcaaagccgagtgcccagggactgcagcgtagacg
>A/Bangladesh/2021/2012 | EPI_ISL_131353 | A / H1N1
ggccccctcaaagccgagtgcccagggactgcagcgtagacg
>A/Bangladesh/2021/2012 | EPI_ISL_131790 | A / H1N1
ggccccctcaaagccgagtgcccagggactgcagcgtagacg
>A/Bangladesh/1329/2012 | EPI_ISL_129634 | A / H1N1
ggccccctcaaagccgagtgcccagggactgcagcgtagacg
>A/Bangladesh/1329/2012 | EPI_ISL_129691 | A / H1N1
ggccccctcaaagccgagtgcccagggactgcagcgtagacg
>A/Bangladesh/6154/2012 | EPI_ISL_132098 | A / H1N1
ggccccctcaaagccgagtgcccagggactgcagcgtagacg
>A/Bangladesh/6154/2012 | EPI_ISL_132698 | A / H1N1
ggccccctcaaagccgagtgcccagggactgcagcgtagacg
>A/Minnesota/16/2012 | EPI_ISL_132104 | A / H1N1
ggccccctcaaagccgagtgcccagggactgcagcgtagacg
>A/Alberta/RV2960/2012 | EPI_ISL_132701 | A / H1N1
ggccccctcaaagccgagtgcccagggactgcagcgtagacg
>A/Laos/839/2012 | EPI_ISL_138663 | A / H1N1
ggccccctcaaagccgagtgcccagggactgcagcgtagacg
>A/Kenya/104/2013 | EPI_ISL_142574 | A / H1N1
ggccccctcaaagccgagtgcccagggactgcagcgtagacg
>A/Norway/2552/2012 | EPI_ISL_134125 | A / H1N1
ggccccctcaaagccgagtgcccagggactgcagcgtagacg
>A/Norway/120/2013 | EPI_ISL_134121 | A / H1N1
ggccccctcaaagccgagtgcccagggactgcagcgtagacg
>A/Ethiopia/37/2012 | EPI_ISL_121243 | A / H1N1
ggccccctcaaagccgagtgcccagggactgcagcgtagacg
>A/New Hampshire/01/2010 | EPI_ISL_71405 | A / H1N1
ggccccctcaaagccgagtgcccagggactgcagcgtagacg
>A/Mexico/2208/2011 | EPI_ISL_94764 | A / H1N1
ggccccctcaaagccgagtgcccagggactgcagcgtagacg
>A/El Salvador/211/2009 | EPI_ISL_30137 | A / H1N1
ggccccctcaaagccgagtgcccagggactgcagcgtagacg
>A/Kenya/18/2009 | EPI_ISL_33577 | A / H1N1
ggccccctcaaagccgagtgcccagggactgcagcgtagacg
>A/Ontario/RV3181/2009 | EPI_ISL_66255 | A / H1N1
ggccccctcaaagccgagtgcccagggactgcagcgtagacg
>A/Ontario/RV3185/2009 | EPI_ISL_66256 | A / H1N1
ggccccctcaaagccgagtgcccagggactgcagcgtagacg
>A/Seychelles/106/2009 | EPI_ISL_35021 | A / H1N1
ggccccctcaaagccgagtgcccagggactgcagcgtagacg
>A/Ternopil/N10/2009 | EPI_ISL_62010 | A / H1N1
ggccccctcaaagccgagtgcccagggactgcagcgtagacg
>A/Ternopil/N11/2009 | EPI_ISL_62011 | A / H1N1
ggccccctcaaagccgagtgcccagggactgcagcgtagacg
>A/Maine/08/2009 | EPI_ISL_62265 | A / H1N1
ggccccctcaaagccgagtgcccagggactgcagcgtagacg
>A/Athens/INS85/2009 | EPI_ISL_71231 | A / H1N1
ggccccctcaaagccgagtgcccagggactgcagcgtagacg
>A/Athens/INS87/2009 | EPI_ISL_75109 | A / H1N1
ggccccctcaaagccgagtgcccagggactgcagcgtagacg
>A/Tallinn/INS181/2009 | EPI_ISL_75151 | A / H1N1
ggccccctcaaagccgagtgcccagggactgcagcgtagacg
>A/Arkhangelsk/CRIE-GNY/2009 | EPI_ISL_75790 | A / H1N1
ggccccctcaaagccgagtgcccagggactgcagcgtagacg
>A/Lipetsk/CRIE-BVV/2009 | EPI_ISL_75791 | A / H1N1
ggccccctcaaagccgagtgcccagggactgcagcgtagacg
>A/Saratov/07/2010 | EPI_ISL_77681 | A / H1N1
ggccccctcaaagccgagtgcccagggactgcagcgtagacg
>A/Saratov/07/2010 | EPI_ISL_77682 | A / H1N1
ggccccctcaaagccgagtgcccagggactgcagcgtagacg
>A/St. Petersburg/204/2010 | EPI_ISL_77683 | A / H1N1
ggccccctcaaagccgagtgcccagggactgcagcgtagacg
>A/St. Petersburg/204/2010 | EPI_ISL_77684 | A / H1N1
ggccccctcaaagccgagtgcccagggactgcagcgtagacg
>A/Ukraine/203/2009 | EPI_ISL_77714 | A / H1N1
ggccccctcaaagccgagtgcccagggactgcagcgtagacg
>A/St. Petersburg/204/2010 | EPI_ISL_79365 | A / H1N1
ggccccctcaaagccgagtgcccagggactgcagcgtagacg
>A/Zhejiang/93/2009 | EPI_ISL_102324 | A / H1N1
ggccccctcaaagccgagtgcccagggactgcagcgtagacg
>A/Russia/19/2009 | EPI_ISL_65051 | A / H1N1
ggccccctcaaagccgagtgcccagggactgcagcgtagacg
>A/Voronezh/01/2009 | EPI_ISL_70271 | A / H1N1
ggccccctcaaagccgagtgcccagggactgcagcgtagacg
>A/Aarhus/INS82/2009 | EPI_ISL_71230 | A / H1N1
ggccccctcaaagccgagtgcccagggactgcagcgtagacg
>A/Chile/6536/2009 | EPI_ISL_60789 | A / H1N1
ggccccctcaaagccgagtgcccagggactgcagcgtagacg
>A/Mexico City/WR1100N/2009 | EPI_ISL_61809 | A / H1N1
ggccccctcaaagccgagtgcccagggactgcagcgtagacg
>A/Chile/1579/2009 | EPI_ISL_64985 | A / H1N1
ggccccctcaaagccgagtgcccagggactgcagcgtagacg
>A/Chile/8945/2009 | EPI_ISL_33573 | A / H1N1
ggccccctcaaagccgagtgcccagggactgcagcgtagacg
>A/Chile/8949/2009 | EPI_ISL_33574 | A / H1N1
ggccccctcaaagccgagtgcccagggactgcagcgtagacg
>A/Chile/8976/2009 | EPI_ISL_33575 | A / H1N1
ggccccctcaaagccgagtgcccagggactgcagcgtagacg
>A/Chile/1175/2009 | EPI_ISL_33571 | A / H1N1
ggccccctcaaagccgagtgcccagggactgcagcgtagacg
>A/Chile/1174/2009 | EPI_ISL_32468 | A / H1N1
ggccccctcaaagccgagtgcccagggactgcagcgtagacg
>A/Chile/2408/2009 | EPI_ISL_32469 | A / H1N1
ggccccctcaaagccgagtgcccagggactgcagcgtagacg
>A/Chile/2085/2009 | EPI_ISL_32471 | A / H1N1
ggccccctcaaagccgagtgcccagggactgcagcgtagacg
>A/Chile/2095/2009 | EPI_ISL_32472 | A / H1N1
ggccccctcaaagccgagtgcccagggactgcagcgtagacg
>A/Chile/867/2009 | EPI_ISL_33572 | A / H1N1
ggccccctcaaagccgagtgcccagggactgcagcgtagacg
>A/Illinois/10/2009 | EPI_ISL_60800 | A / H1N1
ggccccctcaaagccgagtgcccagggactgcagcgtagacg
>A/Barbados/275/2009 | EPI_ISL_62212 | A / H1N1
ggccccctcaaagccgagtgcccagggactgcagcgtagacg
>A/Mississippi/03/2009 | EPI_ISL_62275 | A / H1N1
ggccccctcaaagccgagtgcccagggactgcagcgtagacg
>A/Nebraska/20/2009 | EPI_ISL_62281 | A / H1N1
ggccccctcaaagccgagtgcccagggactgcagcgtagacg
>A/New Hampshire/18/2009 | EPI_ISL_62286 | A / H1N1
ggccccctcaaagccgagtgcccagggactgcagcgtagacg
>A/New Mexico/06/2009 | EPI_ISL_62288 | A / H1N1
ggccccctcaaagccgagtgcccagggactgcagcgtagacg
>A/South Carolina/37/2009 | EPI_ISL_62323 | A / H1N1
ggccccctcaaagccgagtgcccagggactgcagcgtagacg
>A/Alaska/34/2009 | EPI_ISL_60851 | A / H1N1
ggccccctcaaagccgagtgcccagggactgcagcgtagacg
>A/Idaho/11/2009 | EPI_ISL_63247 | A / H1N1
ggccccctcaaagccgagtgcccagggactgcagcgtagacg
>A/Washington/29/2009 | EPI_ISL_63265 | A / H1N1
ggccccctcaaagccgagtgcccagggactgcagcgtagacg
>A/Washington/47/2009 | EPI_ISL_60830 | A / H1N1
ggccccctcaaagccgagtgcccagggactgcagcgtagacg
>A/Zavkhan/8299/2009 | EPI_ISL_63995 | A / H1N1
ggccccctcaaagccgagtgcccagggactgcagcgtagacg
>A/CHIBA-C/131/2009 | EPI_ISL_64495 | A / H1N1
ggccccctcaaagccgagtgcccagggactgcagcgtagacg
>A/Rhode Island/19/2009 | EPI_ISL_65023 | A / H1N1
ggccccctcaaagccgagtgcccagggactgcagcgtagacg
>A/South Dakota/11/2009 | EPI_ISL_65026 | A / H1N1
ggccccctcaaagccgagtgcccagggactgcagcgtagacg
>A/Utah/04/2009 | EPI_ISL_32031 | A / H1N1
ggccccctcaaagccgagtgcccagggactgcagcgtagacg
>A/Ethiopia/24/2009 | EPI_ISL_66259 | A / H1N1
ggccccctcaaagccgagtgcccagggactgcagcgtagacg
>A/Nevada/19/2009 | EPI_ISL_66662 | A / H1N1
ggccccctcaaagccgagtgcccagggactgcagcgtagacg
>A/Chile/2060/2009 | EPI_ISL_32470 | A / H1N1
ggccccctcaaagccgagtgcccagggactgcagcgtagacg
>A/Gyeongnam/11177/2009 | EPI_ISL_69007 | A / H1N1
ggccccctcaaagccgagtgcccagggactgcagcgtagacg
>A/Maine/14/2009 | EPI_ISL_69016 | A / H1N1
ggccccctcaaagccgagtgcccagggactgcagcgtagacg
>A/Texas/45/2009 | EPI_ISL_70244 | A / H1N1
ggccccctcaaagccgagtgcccagggactgcagcgtagacg
>A/Michigan/26/2009 | EPI_ISL_68770 | A / H1N1
ggccccctcaaagccgagtgcccagggactgcagcgtagacg
>A/St Petersburg/59/2009 | EPI_ISL_70268 | A / H1N1
ggccccctcaaagccgagtgcccagggactgcagcgtagacg
>A/Kansas/25/2009 | EPI_ISL_70331 | A / H1N1
ggccccctcaaagccgagtgcccagggactgcagcgtagacg
>A/Copenhagen/INS98/2009 | EPI_ISL_71235 | A / H1N1
ggccccctcaaagccgagtgcccagggactgcagcgtagacg
>A/New York/4944/2009 | EPI_ISL_71239 | A / H1N1
ggccccctcaaagccgagtgcccagggactgcagcgtagacg
>A/Alabama/01/2010 | EPI_ISL_71341 | A / H1N1
ggccccctcaaagccgagtgcccagggactgcagcgtagacg
>A/Alabama/01/2010 | EPI_ISL_73399 | A / H1N1
ggccccctcaaagccgagtgcccagggactgcagcgtagacg
>A/Georgia/01/2010 | EPI_ISL_71371 | A / H1N1
ggccccctcaaagccgagtgcccagggactgcagcgtagacg
>A/Georgia/04/2010 | EPI_ISL_73417 | A / H1N1
ggccccctcaaagccgagtgcccagggactgcagcgtagacg
>A/New York/109/2009 | EPI_ISL_71410 | A / H1N1
ggccccctcaaagccgagtgcccagggactgcagcgtagacg
>A/Texas/46192760/2009 | EPI_ISL_71862 | A / H1N1
ggccccctcaaagccgagtgcccagggactgcagcgtagacg
>A/Texas/JMS411/2009 | EPI_ISL_73538 | A / H1N1
ggccccctcaaagccgagtgcccagggactgcagcgtagacg
>A/Xinjiang-Wusu/SWL36/2009 | EPI_ISL_74582 | A / H1N1
ggccccctcaaagccgagtgcccagggactgcagcgtagacg
>A/Beijing-Huairou/SWL1805/2009 | EPI_ISL_74601 | A / H1N1
ggccccctcaaagccgagtgcccagggactgcagcgtagacg
>A/Athens/INS166/2009 | EPI_ISL_75107 | A / H1N1
ggccccctcaaagccgagtgcccagggactgcagcgtagacg
>A/Bonn/INS178/2010 | EPI_ISL_75113 | A / H1N1
ggccccctcaaagccgagtgcccagggactgcagcgtagacg
>A/IWATE/1030/2010 | EPI_ISL_77347 | A / H1N1
ggccccctcaaagccgagtgcccagggactgcagcgtagacg
>A/IWATE/1027/2010 | EPI_ISL_77375 | A / H1N1
ggccccctcaaagccgagtgcccagggactgcagcgtagacg
>A/TOCHIGI/87/2010 | EPI_ISL_77366 | A / H1N1
ggccccctcaaagccgagtgcccagggactgcagcgtagacg
>A/YAMANASHI/137/2010 | EPI_ISL_77369 | A / H1N1
ggccccctcaaagccgagtgcccagggactgcagcgtagacg
>A/Addis Ababa/WR2848N/2009 | EPI_ISL_78854 | A / H1N1
ggccccctcaaagccgagtgcccagggactgcagcgtagacg
>A/AKITA/5/2010 | EPI_ISL_79288 | A / H1N1
ggccccctcaaagccgagtgcccagggactgcagcgtagacg
>A/Colombia/7779/2010 | EPI_ISL_79705 | A / H1N1
ggccccctcaaagccgagtgcccagggactgcagcgtagacg
>A/Kenya/3863/2010 | EPI_ISL_79723 | A / H1N1
ggccccctcaaagccgagtgcccagggactgcagcgtagacg
>A/Kenya/0075/2009 | EPI_ISL_80501 | A / H1N1
ggccccctcaaagccgagtgcccagggactgcagcgtagacg
>A/Thailand/594/2010 | EPI_ISL_84186 | A / H1N1
ggccccctcaaagccgagtgcccagggactgcagcgtagacg
>A/NAGANO/2181/2010 | EPI_ISL_83738 | A / H1N1
ggccccctcaaagccgagtgcccagggactgcagcgtagacg
>A/Florida/08/2011 | EPI_ISL_88078 | A / H1N1
ggccccctcaaagccgagtgcccagggactgcagcgtagacg
>A/Iowa/01/2011 | EPI_ISL_88086 | A / H1N1
ggccccctcaaagccgagtgcccagggactgcagcgtagacg
>A/Georgia/02/2011 | EPI_ISL_89897 | A / H1N1
ggccccctcaaagccgagtgcccagggactgcagcgtagacg
>A/Wisconsin/17/2011 | EPI_ISL_89932 | A / H1N1
ggccccctcaaagccgagtgcccagggactgcagcgtagacg
>A/California/17/2011 | EPI_ISL_89892 | A / H1N1
ggccccctcaaagccgagtgcccagggactgcagcgtagacg
>A/England/119/2010 | EPI_ISL_85744 | A / H1N1
ggccccctcaaagccgagtgcccagggactgcagcgtagacg
>A/Taiwan/967/2011 | EPI_ISL_95072 | A / H1N1
ggccccctcaaagccgagtgcccagggactgcagcgtagacg
>A/Taiwan/1018/2011 | EPI_ISL_101903 | A / H1N1
ggccccctcaaagccgagtgcccagggactgcagcgtagacg
>A/Taiwan/1325/2011 | EPI_ISL_94417 | A / H1N1
ggccccctcaaagccgagtgcccagggactgcagcgtagacg
>A/Taiwan/733/2010 | EPI_ISL_84150 | A / H1N1
ggccccctcaaagccgagtgcccagggactgcagcgtagacg
>A/Taiwan/733/2010 | EPI_ISL_86017 | A / H1N1
ggccccctcaaagccgagtgcccagggactgcagcgtagacg
>A/Delaware/08/2010 | EPI_ISL_86030 | A / H1N1
ggccccctcaaagccgagtgcccagggactgcagcgtagacg
>A/Minnesota/15/2010 | EPI_ISL_86032 | A / H1N1
ggccccctcaaagccgagtgcccagggactgcagcgtagacg
>A/Oregon/04/2011 | EPI_ISL_89913 | A / H1N1
ggccccctcaaagccgagtgcccagggactgcagcgtagacg
>A/Iowa/18/2010 | EPI_ISL_86036 | A / H1N1
ggccccctcaaagccgagtgcccagggactgcagcgtagacg
>A/YOKOHAMA/29/2011 | EPI_ISL_87045 | A / H1N1
ggccccctcaaagccgagtgcccagggactgcagcgtagacg
>A/HIROSHIMA/17/2011 | EPI_ISL_87050 | A / H1N1
ggccccctcaaagccgagtgcccagggactgcagcgtagacg
>A/SAPPORO/19/2011 | EPI_ISL_89847 | A / H1N1
ggccccctcaaagccgagtgcccagggactgcagcgtagacg
>A/NIIGATA/51/2011 | EPI_ISL_89874 | A / H1N1
ggccccctcaaagccgagtgcccagggactgcagcgtagacg
>A/HOKKAIDO/12/2011 | EPI_ISL_89875 | A / H1N1
ggccccctcaaagccgagtgcccagggactgcagcgtagacg
>A/SAITAMA/177/2010 | EPI_ISL_94410 | A / H1N1
ggccccctcaaagccgagtgcccagggactgcagcgtagacg
>A/SAITAMA/179/2010 | EPI_ISL_94411 | A / H1N1
ggccccctcaaagccgagtgcccagggactgcagcgtagacg
>A/SAITAMA/88/2011 | EPI_ISL_94405 | A / H1N1
ggccccctcaaagccgagtgcccagggactgcagcgtagacg
>A/WAKAYAMA/23/2011 | EPI_ISL_89856 | A / H1N1
ggccccctcaaagccgagtgcccagggactgcagcgtagacg
>A/SAITAMA/160/2011 | EPI_ISL_94406 | A / H1N1
ggccccctcaaagccgagtgcccagggactgcaacgtagacg
>A/Alaska/09/2011 | EPI_ISL_88057 | A / H1N1
ggccccctcaaagccgagtgcccagggactgcagcgtagacg
>A/Delaware/08/2011 | EPI_ISL_88075 | A / H1N1
ggccccctcaaagccgagtgcccagggactgcagcgtagacg
>A/Ethiopia/217/2010 | EPI_ISL_88076 | A / H1N1
ggccccctcaaagccgagtgcccagggactgcagcgtagacg
>A/Nebraska/13/2011 | EPI_ISL_115075 | A / H1N1
ggccccctcaaagccgagtgcccagggactgcagcgtagacg
>A/New Hampshire/03/2011 | EPI_ISL_88119 | A / H1N1
ggccccctcaaagccgagtgcccagggactgcagcgtagacg
>A/St. Petersburg/11/2011 | EPI_ISL_89917 | A / H1N1
ggccccctcaaagccgagtgcccagggactgcagcgtagacg
>A/Washington/08/2011 | EPI_ISL_89926 | A / H1N1
ggccccctcaaagccgagtgcccagggactgcagcgtagacg
>A/Washington/08/2011 | EPI_ISL_89927 | A / H1N1
ggccccctcaaagccgagtgcccagggactgcagcgtagacg
>A/Pennsylvania/07/2011 | EPI_ISL_90951 | A / H1N1
ggccccctcaaagccgagtgcccagggactgcagcgtagacg
>A/Ukraine/130/2011 | EPI_ISL_90959 | A / H1N1
ggccccctcaaagccgagtgcccagggactacagcgtagacg
>A/India/4947/2011 | EPI_ISL_93611 | A / H1N1
ggccccctcaaagccgagtgcccagggactgcagcgtagacg
>A/Nonthaburi/78/2011 | EPI_ISL_95073 | A / H1N1
ggccccctcaaagccgagtgcccagggactgcagcgtagacg
>A/Nonthaburi/78/2011 | EPI_ISL_100059 | A / H1N1
ggccccctcaaagccgagtgcccagggactgcagcgtagacg
>A/Argentina/8836/2011 | EPI_ISL_96055 | A / H1N1
ggccccctcaaagccgagtgcccagggactgcagcgtagacg
>A/Santiago/14453/2011 | EPI_ISL_96069 | A / H1N1
ggccccctcaaagccgagtgcccagggactgcagcgtagacg
>A/Wyoming/01/2011 | EPI_ISL_86018 | A / H1N1
ggccccctcaaagccgagtgcccagggactgcagcgtagacg
>A/Pennsylvania/14/2011 | EPI_ISL_99152 | A / H1N1
ggccccctcaaagccgagtgcccagggactgcagcgtagacg
>A/Bangladesh/2110/2011 | EPI_ISL_100452 | A / H1N1
ggccccctcaaagccgagtgcccagggactgcagcgtagacg
>A/Bangladesh/2110/2011 | EPI_ISL_101245 | A / H1N1
ggccccctcaaagccgagtgcccagggactgcagcgtagacg
>A/Taiwan/552/2011 | EPI_ISL_101907 | A / H1N1
ggccccctcaaagccgagtgcccagggactgcagcgtagacg
>A/Zhejiang/77/2009 | EPI_ISL_102201 | A / H1N1
ggccccctcaaagccgagtgcccagggactgcagcgtagacg
>A/Zhejiang/85/2009 | EPI_ISL_102256 | A / H1N1
ggccccctcaaagccgagtgcccagggactgcagcgtagacg
>A/Ontario/RV0003/2011 | EPI_ISL_103213 | A / H1N1
ggccccctcaaagccgagtgcccagggactgcagcgtagacg
>A/Florida/01/2012 | EPI_ISL_103727 | A / H1N1
ggccccctcaaagccgagtgcccagggactgcagcgtagacg
>A/Ontario/RV117/2012 | EPI_ISL_107012 | A / H1N1
ggccccctcaaagccgagtgcccagggactgcagcgtagacg
>A/New York/14/2012 | EPI_ISL_121228 | A / H1N1
ggccccctcaaagccgagtgcccagggactgcagcgtagacg
>A/Ontario/RV117/2012 | EPI_ISL_125899 | A / H1N1
ggccccctcaaagccgagtgcccagggactgcagcgtagacg
>A/Illinois/03/2012 | EPI_ISL_120296 | A / H1N1
ggccccctcaaagccgagtgcccagggactgcagcgtagacg
>A/Illinois/03/2012 | EPI_ISL_121457 | A / H1N1
ggccccctcaaagccgagtgcccagggactgcagcgtagacg
>A/Alabama/01/2012 | EPI_ISL_103724 | A / H1N1
ggccccctcaaagccgagtgcccagggactgcagcgtagacg
>A/California/52/2011 | EPI_ISL_103725 | A / H1N1
ggccccctcaaagccgagtgcccagggactgcagcgtagacg
>A/Maine/01/2012 | EPI_ISL_103729 | A / H1N1
ggccccctcaaagccgagtgcccagggactgcagcgtagacg
>A/Mexico/210/2012 | EPI_ISL_103730 | A / H1N1
ggccccctcaaagccgagtgcccagggactgcagcgtagacg
>A/Mexico/3720/2011 | EPI_ISL_103731 | A / H1N1
ggccccctcaaagccgagtgcccagggactgcagcgtagacg
>A/Mexico/52/2011 | EPI_ISL_103732 | A / H1N1
ggccccctcaaagccgagtgcccagggactgcagcgtagacg
>A/Mexico/56/2011 | EPI_ISL_103733 | A / H1N1
ggccccctcaaagccgagtgcccagggactgcagcgtagacg
>A/Texas/04/2012 | EPI_ISL_103737 | A / H1N1
ggccccctcaaagccgagtgcccagggactgcagcgtagacg
>A/Texas/05/2012 | EPI_ISL_103738 | A / H1N1
ggccccctcaaagccgagtgcccagggactgcagcgtagacg
>A/Mexico/3723/2011 | EPI_ISL_103740 | A / H1N1
ggccccctcaaagccgagtgcccagggactgcagcgtagacg
>A/Mexico/254/2012 | EPI_ISL_103741 | A / H1N1
ggccccctcaaagccgagtgcccagggactgcagcgtagacg
>A/Texas/02/2012 | EPI_ISL_103215 | A / H1N1
ggccccctcaaagccgagtgcccagggactgcagcgtagacg
>A/California/12/2012 | EPI_ISL_105884 | A / H1N1
ggccccctcaaagccgagtgcccagggactgcagcgtagacg
>A/Delaware/01/2012 | EPI_ISL_105887 | A / H1N1
ggccccctcaaagccgagtgcccagggactgcagcgtagacg
>A/Georgia/03/2012 | EPI_ISL_107005 | A / H1N1
ggccccctcaaagccgagtgcccagggactgcagcgtagacg
>A/Wisconsin/06/2012 | EPI_ISL_107006 | A / H1N1
ggccccctcaaagccgagtgcccagggactgcagcgtagacg
>A/Mexico/430/2012 | EPI_ISL_107008 | A / H1N1
ggccccctcaaagccgagtgcccagggactgcagcgtagacg
>A/Mexico/52/2011 | EPI_ISL_107009 | A / H1N1
ggccccctcaaagccgagtgcccagggactgcagcgtagacg
>A/Maryland/03/2012 | EPI_ISL_107015 | A / H1N1
ggccccctcaaagccgagtgcccagggactgcagcgtagacg
>A/Texas/21/2012 | EPI_ISL_107020 | A / H1N1
ggccccctcaaagccgagtgcccagggactgcagcgtagacg
>A/Utah/09/2012 | EPI_ISL_107091 | A / H1N1
ggccccctcaaagccgagtgcccagggactgcagcgtagacg
>A/Mexico/254/2012 | EPI_ISL_108400 | A / H1N1
ggccccctcaaagccgagtgcccagggactgcagcgtagacg
>A/Oklahoma/01/2012 | EPI_ISL_111393 | A / H1N1
ggccccctcaaagccgagtgcccagggactgcagcgtagacg
>A/Idaho/05/2012 | EPI_ISL_111394 | A / H1N1
ggccccctcaaagccgagtgcccagggactgcagcgtagacg
>A/Washington/15/2012 | EPI_ISL_111398 | A / H1N1
ggccccctcaaagccgagtgcccagggactgcagcgtagacg
>A/Mexico/1474/2012 | EPI_ISL_115070 | A / H1N1
ggccccctcaaagccgagtgcccagggactgcagcgtagacg
>A/Mexico/1818/2012 | EPI_ISL_115071 | A / H1N1
ggccccctcaaagccgagtgcccagggactgcagcgtagacg
>A/Mexico/239/2011 | EPI_ISL_115072 | A / H1N1
ggccccctcaaagccgagtgcccagggactgcagcgtagacg
>A/Mexico/2440/2012 | EPI_ISL_115073 | A / H1N1
ggccccctcaaagccgagtgcccagggactgcagcgtagacg
>A/Texas/07/2012 | EPI_ISL_115084 | A / H1N1
ggccccctcaaagccgagtgcccagggactgcagcgtagacg
>A/Washington/19/2012 | EPI_ISL_117046 | A / H1N1
ggccccctcaaagccgagtgcccagggactgcagcgtagacg
>A/Kansas/07/2012 | EPI_ISL_117048 | A / H1N1
ggccccctcaaagccgagtgcccagggactgcagcgtagacg
>A/Texas/26/2012 | EPI_ISL_117346 | A / H1N1
ggccccctcaaagccgagtgcccagggactgcagcgtagacg
>A/Texas/30/2012 | EPI_ISL_117348 | A / H1N1
ggccccctcaaagccgagtgcccagggactgcagcgtagacg
>A/Texas/33/2012 | EPI_ISL_118685 | A / H1N1
ggccccctcaaagccgagtgcccagggactgcagcgtagacg
>A/Texas/29/2012 | EPI_ISL_117347 | A / H1N1
ggccccctcaaagccgagtgcccagggactgcagcgtagacg
>A/Texas/27/2012 | EPI_ISL_118689 | A / H1N1
ggccccctcaaagccgagtgcccagggactgcagcgtagacg
>A/Colorado/12/2012 | EPI_ISL_118696 | A / H1N1
ggccccctcaaagccgagtgcccagggactgcagcgtagacg
>A/Alaska/01/2012 | EPI_ISL_118699 | A / H1N1
ggccccctcaaagccgagtgcccagggactgcagcgtagacg
>A/Ohio/04/2012 | EPI_ISL_120217 | A / H1N1
ggccccctcaaagccgagtgcccagggactgcagcgtagacg
>A/Texas/37/2012 | EPI_ISL_120218 | A / H1N1
ggccccctcaaagccgagtgcccagggactgcagcgtagacg
>A/New Hampshire/07/2012 | EPI_ISL_120219 | A / H1N1
ggccccctcaaagccgagtgcccagggactgcagcgtagacg
>A/California/25/2012 | EPI_ISL_120220 | A / H1N1
ggccccctcaaagccgagtgcccagggactgcagcgtagacg
>A/Virginia/07/2012 | EPI_ISL_118700 | A / H1N1
ggccccctcaaagccgagtgcccagggactgcagcgtagacg
>A/Maryland/12/2012 | EPI_ISL_120299 | A / H1N1
ggccccctcaaagccgagtgcccagggactgcagcgtagacg
>A/New York/12/2012 | EPI_ISL_121226 | A / H1N1
ggccccctcaaagccgagtgcccagggactgcagcgtagacg
>A/New York/13/2012 | EPI_ISL_121227 | A / H1N1
ggccccctcaaagccgagtgcccagggactgcagcgtagacg
>A/Washington/22/2012 | EPI_ISL_121230 | A / H1N1
ggccccctcaaagccgagtgcccagggactgcagcgtagacg
>A/New Mexico/08/2012 | EPI_ISL_121231 | A / H1N1
ggccccctcaaagccgagtgcccagggactgcagcgtagacg
>A/New Hampshire/09/2012 | EPI_ISL_121237 | A / H1N1
ggccccctcaaagccgagtgcccagggactgcagcgtagacg
>A/Illinois/06/2012 | EPI_ISL_121238 | A / H1N1
ggccccctcaaagccgagtgcccagggactgcagcgtagacg
>A/Illinois/05/2012 | EPI_ISL_121240 | A / H1N1
ggccccctcaaagccgagtgcccagggactgcagcgtagacg
>A/Iowa/09/2012 | EPI_ISL_121244 | A / H1N1
ggccccctcaaagccgagtgcccagggactgcagcgtagacg
>A/Texas/47/2012 | EPI_ISL_121245 | A / H1N1
ggccccctcaaagccgagtgcccagggactgcagcgtagacg
>A/Nevada/17/2012 | EPI_ISL_121249 | A / H1N1
ggccccctcaaagccgagtgcccagggactgcagcgtagacg
>A/Texas/30/2012 | EPI_ISL_121441 | A / H1N1
ggccccctcaaagccgagtgcccagggactgcagcgtagacg
>A/Arizona/08/2012 | EPI_ISL_121442 | A / H1N1
ggccccctcaaagccgagtgcccagggactgcagcgtagacg
>A/Oregon/08/2012 | EPI_ISL_121445 | A / H1N1
ggccccctcaaagccgagtgcccagggactgcagcgtagacg
>A/Maine/06/2012 | EPI_ISL_121232 | A / H1N1
ggccccctcaaagccgagtgcccagggactgcagcgtagacg
>A/Pennsylvania/08/2012 | EPI_ISL_121450 | A / H1N1
ggccccctcaaagccgagtgcccagggactgcagcgtagacg
>A/Idaho/14/2012 | EPI_ISL_121451 | A / H1N1
ggccccctcaaagccgagtgcccagggactgcagcgtagacg
>A/New Jersey/03/2012 | EPI_ISL_121458 | A / H1N1
ggccccctcaaagccgagtgcccagggactgcagcgtagacg
>A/Virginia/11/2012 | EPI_ISL_121459 | A / H1N1
ggccccctcaaagccgagtgcccagggactgcagcgtagacg
>A/Utah/16/2012 | EPI_ISL_122107 | A / H1N1
ggccccctcaaagccgagtgcccagggactgcagcgtagacg
>A/Idaho/16/2012 | EPI_ISL_122120 | A / H1N1
ggccccctcaaagccgagtgcccagggactgcagcgtagacg
>A/El Salvador/530/2012 | EPI_ISL_122121 | A / H1N1
ggccccctcaaagccgagtgcccagggactgcagcgtagacg
>A/El Salvador/530/2012 | EPI_ISL_122123 | A / H1N1
ggccccctcaaagccgagtgcccagggactgcagcgtagacg
>A/New Mexico/14/2012 | EPI_ISL_124942 | A / H1N1
ggccccctcaaagccgagtgcccagggactgcagcgtagacg
>A/Mexico/5698/2012 | EPI_ISL_127850 | A / H1N1
ggccccctcaaagccgagtgcccagggactgcagcgtagacg
>A/Honduras/9720/2012 | EPI_ISL_128968 | A / H1N1
ggccccctcaaagccgagtgcccagggactgcagcgtagacg
>A/Belize/334/2012 | EPI_ISL_129010 | A / H1N1
ggccccctcaaagccgagtgcccagggactgcagcgtagacg
>A/Costa Rica/6288/2012 | EPI_ISL_129636 | A / H1N1
ggccccctcaaagccgagtgcccagggactgcagcgtagacg
>A/Costa Rica/6288/2012 | EPI_ISL_129670 | A / H1N1
ggccccctcaaagccgagtgcccagggactgcagcgtagacg
>A/Puerto Rico/43/2012 | EPI_ISL_129679 | A / H1N1
ggccccctcaaagccgagtgcccagggactgcagcgtagacg
>A/California/12/2012 | EPI_ISL_129747 | A / H1N1
ggccccctcaaagccgagtgcccagggactgcagcgtagacg
>A/North Dakota/01/2012 | EPI_ISL_111391 | A / H1N1
ggccccctcaaagccgagtgcccagggactgcagcgtagacg
>A/Texas/34/2012 | EPI_ISL_118686 | A / H1N1
ggccccctcaaagccgagtgcccagggactgcagcgtagacg
>A/Colorado/01/2012 | EPI_ISL_103726 | A / H1N1
ggccccctcaaagccgagtgcccagggactgcagcgtagacg
>A/Tennessee/02/2012 | EPI_ISL_107093 | A / H1N1
ggccccctcaaagccgagtgcccagggactgcagcgtagacg
>A/Wisconsin/02/2012 | EPI_ISL_107013 | A / H1N1
ggccccctcaaagccgagtgcccagggactgcagcgtagacg
>A/Missouri/03/2012 | EPI_ISL_105882 | A / H1N1
ggccccctcaaagccgagtgcccagggactgcagcgtagacg
>A/Missouri/04/2012 | EPI_ISL_107092 | A / H1N1
ggccccctcaaagccgagtgcccagggactgcagcgtagacg
>A/Kansas/04/2012 | EPI_ISL_111389 | A / H1N1
ggccccctcaaagccgagtgcccagggactgcagcgtagacg
>A/Alabama/06/2012 | EPI_ISL_118695 | A / H1N1
ggccccctcaaagccgagtgcccagggactgcagcgtagacg
>A/Idaho/03/2012 | EPI_ISL_105883 | A / H1N1
ggccccctcaaagccgagtgcccagggactgcagcgtagacg
>A/Colorado/14/2012 | EPI_ISL_121235 | A / H1N1
ggccccctcaaagccgagtgcccagggactgcagcgtagacg
>A/Colorado/14/2012 | EPI_ISL_125900 | A / H1N1
ggccccctcaaagccgagtgcccagggactgcagcgtagacg
>A/Dominican Republic/6551/2012 | EPI_ISL_129167 | A / H1N1
ggccccctcaaagccgagtgcccagggactgcagcgtagacg
>A/Dominican Republic/6493/2012 | EPI_ISL_129397 | A / H1N1
ggccccctcaaagccgagtgcccagggactgcagcgtagacg
>A/Dominican Republic/6493/2012 | EPI_ISL_129399 | A / H1N1
ggccccctcaaagccgagtgcccagggactgcagcgtagacg
>A/North Carolina/04/2012 | EPI_ISL_105886 | A / H1N1
ggccccctcaaagccgagtgcccagggactgcagcgtagacg
>A/Utah/06/2012 | EPI_ISL_105889 | A / H1N1
ggccccctcaaagccgagtgcccagggactgcagcgtagacg
>A/Nevada/06/2012 | EPI_ISL_107010 | A / H1N1
ggccccctcaaagccgagtgcccagggactgcagcgtagacg
>A/California/19/2012 | EPI_ISL_111390 | A / H1N1
ggccccctcaaagccgagtgcccagggactgcagcgtagacg
>A/Oregon/06/2012 | EPI_ISL_120221 | A / H1N1
ggccccctcaaagccgagtgcccagggactgcagcgtagacg
>A/Idaho/15/2012 | EPI_ISL_122117 | A / H1N1
ggccccctcaaagccgagtgcccagggactgcagcgtagacg
>A/Maryland/16/2012 | EPI_ISL_122119 | A / H1N1
ggccccctcaaagccgagtgcccagggactgcagcgtagacg
>A/Idaho/15/2012 | EPI_ISL_122125 | A / H1N1
ggccccctcaaagccgagtgcccagggactgcagcgtagacg
>A/Texas/18/2012 | EPI_ISL_105890 | A / H1N1
ggccccctcaaagccgagtgcccagggactgcagcgtagacg
>A/Nebraska/06/2012 | EPI_ISL_107007 | A / H1N1
ggccccctcaaagccgagtgcccagggactgcagcgtagacg
>A/Utah/08/2012 | EPI_ISL_107017 | A / H1N1
ggccccctcaaagccgagtgcccagggactgcagcgtagacg
>A/Kentucky/03/2012 | EPI_ISL_111387 | A / H1N1
ggccccctcaaagccgagtgcccagggactgcagcgtagacg
>A/Kentucky/07/2012 | EPI_ISL_121242 | A / H1N1
ggccccctcaaagccgagtgcccagggactgcagcgtagacg
>A/Texas/22/2012 | EPI_ISL_111395 | A / H1N1
ggccccctcaaagccgagtgcccagggactgcagcgtagacg
>A/New York/03/2012 | EPI_ISL_111396 | A / H1N1
ggccccctcaaagccgagtgcccagggactgcagcgtagacg
>A/Michigan/01/2012 | EPI_ISL_111397 | A / H1N1
ggccccctcaaagccgagtgcccagggactgcagcgtagacg
>A/Tennessee/05/2012 | EPI_ISL_117354 | A / H1N1
ggccccctcaaagccgagtgcccagggactgcagcgtagacg
>A/Illinois/08/2012 | EPI_ISL_121241 | A / H1N1
ggccccctcaaagccgagtgcccagggactgcagcgtagacg
>A/Guatemala/18/2012 | EPI_ISL_111399 | A / H1N1
ggccccctcaaagccgagtgcccagggactgcagcgtagacg
>A/Honduras/9746/2012 | EPI_ISL_128969 | A / H1N1
ggccccctcaaagccgagtgcccagggactgcagcgtagacg
>A/North Dakota/02/2012 | EPI_ISL_111400 | A / H1N1
ggccccctcaaagccgagtgcccagggactgcagcgtagacg
>A/Texas/23/2012 | EPI_ISL_115085 | A / H1N1
ggccccctcaaagccgagtgcccagggactgcagcgtagacg
>A/Texas/23/2012 | EPI_ISL_115086 | A / H1N1
ggccccctcaaagccgagtgcccagggactgcagcgtagacg
>A/Texas/23/2012 | EPI_ISL_129748 | A / H1N1
ggccccctcaaagccgagtgcccagggactgcagcgtagacg
>A/Georgia/08/2012 | EPI_ISL_117043 | A / H1N1
ggccccctcaaagccgagtgcccagggactgcagcgtagacg
>A/Georgia/08/2012 | EPI_ISL_121440 | A / H1N1
ggccccctcaaagccgagtgcccagggactgcagcgtagacg
>A/Maine/03/2012 | EPI_ISL_117050 | A / H1N1
ggccccctcaaagccgagtgcccagggactgcagcgtagacg
>A/Texas/35/2012 | EPI_ISL_118693 | A / H1N1
ggccccctcaaagccgagtgcccagggactgcagcgtagacg
>A/Idaho/07/2012 | EPI_ISL_117055 | A / H1N1
ggccccctcaaagccgagtgcccagggactgcagcgtagacg
>A/Florida/06/2012 | EPI_ISL_117054 | A / H1N1
ggccccctcaaagccgagtgcccagggactgcagcgtagacg
>A/South Carolina/13/2012 | EPI_ISL_128980 | A / H1N1
ggccccctcaaagccgagtgcccagggactgcagcgtagacg
>A/Rhode Island/04/2012 | EPI_ISL_117350 | A / H1N1
ggccccctcaaagccgagtgcccagggactgcagcgtagacg
>A/California/21/2012 | EPI_ISL_118684 | A / H1N1
ggccccctcaaagccgagtgcccagggactgcagcgtagacg
>A/Utah/11/2012 | EPI_ISL_118698 | A / H1N1
ggccccctcaaagccgagtgcccagggactgcagcgtagacg
>A/Texas/48/2012 | EPI_ISL_120297 | A / H1N1
ggccccctcaaagccgagtgcccagggactgcagcgtagacg
>A/Oklahoma/03/2012 | EPI_ISL_121229 | A / H1N1
ggccccctcaaagccgagtgcccagggactgcagcgtagacg
>A/Texas/36/2012 | EPI_ISL_120300 | A / H1N1
ggccccctcaaagccgagtgcccagggactgcagcgtagacg
>A/New York/11/2012 | EPI_ISL_121225 | A / H1N1
ggccccctcaaagccgagtgcccagggactgcagcgtagacg
>A/Louisiana/03/2012 | EPI_ISL_121248 | A / H1N1
ggccccctcaaagccgagtgcccagggactgcagcgtagacg
>A/Wisconsin/11/2012 | EPI_ISL_121233 | A / H1N1
ggccccctcaaagccgagtgcccagggactgcagcgtagacg
>A/Illinois/04/2012 | EPI_ISL_121236 | A / H1N1
ggccccctcaaagccgagtgcccagggactgcagcgtagacg
>A/Montana/09/2012 | EPI_ISL_121443 | A / H1N1
ggccccctcaaagccgagtgcccagggactgcagcgtagacg
>A/Iowa/12/2012 | EPI_ISL_121453 | A / H1N1
ggccccctcaaagccgagtgcccagggactgcagcgtagacg
>A/Florida/13/2012 | EPI_ISL_121456 | A / H1N1
ggccccctcaaagccgagtgcccagggactgcagcgtagacg
>A/New Mexico/12/2012 | EPI_ISL_122108 | A / H1N1
ggccccctcaaagccgagtgcccagggactgcagcgtagacg
>A/California/33/2012 | EPI_ISL_122109 | A / H1N1
ggccccctcaaagccgagtgcccagggactgcagcgtagacg
>A/Wisconsin/14/2012 | EPI_ISL_122122 | A / H1N1
ggccccctcaaagccgagtgcccagggactgcagcgtagacg
>A/Wisconsin/16/2012 | EPI_ISL_124950 | A / H1N1
ggccccctcaaagccgagtgcccagggactgcagcgtagacg
>A/Washington/24/2012 | EPI_ISL_124934 | A / H1N1
ggccccctcaaagccgagtgcccagggactgcagcgtagacg
>A/Puerto Rico/05/2012 | EPI_ISL_127844 | A / H1N1
ggccccctcaaagccgagtgcccagggactgcagcgtagacg
>A/Washington/24/2012 | EPI_ISL_128403 | A / H1N1
ggccccctcaaagccgagtgcccagggactgcagcgtagacg
>A/Washington/24/2012 | EPI_ISL_129016 | A / H1N1
ggccccctcaaagccgagtgcccagggactgcagcgtagacg
>A/Washington/24/2012 | EPI_ISL_124933 | A / H1N1
ggccccctcaaagccgagtgcccagggactgcagcgtagacg
>A/Washington/24/2012 | EPI_ISL_134841 | A / H1N1
ggccccctcaaagccgagtgcccagggactgcagcgtagacg
>A/Panama/310521/2012 | EPI_ISL_128975 | A / H1N1
ggccccctcaaagccgagtgcccagggactgcagcgtagacg
>A/Panama/310657/2012 | EPI_ISL_128977 | A / H1N1
ggccccctcaaagccgagtgcccagggactgcagcgtagacg
>A/Puerto Rico/39/2012 | EPI_ISL_129398 | A / H1N1
ggccccctcaaagccgagtgcccagggactgcagcgtagacg
>A/Puerto Rico/39/2012 | EPI_ISL_129547 | A / H1N1
ggccccctcaaagccgagtgcccagggactgcagcgtagacg
>A/South Carolina/15/2012 | EPI_ISL_129707 | A / H1N1
ggccccctcaaagccgagtgcccagggactgcagcgtagacg
>A/South Carolina/19/2012 | EPI_ISL_132105 | A / H1N1
ggccccctcaaagccgagtgcccagggactgcagcgtagacg
>A/South Carolina/20/2012 | EPI_ISL_132574 | A / H1N1
ggccccctcaaagccgagtgcccagggactgcagcgtagacg
>A/Peru/2023/2012 | EPI_ISL_133157 | A / H1N1
ggccccctcaaagccgagtgcccagggactgcagcgtagacg
>A/Peru/0505/2012 | EPI_ISL_133158 | A / H1N1
ggccccctcaaagccgagtgcccagggactgcagcgtagacg
>A/Peru/0429/2012 | EPI_ISL_133160 | A / H1N1
ggccccctcaaagccgagtgcccagggactgcagcgtagacg
>A/India/5756/2011 | EPI_ISL_103728 | A / H1N1
ggccccctcaaagccgagtgcccagggactgcagcgtagacg
>A/Nonthaburi/74/2012 | EPI_ISL_124935 | A / H1N1
ggccccctcaaagccgagtgcccagggactgcagcgtagacg
>A/India/1214/2012 | EPI_ISL_133163 | A / H1N1
ggccccctcaaagccgagtgcccagggactgcagcgtagacg
>A/India/P1114854/2011 | EPI_ISL_146135 | A / H1N1
ggccccctcaaagccgagtgcccagggactgcagcgtagacg
>A/India/447/2012 | EPI_ISL_128970 | A / H1N1
ggccccctcaaagccgagtgcccagggactgcagcgtagacg
>A/Stockholm/32/2012 | EPI_ISL_130232 | A / H1N1
ggccccctcaaagccgagtgcccagggactgcagcgtagacg
>A/India/5416/2012 | EPI_ISL_133153 | A / H1N1
ggccccctcaaagccgagtgcccagggactgcagcgtagacg
>A/India/P121778/2012 | EPI_ISL_146129 | A / H1N1
ggccccctcaaagccgagtgcccagggactgcagcgtagacg
>A/Blida/103/2012 | EPI_ISL_136324 | A / H1N1
ggccccctcaaagccgagtgcccagggactgcagcgtagacg
>A/California/16/2012 | EPI_ISL_107019 | A / H1N1
ggccccctcaaagccgagtgcccagggactgcagcgtagacg
>A/Tianjinnankai/SWL413/2010 | EPI_ISL_108539 | A / H1N1
ggccccctcaaagccgagtgcccagggactgcagcgtagacg
>A/Texas/24/2012 | EPI_ISL_115087 | A / H1N1
ggccccctcaaagccgagtgcccagggactgcagcgtagacg
>A/Texas/24/2012 | EPI_ISL_118692 | A / H1N1
ggccccctcaaagccgagtgcccagggactgcagcgtagacg
>A/Texas/31/2012 | EPI_ISL_118687 | A / H1N1
ggccccctcaaagccgagtgcccagggactgcagcgtagacg
>A/Massachusetts/05/2012 | EPI_ISL_120222 | A / H1N1
ggccccctcaaagccgagtgcccagggactgcagcgtagacg
>A/Iowa/11/2012 | EPI_ISL_121452 | A / H1N1
ggccccctcaaagccgagtgcccagggactgcagcgtagacg
>A/Florida/15/2012 | EPI_ISL_122124 | A / H1N1
ggccccctcaaagccgagtgcccagggactgcagcgtagacg
>A/Hong Kong/6610/2012 | EPI_ISL_123474 | A / H1N1
ggccccctcaaagccgagtgcccagggactgcagcgtagacg
>A/Brazil/8746/2012 | EPI_ISL_124945 | A / H1N1
ggccccctcaaagccgagtgcccagggactgcagcgtagacg
>A/Brazil/252/2012 | EPI_ISL_129635 | A / H1N1
ggccccctcaaagccgagtgcccagggactgcagcgtagacg
>A/Bangladesh/3341/2012 | EPI_ISL_124953 | A / H1N1
ggccccctcaaagccgagtgcccagggactgcagcgtagacg
>A/Bangladesh/9003/2012 | EPI_ISL_124949 | A / H1N1
ggccccctcaaagccgagtgcccagggactgcagcgtagacg
>A/Bangladesh/7354/2012 | EPI_ISL_132099 | A / H1N1
ggccccctcaaagccgagtgcccagggactgcagcgtagacg
>A/Bangladesh/7354/2012 | EPI_ISL_132700 | A / H1N1
ggccccctcaaagccgagtgcccagggactgcagcgtagacg
>A/Bangladesh/1027/2012 | EPI_ISL_124943 | A / H1N1
ggccccctcaaagccgagtgcccagggactgcagcgtagacg
>A/Jamaica/764/2012 | EPI_ISL_127849 | A / H1N1
ggccccctcaaagccgagtgcccagggactgcagcgtagacg
>A/Puerto Rico/06/2012 | EPI_ISL_127848 | A / H1N1
ggccccctcaaagccgagtgcccagggactgcagcgtagacg
>A/Puerto Rico/06/2012 | EPI_ISL_128979 | A / H1N1
ggccccctcaaagccgagtgcccagggactgcagcgtagacg
>A/Panama/310630/2012 | EPI_ISL_128976 | A / H1N1
ggccccctcaaagccgagtgcccagggactgcagcgtagacg
>A/India/449/2012 | EPI_ISL_129011 | A / H1N1
ggccccctcaaagccgagtgcccagggactgcagcgtagacg
>A/India/7764/2012 | EPI_ISL_128972 | A / H1N1
ggccccctcaaagccgagtgcccagggactgcagcgtagacg
>A/Pennsylvania/25/2012 | EPI_ISL_132705 | A / H1N1
ggccccctcaaagccgagtgcccagggactgcagcgtagacg
>A/New Jersey/11/2012 | EPI_ISL_134418 | A / H1N1
ggccccctcaaagccgagtgcccagggactgcagcgtagacg
>A/Pennsylvania/31/2012 | EPI_ISL_134761 | A / H1N1
ggccccctcaaagccgagtgcccagggactgcagcgtagacg
>A/Pennsylvania/31/2012 | EPI_ISL_134419 | A / H1N1
ggccccctcaaagccgagtgcccagggactgcagcgtagacg
>A/Georgia/01/2013 | EPI_ISL_135813 | A / H1N1
ggccccctcaaagccgagtgcccagggactgcagcgtagacg
>A/Tennessee/01/2013 | EPI_ISL_136469 | A / H1N1
ggccccctcaaagccgagtgcccagggactgcagcgtagacg
>A/New York/02/2013 | EPI_ISL_138657 | A / H1N1
ggccccctcaaagccgagtgcccagggactgcagcgtagacg
>A/Maryland/02/2013 | EPI_ISL_138670 | A / H1N1
ggccccctcaaagccgagtgcccagggactgcagcgtagacg
>A/Pennsylvania/04/2013 | EPI_ISL_138724 | A / H1N1
ggccccctcaaagccgagtgcccagggactgcagcgtagacg
>A/North Carolina/03/2013 | EPI_ISL_138732 | A / H1N1
ggccccctcaaagccgagtgcccagggactgcagcgtagacg
>A/Nebraska/05/2013 | EPI_ISL_138733 | A / H1N1
ggccccctcaaagccgagtgcccagggactgcagcgtagacg
>A/Pennsylvania/01/2013 | EPI_ISL_139491 | A / H1N1
ggccccctcaaagccgagtgcccagggactgcagcgtagacg
>A/Kansas/03/2013 | EPI_ISL_139899 | A / H1N1
ggccccctcaaagccgagtgcccagggactgcagcgtagacg
>A/New Jersey/04/2013 | EPI_ISL_139900 | A / H1N1
ggccccctcaaagccgagtgcccagggactgcagcgtagacg
>A/Sweden/3/2013 | EPI_ISL_141603 | A / H1N1
ggccccctcaaagccgagtgcccagggactgcagcgtagacg
>A/Pennsylvania/05/2013 | EPI_ISL_142571 | A / H1N1
ggccccctcaaagccgagtgcccagggactgcagcgtagacg
>A/Louisiana/05/2013 | EPI_ISL_142581 | A / H1N1
ggccccctcaaagccgagtgcccagggactgcagcgtagacg
>A/India/2213/2013 | EPI_ISL_143240 | A / H1N1
ggccccctcaaagccgagtgcccagggactgcagcgtagacg
>A/India/4180/2013 | EPI_ISL_143241 | A / H1N1
ggccccctcaaagccgagtgcccagggactgcagcgtagacg
>A/Hawaii/01/2013 | EPI_ISL_143245 | A / H1N1
ggccccctcaaagccgagtgcccagggactgcagcgtagacg
>A/Bolivia/559/2013 | EPI_ISL_144291 | A / H1N1
ggccccctcaaagccgagtgcccagggactgcagcgtagacg
>A/Brazil/3441/2013 | EPI_ISL_144292 | A / H1N1
ggccccctcaaagccgagtgcccagggactgcagcgtagacg
>A/HIROSHIMA/19/2013 | EPI_ISL_143715 | A / H1N1
ggccccctcaaagccgagtgcccagggactgcagcgtagacg
>A/Florida/16/2013 | EPI_ISL_144888 | A / H1N1
ggccccctcaaagccgagtgcccagggactgcagcgtagacg
>A/Florida/16/2013 | EPI_ISL_144891 | A / H1N1
ggccccctcaaagccgagtgcccagggactgcagcgtagacg
>A/Bolivia/559/2013 | EPI_ISL_144963 | A / H1N1
ggccccctcaaagccgagtgcccagggactgcagcgtagacg
>A/Suriname/107/2013 | EPI_ISL_144964 | A / H1N1
ggccccctcaaagccgagtgcccagggactgcagcgtagacg
>A/Kentucky/05/2013 | EPI_ISL_144966 | A / H1N1
ggccccctcaaagccgagtgcccagggactgcagcgtagacg
>A/South Carolina/01/2013 | EPI_ISL_145025 | A / H1N1
ggccccctcaaagccgagtgcccagggactgcagcgtagacg
>A/Managua/687/2013 | EPI_ISL_145031 | A / H1N1
ggccccctcaaagccgagtgcccagggactgcagcgtagacg
>A/Brazil/0301/2013 | EPI_ISL_145093 | A / H1N1
ggccccctcaaagccgagtgcccagggactgcagcgtagacg
>A/Indiana/20/2013 | EPI_ISL_145103 | A / H1N1
ggccccctcaaagccgagtgcccagggactgcagcgtagacg
>A/Brazil/0737/2013 | EPI_ISL_145107 | A / H1N1
ggccccctcaaagccgagtgcccagggactgcagcgtagacg
>A/Wisconsin/12/2013 | EPI_ISL_145252 | A / H1N1
ggccccctcaaagccgagtgcccagggactgcagcgtagacg
>A/Nevada/06/2013 | EPI_ISL_145258 | A / H1N1
ggccccctcaaagccgagtgcccagggactgcagcgtagacg
>A/North Carolina/08/2013 | EPI_ISL_145259 | A / H1N1
ggccccctcaaagccgagtgcccagggactgcagcgtagacg
>A/Venezuela/10/2013 | EPI_ISL_145261 | A / H1N1
ggccccctcaaagccgagtgcccagggactgcagcgtagacg
>A/SOUTH AUSTRALIA/18/2013 | EPI_ISL_145315 | A / H1N1
ggccccctcaaagccgagtgcccagggactgcagcgtagacg
>A/South Africa/3626/2013 | EPI_ISL_145448 | A / H1N1
ggccccctcaaagccgagtgcccagggactgcagcgtagacg
>A/Norway/2417/2013 | EPI_ISL_145435 | A / H1N1
ggccccctcaaagccgagtgcccagggactgcagcgtagacg
>A/South Africa/3626/2013 | EPI_ISL_145447 | A / H1N1
ggccccctcaaagccgagtgcccagggactgcagcgtagacg
>A/South Africa/3686/2013 | EPI_ISL_145449 | A / H1N1
ggccccctcaaagccgagtgcccagggactgcagcgtagacg
>A/Bolivia/559/2013 | EPI_ISL_145499 | A / H1N1
ggccccctcaaagccgagtgcccagggactgcagcgtagacg
>A/Bolivia/559/2013 | EPI_ISL_145507 | A / H1N1
ggccccctcaaagccgagtgcccagggactgcagcgtagacg
>A/Utah/08/2013 | EPI_ISL_145519 | A / H1N1
ggccccctcaaagccgagtgcccagggactgcagcgtagacg
>A/Venezuela/19/2013 | EPI_ISL_145520 | A / H1N1
ggccccctcaaagccgagtgcccagggactgcagcgtagacg
>A/Nevada/06/2013 | EPI_ISL_145521 | A / H1N1
ggccccctcaaagccgagtgcccagggactgcagcgtagacg
>A/Wisconsin/12/2013 | EPI_ISL_145522 | A / H1N1
ggccccctcaaagccgagtgcccagggactgcagcgtagacg
>A/Mexico/2410/2013 | EPI_ISL_145636 | A / H1N1
ggccccctcaaagccgagtgcccagggactgcagcgtagacg
>A/California/24/2013 | EPI_ISL_145662 | A / H1N1
ggccccctcaaagccgagtgcccagggactgcagcgtagacg
>A/Florida/38/2013 | EPI_ISL_145663 | A / H1N1
ggccccctcaaagccgagtgcccagggactgcagcgtagacg
>A/Dominican Republic/7548/2013 | EPI_ISL_148732 | A / H1N1
ggccccctcaaagccgagtgcccagggactgcagcgtagacg
>A/Texas/26/2013 | EPI_ISL_149353 | A / H1N1
ggccccctcaaagccgagtgcccagggactgcagcgtagacg
>A/Missouri/06/2013 | EPI_ISL_150036 | A / H1N1
ggccccctcaaagccgagtgcccagggactgcagcgtagacg
>A/New Jersey/09/2013 | EPI_ISL_150037 | A / H1N1
ggccccctcaaagccgagtgcccagggactgcagcgtagacg
>A/Paraguay/91/2013 | EPI_ISL_150041 | A / H1N1
ggccccctcaaagccgagtgcccagggactgcagcgtagacg
>A/Louisiana/07/2013 | EPI_ISL_150042 | A / H1N1
ggccccctcaaagccgagtgcccagggactgcagcgtagacg
>A/Louisiana/08/2013 | EPI_ISL_150043 | A / H1N1
ggccccctcaaagccgagtgcccagggactgcagcgtagacg
>A/Alaska/07/2013 | EPI_ISL_149773 | A / H1N1
ggccccctcaaagccgagtgcccagggactgcagcgtagacg
>A/South Carolina/02/2013 | EPI_ISL_150163 | A / H1N1
ggccccctcaaagccgagtgcccagggactgcagcgtagacg
>A/India/3743/2013 | EPI_ISL_150164 | A / H1N1
ggccccctcaaagccgagtgcccagggactgcagcgtagacg
>A/Alabama/08/2013 | EPI_ISL_150168 | A / H1N1
ggccccctcaaagccgagtgcccagggactgcagcgtagacg
>A/South Carolina/04/2013 | EPI_ISL_150288 | A / H1N1
ggccccctcaaagccgagtgcccagggactgcagcgtagacg
>A/Georgia/05/2013 | EPI_ISL_150289 | A / H1N1
ggccccctcaaagccgagtgcccagggactgcagcgtagacg
>A/Colorado/04/2013 | EPI_ISL_150290 | A / H1N1
ggccccctcaaagccgagtgcccagggactgcagcgtagacg
>A/Illinois/04/2013 | EPI_ISL_150291 | A / H1N1
ggccccctcaaagccgagtgcccagggactgcagcgtagacg
>A/India/1968/2013 | EPI_ISL_150294 | A / H1N1
ggccccctcaaagccgagtgcccagggactgcagcgtagacg
>A/Louisiana/10/2013 | EPI_ISL_150298 | A / H1N1
ggccccctcaaagccgagtgcccagggactgcagcgtagacg
>A/South Carolina/03/2013 | EPI_ISL_150612 | A / H1N1
ggccccctcaaagccgagtgcccagggactgcagcgtagacg
>A/Utah/10/2013 | EPI_ISL_150613 | A / H1N1
ggccccctcaaagccgagtgcccagggactgcagcgtagacg
>A/South Dakota/02/2013 | EPI_ISL_150616 | A / H1N1
ggccccctcaaagccgagtgcccagggactgcagcgtagacg
>A/NEWCASTLE/33/2013 | EPI_ISL_151572 | A / H1N1
ggccccctcaaagccgagtgcccagggactgcagcgtagacg
>A/Kansas/06/2013 | EPI_ISL_151830 | A / H1N1
ggccccctcaaagccgagtgcccagggactgcagcgtagacg
>A/Wyoming/09/2013 | EPI_ISL_151831 | A / H1N1
ggccccctcaaagccgagtgcccagggactgcagcgtagacg
>A/Louisiana/13/2013 | EPI_ISL_151838 | A / H1N1
ggccccctcaaagccgagtgcccagggactgcagcgtagacg
>A/New York/09/2013 | EPI_ISL_151840 | A / H1N1
ggccccctcaaagccgagtgcccagggactgcagcgtagacg
>A/Michigan/08/2013 | EPI_ISL_151855 | A / H1N1
ggccccctcaaagccgagtgcccagggactgcagcgtagacg
>A/Indiana/28/2013 | EPI_ISL_152919 | A / H1N1
ggccccctcaaagccgagtgcccagggactgcagcgtagacg
>A/Pennsylvania/32/2013 | EPI_ISL_153092 | A / H1N1
ggccccctcaaagccgagtgcccagggactgcagcgtagacg
>A/Wyoming/07/2013 | EPI_ISL_153100 | A / H1N1
ggccccctcaaagccgagtgcccagggactgcagcgtagacg
>A/Massachusetts/18/2013 | EPI_ISL_153102 | A / H1N1
ggccccctcaaagccgagtgcccagggactgcagcgtagacg
>A/Arkansas/23/2013 | EPI_ISL_153103 | A / H1N1
ggccccctcaaagccgagtgcccagggactgcagcgtagacg
>A/Wyoming/07/2013 | EPI_ISL_153104 | A / H1N1
ggccccctcaaagccgagtgcccagggactgcagcgtagacg
>A/Delaware/15/2013 | EPI_ISL_153124 | A / H1N1
ggccccctcaaagccgagtgcccagggactgcagcgtagacg
>A/Kentucky/12/2013 | EPI_ISL_153366 | A / H1N1
ggccccctcaaagccgagtgcccagggactgcagcgtagacg
>A/Oklahoma/14/2013 | EPI_ISL_153370 | A / H1N1
ggccccctcaaagccgagtgcccagggactgcagcgtagacg
>A/Maryland/17/2013 | EPI_ISL_153373 | A / H1N1
ggccccctcaaagccgagtgcccagggactgcagcgtagacg
>A/Michigan/15/2013 | EPI_ISL_153374 | A / H1N1
ggccccctcaaagccgagtgcccagggactgcagcgtagacg
>A/Wisconsin/35/2013 | EPI_ISL_153376 | A / H1N1
ggccccctcaaagccgagtgcccagggactgcagcgtagacg
>A/Latvia/01009567/2014 | EPI_ISL_153932 | A / H1N1
ggccccctcaaagccgagtgcccagggactgcagcgtagacg
>A/England/640/2013 | EPI_ISL_153186 | A / H1N1
ggccccctcaaagccgagtgcccagggactgcagcgtagacg
>A/Norway/3073/2013 | EPI_ISL_153192 | A / H1N1
ggccccctcaaagccgagtgcccagggactgcagcgtagacg
>A/Moscow/18/2013 | EPI_ISL_153191 | A / H1N1
ggccccctcaaagccgagtgcccagggactgcagcgtagacg
>A/Lyon-CHU/46.08/2013 | EPI_ISL_153190 | A / H1N1
ggccccctcaaagccgagtgcccagggactgcagcgtagacg
>A/OSAKA/40/2013 | EPI_ISL_154438 | A / H1N1
ggccccctcaaagccgagtgcccagggactgcagcgtagacg
>A/YOKOHAMA/161/2013 | EPI_ISL_154450 | A / H1N1
ggccccctcaaagccgagtgcccagggactgcagcgtagacg
>A/YOKOHAMA/162/2013 | EPI_ISL_154452 | A / H1N1
ggccccctcaaagccgagtgcccagggactgcagcgtagacg
>A/YOKOHAMA/163/2013 | EPI_ISL_154455 | A / H1N1
ggccccctcaaagccgagtgcccagggactgcagcgtagacg
>A/TOKYO/32434/2013 | EPI_ISL_154460 | A / H1N1
ggccccctcaaagccgagtgcccagggactgcagcgtagacg
>A/Belgium/14G0004/2014 | EPI_ISL_154712 | A / H1N1
ggccccctcaaagccgagtgcccagggactgcagcgtagacg
>A/Kazakhstan/3271/2013 | EPI_ISL_154722 | A / H1N1
ggccccctcaaagccgagtgcccagggactgcagcgtagacg
>A/Kazakhstan/3348/2013 | EPI_ISL_154726 | A / H1N1
ggccccctcaaagccgagtgcccagggactgcagcgtagacg
>A/Georgia/25/2013 | EPI_ISL_154787 | A / H1N1
ggccccctcaaagccgagtgcccagggactgcagcgtagacg
>A/North Carolina/21/2013 | EPI_ISL_154794 | A / H1N1
ggccccctcaaagccgagtgcccagggactgcagcgtagacg
>A/Florida/73/2013 | EPI_ISL_154799 | A / H1N1
ggccccctcaaagccgagtgcccagggactgcagcgtagacg
>A/Malmoe/1/2014 | EPI_ISL_155009 | A / H1N1
ggccccctcaaagccgagtgcccagggactgcagcgtagacg
>A/Alabama/01/2014 | EPI_ISL_155011 | A / H1N1
ggccccctcaaagccgagtgcccagggactgcagcgtagacg
>A/Georgia/17/2013 | EPI_ISL_155015 | A / H1N1
ggccccctcaaagccgagtgcccagggactgcagcgtagacg
>A/Mexico/3280/2013 | EPI_ISL_155019 | A / H1N1
ggccccctcaaagccgagtgcccagggactgcagcgtagacg
>A/Michigan/02/2014 | EPI_ISL_155020 | A / H1N1
ggccccctcaaagccgagtgcccagggactgcagcgtagacg
>A/Nevada/02/2014 | EPI_ISL_155024 | A / H1N1
ggccccctcaaagccgagtgcccagggactgcagcgtagacg
>A/Vietnam/CD309/2013 | EPI_ISL_155036 | A / H1N1
ggccccctcaaagccgagtgcccagggactgcagcgtagacg
>A/Florida/73/2013 | EPI_ISL_155014 | A / H1N1
ggccccctcaaagccgagtgcccagggactgcagcgtagacg
>A/El Salvador/2388/2013 | EPI_ISL_155659 | A / H1N1
ggccccctcaaagccgagtgcccagggactgcagcgtagacg
>A/Washington/04/2014 | EPI_ISL_155664 | A / H1N1
ggccccctcaaagccgagtgcccagggactgcagcgtagacg
>A/El Salvador/2360/2013 | EPI_ISL_157043 | A / H1N1
ggccccctcaaagccgagtgcccagggactgcagcgtagacg
>A/Louisiana/36/2013 | EPI_ISL_157070 | A / H1N1
ggccccctcaaagccgagtgcccagggactgcagcgtagacg
>A/Louisiana/37/2013 | EPI_ISL_157071 | A / H1N1
ggccccctcaaagccgagtgcccagggactgcagcgtagacg
>A/Louisiana/35/2013 | EPI_ISL_157075 | A / H1N1
ggccccctcaaagccgagtgcccagggactgcagcgtagacg
>A/Virginia/02/2014 | EPI_ISL_157136 | A / H1N1
ggccccctcaaagccgagtgcccagggactgcagcgtagacg
>A/Wisconsin/04/2014 | EPI_ISL_157475 | A / H1N1
ggccccctcaaagccgagtgcccagggactgcagcgtagacg
>A/Alaska/32/2013 | EPI_ISL_157481 | A / H1N1
ggccccctcaaagccgagtgcccagggactgcagcgtagacg
>A/Oklahoma/01/2014 | EPI_ISL_157143 | A / H1N1
ggccccctcaaagccgagtgcccagggactgcagcgtagacg
>A/Saint-Petersburg/RII469S/2014 | EPI_ISL_158775 | A / H1N1
ggccccctcaaagccgagtgcccagggactgcagcgtagacg
>A/Saint-Petersburg/RII06/2014 | EPI_ISL_158817 | A / H1N1
ggccccctcaaagccgagtgcccagggactgcagcgtagacg
>A/Delaware/01/2014 | EPI_ISL_158911 | A / H1N1
ggccccctcaaagccgagtgcccagggactgcagcgtagacg
>A/Kansas/03/2014 | EPI_ISL_158914 | A / H1N1
ggccccctcaaagccgagtgcccagggactgcagcgtagacg
>A/Kansas/02/2014 | EPI_ISL_158948 | A / H1N1
ggccccctcaaagccgagtgcccagggactgcagcgtagacg
>A/Louisiana/08/2013 | EPI_ISL_156764 | A / H1N1
ggccccctcaaagccgagtgcccagggactgcagcgtagacg
>A/Utah/02/2014 | EPI_ISL_159051 | A / H1N1
ggccccctcaaagccgagtgcccagggactgcagcgtagacg
>A/Pennsylvania/18/2014 | EPI_ISL_159345 | A / H1N1
ggccccctcaaagccgagtgcccagggactgcagcgtagacg
>A/Delaware/02/2014 | EPI_ISL_159352 | A / H1N1
ggccccctcaaagccgagtgcccagggactgcagcgtagacg
>A/Montana/02/2014 | EPI_ISL_159357 | A / H1N1
ggccccctcaaagccgagtgcccagggactgcagcgtagacg
>A/Pennsylvania/25/2014 | EPI_ISL_159681 | A / H1N1
ggccccctcaaagccgagtgcccagggactgcagcgtagacg
>A/Minnesota/03/2014 | EPI_ISL_159688 | A / H1N1
ggccccctcaaagccgagtgcccagggactgcagcgtagacg
>A/SOUTH AUSTRALIA/96/2013 | EPI_ISL_161298 | A / H1N1
ggccccctcaaagccgagtgcccagggactgcagcgtagacg
>A/SRI LANKA/61/2013 | EPI_ISL_161866 | A / H1N1
ggccccctcaaagccgagtgcccagggactgcagcgtagacg
>A/Missouri/06/2014 | EPI_ISL_162633 | A / H1N1
ggccccctcaaagccgagtgcccagggactgcagcgtagacg
>A/Missouri/05/2014 | EPI_ISL_162637 | A / H1N1
ggccccctcaaagccgagtgcccagggactgcagcgtagacg
>A/Ethiopia/969/2014 | EPI_ISL_162654 | A / H1N1
ggccccctcaaagccgagtgcccagggactgcagcgtagacg
>A/Kenya/103/2014 | EPI_ISL_163488 | A / H1N1
ggccccctcaaagccgagtgcccagggactgcagcgtagacg
>A/Missouri/02/2014 | EPI_ISL_159529 | A / H1N1
ggccccctcaaagccgagtgcccagggactgcagcgtagacg
>A/North Carolina/11/2014 | EPI_ISL_163671 | A / H1N1
ggccccctcaaagccgagtgcccagggactgcagcgtagacg
>A/India/2167/2013 | EPI_ISL_164374 | A / H1N1
ggccccctcaaagccgagtgcccagggactgcagcgtagacg
>A/Kenya/106/2014 | EPI_ISL_164381 | A / H1N1
ggccccctcaaagccgagtgcccagggactgcagcgtagacg
>A/Astrakhan/2/2014 | EPI_ISL_164167 | A / H1N1
ggccccctcaaagccgagtgcccagggactgcagcgtagacg
>A/Austria/781667/2014 | EPI_ISL_164169 | A / H1N1
ggccccctcaaagccgagtgcccagggactgcagcgtagacg
>A/Austria/789192/2014 | EPI_ISL_164171 | A / H1N1
ggccccctcaaagccgagtgcccagggactgcagcgtagacg
>A/IIV-Moscow/138/2014 | EPI_ISL_165510 | A / H1N1
ggccccctcaaagccgagtgcccagggactgcagcgtagacg
>A/Kazakstan/3659/2014 | EPI_ISL_165514 | A / H1N1
ggccccctcaaagccgagtgcccagggactgcagcgtagacg
>A/Kazakstan/3668/2014 | EPI_ISL_165516 | A / H1N1
ggccccctcaaagccgagtgcccagggactgcagcgtagacg
>A/SRI LANKA/31/2014 | EPI_ISL_166024 | A / H1N1
ggccccctcaaagccgagtgcccagggactgcagcgtagacg
>A/Malaysia/15/2014 | EPI_ISL_172993 | A / H1N1
ggccccctcaaagccgagtgcccagggactgcagcgtagacg
>A/South Africa/3626/2013 | EPI_ISL_175880 | A / H1N1
ggccccctcaaagccgagtgcccagggactgcagcgtagacg
>A/England/40260237/2014 | EPI_ISL_202962 | A / H1N1
ggccccctcaaagccgagtgcccagggactgcagcgtagacg
>A/England/387/2014 | EPI_ISL_202974 | A / H1N1
ggccccctcaaagccgagtgcccagggactgcagcgtagacg
>A/Brazil/791/2013 | EPI_ISL_145251 | A / H1N1
ggccccctcaaagccgagtgcccagggactgcagcgtagacg
>A/Massachusetts/15/2013 | EPI_ISL_151854 | A / H1N1
ggccccctcaaagccgagtgcccagggactgcagcgtagacg
>A/Massachusetts/15/2013 | EPI_ISL_153089 | A / H1N1
ggccccctcaaagccgagtgcccagggactgcagcgtagacg
>A/Massachusetts/15/2013 | EPI_ISL_152918 | A / H1N1
ggccccctcaaagccgagtgcccagggactgcagcgtagacg
>A/Massachusetts/15/2013 | EPI_ISL_153134 | A / H1N1
ggccccctcaaagccgagtgcccagggactgcagcgtagacg
>A/Massachusetts/15/2013 | EPI_ISL_156811 | A / H1N1
ggccccctcaaagccgagtgcccagggactgcagcgtagacg
>A/CAMBODIA/Y0630302/2014 | EPI_ISL_168842 | A / H1N1
ggccccctcaaagccgagtgcccagggactgcagcgtagacg
>A/Texas/99/2012 | EPI_ISL_134421 | A / H1N1
ggccccctcaaagccgagtgcccagggactgcagcgtagacg
>A/Pennsylvania/32/2012 | EPI_ISL_134426 | A / H1N1
ggccccctcaaagccgagtgcccagggactgcagcgtagacg
>A/Pennsylvania/32/2012 | EPI_ISL_134764 | A / H1N1
ggccccctcaaagccgagtgcccagggactgcagcgtagacg
>A/Indiana/03/2013 | EPI_ISL_138728 | A / H1N1
ggccccctcaaagccgagtgcccagggactgcagcgtagacg
>A/Vermont/03/2013 | EPI_ISL_142575 | A / H1N1
ggccccctcaaagccgagtgcccagggactgcagcgtagacg
>A/Bahrain/231/2013 | EPI_ISL_142865 | A / H1N1
ggccccctcaaagccgagtgcccagggactgcagcgtagacg
>A/North Carolina/07/2013 | EPI_ISL_142878 | A / H1N1
ggccccctcaaagccgagtgcccagggactgcagcgtagacg
>A/Wisconsin/09/2013 | EPI_ISL_143249 | A / H1N1
ggccccctcaaagccgagtgcccagggactgcagcgtagacg
>A/Mexico/2493/2014 | EPI_ISL_173263 | A / H1N1
ggccccctcaaagccgagtgcccagggactgcagcgtagacg
>A/Florida/13/2013 | EPI_ISL_144654 | A / H1N1
ggccccctcaaagccgagtgcccagggactgcagcgtagacg
>A/Louisiana/06/2013 | EPI_ISL_149354 | A / H1N1
ggccccctcaaagccgagtgcccagggactgcagcgtagacg
>A/England/476/2014 | EPI_ISL_202976 | A / H1N1
ggccccctcaaagccgagtgcccagggactgcagcgtagacg
>A/England/41420345/2014 | EPI_ISL_202977 | A / H1N1
ggccccctcaaagccgagtgcccagggactgcagcgtagacg
>A/England/41420351/2014 | EPI_ISL_202982 | A / H1N1
ggccccctcaaagccgagtgcccagggactgcagcgtagacg
>A/England/41420353/2014 | EPI_ISL_202983 | A / H1N1
ggccccctcaaagccgagtgcccagggactgcagcgtagacg
>A/England/41420354/2014 | EPI_ISL_202984 | A / H1N1
ggccccctcaaagccgagtgcccagggactgcagcgtagacg
>A/England/41420356/2014 | EPI_ISL_202986 | A / H1N1
ggccccctcaaagccgagtgcccagggactgcagcgtagacg
>A/England/41420359/2014 | EPI_ISL_202988 | A / H1N1
ggccccctcaaagccgagtgcccagggactgcagcgtagacg
>A/Texas/15/2013 | EPI_ISL_145668 | A / H1N1
ggccccctcaaagccgagtgcccagggactgcagcgtagacg
>A/Bangladesh/2002/2013 | EPI_ISL_144957 | A / H1N1
ggccccctcaaagccgagtgcccagggactgcagcgtagacg
>A/Haiti/2036/2013 | EPI_ISL_145095 | A / H1N1
ggccccctcaaagccgagtgcccagggactgcagcgtagacg
>A/Washington/09/2013 | EPI_ISL_150162 | A / H1N1
ggccccctcaaagccgagtgcccagggactgcagcgtagacg
>A/Hong Kong/5640/2013 | EPI_ISL_150167 | A / H1N1
ggccccctcaaagccgagtgcccagggactgcagcgtagacg
>A/Minnesota/08/2013 | EPI_ISL_150170 | A / H1N1
ggccccctcaaagccgagtgcccagggactgcagcgtagacg
>A/DARWIN/70/2013 | EPI_ISL_151552 | A / H1N1
ggccccctcaaagccgagtgcccagggactgcagcgtagacg
>A/TASMANIA/29/2013 | EPI_ISL_151571 | A / H1N1
ggccccctcaaagccgagtgcccagggactgcagcgtagacg
>A/SYDNEY/1013/2013 | EPI_ISL_151573 | A / H1N1
ggccccctcaaagccgagtgcccagggactgcagcgtagacg
>A/North Dakota/10/2013 | EPI_ISL_153363 | A / H1N1
ggccccctcaaagccgagtgcccagggactgcagcgtagacg
>A/Minnesota/19/2013 | EPI_ISL_155021 | A / H1N1
ggccccctcaaagccgagtgcccagggactgcagcgtagacg
>A/Rhode Island/03/2014 | EPI_ISL_155030 | A / H1N1
ggccccctcaaagccgagtgcccagggactgcagcgtagacg
>A/Texas/02/2014 | EPI_ISL_155033 | A / H1N1
ggccccctcaaagccgagtgcccagggactgcagcgtagacg
>A/Texas/09/2014 | EPI_ISL_156765 | A / H1N1
ggccccctcaaagccgagtgcccagggactgcagcgtagacg
>A/Sweden/3/2014 | EPI_ISL_157003 | A / H1N1
ggccccctcaaagccgagtgcccagggactgcagcgtagacg
>A/Louisiana/38/2013 | EPI_ISL_157073 | A / H1N1
ggccccctcaaagccgagtgcccagggactgcagcgtagacg
>A/Maryland/02/2014 | EPI_ISL_157132 | A / H1N1
ggccccctcaaagccgagtgcccagggactgcagcgtagacg
>A/Idaho/01/2014 | EPI_ISL_157138 | A / H1N1
ggccccctcaaagccgagtgcccagggactgcagcgtagacg
>A/Texas/10/2014 | EPI_ISL_157142 | A / H1N1
ggccccctcaaagccgagtgcccagggactgcagcgtagacg
>A/Idaho/02/2014 | EPI_ISL_157479 | A / H1N1
ggccccctcaaagccgagtgcccagggactgcagcgtagacg
>A/Oklahoma/02/2014 | EPI_ISL_157134 | A / H1N1
ggccccctcaaagccgagtgcccagggactgcagcgtagacg
>A/Kansas/01/2014 | EPI_ISL_157483 | A / H1N1
ggccccctcaaagccgagtgcccagggactgcagcgtagacg
>A/Pennsylvania/01/2014 | EPI_ISL_157857 | A / H1N1
ggccccctcaaagccgagtgcccagggactgcagcgtagacg
>A/California/06/2014 | EPI_ISL_158707 | A / H1N1
ggccccctcaaagccgagtgcccagggactgcagcgtagacg
>A/Oklahoma/04/2014 | EPI_ISL_158719 | A / H1N1
ggccccctcaaagccgagtgcccagggactgcagcgtagacg
>A/New Mexico/03/2014 | EPI_ISL_158721 | A / H1N1
ggccccctcaaagccgagtgcccagggactgcagcgtagacg
>A/West Virginia/04/2014 | EPI_ISL_158912 | A / H1N1
ggccccctcaaagccgagtgcccagggactgcagcgtagacg
>A/New Mexico/04/2014 | EPI_ISL_158913 | A / H1N1
ggccccctcaaagccgagtgcccagggactgcagcgtagacg
>A/Texas/09/2014 | EPI_ISL_159050 | A / H1N1
ggccccctcaaagccgagtgcccagggactgcagcgtagacg
>A/Ohio/01/2014 | EPI_ISL_159346 | A / H1N1
ggccccctcaaagccgagtgcccagggactgcagcgtagacg
>A/North Carolina/06/2014 | EPI_ISL_159351 | A / H1N1
ggccccctcaaagccgagtgcccagggactgcagcgtagacg
>A/Delaware/04/2014 | EPI_ISL_159361 | A / H1N1
ggccccctcaaagccgagtgcccagggactgcagcgtagacg
>A/District Of Columbia/01/2014 | EPI_ISL_159365 | A / H1N1
ggccccctcaaagccgagtgcccagggactgcagcgtagacg
>A/Virginia/12/2013 | EPI_ISL_159665 | A / H1N1
ggccccctcaaagccgagtgcccagggactgcagcgtagacg
>A/Virginia/13/2013 | EPI_ISL_159672 | A / H1N1
ggccccctcaaagccgagtgcccagggactgcagcgtagacg
>A/Wisconsin/07/2014 | EPI_ISL_159673 | A / H1N1
ggccccctcaaagccgagtgcccagggactgcagcgtagacg
>A/Colorado/06/2014 | EPI_ISL_159678 | A / H1N1
ggccccctcaaagccgagtgcccagggactgcagcgtagacg
>A/California/10/2014 | EPI_ISL_159687 | A / H1N1
ggccccctcaaagccgagtgcccagggactgcagcgtagacg
>A/Pennsylvania/06/2014 | EPI_ISL_160208 | A / H1N1
ggccccctcaaagccgagtgcccagggactgcagcgtagacg
>A/Oregon/03/2014 | EPI_ISL_160212 | A / H1N1
ggccccctcaaagccgagtgcccagggactgcagcgtagacg
>A/North Dakota/01/2014 | EPI_ISL_160216 | A / H1N1
ggccccctcaaagccgagtgcccagggactgcagcgtagacg
>A/Texas/12/2014 | EPI_ISL_160217 | A / H1N1
ggccccctcaaagccgagtgcccagggactgcagcgtagacg
>A/CHRISTCHURCH/535/2013 | EPI_ISL_161287 | A / H1N1
ggccccctcaaagccgagtgcccagggactgcagcgtagacg
>A/BRISBANE/177/2013 | EPI_ISL_161289 | A / H1N1
ggccccctcaaagccgagtgcccagggactgcagcgtagacg
>A/Delaware/08/2014 | EPI_ISL_162629 | A / H1N1
ggccccctcaaagccgagtgcccagggactgcagcgtagacg
>A/Indiana/06/2014 | EPI_ISL_162642 | A / H1N1
ggccccctcaaagccgagtgcccagggactgcagcgtagacg
>A/Alaska/07/2014 | EPI_ISL_163037 | A / H1N1
ggccccctcaaagccgagtgcccagggactgcagcgtagacg
>A/Puerto Rico/01/2014 | EPI_ISL_163482 | A / H1N1
ggccccctcaaagccgagtgcccagggactgcagcgtagacg
>A/SOUTH AUSTRALIA/1006/2014 | EPI_ISL_166027 | A / H1N1
ggccccctcaaagccgagtgcccagggactgcagcgtagacg
>A/Cambodia/0671/2014 | EPI_ISL_166270 | A / H1N1
ggccccctcaaagccgagtgcccagggactgcagcgtagacg
>A/California/55/2014 | EPI_ISL_192124 | A / H1N1
ggccccctcaaagccgagtgcccagggactgcagcgtagacg
>A/Shanghai-Minxing/1873/2015 | EPI_ISL_207769 | A / H1N1
ggccccctcaaagccgagtgcccagggactgcagcgtagacg
>A/Shanghai-Minxing/1104/2016 | EPI_ISL_223371 | A / H1N1
ggccccctcaaagccgagtgcccagggactgcagcgtagacg
>A/Shanghai-Minxing/1229/2016 | EPI_ISL_223372 | A / H1N1
ggccccctcaaagccgagtgcccagggactgcagcgtagacg
>A/Shanghai-Minxing/SWL113/2017 | EPI_ISL_253304 | A / H1N1
ggccccctcaaagccgagtgcccagggactgcagcgtagacg
>A/TASMANIA/56/2013 | EPI_ISL_161288 | A / H1N1
ggccccctcaaagccgagtgcccagggactgcagcgtagacg
>A/Florida/19/2013 | EPI_ISL_144958 | A / H1N1
ggccccctcaaagccgagtgcccagggactgcagcgtagacg
>A/Florida/18/2013 | EPI_ISL_144965 | A / H1N1
ggccccctcaaagccgagtgcccagggactgcagcgtagacg
>A/Managua/601/2013 | EPI_ISL_145032 | A / H1N1
ggccccctcaaagccgagtgcccagggactgcagcgtagacg
>A/Connecticut/02/2013 | EPI_ISL_145079 | A / H1N1
ggccccctcaaagccgagtgcccagggactgcagcgtagacg
>A/Connecticut/02/2013 | EPI_ISL_145080 | A / H1N1
ggccccctcaaagccgagtgcccagggactgcagcgtagacg
>A/Argentina/362/2013 | EPI_ISL_145089 | A / H1N1
ggccccctcaaagccgagtgcccagggactgcagcgtagacg
>A/Argentina/749/2013 | EPI_ISL_145104 | A / H1N1
ggccccctcaaagccgagtgcccagggactgcagcgtagacg
>A/Bolivia/696/2013 | EPI_ISL_145667 | A / H1N1
ggccccctcaaagccgagtgcccagggactgcagcgtagacg
>A/Indiana/12/2013 | EPI_ISL_145099 | A / H1N1
ggccccctcaaagccgagtgcccagggactgcagcgtagacg
>A/SAITAMA/135/2013 | EPI_ISL_154443 | A / H1N1
ggccccctcaaagccgagtgcccagggactgcagcgtagacg
>A/SAITAMA/145/2013 | EPI_ISL_154465 | A / H1N1
ggccccctcaaagccgagtgcccagggactgcagcgtagacg
>A/Venezuela/17/2013 | EPI_ISL_145250 | A / H1N1
ggccccctcaaagccgagtgcccagggactgcagcgtagacg
>A/French Guiana/1097/2013 | EPI_ISL_145633 | A / H1N1
ggccccctcaaagccgagtgcccagggactgcagcgtagacg
>A/French Guiana/3078/2013 | EPI_ISL_145634 | A / H1N1
ggccccctcaaagccgagtgcccagggactgcagcgtagacg
>A/South Australia/17/2013 | EPI_ISL_145643 | A / H1N1
ggccccctcaaagccgagtgcccagggactgcagcgtagacg
>A/West Virginia/24/2013 | EPI_ISL_154784 | A / H1N1
ggccccctcaaagccgagtgcccagggactgcagcgtagacg
>A/Maryland/20/2013 | EPI_ISL_154243 | A / H1N1
ggccccctcaaagccgagtgcccagggactgcagcgtagacg
>A/West Virginia/24/2013 | EPI_ISL_157130 | A / H1N1
ggccccctcaaagccgagtgcccagggactgcagcgtagacg
>A/Iowa/05/2014 | EPI_ISL_159675 | A / H1N1
ggccccctcaaagccgagtgcccagggactgcagcgtagacg
>A/Brazil/5606/2013 | EPI_ISL_145669 | A / H1N1
ggccccctcaaagccgagtgcccagggactgcagcgtagacg
>A/New Mexico/12/2013 | EPI_ISL_149345 | A / H1N1
ggccccctcaaagccgagtgcccagggactgcagcgtagacg
>A/St. Vincent and Grenadines/3292/2013 | EPI_ISL_152942 | A / H1N1
ggccccctcaaagccgagtgcccagggactgcagcgtagacg
>A/St. Vincent and Grenadines/3291/2013 | EPI_ISL_152943 | A / H1N1
ggccccctcaaagccgagtgcccagggactgcagcgtagacg
>A/British Virgin Islands/3138/2013 | EPI_ISL_152946 | A / H1N1
ggccccctcaaagccgagtgcccagggactgcagcgtagacg
>A/Latvia/12027346/2013 | EPI_ISL_153933 | A / H1N1
ggccccctcaaagccgagtgcccagggactgcagcgtagacg
>A/Galicia/1484/2013 | EPI_ISL_153187 | A / H1N1
ggccccctcaaagccgagtgcccagggactgcagcgtagacg
>A/Galicia/1485/2013 | EPI_ISL_153694 | A / H1N1
ggccccctcaaagccgagtgcccagggactgcagcgtagacg
>A/Bulgaria/797/2014 | EPI_ISL_162393 | A / H1N1
ggccccctcaaagccgagtgcccagggactgcagcgtagacg
>A/Bulgaria/837/2014 | EPI_ISL_162396 | A / H1N1
ggccccctcaaagccgagtgcccagggactgcagcgtagacg
>A/Bulgaria/942/2014 | EPI_ISL_162397 | A / H1N1
ggccccctcaaagccgagtgcccagggactgcagcgtagacg
>A/Latvia/03-050084/2014 | EPI_ISL_163072 | A / H1N1
ggccccctcaaagccgagtgcccagggactgcagcgtagacg
>A/Brazil/759/2013 | EPI_ISL_145518 | A / H1N1
ggccccctcaaagccgagtgcccagggactgcagcgtagacg
>A/Brazil/8500/2013 | EPI_ISL_148738 | A / H1N1
ggccccctcaaagccgagtgcccagggactgcagcgtagacg
>A/SRI LANKA/30/2013 | EPI_ISL_148748 | A / H1N1
ggccccctcaaagccgagtgcccagggactgcagcgtagacg
>A/Pennsylvania/15/2014 | EPI_ISL_159350 | A / H1N1
ggccccctcaaagccgagtgcccagggactgcagcgtagacg
>A/El Salvador/1396/2013 | EPI_ISL_149778 | A / H1N1
ggccccctcaaagccgagtgcccagggactgcagcgtagacg
>A/Stockholm/19/2013 | EPI_ISL_149782 | A / H1N1
ggccccctcaaagccgagtgcccagggactgcagcgtagacg
>A/Stockholm/20/2013 | EPI_ISL_149783 | A / H1N1
ggccccctcaaagccgagtgcccagggactgcagcgtagacg
>A/Halmstad/1/2013 | EPI_ISL_150118 | A / H1N1
ggccccctcaaagccgagtgcccagggactgcagcgtagacg
>A/Stockholm/21/2013 | EPI_ISL_150119 | A / H1N1
ggccccctcaaagccgagtgcccagggactgcagcgtagacg
>A/Stockholm/23/2013 | EPI_ISL_150148 | A / H1N1
ggccccctcaaagccgagtgcccagggactgcagcgtagacg
>A/Uppsala/6/2013 | EPI_ISL_150552 | A / H1N1
ggccccctcaaagccgagtgcccagggactgcagcgtagacg
>A/Sweden/138/2013 | EPI_ISL_150553 | A / H1N1
ggccccctcaaagccgagtgcccagggactgcagcgtagacg
>A/Stockholm/24/2013 | EPI_ISL_150554 | A / H1N1
ggccccctcaaagccgagtgcccagggactgcagcgtagacg
>A/Stockholm/25/2013 | EPI_ISL_150555 | A / H1N1
ggccccctcaaagccgagtgcccagggactgcagcgtagacg
>A/Uppsala/7/2013 | EPI_ISL_150556 | A / H1N1
ggccccctcaaagccgagtgcccagggactgcagcgtagacg
>A/Stockholm/26/2013 | EPI_ISL_150557 | A / H1N1
ggccccctcaaagccgagtgcccagggactgcagcgtagacg
>A/Stockholm/33/2013 | EPI_ISL_152950 | A / H1N1
ggccccctcaaagccgagtgcccagggactgcagcgtagacg
>A/Skovde/4/2013 | EPI_ISL_152957 | A / H1N1
ggccccctcaaagccgagtgcccagggactgcagcgtagacg
>A/Stockholm/28/2013 | EPI_ISL_152958 | A / H1N1
ggccccctcaaagccgagtgcccagggactgcagcgtagacg
>A/Stockholm/32/2013 | EPI_ISL_152960 | A / H1N1
ggccccctcaaagccgagtgcccagggactgcagcgtagacg
>A/Stockholm/35/2013 | EPI_ISL_153351 | A / H1N1
ggccccctcaaagccgagtgcccagggactgcagcgtagacg
>A/Uppsala/10/2013 | EPI_ISL_153352 | A / H1N1
ggccccctcaaagccgagtgcccagggactgcagcgtagacg
>A/Uppsala/8/2013 | EPI_ISL_153353 | A / H1N1
ggccccctcaaagccgagtgcccagggactgcagcgtagacg
>A/Stockholm/39/2013 | EPI_ISL_153356 | A / H1N1
ggccccctcaaagccgagtgcccagggactgcagcgtagacg
>A/Uppsala/9/2013 | EPI_ISL_153357 | A / H1N1
ggccccctcaaagccgagtgcccagggactgcagcgtagacg
>A/Nebraska/15/2013 | EPI_ISL_153372 | A / H1N1
ggccccctcaaagccgagtgcccagggactgcagcgtagacg
>A/Stockholm/19/2013 | EPI_ISL_153697 | A / H1N1
ggccccctcaaagccgagtgcccagggactgcagcgtagacg
>A/Stockholm/21/2013 | EPI_ISL_153698 | A / H1N1
ggccccctcaaagccgagtgcccagggactgcagcgtagacg
>A/Sweden/138/2013 | EPI_ISL_153702 | A / H1N1
ggccccctcaaagccgagtgcccagggactgcagcgtagacg
>A/Stockholm/33/2013 | EPI_ISL_153700 | A / H1N1
ggccccctcaaagccgagtgcccagggactgcagcgtagacg
>A/Stockholm/35/2013 | EPI_ISL_153701 | A / H1N1
ggccccctcaaagccgagtgcccagggactgcagcgtagacg
>A/Nord Pas de Calais/2519/2013 | EPI_ISL_153936 | A / H1N1
ggccccctcaaagccgagtgcccagggactgcagcgtagacg
>A/North Carolina/22/2013 | EPI_ISL_154791 | A / H1N1
ggccccctcaaagccgagtgcccagggactgcagcgtagacg
>A/Stockholm/1/2014 | EPI_ISL_155649 | A / H1N1
ggccccctcaaagccgagtgcccagggactgcagcgtagacg
>A/Texas/08/2014 | EPI_ISL_155665 | A / H1N1
ggccccctcaaagccgagtgcccagggactgcagcgtagacg
>A/Stockholm/41/2013 | EPI_ISL_156917 | A / H1N1
ggccccctcaaagccgagtgcccagggactgcagcgtagacg
>A/Uppsala/4/2014 | EPI_ISL_156990 | A / H1N1
ggccccctcaaagccgagtgcccagggactgcagcgtagacg
>A/Stockholm/7/2014 | EPI_ISL_156994 | A / H1N1
ggccccctcaaagccgagtgcccagggactgcagcgtagacg
>A/Gavle/3/2014 | EPI_ISL_156998 | A / H1N1
ggccccctcaaagccgagtgcccagggactgcagcgtagacg
>A/Uppsala/5/2014 | EPI_ISL_157114 | A / H1N1
ggccccctcaaagccgagtgcccagggactgcagcgtagacg
>A/Sweden/4/2014 | EPI_ISL_157116 | A / H1N1
ggccccctcaaagccgagtgcccagggactgcagcgtagacg
>A/Sweden/5/2014 | EPI_ISL_157117 | A / H1N1
ggccccctcaaagccgagtgcccagggactgcagcgtagacg
>A/Washington/07/2014 | EPI_ISL_158908 | A / H1N1
ggccccctcaaagccgagtgcccagggactgcagcgtagacg
>A/Stockholm/9/2014 | EPI_ISL_159134 | A / H1N1
ggccccctcaaagccgagtgcccagggactgcagcgtagacg
>A/Sundsvall/1/2014 | EPI_ISL_159135 | A / H1N1
ggccccctcaaagccgagtgcccagggactgcagcgtagacg
>A/Stockholm/10/2014 | EPI_ISL_159136 | A / H1N1
ggccccctcaaagccgagtgcccagggactgcagcgtagacg
>A/Washington/07/2014 | EPI_ISL_159391 | A / H1N1
ggccccctcaaagccgagtgcccagggactgcagcgtagacg
>A/North Carolina/10/2014 | EPI_ISL_159682 | A / H1N1
ggccccctcaaagccgagtgcccagggactgcagcgtagacg
>A/Stockholm/16/2014 | EPI_ISL_162463 | A / H1N1
ggccccctcaaagccgagtgcccagggactgcagcgtagacg
>A/French Guiana/0204/2014 | EPI_ISL_162645 | A / H1N1
ggccccctcaaagccgagtgcccagggactgcagcgtagacg
>A/French Guiana/4138/2014 | EPI_ISL_162648 | A / H1N1
ggccccctcaaagccgagtgcccagggactgcagcgtagacg
>A/French Guiana/1065/2014 | EPI_ISL_163491 | A / H1N1
ggccccctcaaagccgagtgcccagggactgcagcgtagacg
>A/St Petersburg/40/2014 | EPI_ISL_164377 | A / H1N1
ggccccctcaaagccgagtgcccagggactgcagcgtagacg
>A/Finland/422/2014 | EPI_ISL_163061 | A / H1N1
ggccccctcaaagccgagtgcccagggactgcagcgtagacg
>A/Georgia/275/2014 | EPI_ISL_162401 | A / H1N1
ggccccctcaaagccgagtgcccagggactgcagcgtagacg
>A/Ireland/17883/2014 | EPI_ISL_163064 | A / H1N1
ggccccctcaaagccgagtgcccagggactgcagcgtagacg
>A/Ireland/21869/2014 | EPI_ISL_163066 | A / H1N1
ggccccctcaaagccgagtgcccagggactgcagcgtagacg
>A/Lisboa/130/2014 | EPI_ISL_165523 | A / H1N1
ggccccctcaaagccgagtgcccagggactgcagcgtagacg
>A/Norway/1916/2014 | EPI_ISL_165530 | A / H1N1
ggccccctcaaagccgagtgcccagggactgcagcgtagacg
>A/Saint-Petersburg/48/2014 | EPI_ISL_164197 | A / H1N1
ggccccctcaaagccgagtgcccagggactgcagcgtagacg
>A/Trencin/207/2014 | EPI_ISL_163086 | A / H1N1
ggccccctcaaagccgagtgcccagggactgcagcgtagacg
>A/WELLINGTON/77/2014 | EPI_ISL_168889 | A / H1N1
ggccccctcaaagccgagtgcccagggactgcagcgtagacg
>A/South Africa/3599/2014 | EPI_ISL_171814 | A / H1N1
ggccccctcaaagccgagtgcccagggactgcagcgtagacg
>A/England/673/2013 | EPI_ISL_202959 | A / H1N1
ggccccctcaaagccgagtgcccagggactgcagcgtagacg
>A/England/332/2014 | EPI_ISL_202972 | A / H1N1
ggccccctcaaagccgagtgcccagggactgcagcgtagacg
>A/Arizona/03/2013 | EPI_ISL_150165 | A / H1N1
ggccccctcaaagccgagtgcccagggactgcagcgtagacg
>A/Florida/42/2013 | EPI_ISL_150285 | A / H1N1
ggccccctcaaagccgagtgcccagggactgcagcgtagacg
>A/Florida/61/2013 | EPI_ISL_151829 | A / H1N1
ggccccctcaaagccgagtgcccagggactgcagcgtagacg
>A/Maine/01/2013 | EPI_ISL_151853 | A / H1N1
ggccccctcaaagccgagtgcccagggactgcagcgtagacg
>A/Oregon/10/2013 | EPI_ISL_153111 | A / H1N1
ggccccctcaaagccgagtgcccagggactgcagcgtagacg
>A/Georgia/14/2013 | EPI_ISL_153365 | A / H1N1
ggccccctcaaagccgagtgcccagggactgcagcgtagacg
>A/Paris/2516/2013 | EPI_ISL_153939 | A / H1N1
ggccccctcaaagccgagtgcccagggactgcagcgtagacg
>A/Alabama/19/2013 | EPI_ISL_154809 | A / H1N1
ggccccctcaaagccgagtgcccagggactgcagcgtagacg
>A/Florida/05/2014 | EPI_ISL_155013 | A / H1N1
ggccccctcaaagccgagtgcccagggactgcagcgtagacg
>A/Nebraska/01/2014 | EPI_ISL_158909 | A / H1N1
ggccccctcaaagccgagtgcccagggactgcagcgtagacg
>A/Georgia/03/2014 | EPI_ISL_162623 | A / H1N1
ggccccctcaaagccgagtgcccagggactgcagcgtagacg
>A/Massachusetts/07/2014 | EPI_ISL_162628 | A / H1N1
ggccccctcaaagccgagtgcccagggactgcagcgtagacg
>A/England/20/2014 | EPI_ISL_202964 | A / H1N1
ggccccctcaaagccgagtgcccagggactgcagcgtagacg
>A/England/68/2014 | EPI_ISL_202967 | A / H1N1
ggccccctcaaagccgagtgcccagggactgcagcgtagacg
>A/England/333/2014 | EPI_ISL_202973 | A / H1N1
ggccccctcaaagccgagtgcccagggactgcagcgtagacg
>A/Hong Kong/5008/2013 | EPI_ISL_150295 | A / H1N1
ggccccctcaaagccgagtgcccagggactgcagcgtagacg
>A/Hong Kong/5008/2013 | EPI_ISL_164398 | A / H1N1
ggccccctcaaagccgagtgcccagggactgcagcgtagacg
>A/Louisiana/12/2013 | EPI_ISL_150296 | A / H1N1
ggccccctcaaagccgagtgcccagggactgcagcgtagacg
>A/Louisiana/11/2013 | EPI_ISL_150297 | A / H1N1
ggccccctcaaagccgagtgcccagggactgcagcgtagacg
>A/Louisiana/23/2013 | EPI_ISL_153096 | A / H1N1
ggccccctcaaagccgagtgcccagggactgcagcgtagacg
>A/Louisiana/23/2013 | EPI_ISL_153107 | A / H1N1
ggccccctcaaagccgagtgcccagggactgcagcgtagacg
>A/Mississippi/09/2013 | EPI_ISL_151029 | A / H1N1
ggccccctcaaagccgagtgcccagggactgcagcgtagacg
>A/Mississippi/09/2013 | EPI_ISL_151035 | A / H1N1
ggccccctcaaagccgagtgcccagggactgcagcgtagacg
>A/Mississippi/11/2013 | EPI_ISL_151839 | A / H1N1
ggccccctcaaagccgagtgcccagggactgcagcgtagacg
>A/Mississippi/28/2013 | EPI_ISL_153091 | A / H1N1
ggccccctcaaagccgagtgcccagggactgcagcgtagacg
>A/Illinois/07/2013 | EPI_ISL_153131 | A / H1N1
ggccccctcaaagccgagtgcccagggactgcagcgtagacg
>A/Mississippi/27/2013 | EPI_ISL_153125 | A / H1N1
ggccccctcaaagccgagtgcccagggactgcagcgtagacg
>A/Mississippi/09/2013 | EPI_ISL_154812 | A / H1N1
ggccccctcaaagccgagtgcccagggactgcagcgtagacg
>A/Maryland/08/2013 | EPI_ISL_156763 | A / H1N1
ggccccctcaaagccgagtgcccagggactgcagcgtagacg
>A/Arkansas/16/2013 | EPI_ISL_151034 | A / H1N1
ggccccctcaaagccgagtgcccagggactgcagcgtagacg
>A/Arkansas/20/2013 | EPI_ISL_153127 | A / H1N1
ggccccctcaaagccgagtgcccagggactgcagcgtagacg
>A/Arkansas/22/2013 | EPI_ISL_153099 | A / H1N1
ggccccctcaaagccgagtgcccagggactgcagcgtagacg
>A/Maryland/01/2014 | EPI_ISL_157039 | A / H1N1
ggccccctcaaagccgagtgcccagggactgcagcgtagacg
>A/California/25/2013 | EPI_ISL_151039 | A / H1N1
ggccccctcaaagccgagtgcccagggactgcagcgtagacg
>A/SHIMANE/120/2013 | EPI_ISL_151402 | A / H1N1
ggccccctcaaagccgagtgcccagggactgcagcgtagacg
>A/SHIMANE/121/2013 | EPI_ISL_151403 | A / H1N1
ggccccctcaaagccgagtgcccagggactgcagcgtagacg
>A/SHIMANE/122/2013 | EPI_ISL_151404 | A / H1N1
ggccccctcaaagccgagtgcccagggactgcagcgtagacg
>A/SHIMANE/123/2013 | EPI_ISL_151405 | A / H1N1
ggccccctcaaagccgagtgcccagggactgcagcgtagacg
>A/SHIMANE/124/2013 | EPI_ISL_151406 | A / H1N1
ggccccctcaaagccgagtgcccagggactgcagcgtagacg
>A/SHIMANE/125/2013 | EPI_ISL_151407 | A / H1N1
ggccccctcaaagccgagtgcccagggactgcagcgtagacg
>A/SOUTH AUSTRALIA/48/2013 | EPI_ISL_151553 | A / H1N1
ggccccctcaaagccgagtgcccagggactgcagcgtagacg
>A/Extremadura/1756/2014 | EPI_ISL_165506 | A / H1N1
ggccccctcaaagccgagtgcccagggactgcagcgtagacg
>A/Texas/42/2013 | EPI_ISL_152913 | A / H1N1
ggccccctcaaagccgagtgcccagggactgcagcgtagacg
>A/Oregon/08/2013 | EPI_ISL_153093 | A / H1N1
ggccccctcaaagccgagtgcccagggactgcagcgtagacg
>A/Oregon/17/2013 | EPI_ISL_155029 | A / H1N1
ggccccctcaaagccgagtgcccagggactgcagcgtagacg
>A/Connecticut/08/2013 | EPI_ISL_153098 | A / H1N1
ggccccctcaaagccgagtgcccagggactgcagcgtagacg
>A/Louisiana/20/2013 | EPI_ISL_153101 | A / H1N1
ggccccctcaaagccgagtgcccagggactgcagcgtagacg
>A/Louisiana/20/2013 | EPI_ISL_153105 | A / H1N1
ggccccctcaaagccgagtgcccagggactgcagcgtagacg
>A/Utah/31/2013 | EPI_ISL_153369 | A / H1N1
ggccccctcaaagccgagtgcccagggactgcagcgtagacg
>A/Florida/74/2013 | EPI_ISL_153129 | A / H1N1
ggccccctcaaagccgagtgcccagggactgcagcgtagacg
>A/Alaska/33/2013 | EPI_ISL_157480 | A / H1N1
ggccccctcaaagccgagtgcccagggactgcagcgtagacg
>A/Nevada/18/2013 | EPI_ISL_153094 | A / H1N1
ggccccctcaaagccgagtgcccagggactgcagcgtagacg
>A/Rhode Island/07/2013 | EPI_ISL_153367 | A / H1N1
ggccccctcaaggccgagtgcccagggactgcagcgtagacg
>A/Nigeria/8550/2013 | EPI_ISL_158714 | A / H1N1
ggccccctcaaggccgagtgcccagggactgcagcgtagacg
>A/Iowa/19/2013 | EPI_ISL_153361 | A / H1N1
ggccccctcaaagccgagtgcccagggactgcagcgtagacg
>A/Pennsylvania/03/2014 | EPI_ISL_157753 | A / H1N1
ggccccctcaaagccgagtgcccagggactgcagcgtagacg
>A/Pennsylvania/02/2014 | EPI_ISL_157754 | A / H1N1
ggccccctcaaagccgagtgcccagggactgcagcgtagacg
>A/Pennsylvania/04/2014 | EPI_ISL_157858 | A / H1N1
ggccccctcaaagccgagtgcccagggactgcagcgtagacg
>A/Pennsylvania/05/2014 | EPI_ISL_157860 | A / H1N1
ggccccctcaaagccgagtgcccagggactgcagcgtagacg
>A/New Hampshire/04/2014 | EPI_ISL_158921 | A / H1N1
ggccccctcaaagccgagtgcccagggactgcagcgtagacg
>A/North Carolina/08/2014 | EPI_ISL_159344 | A / H1N1
ggccccctcaaagccgagtgcccagggactgcagcgtagacg
>A/Pennsylvania/19/2014 | EPI_ISL_159348 | A / H1N1
ggccccctcaaagccgagtgcccagggactgcagcgtagacg
>A/Virginia/06/2014 | EPI_ISL_159349 | A / H1N1
ggccccctcaaagccgagtgcccagggactgcagcgtagacg
>A/Pennsylvania/20/2014 | EPI_ISL_159668 | A / H1N1
ggccccctcaaagccgagtgcccagggactgcagcgtagacg
>A/Pennsylvania/14/2014 | EPI_ISL_159669 | A / H1N1
ggccccctcaaagccgagtgcccagggactgcagcgtagacg
>A/Pennsylvania/16/2014 | EPI_ISL_159670 | A / H1N1
ggccccctcaaagccgagtgcccagggactgcagcgtagacg
>A/Pennsylvania/17/2014 | EPI_ISL_159530 | A / H1N1
ggccccctcaaagccgagtgcccagggactgcagcgtagacg
>A/Pennsylvania/21/2014 | EPI_ISL_159532 | A / H1N1
ggccccctcaaagccgagtgcccagggactgcagcgtagacg
>A/Texas/16/2014 | EPI_ISL_159679 | A / H1N1
ggccccctcaaagccgagtgcccagggactgcagcgtagacg
>A/Sukhothai/214/2014 | EPI_ISL_162640 | A / H1N1
ggccccctcaaagccgagtgcccagggactgcagcgtagacg
>A/Illinois/03/2014 | EPI_ISL_160764 | A / H1N1
ggccccctcaaagccgagtgcccagggactgcagcgtagacg
>A/Iceland/76/2014 | EPI_ISL_164192 | A / H1N1
ggccccctcaaagccgagtgcccagggactgcagcgtagacg
>A/Mogilev/1428/2014 | EPI_ISL_165528 | A / H1N1
ggccccctcaaagccgagtgcccagggactgcagcgtagacg
>A/SAPPORO/TH1/2013 | EPI_ISL_152931 | A / H1N1
ggccccctcaaagccgagtgcccagggactgcagcgtagacg
>A/SAPPORO/116/2013 | EPI_ISL_152928 | A / H1N1
ggccccctcaaagccgagtgcccagggactgcagcgtagacg
>A/SAPPORO/120/2013 | EPI_ISL_152930 | A / H1N1
ggccccctcaaagccgagtgcccagggactgcagcgtagacg
>A/MIE/27/2013 | EPI_ISL_153112 | A / H1N1
ggccccctcaaagccgagtgcccagggactgcagcgtagacg
>A/KANAGAWA/146/2013 | EPI_ISL_153618 | A / H1N1
ggccccctcaaagccgagtgcccagggactgcagcgtagacg
>A/SAPPORO/125/2013 | EPI_ISL_153916 | A / H1N1
ggccccctcaaagccgagtgcccagggactgcagcgtagacg
>A/SAPPORO/126/2013 | EPI_ISL_153917 | A / H1N1
ggccccctcaaagccgagtgcccagggactgcagcgtagacg
>A/SAPPORO/1/2014 | EPI_ISL_153918 | A / H1N1
ggccccctcaaagccgagtgcccagggactgcagcgtagacg
>A/SAPPORO/119/2013 | EPI_ISL_152929 | A / H1N1
ggccccctcaaagccgagtgcccagggactgcagcgtagacg
>A/YAMAGATA/157/2013 | EPI_ISL_154135 | A / H1N1
ggccccctcaaagccgagtgcccagggactgcagcgtagacg
>A/YAMAGATA/158/2013 | EPI_ISL_154136 | A / H1N1
ggccccctcaaagccgagtgcccagggactgcagcgtagacg
>A/SAPPORO/2/2014 | EPI_ISL_154676 | A / H1N1
ggccccctcaaagccgagtgcccagggactgcagcgtagacg
>A/SAPPORO/4/2014 | EPI_ISL_154678 | A / H1N1
ggccccctcaaagccgagtgcccagggactgcagcgtagacg
>A/SAPPORO/5/2014 | EPI_ISL_154679 | A / H1N1
ggccccctcaaagccgagtgcccagggactgcagcgtagacg
>A/SAPPORO/6/2014 | EPI_ISL_154680 | A / H1N1
ggccccctcaaagccgagtgcccagggactgcagcgtagacg
>A/SAPPORO/114/2013 | EPI_ISL_152927 | A / H1N1
ggccccctcaaagccgagtgcccagggactgcagcgtagacg
>A/SAPPORO/3/2014 | EPI_ISL_154677 | A / H1N1
ggccccctcaaagccgagtgcccagggactgcagcgtagacg
>A/SAPPORO/107/2013 | EPI_ISL_152910 | A / H1N1
ggccccctcaaagccgagtgcccaaggactgcagcgtagacg
>A/Denmark/106/2013 | EPI_ISL_153928 | A / H1N1
ggccccctcaaagccgagtgcccagggactgcagcgtagacg
>A/Lyon/2694/2013 | EPI_ISL_153935 | A / H1N1
ggccccctcaaagccgagtgcccagggactgcagcgtagacg
>A/Saint-Petersburg/RII460S/2014 | EPI_ISL_158774 | A / H1N1
ggccccctcaaagccgagtgcccagggactgcagcgtagacg
>A/England/34520778/2013 | EPI_ISL_202954 | A / H1N1
ggccccctcaaagccgagtgcccagggactgcagcgtagacg
>A/England/660/2013 | EPI_ISL_202957 | A / H1N1
ggccccctcaaagccgagtgcccagggactgcagcgtagacg
>A/Stockholm/23/2013 | EPI_ISL_153699 | A / H1N1
ggccccctcaaagccgagtgcccagggactgcagcgtagacg
>A/Hong Kong/6019/2013 | EPI_ISL_153930 | A / H1N1
ggccccctcaaagccgagtgcccagggactgcagcgtagacg
>A/Hong Kong/5991/2013 | EPI_ISL_155017 | A / H1N1
ggccccctcaaagccgagtgcccagggactgcagcgtagacg
>A/Hong Kong/5992/2013 | EPI_ISL_155662 | A / H1N1
ggccccctcaaagccgagtgcccagggactgcagcgtagacg
>A/Netherlands/2248/2013 | EPI_ISL_153696 | A / H1N1
ggccccctcaaagccgagtgcccagggactgcagcgtagacg
>A/Centre/2508/2013 | EPI_ISL_153927 | A / H1N1
ggccccctcaaagccgagtgcccagggactgcagcgtagacg
>A/Bayern/138/2013 | EPI_ISL_153183 | A / H1N1
ggccccctcaaagccgagtgcccagggactgcagcgtagacg
>A/TOCHIGI/39/2013 | EPI_ISL_154459 | A / H1N1
ggccccctcaaagccgagtgcccagggactgcagcgtagacg
>A/Aragon/1368/2013 | EPI_ISL_153691 | A / H1N1
ggccccctcaaagccgagtgcccagggactgcagcgtagacg
>A/Lyon/2899/2013 | EPI_ISL_153695 | A / H1N1
ggccccctcaaagccgagtgcccagggactgcagcgtagacg
>A/SAKAI/23/2013 | EPI_ISL_154461 | A / H1N1
ggccccctcaaagccgagtgcccagggactgcagcgtagacg
>A/SAPPORO/7/2014 | EPI_ISL_154681 | A / H1N1
ggccccctcaaagccgagtgcccagggactgcagcgtagacg
>A/SAPPORO/8/2014 | EPI_ISL_154682 | A / H1N1
ggccccctcaaagccgagtgcccagggactgcagcgtagacg
>A/SAPPORO/9/2014 | EPI_ISL_154683 | A / H1N1
ggccccctcaaagccgagtgcccagggactgcagcgtagacg
>A/SAPPORO/10/2014 | EPI_ISL_154684 | A / H1N1
ggccccctcaaagccgagtgcccagggactgcagcgtagacg
>A/Florida/76/2013 | EPI_ISL_154783 | A / H1N1
ggccccctcaaagccgagtgcccagggactgcagcgtagacg
>A/Florida/75/2013 | EPI_ISL_154785 | A / H1N1
ggccccctcaaagccgagtgcccagggactgcagcgtagacg
>A/Georgia/22/2013 | EPI_ISL_154788 | A / H1N1
ggccccctcaaagccgagtgcccagggactgcagcgtagacg
>A/Colorado/27/2013 | EPI_ISL_154790 | A / H1N1
ggccccctcaaagccgagtgcccagggactgcagcgtagacg
>A/Illinois/02/2014 | EPI_ISL_160206 | A / H1N1
ggccccctcaaagccgagtgcccagggactgcagcgtagacg
>A/Florida/01/2014 | EPI_ISL_154792 | A / H1N1
ggccccctcaaagccgagtgcccagggactgcagcgtagacg
>A/Florida/88/2013 | EPI_ISL_154795 | A / H1N1
ggccccctcaaagccgagtgcccagggactgcagcgtagacg
>A/California/54/2013 | EPI_ISL_154800 | A / H1N1
ggccccctcaaagccgagtgcccagggactgcagcgtagacg
>A/Nevada/01/2014 | EPI_ISL_154802 | A / H1N1
ggccccctcaaagccgagtgcccagggactgcagcgtagacg
>A/Uppsala/1/2014 | EPI_ISL_154974 | A / H1N1
ggccccctcaaagccgagtgcccagggactgcagcgtagacg
>A/Gavle/2/2014 | EPI_ISL_156997 | A / H1N1
ggccccctcaaagccgagtgcccagggactgcagcgtagacg
>A/Kragujevac/2377/2014 | EPI_ISL_165520 | A / H1N1
ggccccctcaaagccgagtgcccagggactgcagcgtagacg
>A/Wyoming/01/2014 | EPI_ISL_155041 | A / H1N1
ggccccctcaaagccgagtgcccagggactgcagcgtagacg
>A/Hawaii/01/2014 | EPI_ISL_160766 | A / H1N1
ggccccctcaaagccgagtgcccagggactgcagcgtagacg
>A/El Salvador/2293/2013 | EPI_ISL_155663 | A / H1N1
ggccccctcaaagccgagtgcccagggactgcagcgtagacg
>A/Washington/42/2013 | EPI_ISL_156761 | A / H1N1
ggccccctcaaagccgagtgcccagggactgcagcgtagacg
>A/Texas/117/2013 | EPI_ISL_156769 | A / H1N1
ggccccctcaaagccgagtgcccagggactgcagcgtagacg
>A/South Africa/2865/2013 | EPI_ISL_148596 | A / H1N1
ggccccctcaaagccgagtgcccagggactgcagcgtagacg
>A/Mississippi/01/2014 | EPI_ISL_157466 | A / H1N1
ggccccctcaaagccgagtgcccagggactgcagcgtagacg
>A/Austria/718569/2013 | EPI_ISL_145402 | A / H1N1
ggccccctcaaagccgagtgcccagggactgcagcgtagacg
>A/Gavle/4/2014 | EPI_ISL_156999 | A / H1N1
ggccccctcaaagccgagtgcccagggactgcagcgtagacg
>A/Sweden/2/2014 | EPI_ISL_157004 | A / H1N1
ggccccctcaaagccgagtgcccagggactgcagcgtagacg
>A/Washington/45/2013 | EPI_ISL_157038 | A / H1N1
ggccccctcaaagccgagtgcccagggactgcagcgtagacg
>A/Mexico/3093/2013 | EPI_ISL_157050 | A / H1N1
ggccccctcaaagccgagtgcccagggactgcagcgtagacg
>A/Louisiana/01/2014 | EPI_ISL_157074 | A / H1N1
ggccccctcaaagccgagtgcccagggactgcagcgtagacg
>A/Puerto Rico/21/2013 | EPI_ISL_157041 | A / H1N1
ggccccctcaaagccgagtgcccagggactgcagcgtagacg
>A/Virginia/01/2014 | EPI_ISL_157135 | A / H1N1
ggccccctcaaagccgagtgcccagggactgcagcgtagacg
>A/Texas/11/2014 | EPI_ISL_157144 | A / H1N1
ggccccctcaaagccgagtgcccagggactgcagcgtagacg
>A/Virginia/03/2014 | EPI_ISL_157145 | A / H1N1
ggccccctcaaagccgagtgcccagggactgcagcgtagacg
>A/Pennsylvania/41/2013 | EPI_ISL_157146 | A / H1N1
ggccccctcaaagccgagtgcccagggactgcagcgtagacg
>A/Alaska/02/2014 | EPI_ISL_157148 | A / H1N1
ggccccctcaaagccgagtgcccagggactgcagcgtagacg
>A/Florida/10/2014 | EPI_ISL_157467 | A / H1N1
ggccccctcaaagccgagtgcccagggactgcagcgtagacg
>A/New Mexico/01/2014 | EPI_ISL_157482 | A / H1N1
ggccccctcaaagccgagtgcccagggactgcagcgtagacg
>A/Serbia/NS-772/2014 | EPI_ISL_163078 | A / H1N1
ggccccctcaaagccgagtgcccagggactgcagcgtagacg
>A/Connecticut/01/2014 | EPI_ISL_157133 | A / H1N1
ggccccctcaaagccgagtgcccagggactgcagcgtagacg
>A/Mexico/01/2013 | EPI_ISL_157484 | A / H1N1
ggccccctcaaagccgagtgcccagggactgcagcgtagacg
>A/Illinois/01/2014 | EPI_ISL_157862 | A / H1N1
ggccccctcaaagccgagtgcccagggactgcagcgtagacg
>A/Massachusetts/03/2014 | EPI_ISL_158902 | A / H1N1
ggccccctcaaagccgagtgcccagggactgcagcgtagacg
>A/Maryland/06/2014 | EPI_ISL_158910 | A / H1N1
ggccccctcaaagccgagtgcccagggactgcagcgtagacg
>A/Utah/03/2014 | EPI_ISL_158915 | A / H1N1
ggccccctcaaagccgagtgcccagggactgcagcgtagacg
>A/New Hampshire/07/2014 | EPI_ISL_158916 | A / H1N1
ggccccctcaaagccgagtgcccagggactgcagcgtagacg
>A/New York/06/2014 | EPI_ISL_158947 | A / H1N1
ggccccctcaaagccgagtgcccagggactgcagcgtagacg
>A/North Carolina/07/2014 | EPI_ISL_159356 | A / H1N1
ggccccctcaaagccgagtgcccagggactgcagcgtagacg
>A/Ethiopia/922/2013 | EPI_ISL_159045 | A / H1N1
ggccccctcaaagccgagtgcccagggactgcagcgtagacg
>A/Stockholm/11/2014 | EPI_ISL_159137 | A / H1N1
ggccccctcaaagccgagtgcccagggactgcagcgtagacg
>A/Delaware/05/2014 | EPI_ISL_159353 | A / H1N1
ggccccctcaaagccgagtgcccagggactgcagcgtagacg
>A/Virginia/09/2014 | EPI_ISL_162622 | A / H1N1
ggccccctcaaagccgagtgcccagggactgcagcgtagacg
>A/Florida/14/2014 | EPI_ISL_159359 | A / H1N1
ggccccctcaaagccgagtgcccagggactgcagcgtagacg
>A/Montana/04/2014 | EPI_ISL_159676 | A / H1N1
ggccccctcaaagccgagtgcccagggactgcagcgtagacg
>A/Indiana/04/2014 | EPI_ISL_159684 | A / H1N1
ggccccctcaaagccgagtgcccagggactgcagcgtagacg
>A/Falun/1/2014 | EPI_ISL_160173 | A / H1N1
ggccccctcaaagccgagtgcccagggactgcagcgtagacg
>A/Idaho/03/2014 | EPI_ISL_160207 | A / H1N1
ggccccctcaaagccgagtgcccagggactgcagcgtagacg
>A/New Mexico/02/2014 | EPI_ISL_160213 | A / H1N1
ggccccctcaaagccgagtgcccagggactgcagcgtagacg
>A/TASMANIA/62/2013 | EPI_ISL_161290 | A / H1N1
ggccccctcaaagccgagtgcccagggactgcagcgtagacg
>A/TASMANIA/67/2013 | EPI_ISL_161299 | A / H1N1
ggccccctcaaagccgagtgcccagggactgcagcgtagacg
>A/SYDNEY/64/2013 | EPI_ISL_161301 | A / H1N1
ggccccctcaaagccgagtgcccagggactgcagcgtagacg
>A/AUCKLAND/528/2013 | EPI_ISL_161300 | A / H1N1
ggccccctcaaagccgagtgcccagggactgcagcgtagacg
>A/Wyoming/03/2014 | EPI_ISL_162624 | A / H1N1
ggccccctcaaagccgagtgcccagggactgcagcgtagacg
>A/Minnesota/06/2014 | EPI_ISL_162625 | A / H1N1
ggccccctcaaagccgagtgcccagggactgcagcgtagacg
>A/Chanthaburi/190/2014 | EPI_ISL_162627 | A / H1N1
ggccccctcaaagccgagtgcccagggactgcagcgtagacg
>A/Alaska/04/2014 | EPI_ISL_162632 | A / H1N1
ggccccctcaaagccgagtgcccagggactgcagcgtagacg
>A/New Jersey/06/2014 | EPI_ISL_162634 | A / H1N1
ggccccctcaaagccgagtgcccagggactgcagcgtagacg
>A/Song Khla/139/2014 | EPI_ISL_160763 | A / H1N1
ggccccctcaaagccgagtgcccagggactgcagcgtagacg
>A/Maryland/11/2014 | EPI_ISL_162644 | A / H1N1
ggccccctcaaagccgagtgcccagggactgcagcgtagacg
>A/Arizona/03/2014 | EPI_ISL_162646 | A / H1N1
ggccccctcaaagccgagtgcccagggactgcagcgtagacg
>A/Bangladesh/8027/2014 | EPI_ISL_162651 | A / H1N1
ggccccctcaaagccgagtgcccagggactgcagcgtagacg
>A/New York/09/2014 | EPI_ISL_162652 | A / H1N1
ggccccctcaaagccgagtgcccagggactgcagcgtagacg
>A/Hawaii/06/2014 | EPI_ISL_162656 | A / H1N1
ggccccctcaaagccgagtgcccagggactgcagcgtagacg
>A/Hawaii/04/2014 | EPI_ISL_163677 | A / H1N1
ggccccctcaaagccgagtgcccagggactgcagcgtagacg
>A/Hawaii/03/2014 | EPI_ISL_163678 | A / H1N1
ggccccctcaaagccgagtgcccagggactgcagcgtagacg
>A/Puerto Rico/02/2014 | EPI_ISL_163484 | A / H1N1
ggccccctcaaagccgagtgcccagggactgcagcgtagacg
>A/Puerto Rico/02/2014 | EPI_ISL_166697 | A / H1N1
ggccccctcaaagccgagtgcccagggactgcagcgtagacg
>A/Bahamas/798/2014 | EPI_ISL_163485 | A / H1N1
ggccccctcaaagccgagtgcccagggactgcagcgtagacg
>A/Novosibirsk/02/2014 | EPI_ISL_163486 | A / H1N1
ggccccctcaaagccgagtgcccagggactgcagcgtagacg
>A/California/13/2014 | EPI_ISL_163492 | A / H1N1
ggccccctcaaagccgagtgcccagggactgcagcgtagacg
>A/Hawaii/06/2014 | EPI_ISL_163672 | A / H1N1
ggccccctcaaagccgagtgcccagggactgcagcgtagacg
>A/Brazil/9061/2014 | EPI_ISL_164373 | A / H1N1
ggccccctcaaagccgagtgcccagggactgcagcgtagacg
>A/Maryland/12/2014 | EPI_ISL_164376 | A / H1N1
ggccccctcaaagccgagtgcccagggactgcagcgtagacg
>A/Kansas/05/2014 | EPI_ISL_164378 | A / H1N1
ggccccctcaaagccgagtgcccagggactgcagcgtagacg
>A/Ontario/RV2184/2014 | EPI_ISL_164380 | A / H1N1
ggccccctcaaagccgagtgcccagggactgcagcgtagacg
>A/New Zealand/0498/2014 | EPI_ISL_164780 | A / H1N1
ggccccctcaaagccgagtgcccagggactgcagcgtagacg
>A/CHRISTCHURCH/525/2014 | EPI_ISL_168847 | A / H1N1
ggccccctcaaagccgagtgcccagggactgcagcgtagacg
>A/VICTORIA/75/2014 | EPI_ISL_168884 | A / H1N1
ggccccctcaaagccgagtgcccagggactgcagcgtagacg
>A/Christchurch/503/2014 | EPI_ISL_173200 | A / H1N1
ggccccctcaaagccgagtgcccagggactgcagcgtagacg
>A/Christchurch/511/2014 | EPI_ISL_173201 | A / H1N1
ggccccctcaaagccgagtgcccagggactgcagcgtagacg
>A/Puerto Rico/16/2014 | EPI_ISL_164871 | A / H1N1
ggccccctcaaagccgagtgcccagggactgcagcgtagacg
>A/Panama/315031/2014 | EPI_ISL_164876 | A / H1N1
ggccccctcaaagccgagtgcccagggactgcagcgtagacg
>A/Austria/787591/2014 | EPI_ISL_164170 | A / H1N1
ggccccctcaaagccgagtgcccagggactgcagcgtagacg
>A/Ireland/18909/2014 | EPI_ISL_163065 | A / H1N1
ggccccctcaaagccgagtgcccagggactgcagcgtagacg
>A/Irkutsk/2/2014 | EPI_ISL_164193 | A / H1N1
ggccccctcaaagccgagtgcccagggactgcagcgtagacg
>A/Krasnoyarsk/2/2014 | EPI_ISL_164196 | A / H1N1
ggccccctcaaagccgagtgcccagggactgcagcgtagacg
>A/Latvia/02-053060/2014 | EPI_ISL_163069 | A / H1N1
ggccccctcaaagccgagtgcccagggactgcagcgtagacg
>A/Slovenia/1137/2014 | EPI_ISL_163079 | A / H1N1
ggccccctcaaagccgagtgcccagggactgcagcgtagacg
>A/Slovenia/1263/2014 | EPI_ISL_163080 | A / H1N1
ggccccctcaaagccgagtgcccagggactgcagcgtagacg
>A/Bolivia/882/2014 | EPI_ISL_166266 | A / H1N1
ggccccctcaaagccgagtgcccagggactgcagcgtagacg
>A/Vladivostok/153/2014 | EPI_ISL_166273 | A / H1N1
ggccccctcaaagccgagtgcccagggactgcagcgtagacg
>A/Guatemala/58/2014 | EPI_ISL_166276 | A / H1N1
ggccccctcaaagccgagtgcccagggactgcagcgtagacg
>A/Paraguay/05/2014 | EPI_ISL_166699 | A / H1N1
ggccccctcaaagccgagtgcccagggactgcagcgtagacg
>A/Christchurch/513/2014 | EPI_ISL_173202 | A / H1N1
ggccccctcaaagccgagtgcccagggactgcagcgtagacg
>A/Congo/2275/2014 | EPI_ISL_175254 | A / H1N1
ggccccctcaaagccgagtgcccagggactgcagcgtagacg
>A/Washington/08/2013 | EPI_ISL_196096 | A / H1N1
ggccccctcaaagccgagtgcccagggactgcagcgtagacg
>A/England/624/2013 | EPI_ISL_202955 | A / H1N1
ggccccctcaaagccgagtgcccagggactgcagcgtagacg
>A/England/34700586/2013 | EPI_ISL_202956 | A / H1N1
ggccccctcaaagccgagtgcccagggactgcagcgtagacg
>A/England/665/2013 | EPI_ISL_202958 | A / H1N1
ggccccctcaaagccgagtgcccagggactgcagcgtagacg
>A/England/6/2014 | EPI_ISL_202960 | A / H1N1
ggccccctcaaagccgagtgcccagggactgcagcgtagacg
>A/England/13/2014 | EPI_ISL_202961 | A / H1N1
ggccccctcaaagccgagtgcccagggactgcagcgtagacg
>A/England/41420346/2014 | EPI_ISL_202978 | A / H1N1
ggccccctcaaagccgagtgcccagggactgcagcgtagacg
>A/England/41420347/2014 | EPI_ISL_202979 | A / H1N1
ggccccctcaaagccgagtgcccagggactgcagcgtagacg
>A/England/41420349/2014 | EPI_ISL_202981 | A / H1N1
ggccccctcaaagccgagtgcccagggactgcagcgtagacg
>A/England/41420355/2014 | EPI_ISL_202985 | A / H1N1
ggccccctcaaagccgagtgcccagggactgcagcgtagacg
>A/England/41420357/2014 | EPI_ISL_202987 | A / H1N1
ggccccctcaaagccgagtgcccagggactgcagcgtagacg
>A/England/41420361/2014 | EPI_ISL_202989 | A / H1N1
ggccccctcaaagccgagtgcccagggactgcagcgtagacg
>A/England/41420348/2014 | EPI_ISL_202980 | A / H1N1
ggccccctcaaagccgagtgcccagggactgcagcgtagacg
>A/England/129/2014 | EPI_ISL_202968 | A / H1N1
ggccccctcaaagccgagtgcccagggactgcagcgtagacg
>A/England/40840693/2014 | EPI_ISL_202971 | A / H1N1
ggccccctcaaagccgagtgcccagggactgcagcgtagacg
>A/England/41780007/2014 | EPI_ISL_202991 | A / H1N1
ggccccctcaaagccgagtgcccagggactgcagcgtagacg
>A/Nevada/24/2013 | EPI_ISL_154811 | A / H1N1
ggccccctcaaagccgagtgcccagggactgcagcgtagacg
>A/Puerto Rico/15/2014 | EPI_ISL_164870 | A / H1N1
ggccccctcaaagccgagtgcccagggactgcagcgtagacg
>A/Venezuela/20/2013 | EPI_ISL_145254 | A / H1N1
ggccccctcaaagccgagtgcccagggactgcagcgtagacg
>A/Louisiana/34/2013 | EPI_ISL_155018 | A / H1N1
ggccccctcaaagccgagtgcccagggactgcagcgtagacg
>A/Florida/41/2013 | EPI_ISL_150287 | A / H1N1
ggccccctcaaagccgagtgcccagggactgcagcgtagacg
>A/Indiana/23/2013 | EPI_ISL_151027 | A / H1N1
ggccccctcaaagccgagtgcccagggactgcagcgtagacg
>A/Nebraska/08/2013 | EPI_ISL_151028 | A / H1N1
ggccccctcaaagccgagtgcccagggactgcagcgtagacg
>A/Connecticut/03/2013 | EPI_ISL_151032 | A / H1N1
ggccccctcaaagccgagtgcccagggactgcagcgtagacg
>A/New Hampshire/15/2013 | EPI_ISL_154803 | A / H1N1
ggccccctcaaagccgagtgcccagggactgcagcgtagacg
>A/New Hampshire/05/2014 | EPI_ISL_158907 | A / H1N1
ggccccctcaaagccgagtgcccagggactgcagcgtagacg
>A/Georgia/01/2014 | EPI_ISL_158918 | A / H1N1
ggccccctcaaagccgagtgcccagggactgcagcgtagacg
>A/Brazil/122/2014 | EPI_ISL_164873 | A / H1N1
ggccccctcaaagccgagtgcccagggactgcagcgtagacg
>A/Florida/43/2013 | EPI_ISL_151030 | A / H1N1
ggccccctcaaagccgagtgcccagggactgcagcgtagacg
>A/Florida/43/2013 | EPI_ISL_151031 | A / H1N1
ggccccctcaaagccgagtgcccagggactgcagcgtagacg
>A/Valladolid/142/2013 | EPI_ISL_153703 | A / H1N1
ggccccctcaaagccgagtgcccagggactgcagcgtagacg
>A/Florida/17/2014 | EPI_ISL_159685 | A / H1N1
ggccccctcaaagccgagtgcccagggactgcagcgtagacg
>A/Rhode Island/09/2013 | EPI_ISL_155031 | A / H1N1
ggccccctcaaagccgagtgcccagggactgcagcgtagacg
>A/North Carolina/02/2014 | EPI_ISL_157045 | A / H1N1
ggccccctcaaagccgagtgcccagggactgcagcgtagacg
>A/Florida/09/2014 | EPI_ISL_157048 | A / H1N1
ggccccctcaaagccgagtgcccagggactgcagcgtagacg
>A/North Carolina/04/2014 | EPI_ISL_157465 | A / H1N1
ggccccctcaaagccgagtgcccagggactgcagcgtagacg
>A/North Carolina/04/2014 | EPI_ISL_158946 | A / H1N1
ggccccctcaaagccgagtgcccagggactgcagcgtagacg
>A/North Carolina/04/2014 | EPI_ISL_166343 | A / H1N1
ggccccctcaaagccgagtgcccagggactgcagcgtagacg
>A/North Carolina/04/2014 | EPI_ISL_166344 | A / H1N1
ggccccctcaaagccgagtgcccagggactgcagcgtagacg
>A/North Carolina/04/2014 | EPI_ISL_168668 | A / H1N1
ggccccctcaaagccgagtgcccagggactgcagcgtagacg
>A/North Carolina/04/2014 | EPI_ISL_169377 | A / H1N1
ggccccctcaaagccgagtgcccagggactgcagcgtagacg
>A/South Dakota/02/2014 | EPI_ISL_159683 | A / H1N1
ggccccctcaaagccgagtgcccagggactgcagcgtagacg
>A/Washington/06/2014 | EPI_ISL_160215 | A / H1N1
ggccccctcaaagccgagtgcccagggactgcagcgtagacg
>A/Maine/07/2013 | EPI_ISL_153364 | A / H1N1
ggccccctcaaagccgagtgcccagggactgcagcgtagacg
>A/Maine/02/2014 | EPI_ISL_158904 | A / H1N1
ggccccctcaaagccgagtgcccagggactgcagcgtagacg
>A/Maine/02/2014 | EPI_ISL_160765 | A / H1N1
ggccccctcaaagccgagtgcccagggactgcagcgtagacg
>A/Texas/96/2013 | EPI_ISL_154798 | A / H1N1
ggccccctcaaagccgagtgcccagggactgcagcgtagacg
>A/South Carolina/11/2013 | EPI_ISL_157046 | A / H1N1
ggccccctcaaagccgagtgcccagggactgcagcgtagacg
>A/Kentucky/01/2014 | EPI_ISL_158720 | A / H1N1
ggccccctcaaagccgagtgcccagggactgcagcgtagacg
>A/Nevada/10/2014 | EPI_ISL_163490 | A / H1N1
ggccccctcaaagccgagtgcccagggactgcagcgtagacg
>A/Kentucky/03/2014 | EPI_ISL_163673 | A / H1N1
ggccccctcaaagccgagtgcccagggactgcagcgtagacg
>A/Tomsk/18/2014 | EPI_ISL_165535 | A / H1N1
ggccccctcaaagccgagtgcccagggactgcagcgtagacg
>A/Argentina/1033/2012 | EPI_ISL_131788 | A / H1N1
ggccccctcaaagccgagtgcccagggactgcagcgtagacg
>A/Virginia/13/2012 | EPI_ISL_131789 | A / H1N1
ggccccctcaaagccgagtgcccagggactgcagcgtagacg
>A/Santiago/20148/2013 | EPI_ISL_142578 | A / H1N1
ggccccctcaaagccgagtgcccagggactgcagcgtagacg
>A/Michigan/24/2012 | EPI_ISL_131794 | A / H1N1
ggccccctcaaagccgagtgcccagggactgcagcgtagacg
>A/Tennessee/09/2012 | EPI_ISL_132100 | A / H1N1
ggccccctcaaagccgagtgcccagggactgcagcgtagacg
>A/India/2179/2012 | EPI_ISL_133533 | A / H1N1
ggccccctcaaagccgagtgcccagggactgcagcgtagacg
>A/India/2227/2012 | EPI_ISL_134025 | A / H1N1
ggccccctcaaagccgagtgcccagggactgcagcgtagacg
>A/Athens.GR/1/2013 | EPI_ISL_134243 | A / H1N1
ggccccctcaaagccgagtgcccagggactgcagcgtagacg
>A/Athens.GR/33/2013 | EPI_ISL_134244 | A / H1N1
ggccccctcaaagccgagtgcccagggactgcagcgtagacg
>A/North Carolina/29/2012 | EPI_ISL_134425 | A / H1N1
ggccccctcaaagccgagtgcccagggactgcagcgtagacg
>A/Wisconsin/02/2013 | EPI_ISL_134834 | A / H1N1
ggccccctcaaagccgagtgcccagggactgcagcgtagacg
>A/Tennessee/09/2012 | EPI_ISL_134438 | A / H1N1
ggccccctcaaagccgagtgcccagggactgcagcgtagacg
>A/Trollhattan/3/2012 | EPI_ISL_134871 | A / H1N1
ggccccctcaaagccgagtgcccagggactgcagcgtagacg
>A/Stockholm/45/2012 | EPI_ISL_134873 | A / H1N1
ggccccctcaaagccgagtgcccagggactgcagcgtagacg
>A/Orebro/2/2012 | EPI_ISL_134915 | A / H1N1
ggccccctcaaagccgagtgcccagggactgcagcgtagacg
>A/Karlstad/1/2012 | EPI_ISL_134937 | A / H1N1
ggccccctcaaagccgagtgcccagggactgcagcgtagacg
>A/Malmoe/1/2013 | EPI_ISL_135096 | A / H1N1
ggccccctcaaagccgagtgcccagggactgcagcgtagacg
>A/Athens.GR/67/2013 | EPI_ISL_135191 | A / H1N1
ggccccctcaaagccgagtgcccagggactgcagcgtagacg
>A/Tinos.GR/75/2013 | EPI_ISL_135196 | A / H1N1
ggccccctcaaagccgagtgcccagggactgcagcgtagacg
>A/Athens.GR/112/2013 | EPI_ISL_135198 | A / H1N1
ggccccctcaaagccgagtgcccagggactgcagcgtagacg
>A/Florida/02/2013 | EPI_ISL_135811 | A / H1N1
ggccccctcaaagccgagtgcccagggactgcagcgtagacg
>A/Stockholm/53/2012 | EPI_ISL_138270 | A / H1N1
ggccccctcaaagccgagtgcccagggactgcagcgtagacg
>A/Stockholm/4/2013 | EPI_ISL_138271 | A / H1N1
ggccccctcaaagccgagtgcccagggactgcagcgtagacg
>A/Malmoe/3/2013 | EPI_ISL_138302 | A / H1N1
ggccccctcaaagccgagtgcccagggactgcagcgtagacg
>A/Malmoe/5/2013 | EPI_ISL_138627 | A / H1N1
ggccccctcaaagccgagtgcccagggactgcagcgtagacg
>A/Gothenburg/1/2013 | EPI_ISL_138649 | A / H1N1
ggccccctcaaagccgagtgcccagggactgcagcgtagacg
>A/Washington/05/2013 | EPI_ISL_138656 | A / H1N1
ggccccctcaaagccgagtgcccagggactgcagcgtagacg
>A/New Mexico/01/2013 | EPI_ISL_138661 | A / H1N1
ggccccctcaaagccgagtgcccagggactgcagcgtagacg
>A/Oman/21/2013 | EPI_ISL_138727 | A / H1N1
ggccccctcaaagccgagtgcccagggactgcagcgtagacg
>A/Oman/03/2012 | EPI_ISL_138729 | A / H1N1
ggccccctcaaagccgagtgcccagggactgcagcgtagacg
>A/Kenya/2917/2012 | EPI_ISL_138725 | A / H1N1
ggccccctcaaagccgagtgcccagggactgcagcgtagacg
>A/YAMAGUCHI/36/2013 | EPI_ISL_141803 | A / H1N1
ggccccctcaaagccgagtgcccagggactgcagcgtagacg
>A/Linares/16708/2013 | EPI_ISL_142572 | A / H1N1
ggccccctcaaagccgagtgcccagggactgcagcgtagacg
>A/California/19/2013 | EPI_ISL_142862 | A / H1N1
ggccccctcaaagccgagtgcccagggactgcagcgtagacg
>A/Mississippi/03/2013 | EPI_ISL_143242 | A / H1N1
ggccccctcaaagccgagtgcccagggactgcagcgtagacg
>A/Trinidad/982/2013 | EPI_ISL_143248 | A / H1N1
ggccccctcaaagccgagtgcccagggactgcagcgtagacg
>A/SHIMANE/109/2013 | EPI_ISL_143710 | A / H1N1
ggccccctcaaagccgagtgcccagggactgcagcgtagacg
>A/SHIMANE/114/2013 | EPI_ISL_143711 | A / H1N1
ggccccctcaaagccgagtgcccagggactgcagcgtagacg
>A/Suriname/90/2013 | EPI_ISL_144961 | A / H1N1
ggccccctcaaagccgagtgcccagggactgcagcgtagacg
>A/Haiti/1790/2013 | EPI_ISL_144962 | A / H1N1
ggccccctcaaagccgagtgcccagggactgcagcgtagacg
>A/Suriname/133/2013 | EPI_ISL_145030 | A / H1N1
ggccccctcaaagccgagtgcccagggactgcagcgtagacg
>A/Argentina/22/2013 | EPI_ISL_145094 | A / H1N1
ggccccctcaaagccgagtgcccagggactgcagcgtagacg
>A/Hong Kong/1894/2013 | EPI_ISL_144770 | A / H1N1
ggccccctcaaagccgagtgcccagggactgcagcgtagacg
>A/Portalegre_PT/142/2013 | EPI_ISL_144783 | A / H1N1
ggccccctcaaagccgagtgcccagggactgcagcgtagacg
>A/Madeira_PT/135/2013 | EPI_ISL_144777 | A / H1N1
ggccccctcaaagccgagtgcccagggactgcagcgtagacg
>A/Haiti/1790/2013 | EPI_ISL_145496 | A / H1N1
ggccccctcaaagccgagtgcccagggactgcagcgtagacg
>A/Peru/2001/2013 | EPI_ISL_145526 | A / H1N1
ggccccctcaaagccgagtgcccagggactgcagcgtagacg
>A/Indiana/22/2013 | EPI_ISL_145658 | A / H1N1
ggccccctcaaagccgagtgcccagggactgcagcgtagacg
>A/Peru/155/2013 | EPI_ISL_145659 | A / H1N1
ggccccctcaaagccgagtgcccagggactgcagcgtagacg
>A/Peru/7096/2013 | EPI_ISL_148730 | A / H1N1
ggccccctcaaagccgagtgcccagggactgcagcgtagacg
>A/Sweden/123/2013 | EPI_ISL_149637 | A / H1N1
ggccccctcaaagccgagtgcccagggactgcagcgtagacg
>A/Parma/03/2013 | EPI_ISL_136350 | A / H1N1
ggccccctcaaagccgagtgcccagggactgcagcgtagacg
>A/Denmark/08/2013 | EPI_ISL_136325 | A / H1N1
ggccccctcaaagccgagtgcccagggactgcagcgtagacg
>A/Finland/302/2013 | EPI_ISL_136331 | A / H1N1
ggccccctcaaagccgagtgcccagggactgcagcgtagacg
>A/Norway/2411/2012 | EPI_ISL_136349 | A / H1N1
ggccccctcaaagccgagtgcccagggactgcagcgtagacg
>A/Latvia/1-30371p/2013 | EPI_ISL_136339 | A / H1N1
ggccccctcaaagccgagtgcccagggactgcagcgtagacg
>A/England/621/2013 | EPI_ISL_153693 | A / H1N1
ggccccctcaaagccgagtgcccagggactgcagcgtagacg
>A/Norway/35/2013 | EPI_ISL_134128 | A / H1N1
ggccccctcaaagccgagtgcccagggactgcagcgtagacg
>A/Norway/2620/2012 | EPI_ISL_134126 | A / H1N1
ggccccctcaaagccgagtgcccagggactgcagcgtagacg
>A/Athens GR/1/2013 | EPI_ISL_134394 | A / H1N1
ggccccctcaaagccgagtgcccagggactgcagcgtagacg
>A/Acores/HAH7518/2012 | EPI_ISL_134393 | A / H1N1
ggccccctcaaagccgagtgcccagggactgcagcgtagacg
>A/Lisboa/EuroEva42/2012 | EPI_ISL_134404 | A / H1N1
ggccccctcaaagccgagtgcccagggactgcagcgtagacg
>A/Vietnam/CM380/2013 | EPI_ISL_155037 | A / H1N1
ggccccctcaaagccgagtgcccagggactgcagcgtagacg
>A/Peru/193/2013 | EPI_ISL_160205 | A / H1N1
ggccccctcaaagccgagtgcccagggactgcagcgtagacg
>A/Texas/27/2013 | EPI_ISL_196059 | A / H1N1
ggccccctcaaagccgagtgcccagggactgcagcgtagacg
>A/England/621/2013 | EPI_ISL_202953 | A / H1N1
ggccccctcaaagccgagtgcccagggactgcagcgtagacg
>A/Ontario/RV2896/2012 | EPI_ISL_132699 | A / H1N1
ggccccctcaaagccgagtgcccagggactgcagcgtagacg
>A/Oman/412/2012 | EPI_ISL_135822 | A / H1N1
ggccccctcaaagccgagtgcccagggactgcagcgtagacg
>A/Maryland/37/2012 | EPI_ISL_132704 | A / H1N1
ggccccctcaaagccgagtgcccagggactgcagcgtagacg
>A/Athens.GR/47/2013 | EPI_ISL_134275 | A / H1N1
ggccccctcaaagccgagtgcccagggactgcagcgtagacg
>A/Pennsylvania/30/2012 | EPI_ISL_134424 | A / H1N1
ggccccctcaaagccgagtgcccagggactgcagcgtagacg
>A/New York/01/2013 | EPI_ISL_134830 | A / H1N1
ggccccctcaaagccgagtgcccagggactgcagcgtagacg
>A/Stockholm/46/2012 | EPI_ISL_134911 | A / H1N1
ggccccctcaaagccgagtgcccagggactgcagcgtagacg
>A/Stockholm/47/2012 | EPI_ISL_134930 | A / H1N1
ggccccctcaaagccgagtgcccagggactgcagcgtagacg
>A/Skovde/1/2013 | EPI_ISL_135103 | A / H1N1
ggccccctcaaagccgagtgcccagggactgcagcgtagacg
>A/Athens.GR/88/2013 | EPI_ISL_135197 | A / H1N1
ggccccctcaaagccgagtgcccagggactgcagcgtagacg
>A/Kentucky/23/2012 | EPI_ISL_136464 | A / H1N1
ggccccctcaaagccgagtgcccagggactgcagcgtagacg
>A/HYOGO/3084/2013 | EPI_ISL_137628 | A / H1N1
ggccccctcaaagccgagtgcccagggactgcagcgtagacg
>A/Stockholm/52/2012 | EPI_ISL_138269 | A / H1N1
ggccccctcaaagccgagtgcccagggactgcagcgtagacg
>A/Orebro/1/2013 | EPI_ISL_138628 | A / H1N1
ggccccctcaaagccgagtgcccagggactgcagcgtagacg
>A/Kyrgyzstan/220/2013 | EPI_ISL_138734 | A / H1N1
ggccccctcaaagccgagtgcccagggactgcagcgtagacg
>A/Louisiana/03/2013 | EPI_ISL_139108 | A / H1N1
ggccccctcaaagccgagtgcccagggactgcagcgtagacg
>A/TOYAMA/65/2013 | EPI_ISL_141802 | A / H1N1
ggccccctcaaagccgagtgcccagggactgcagcgtagacg
>A/California/20/2013 | EPI_ISL_142863 | A / H1N1
ggccccctcaaagccgagtgcccagggactgcagcgtagacg
>A/Bahrain/222/2013 | EPI_ISL_143239 | A / H1N1
ggccccctcaaagccgagtgcccagggactgcagcgtagacg
>A/Vietnam/3050/2013 | EPI_ISL_145097 | A / H1N1
ggccccctcaaagccgagtgcccagggactgcagcgtagacg
>A/Vietnam/3028/2013 | EPI_ISL_145098 | A / H1N1
ggccccctcaaagccgagtgcccagggactgcagcgtagacg
>A/Vietnam/3029/2013 | EPI_ISL_145106 | A / H1N1
ggccccctcaaagccgagtgcccagggactgcagcgtagacg
>A/Jordan/30203/2013 | EPI_ISL_145414 | A / H1N1
ggccccctcaaagccgagtgcccagggactgcagcgtagacg
>A/SRI LANKA/20/2013 | EPI_ISL_148755 | A / H1N1
ggccccctcaaagccgagtgcccagggactgcagcgtagacg
>A/Costa Rica/5790/2013 | EPI_ISL_149348 | A / H1N1
ggccccctcaaagccgagtgcccagggactgcagcgtagacg
>A/Vietnam/091/2013 | EPI_ISL_153381 | A / H1N1
ggccccctcaaagccgagtgcccagggactgcagcgtagacg
>A/Paris/2444/2013 | EPI_ISL_153937 | A / H1N1
ggccccctcaaagccgagtgcccagggactgcagcgtagacg
>A/Paris/2496/2013 | EPI_ISL_153938 | A / H1N1
ggccccctcaaagccgagtgcccagggactgcagcgtagacg
>A/Iasi/132200/2013 | EPI_ISL_136334 | A / H1N1
ggccccctcaaagccgagtgcccagggactgcagcgtagacg
>A/Baleares100/2013 | EPI_ISL_136321 | A / H1N1
ggccccctcaaagccgagtgcccagggactgcagcgtagacg
>A/Turkey/616/2013 | EPI_ISL_136359 | A / H1N1
ggccccctcaaagccgagtgcccagggactgcagcgtagacg
>A/Navarra/111/2013 | EPI_ISL_136342 | A / H1N1
ggccccctcaaagccgagtgcccagggactgcagcgtagacg
>A/Dolj/132523/2013 | EPI_ISL_136328 | A / H1N1
ggccccctcaaagccgagtgcccagggactgcagcgtagacg
>A/Vietnam/CD291/2013 | EPI_ISL_155673 | A / H1N1
ggccccctcaaagccgagtgcccagggactgcagcgtagacg
>A/England/658/2012 | EPI_ISL_134135 | A / H1N1
ggccccctcaaagccgagtgcccagggactgcagcgtagacg
>A/Vietnam/3050/2013 | EPI_ISL_189818 | A / H1N1
ggccccctcaaagccgagtgcccagggactgcagcgtagacg
>A/England/40800135/2014 | EPI_ISL_202969 | A / H1N1
ggccccctcaaagccgagtgcccagggactgcagcgtagacg
>A/India/2177/2012 | EPI_ISL_133532 | A / H1N1
ggccccctcaaagccgagtgcccagggactgcagcgtagacg
>A/India/2205/2012 | EPI_ISL_134427 | A / H1N1
ggccccctcaaagccgagtgcccagggactgcagcgtagacg
>A/India/2205/2012 | EPI_ISL_134846 | A / H1N1
ggccccctcaaagccgagtgcccagggactgcagcgtagacg
>A/Stockholm/48/2012 | EPI_ISL_134954 | A / H1N1
ggccccctcaaagccgagtgcccagggactgcagcgtagacg
>A/Kalmar/2/2012 | EPI_ISL_134960 | A / H1N1
ggccccctcaaagccgagtgcccagggactgcagcgtagacg
>A/Athens.GR/114/2013 | EPI_ISL_135200 | A / H1N1
ggccccctcaaagccgagtgcccagggactgcagcgtagacg
>A/India/2019/2012 | EPI_ISL_135817 | A / H1N1
ggccccctcaaagccgagtgcccagggactgcagcgtagacg
>A/Tanzania/331/2012 | EPI_ISL_135827 | A / H1N1
ggccccctcaaagccgagtgcccagggactgcagcgtagacg
>A/Tanzania/332/2012 | EPI_ISL_135828 | A / H1N1
ggccccctcaaagccgagtgcccagggactgcagcgtagacg
>A/Texas/07/2013 | EPI_ISL_136465 | A / H1N1
ggccccctcaaagccgagtgcccagggactgcagcgtagacg
>A/Missouri/03/2013 | EPI_ISL_138659 | A / H1N1
ggccccctcaaagccgagtgcccagggactgcagcgtagacg
>A/St. Petersburg/37/2013 | EPI_ISL_138731 | A / H1N1
ggccccctcaaagccgagtgcccagggactgcagcgtagacg
>A/St. Petersburg/172/2013 | EPI_ISL_148601 | A / H1N1
ggccccctcaaagccgagtgcccagggactgcagcgtagacg
>A/St. Petersburg/9/2013 | EPI_ISL_148603 | A / H1N1
ggccccctcaaagccgagtgcccagggactgcagcgtagacg
>A/St. Petersburg/103/2013 | EPI_ISL_148597 | A / H1N1
ggccccctcaaagccgagtgcccagggactgcagcgtagacg
>A/St. Petersburg/135/2013 | EPI_ISL_148598 | A / H1N1
ggccccctcaaagccgagtgcccagggactgcagcgtagacg
>A/Jamaica/198/2013 | EPI_ISL_151852 | A / H1N1
ggccccctcaaagccgagtgcccagggactgcagcgtagacg
>A/Tanzania/308/2012 | EPI_ISL_138665 | A / H1N1
ggccccctcaaagccgagtgcccagggactgcagcgtagacg
>A/Minnesota/02/2013 | EPI_ISL_139114 | A / H1N1
ggccccctcaaagccgagtgcccagggactgcagcgtagacg
>A/Stockholm/14/2013 | EPI_ISL_141605 | A / H1N1
ggccccctcaaagccgagtgcccagggactgcagcgtagacg
>A/Utah/05/2013 | EPI_ISL_142576 | A / H1N1
ggccccctcaaagccgagtgcccagggactgcagcgtagacg
>A/Estonia/76626/2013 | EPI_ISL_145405 | A / H1N1
ggccccctcaaagccgagtgcccagggactgcagcgtagacg
>A/Kaliningrad/3/2013 | EPI_ISL_148589 | A / H1N1
ggccccctcaaagccgagtgcccagggactgcagcgtagacg
>A/Tennessee/03/2013 | EPI_ISL_142868 | A / H1N1
ggccccctcaaagccgagtgcccagggactgcagcgtagacg
>A/New Mexico/10/2013 | EPI_ISL_142875 | A / H1N1
ggccccctcaaagccgagtgcccagggactgcagcgtagacg
>A/Dominican Republic/7293/2013 | EPI_ISL_142876 | A / H1N1
ggccccctcaaagccgagtgcccagggactgcagcgtagacg
>A/Dominican Republic/7291/2013 | EPI_ISL_142866 | A / H1N1
ggccccctcaaagccgagtgcccagggactgcagcgtagacg
>A/Haiti/2030/2013 | EPI_ISL_145078 | A / H1N1
ggccccctcaaagccgagtgcccagggactgcagcgtagacg
>A/Dominican Republic/7293/2013 | EPI_ISL_145497 | A / H1N1
ggccccctcaaagccgagtgcccagggactgcagcgtagacg
>A/Dominican Republic/7293/2013 | EPI_ISL_145504 | A / H1N1
ggccccctcaaagccgagtgcccagggactgcagcgtagacg
>A/Dominican Republic/7703/2013 | EPI_ISL_145628 | A / H1N1
ggccccctcaaagccgagtgcccagggactgcagcgtagacg
>A/Peru/152/2013 | EPI_ISL_145661 | A / H1N1
ggccccctcaaagccgagtgcccagggactgcagcgtagacg
>A/Dominican Republic/7293/2013 | EPI_ISL_142877 | A / H1N1
ggccccctcaaagccgagtgcccagggactgcagcgtagacg
>A/Iowa/03/2013 | EPI_ISL_144290 | A / H1N1
ggccccctcaaagccgagtgcccagggactgcagcgtagacg
>A/Bangladesh/8207/2013 | EPI_ISL_144955 | A / H1N1
ggccccctcaaagccgagtgcccagggactgcagcgtagacg
>A/Suriname/24/2013 | EPI_ISL_145029 | A / H1N1
ggccccctcaaagccgagtgcccagggactgcagcgtagacg
>A/Haiti/1792/2013 | EPI_ISL_145096 | A / H1N1
ggccccctcaaagccgagtgcccagggactgcagcgtagacg
>A/Poland/14/2013 | EPI_ISL_145436 | A / H1N1
ggccccctcaaagccgagtgcccagggactgcagcgtagacg
>A/Estonia/74192/2013 | EPI_ISL_136329 | A / H1N1
ggccccctcaaagccgagtgcccagggactgcagcgtagacg
>A/Tskaltubo/948/2013 | EPI_ISL_144068 | A / H1N1
ggccccctcaaagccgagtgcccagggactgcaacgtagacg
>A/Ukraine/312/2013 | EPI_ISL_144790 | A / H1N1
ggccccctcaaagccgagtgcccagggactgcagcgtagacg
>A/Belgrade/1773/2013 | EPI_ISL_144048 | A / H1N1
ggccccctcaaagccgagtgcccagggactgcagcgtagacg
>A/Chiang Rai/157/2013 | EPI_ISL_145517 | A / H1N1
ggccccctcaaagccgagtgcccagggactgcagcgtagacg
>A/Peru/1337/2013 | EPI_ISL_145523 | A / H1N1
ggccccctcaaagccgagtgcccagggactgcagcgtagacg
>A/Ecuador/1373/2013 | EPI_ISL_148735 | A / H1N1
ggccccctcaaagccgagtgcccagggactgcagcgtagacg
>A/Vietnam/3025/2013 | EPI_ISL_145100 | A / H1N1
ggccccctcaaagccgagtgcccagggactgcagcgtagacg
>A/TOKYO/32398/2013 | EPI_ISL_145543 | A / H1N1
ggccccctcaaagccgagtgcccagggactgcagcgtagacg
>A/Costa Rica/7069/2013 | EPI_ISL_150040 | A / H1N1
ggccccctcaaagccgagtgcccagggactgcagcgtagacg
>A/Vietnam/184/2013 | EPI_ISL_153379 | A / H1N1
ggccccctcaaagccgagtgcccagggactgcagcgtagacg
>A/Denmark/76/2012 | EPI_ISL_136326 | A / H1N1
ggccccctcaaagccgagtgcccagggactgcagcgtagacg
>A/Norway/2388/2012 | EPI_ISL_136348 | A / H1N1
ggccccctcaaagccgagtgcccagggactgcagcgtagacg
>A/Roma/07/2013 | EPI_ISL_136353 | A / H1N1
ggccccctcaaagccgagtgcccagggactgcagcgtagacg
>A/Norway/2493/2012 | EPI_ISL_134123 | A / H1N1
ggccccctcaaagccgagtgcccagggactgcagcgtagacg
>A/Ukraine/11/2013 | EPI_ISL_134415 | A / H1N1
ggccccctcaaagccgagtgcccagggactgcagcgtagacg
>A/Dolj/131915/2013 | EPI_ISL_136327 | A / H1N1
ggccccctcaaagccgagtgcccagggactgcagcgtagacg
>A/Tunisia/159/2013 | EPI_ISL_134134 | A / H1N1
ggccccctcaaagccgagtgcccagggactgcagcgtagacg
>A/Norway/108/2013 | EPI_ISL_134120 | A / H1N1
ggccccctcaaagccgagtgcccagggactgcagcgtagacg
>A/Netherlands/068/2013 | EPI_ISL_136343 | A / H1N1
ggccccctcaaagccgagtgcccagggactgcagcgtagacg
>A/Acores/HAH480803/2012 | EPI_ISL_134392 | A / H1N1
ggccccctcaaagccgagtgcccagggactgcagcgtagacg
>A/South Africa/1817/2013 | EPI_ISL_148595 | A / H1N1
ggccccctcaaagccgagtgcccagggactgcagcgtagacg
>A/St. Petersburg/94/2013 | EPI_ISL_148604 | A / H1N1
ggccccctcaaagccgagtgcccagggactgcagcgtagacg
>A/St. Petersburg/16/2013 | EPI_ISL_148600 | A / H1N1
ggccccctcaaagccgagtgcccagggactgcagcgtagacg
>A/Mexico/2733/2013 | EPI_ISL_157042 | A / H1N1
ggccccctcaaagccgagtgcccagggactgcagcgtagacg
>A/Burkina Faso/291/2014 | EPI_ISL_164875 | A / H1N1
ggccccctcaaagccgagtgcccagggactgcagcgtagacg
>A/Uganda/856/2014 | EPI_ISL_176806 | A / H1N1
ggccccctcaaagccgagtgcccagggactgcagcgtagacg
>A/Pennsylvania/06/2013 | EPI_ISL_196067 | A / H1N1
ggccccctcaaagccgagtgcccagggactgcagcgtagacg
>A/Zhejiang-Yiwu/SWL1168/2016 | EPI_ISL_225350 | A / H1N1
ggccccctcaaagccgagtgcccagggactgcagcgtagacg
>A/FUKUI/63/2013 | EPI_ISL_143714 | A / H1N1
ggccccctcaaagccgagtgcccagggactgcagcgtagacg
>A/Tanzania/307/2012 | EPI_ISL_138666 | A / H1N1
ggccccctcaaagccgagtgcccagggactgcagcgtagacg
>A/Stockholm/34/2012 | EPI_ISL_131802 | A / H1N1
ggccccctcaaagccgagtgcccagggactgcagcgtagacg
>A/Stockholm/34/2012 | EPI_ISL_134133 | A / H1N1
ggccccctcaaagccgagtgcccagggactgcagcgtagacg
>A/Bangladesh/5041/2012 | EPI_ISL_132575 | A / H1N1
ggccccctcaaagccgagtgcccagggactgcagcgtagacg
>A/Tak/327/2012 | EPI_ISL_132697 | A / H1N1
ggccccctcaaagccgagtgcccagggactgcagcgtagacg
>A/SAITAMA/88/2012 | EPI_ISL_133540 | A / H1N1
ggccccctcaaagccgagtgcccagggactgcagcgtagacg
>A/Stockholm/50/2012 | EPI_ISL_134938 | A / H1N1
ggccccctcaaagccgagtgcccagggactgcagcgtagacg
>A/Cote D'Ivoire/1529/2012 | EPI_ISL_135810 | A / H1N1
ggccccctcaaagccgagtgcccagggactgcagcgtagacg
>A/Utah/01/2013 | EPI_ISL_135830 | A / H1N1
ggccccctcaaagccgagtgcccagggactgcagcgtagacg
>A/Tanzania/309/2012 | EPI_ISL_136466 | A / H1N1
ggccccctcaaagccgagtgcccagggactgcagcgtagacg
>A/Cambodia/V1019320/2011 | EPI_ISL_140935 | A / H1N1
ggccccctcaaagccgagtgcccagggactgcagcgtagacg
>A/Stockholm/15/2013 | EPI_ISL_141767 | A / H1N1
ggccccctcaaagccgagtgcccagggactgcagcgtagacg
>A/Stockholm/15/2013 | EPI_ISL_144784 | A / H1N1
ggccccctcaaagccgagtgcccagggactgcagcgtagacg
>A/Wisconsin/11/2013 | EPI_ISL_144960 | A / H1N1
ggccccctcaaagccgagtgcccagggactgcagcgtagacg
>A/Laos/I067/2013 | EPI_ISL_144494 | A / H1N1
ggccccctcaaagccgagtgcccagggactgcagcgtagacg
>A/Delaware/09/2013 | EPI_ISL_145524 | A / H1N1
ggccccctcaaagccgagtgcccagggactgcagcgtagacg
>A/Santiago/43667/2013 | EPI_ISL_145525 | A / H1N1
ggccccctcaaagccgagtgcccagggactgcagcgtagacg
>A/Dominican Republic/7603/2013 | EPI_ISL_145629 | A / H1N1
ggccccctcaaagccgagtgcccagggactgcagcgtagacg
>A/Brazil/4325/2013 | EPI_ISL_145665 | A / H1N1
ggccccctcaaagccgagtgcccagggactgcagcgtagacg
>A/SHIZUOKA-C/99/2013 | EPI_ISL_145539 | A / H1N1
ggccccctcaaagccgagtgcccagggactgcagcgtagacg
>A/Bangladesh/3003/2013 | EPI_ISL_150039 | A / H1N1
ggccccctcaaagccgagtgcccagggactgcagcgtagacg
>A/North Dakota/04/2013 | EPI_ISL_150286 | A / H1N1
ggccccctcaaagccgagtgcccagggactgcagcgtagacg
>A/North Dakota/03/2013 | EPI_ISL_150615 | A / H1N1
ggccccctcaaagccgagtgcccagggactgcagcgtagacg
>A/Montana/04/2013 | EPI_ISL_151038 | A / H1N1
ggccccctcaaagccgagtgcccagggactgcagcgtagacg
>A/Iowa/07/2013 | EPI_ISL_151827 | A / H1N1
ggccccctcaaagccgagtgcccagggactgcagcgtagacg
>A/Arizona/06/2013 | EPI_ISL_151828 | A / H1N1
ggccccctcaaagccgagtgcccagggactgcagcgtagacg
>A/Colorado/13/2013 | EPI_ISL_151834 | A / H1N1
ggccccctcaaagccgagtgcccagggactgcagcgtagacg
>A/Utah/20/2013 | EPI_ISL_151835 | A / H1N1
ggccccctcaaagccgagtgcccagggactgcagcgtagacg
>A/Delaware/11/2013 | EPI_ISL_151836 | A / H1N1
ggccccctcaaagccgagtgcccagggactgcagcgtagacg
>A/Minnesota/10/2013 | EPI_ISL_152914 | A / H1N1
ggccccctcaaagccgagtgcccagggactgcagcgtagacg
>A/Pennsylvania/19/2013 | EPI_ISL_152939 | A / H1N1
ggccccctcaaagccgagtgcccagggactgcagcgtagacg
>A/Gothenburg/5/2013 | EPI_ISL_152956 | A / H1N1
ggccccctcaaagccgagtgcccagggactgcagcgtagacg
>A/Washington/21/2013 | EPI_ISL_153109 | A / H1N1
ggccccctcaaagccgagtgcccagggactgcagcgtagacg
>A/Arizona/11/2013 | EPI_ISL_153110 | A / H1N1
ggccccctcaaagccgagtgcccagggactgcagcgtagacg
>A/Indiana/38/2013 | EPI_ISL_153123 | A / H1N1
ggccccctcaaagccgagtgcccagggactgcagcgtagacg
>A/Ohio/08/2013 | EPI_ISL_153378 | A / H1N1
ggccccctcaaagccgagtgcccagggactgcagcgtagacg
>A/Saskatchewan/RV2330/2013 | EPI_ISL_153380 | A / H1N1
ggccccctcaaagccgagtgcccagggactgcagcgtagacg
>A/Wyoming/22/2013 | EPI_ISL_154796 | A / H1N1
ggccccctcaaagccgagtgcccagggactgcagcgtagacg
>A/Virginia/07/2013 | EPI_ISL_154805 | A / H1N1
ggccccctcaaagccgagtgcccagggactgcagcgtagacg
>A/New York/33/2013 | EPI_ISL_154807 | A / H1N1
ggccccctcaaagccgagtgcccagggactgcagcgtagacg
>A/Colorado/03/2014 | EPI_ISL_155012 | A / H1N1
ggccccctcaaagccgagtgcccagggactgcagcgtagacg
>A/Washington/50/2013 | EPI_ISL_155039 | A / H1N1
ggccccctcaaagccgagtgcccagggactgcagcgtagacg
>A/Wisconsin/03/2014 | EPI_ISL_155040 | A / H1N1
ggccccctcaaagccgagtgcccagggactgcagcgtagacg
>A/Mexico/3334/2013 | EPI_ISL_155667 | A / H1N1
ggccccctcaaagccgagtgcccagggactgcagcgtagacg
>A/Nevada/04/2014 | EPI_ISL_155669 | A / H1N1
ggccccctcaaagccgagtgcccagggactgcagcgtagacg
>A/Mexico/06/2013 | EPI_ISL_155671 | A / H1N1
ggccccctcaaagccgagtgcccagggactgcagcgtagacg
>A/Nevada/03/2014 | EPI_ISL_157049 | A / H1N1
ggccccctcaaagccgagtgcccagggactgcagcgtagacg
>A/California/60/2013 | EPI_ISL_157147 | A / H1N1
ggccccctcaaagccgagtgcccagggactgcagcgtagacg
>A/California/09/2014 | EPI_ISL_158715 | A / H1N1
ggccccctcaaagccgagtgcccagggactgcagcgtagacg
>A/Minnesota/01/2014 | EPI_ISL_159049 | A / H1N1
ggccccctcaaagccgagtgcccagggactgcagcgtagacg
>A/Arizona/02/2014 | EPI_ISL_159666 | A / H1N1
ggccccctcaaagccgagtgcccagggactgcagcgtagacg
>A/Oklahoma/13/2013 | EPI_ISL_159667 | A / H1N1
ggccccctcaaagccgagtgcccagggactgcagcgtagacg
>A/California/31/2013 | EPI_ISL_151837 | A / H1N1
ggccccctcaaagccgagtgcccagggactgcagcgtagacg
>A/Missouri/07/2013 | EPI_ISL_152947 | A / H1N1
ggccccctcaaagccgagtgcccagggactgcagcgtagacg
>A/Montana/15/2013 | EPI_ISL_153133 | A / H1N1
ggccccctcaaagccgagtgcccagggactgcagcgtagacg
>A/New York/25/2013 | EPI_ISL_153360 | A / H1N1
ggccccctcaaagccgagtgcccagggactgcagcgtagacg
>A/New York/01/2014 | EPI_ISL_154804 | A / H1N1
ggccccctcaaagccgagtgcccagggactgcagcgtagacg
>A/Utah/01/2014 | EPI_ISL_157485 | A / H1N1
ggccccctcaaagccgagtgcccagggactgcagcgtagacg
>A/Nevada/07/2014 | EPI_ISL_158716 | A / H1N1
ggccccctcaaagccgagtgcccagggactgcagcgtagacg
>A/DARWIN/84/2013 | EPI_ISL_151574 | A / H1N1
ggccccctcaaagccgagtgcccagggactgcagcgtagacg
>A/Trinidad/3568/2013 | EPI_ISL_152920 | A / H1N1
ggccccctcaaagccgagtgcccagggactgcagcgtagacg
>A/Oregon/09/2013 | EPI_ISL_153108 | A / H1N1
ggccccctcaaagccgagtgcccagggactgcagcgtagacg
>A/Indiana/30/2013 | EPI_ISL_153126 | A / H1N1
ggccccctcaaagccgagtgcccagggactgcagcgtagacg
>A/Stockholm/37/2013 | EPI_ISL_153354 | A / H1N1
ggccccctcaaagccgagtgcccagggactgcagcgtagacg
>A/Stockholm/38/2013 | EPI_ISL_153355 | A / H1N1
ggccccctcaaagccgagtgcccagggactgcagcgtagacg
>A/Hong Kong/6030/2013 | EPI_ISL_153931 | A / H1N1
ggccccctcaaagccgagtgcccagggactgcagcgtagacg
>A/KAWASAKI/62/2013 | EPI_ISL_154457 | A / H1N1
ggccccctcaaagccgagtgcccagggactgcagcgtagacg
>A/Ukraine/183/2014 | EPI_ISL_164375 | A / H1N1
ggccccctcaaagccgagtgcccagggactgcagcgtagacg
>A/Jiangsu-Tinghu/1363/2014 | EPI_ISL_164788 | A / H1N1
ggccccctcaaagccgagtgcccagggactgcagcgtagacg
>A/PERTH/640/2014 | EPI_ISL_168859 | A / H1N1
ggccccctcaaagccgagtgcccagggactgcagcgtagacg
>A/Jiangsu-Qingpu/SWL11536/2015 | EPI_ISL_207836 | A / H1N1
ggccccctcaaagccgagtgcccagggactgcagcgtagacg
>A/Jiangsu-Nanjinggulou/SWL120/2016 | EPI_ISL_223373 | A / H1N1
ggccccctcaaagccgagtgcccagggactgcagcgtagacg
>A/Hong Kong/6015/2013 | EPI_ISL_153929 | A / H1N1
ggccccctcaaagccgagtgcccagggactgcagcgtagacg
>A/California/59/2013 | EPI_ISL_157072 | A / H1N1
ggccccctcaaagccgagtgcccagggactgcagcgtagacg
>A/Saint-Petersburg/RII392S/2014 | EPI_ISL_158773 | A / H1N1
ggccccctcaaagccgagtgcccagggactgcagcgtagacg
>A/Saint-Petersburg/RII05/2014 | EPI_ISL_158772 | A / H1N1
ggccccctcaaagccgagtgcccagggactgcagcgtagacg
>A/Saint-Petersburg/RII05/2014 | EPI_ISL_158771 | A / H1N1
ggccccctcaaagccgagtgcccagggactgcagcgtagacg
>A/Alaska/03/2014 | EPI_ISL_160210 | A / H1N1
ggccccctcaaagccgagtgcccagggactgcagcgtagacg
>A/Bulgan/1852/2014 | EPI_ISL_166015 | A / H1N1
ggccccctcaaagccgagtgcccagggactgcagcgtagacg
>A/Cambodia/0737/2014 | EPI_ISL_166272 | A / H1N1
ggccccctcaaagccgagtgcccagggactgcagcgtagacg
>A/Amazonas/129967-IEC/2014 | EPI_ISL_166275 | A / H1N1
ggccccctcaaagccgagtgcccagggactgcagcgtagacg
>A/Congo/2278/2014 | EPI_ISL_175259 | A / H1N1
ggccccctcaaagccgagtgcccagggactgcagcgtagacg
>A/Yunnan-Zhaoyang/SWL1876/2015 | EPI_ISL_207837 | A / H1N1
ggccccctcaaagccgagtgcccagggactgcagcgtagacg
>A/Jiangsu-Qinhuai/SWL11032/2015 | EPI_ISL_212615 | A / H1N1
ggccccctcaaagccgagtgcccagggactgcagcgtagacg
>A/Jiangsu-Qinhuai/SWL11032/2015 | EPI_ISL_212615 | A / H1N1
ggccccctcaaagccgagtgcccagggactgcagcgtagacg
>A/Shanghai-Hongkou/SWL1875/2015 | EPI_ISL_207727 | A / H1N1
ggccccctcaaagccgagtgcccagggactgcagcgtagacg
>A/Latvia/1-40822p/2013 | EPI_ISL_136340 | A / H1N1
ggccccctcaaagccgagtgcccagggactgcagcgtagacg
>A/Sachsen/1/2013 | EPI_ISL_134407 | A / H1N1
ggccccctcaaagccgagtgcccagggactgcagcgtagacg
>A/Thuringen/38/2012 | EPI_ISL_134414 | A / H1N1
ggccccctcaaagccgagtgcccagggactgcagcgtagacg
>A/Berlin/167/2012 | EPI_ISL_134398 | A / H1N1
ggccccctcaaagccgagtgcccagggactgcagcgtagacg
>A/Jordan/30505/2012 | EPI_ISL_136338 | A / H1N1
ggccccctcaaagccgagtgcccagggactgcagcgtagacg
>A/Switzerland/7587022/2012 | EPI_ISL_136354 | A / H1N1
ggccccctcaaagccgagtgcccagggactgcagcgtagacg
>A/Strasbourg/1866/2012 | EPI_ISL_134409 | A / H1N1
ggccccctcaaagccgagtgcccagggactgcagcgtagacg
>A/Asturias/1161/2013 | EPI_ISL_153692 | A / H1N1
ggccccctcaaagccgagtgcccagggactgcagcgtagacg
>A/Belgium/13G1251/2013 | EPI_ISL_154710 | A / H1N1
ggccccctcaaagccgagtgcccagggactgcagcgtagacg
>A/Belgium/14G0003/2014 | EPI_ISL_154711 | A / H1N1
ggccccctcaaagccgagtgcccagggactgcagcgtagacg
>A/Texas/100/2013 | EPI_ISL_154808 | A / H1N1
ggccccctcaaagccgagtgcccagggactgcagcgtagacg
>A/Mississippi/30/2013 | EPI_ISL_154810 | A / H1N1
ggccccctcaaagccgagtgcccagggactgcagcgtagacg
>A/Mississippi/31/2013 | EPI_ISL_155022 | A / H1N1
ggccccctcaaagccgagtgcccagggactgcagcgtagacg
>A/Uppsala/2/2014 | EPI_ISL_155008 | A / H1N1
ggccccctcaaagccgagtgcccagggactgcagcgtagacg
>A/Uppsala/3/2014 | EPI_ISL_156916 | A / H1N1
ggccccctcaaagccgagtgcccagggactgcagcgtagacg
>A/Lisboa/RL99/2014 | EPI_ISL_165526 | A / H1N1
ggccccctcaaagccgagtgcccagggactgcagcgtagacg
>A/New Jersey/27/2013 | EPI_ISL_155025 | A / H1N1
ggccccctcaaagccgagtgcccagggactgcagcgcagacg
>A/Santiago/80550/2013 | EPI_ISL_155032 | A / H1N1
ggccccctcaaagccgagtgcccagggactgcagcgtagacg
>A/Stockholm/3/2014 | EPI_ISL_155656 | A / H1N1
ggccccctcaaagccgagtgcccagggactgcagcgtagacg
>A/Vietnam/CM385/2013 | EPI_ISL_155038 | A / H1N1
ggccccctcaaagccgagtgcccagggactgcagcgtagacg
>A/Laos/887/2013 | EPI_ISL_158905 | A / H1N1
ggccccctcaaagccgagtgcccagggactgcagcgtagacg
>A/Laos/887/2013 | EPI_ISL_159533 | A / H1N1
ggccccctcaaagccgagtgcccagggactgcagcgtagacg
>A/Taiwan/874/2013 | EPI_ISL_155674 | A / H1N1
ggccccctcaaagccgagtgcccagggactgcagcgtagacg
>A/Ghana/FS-10-4184/2010 | EPI_ISL_81338 | A / H1N1
ggccccctcaaagccgagtgcccagggactgcagcgtagacg
>A/Uppsala/6/2014 | EPI_ISL_157115 | A / H1N1
ggccccctcaaagccgagtgcccagggactgcagcgtagacg
>A/Missouri/01/2014 | EPI_ISL_157140 | A / H1N1
ggccccctcaaagccgagtgcccagggactgcagcgtagacg
>A/North Carolina/09/2014 | EPI_ISL_159689 | A / H1N1
ggccccctcaaagccgagtgcccagggactgcagcgtagacg
>A/El Salvador/2260/2013 | EPI_ISL_163676 | A / H1N1
ggccccctcaaagccgagtgcccagggactgcagcgtagacg
>A/Arkansas/34/2013 | EPI_ISL_157486 | A / H1N1
ggccccctcaaagccgagtgcccagggactgcagcgtagacg
>A/Maryland/04/2014 | EPI_ISL_157859 | A / H1N1
ggccccctcaaagccgagtgcccagggactgcagcgtagacg
>A/Oregon/02/2014 | EPI_ISL_158718 | A / H1N1
ggccccctcaaagccgagtgcccagggactgcagcgtagacg
>A/BRISBANE/121/2014 | EPI_ISL_166192 | A / H1N1
ggccccctcaaagccgagtgcccagggactgcagcgtagacg
>A/New Hampshire/06/2014 | EPI_ISL_158920 | A / H1N1
ggccccctcaaagccgagtgcccagggactgcagcgtagacg
>A/Peru/199/2013 | EPI_ISL_160204 | A / H1N1
ggccccctcaaagccgagtgcccagggactgcagcgtagacg
>A/Malmoe/2/2014 | EPI_ISL_162464 | A / H1N1
ggccccctcaaagccgagtgcccagggactgcagcgtagacg
>A/Tennessee/05/2014 | EPI_ISL_162626 | A / H1N1
ggccccctcaaagccgagtgcccagggactgcagcgtagacg
>A/Wisconsin/08/2014 | EPI_ISL_162650 | A / H1N1
ggccccctcaaagccgagtgcccagggactgcagcgtagacg
>A/Wisconsin/09/2014 | EPI_ISL_163679 | A / H1N1
ggccccctcaaagccgagtgcccagggactgcagcgtagacg
>A/India/5964/2014 | EPI_ISL_164370 | A / H1N1
ggccccctcaaagccgagtgcccagggactgcagcgtagacg
>A/Bangladesh/3026/2015 | EPI_ISL_176805 | A / H1N1
ggccccctcaaagccgagtgcccagggactgcagcgtagacg
>A/India/6427/2014 | EPI_ISL_164784 | A / H1N1
ggccccctcaaagccgagtgcccagggactgcagcgtagacg
>A/Arad/161825/2014 | EPI_ISL_164165 | A / H1N1
ggccccctcaaagccgagtgcccagggactgcagcgtagacg
>A/Armenia/461/2013 | EPI_ISL_164166 | A / H1N1
ggccccctcaaagccgagtgcccagggactgcaacgtagacg
>A/Georgia/622/2014 | EPI_ISL_162402 | A / H1N1
ggccccctcaaagccgagtgcccagggactgcagcgtagacg
>A/Khabarovsk/6/2014 | EPI_ISL_164195 | A / H1N1
ggccccctcaaagccgagtgcccagggactgcagcgtagacg
>A/Latvia/03-043266/2014 | EPI_ISL_163071 | A / H1N1
ggccccctcaaagccgagtgcccagggactgcagcgtagacg
>A/Nove Zamky/202/2014 | EPI_ISL_163073 | A / H1N1
ggccccctcaaagccgagtgcccagggactgcagcgtagacg
>A/SOUTH AUSTRALIA/38/2014 | EPI_ISL_166016 | A / H1N1
ggccccctcaaagccgagtgcccagggactgcagcgtagacg
>A/Mexico/560/2014 | EPI_ISL_166279 | A / H1N1
ggccccctcaaagccgagtgcccagggactgcagcgtagacg
>A/Uruguay/379/2014 | EPI_ISL_166698 | A / H1N1
ggccccctcaaagccgagtgcccagggactgcagcgtagacg
>A/New York/41/2014 | EPI_ISL_173275 | A / H1N1
ggccccctcaaagccgagtgcccagggactgcagcgtagacg
>A/Bangladesh/5256/2015 | EPI_ISL_192621 | A / H1N1
ggccccctcaaagccgagtgcccagggactgcagcgtagacg
>A/Bangladesh/6891/2015 | EPI_ISL_192622 | A / H1N1
ggccccctcaaagccgagtgcccagggactgcagcgtagacg
>A/Bangladesh/3510/2015 | EPI_ISL_192625 | A / H1N1
ggccccctcaaagccgagtgcccagggactgcagcgtagacg
>A/Bangladesh/3050/2015 | EPI_ISL_192627 | A / H1N1
ggccccctcaaagccgagtgcccagggactgcagcgtagacg
>A/Indonesia/Nihrd-Mks101/2015 | EPI_ISL_199501 | A / H1N1
ggccccctcaaagccgagtgcccagggactgcagcgtagacg
>A/Bangladesh/1735/2015 | EPI_ISL_192623 | A / H1N1
ggccccctcaaagccgagtgcccagggactgcagcgtagacg
>A/Bangladesh/1735/2015 | EPI_ISL_193299 | A / H1N1
ggccccctcaaagccgagtgcccagggactgcagcgtagacg
>A/England/40380620/2014 | EPI_ISL_202965 | A / H1N1
ggccccctcaaagccgagtgcccagggactgcagcgtagacg
>A/India/Pun1415432/2014 | EPI_ISL_218429 | A / H1N1
ggccccctcaaagccgagtgcccagggactgcagcgtagacg
>A/Fujian-Yanping/SWL2371/2016 | EPI_ISL_230747 | A / H1N1
ggccccctcaaagccgagtgcccagggactgcagcgtagacg
>A/Argentina/7768/2009 | EPI_ISL_34542 | A / H1N1
ggccccctcaaagccgagtgcccagggactgcagcgtagacg
>A/Maryland/08/2013 | EPI_ISL_150171 | A / H1N1
ggccccctcaaagccgagtgcccagggactgcagcgtagacg
>A/Wisconsin/23/2013 | EPI_ISL_151833 | A / H1N1
ggcsccctcaaagccgagtgcccagggactgcagcgtagacg
>A/England/14/2014 | EPI_ISL_202963 | A / H1N1
ggccccctcaaagccgagtgcccagggactgcagcgtagacg
>A/Mexico/4604/2009 | EPI_ISL_29617 | A / H1N1
ggccccctcaaagccgagtgcccagggactgcagcgtagacg
>A/Texas/06/2009 | EPI_ISL_29746 | A / H1N1
ggccccctcaaagccgagtgcccagggactgcagcgtagacg
>A/New York/13/2009 | EPI_ISL_30145 | A / H1N1
ggccccctcaaagccgagtgcccagggactgcagcgtagacg
>A/Shandong/1/2009 | EPI_ISL_30198 | A / H1N1
ggccccctcaaagccgagtgcccagggactgcagcgtagacg
>A/Shandong/1/2009 | EPI_ISL_30436 | A / H1N1
ggccccctcaaagccgagtgcccagggactgcagcgtagacg
>A/New York/33/2009 | EPI_ISL_30715 | A / H1N1
ggccccctcaaagccgagtgcccagggactgcagcgtagacg
>A/Athens/948/2009 | EPI_ISL_31097 | A / H1N1
ggccccctcaaagccgagtgcccagggactgcagcgtagacg
>A/Maine/03/2009 | EPI_ISL_31176 | A / H1N1
ggccccctcaaagccgagtgcccagggactgcagcgtagacg
>A/Rhode Island/03/2009 | EPI_ISL_31195 | A / H1N1
ggccccctcaaagccgagtgcccagggactgcagcgtagacg
>A/El Salvador/213/2009 | EPI_ISL_30082 | A / H1N1
ggccccctcaaagccgagtgcccagggactgcagcgtagacg
>A/New York/23/2009 | EPI_ISL_30147 | A / H1N1
ggccccctcaaagccgagtgcccagggactgcagcgtagacg
>A/Surinam/02/2009 | EPI_ISL_33586 | A / H1N1
ggccccctcaaagccgagtgcccagggactgcagcgtagacg
>A/Missouri/04/2009 | EPI_ISL_31190 | A / H1N1
ggccccctcaaagccgagtgcccagggactgcagcgtagacg
>A/Missouri/04/2009 | EPI_ISL_31190 | A / H1N1
ggccccctcaaagccgagtgcccagggactgcagcgtagacg
>A/New York/3629/2009 | EPI_ISL_61307 | A / H1N1
ggccccctcaaagccgagtgcccagggactgcagcgtagacg
>A/Wisconsin/629-D02013/2009 | EPI_ISL_61603 | A / H1N1
ggccccctcaaagccgagtgcccagggactgcagcgtagacg
>A/Craven/WR1001/2009 | EPI_ISL_61795 | A / H1N1
ggccccctcaaagccgagtgcccagggactgcagcgtagacg
>A/TAHITI/2002/2009 | EPI_ISL_61902 | A / H1N1
ggccccctcaaagccgagtgcccagggactgcagcgtagacg
>A/New Zealand/997/2009 | EPI_ISL_60818 | A / H1N1
ggccccctcaaagccgagtgcccagggactgcagcgtagacg
>A/Laos/JP1139/2009 | EPI_ISL_64521 | A / H1N1
ggccccctcaaagccgagtgcccagggactgcagcgtagacg
>A/NEW CALEDONIA/2008/2009 | EPI_ISL_61948 | A / H1N1
ggccccctcaaagccgagtgcccagggactgcagcgtagacg
>A/California/37/2009 | EPI_ISL_62220 | A / H1N1
ggccccctcaaagccgagtgcccagggactgcagcgtagacg
>A/Honduras/2188/2009 | EPI_ISL_62245 | A / H1N1
ggccccctcaaagccgagtgcccagggactgcagcgtagacg
>A/El Salvador/1644/2009 | EPI_ISL_62236 | A / H1N1
ggccccctcaaagccgagtgcccagggactgcagcgtagacg
>A/Guatemala/598/2010 | EPI_ISL_79356 | A / H1N1
ggccccctcaaagccgagtgcccagggactgcagcgtagacg
>A/Virginia/19/2009 | EPI_ISL_62355 | A / H1N1
ggccccctcaaagccgagtgcccagggactgcagcgtagacg
>A/Washington/57/2009 | EPI_ISL_62358 | A / H1N1
ggccccctcaaagccgagtgcccagggactgcagcgtagacg
>A/Nanjing/3/2009 | EPI_ISL_62479 | A / H1N1
ggccccctcaaagccgagtgcccagggactgcagcgtagacg
>A/Nonthaburi/102/2009 | EPI_ISL_31191 | A / H1N1
ggccccctcaaagccgagtgcccagggactgcagcgtagacg
>A/New Hampshire/19/2009 | EPI_ISL_63251 | A / H1N1
ggccccctcaaagccgagtgcccagggactgcagcgtagacg
>A/Tennessee/18/2009 | EPI_ISL_62333 | A / H1N1
ggccccctcaaagccgagtgcccagggactgcagcgtagacg
>A/New York/4990/2009 | EPI_ISL_71248 | A / H1N1
ggccccctcaaagccgagtgcccagggactgcagcgtagacg
>A/HIROSHIMA/316/2009 | EPI_ISL_64508 | A / H1N1
ggccccctcaaagccgagtgcccagggactgcagcgtagacg
>A/AOMORI/18/2010 | EPI_ISL_77356 | A / H1N1
ggccccctcaaagccgagtgcccagggactgcagcgtagacg
>A/KUMAMOTO/161/2009 | EPI_ISL_64516 | A / H1N1
ggccccctcaaagccgagtgcccagggactgcagcgtagacg
>A/Mongolia/JP5627/2009 | EPI_ISL_64538 | A / H1N1
ggccccctcaaagccgagtgcccagggactgcagcgtagacg
>A/OITA/37/2009 | EPI_ISL_64551 | A / H1N1
ggccccctcaaagccgagtgcccagggactgcagcgtagacg
>A/SHIZUOKA/1131/2009 | EPI_ISL_64567 | A / H1N1
ggccccctcaaagccgagtgcccagggactgcagcgtagacg
>A/Connecticut/01/2011 | EPI_ISL_88068 | A / H1N1
ggccccctcaaagccgagtgcccagggactgcagcgtagacg
>A/Michigan/10/2009 | EPI_ISL_65002 | A / H1N1
ggccccctcaaagccgagtgcccagggactgcagcgtagacg
>A/BRISBANE/115/2009 | EPI_ISL_65148 | A / H1N1
ggccccctcaaagccgagtgcccagggactgcagcgtagacg
>A/Connecticut/15/2009 | EPI_ISL_64987 | A / H1N1
ggccccctcaaagccgagtgcccagggactgcagcgtagacg
>A/YAMAGATA/107/2010 | EPI_ISL_77368 | A / H1N1
ggccccctcaaagccgagtgcccagggactgcagcgtagacg
>A/Indiana/19/2009 | EPI_ISL_66278 | A / H1N1
ggccccctcaaagccgagtgcccagggactgcagcgtagacg
>A/Alaska/43/2009 | EPI_ISL_66663 | A / H1N1
ggccccctcaaagccgagtgcccagggactgcagcgtagacg
>A/Alaska/44/2009 | EPI_ISL_70278 | A / H1N1
ggccccctcaaagccgagtgcccagggactgcagcgtagacg
>A/Iraq/8529/2009 | EPI_ISL_66755 | A / H1N1
ggccccctcaaagccgagtgcccagggactgcagcgtagacg
>A/Iraq/8529/2009 | EPI_ISL_66756 | A / H1N1
ggccccctcaaagccgagtgcccagggactgcagcgtagacg
>A/Iraq/8531/2009 | EPI_ISL_66757 | A / H1N1
ggccccctcaaagccgagtgcccagggactgcagcgtagacg
>A/North Carolina/59/2009 | EPI_ISL_70315 | A / H1N1
ggccccctcaaagccgagtgcccagggactgcagcgtagacg
>A/North Carolina/44/2009 | EPI_ISL_68746 | A / H1N1
ggccccctcaaagccgagtgcccagggactgcagcgtagacg
>A/Shenzhen/48/2009 | EPI_ISL_102101 | A / H1N1
ggccccctcaaagccgagtgcccagggactgcagcgtagacg
>A/Shenzhen/37/2009 | EPI_ISL_102059 | A / H1N1
ggccccctcaaagccgagtgcccagggactgcagcgtagacg
>A/Utah/57/2009 | EPI_ISL_69031 | A / H1N1
ggccccctcaaagccgagtgcccagggactgcagcgtagacg
>A/Texas/73/2009 | EPI_ISL_70247 | A / H1N1
ggccccctcaaagccgagtgcccagggactgcagcgtagacg
>A/District of Columbia/INS44/2009 | EPI_ISL_71236 | A / H1N1
ggccccctcaaagccgagtgcccagggactgcagcgtagacg
>A/California/03/2010 | EPI_ISL_71357 | A / H1N1
ggccccctcaaagccgagtgcccagggactgcagcgtagacg
>A/Iowa/03/2010 | EPI_ISL_71384 | A / H1N1
ggccccctcaaagccgagtgcccagggactgcagcgtagacg
>A/California/VRDL11/2010 | EPI_ISL_75118 | A / H1N1
ggccccctcaaagccgagtgcccagggactgcagcgtagacg
>A/California/VRDL13/2010 | EPI_ISL_75120 | A / H1N1
ggccccctcaaagccgagtgcccagggactgcagcgtagacg
>A/California/08/2010 | EPI_ISL_77648 | A / H1N1
ggccccctcaaagccgagtgcccagggactgcagcgtagacg
>A/Georgia/25/2009 | EPI_ISL_71373 | A / H1N1
ggccccctcaaagccgagtgcccagggactgcagcgtagacg
>A/North Carolina/02/2010 | EPI_ISL_71412 | A / H1N1
ggccccctcaaagccgagtgcccagggactgcagcgtagacg
>A/Pennsylvania/01/2010 | EPI_ISL_71416 | A / H1N1
ggccccctcaaagccgagtgcccagggactgcagcgtagacg
>A/Texas/JMS409/2009 | EPI_ISL_73536 | A / H1N1
ggccccctcaaagccgagtgcccagggactgcagcgtagacg
>A/Wisconsin/629-D02082/2009 | EPI_ISL_75174 | A / H1N1
ggccccctcaaagccgagtgcccagggactgcagcgtagacg
>A/OSAKA-C/20/2010 | EPI_ISL_77352 | A / H1N1
ggccccctcaaagccgagtgcccagggactgcagcgtagacg
>A/Gunma/262/2009 | EPI_ISL_122628 | A / H1N1
ggccccctcaaagccgagtgcccagggactgcagcgtagacg
>A/Paris/1158/2010 | EPI_ISL_93455 | A / H1N1
ggccccctcaaagccgagtgcccagggactgcagcgtagacg
>A/Paris/1159/2010 | EPI_ISL_93456 | A / H1N1
ggccccctcaaagccgagtgcccagggactgcagcgtagacg
>A/Tochigi/10/2010 | EPI_ISL_123267 | A / H1N1
ggccccctcaaagccgagtgcccagggactgcagcgtagacg
>A/Yamagata/674/2009 | EPI_ISL_123269 | A / H1N1
ggccccctcaaagccgagtgcccagggactgcagcgtagacg
>A/Yamagata/752/2009 | EPI_ISL_79717 | A / H1N1
ggccccctcaaagccgagtgcccagggactgcagcgtagacg
>A/Kansas/02/2010 | EPI_ISL_77659 | A / H1N1
ggccccctcaaagccgagtgcccagggactgcagcgtagacg
>A/Minnesota/04/2010 | EPI_ISL_77670 | A / H1N1
ggccccctcaaagccgagtgcccagggactgcagcgtagacg
>A/Wisconsin/03/2010 | EPI_ISL_77687 | A / H1N1
ggccccctcaaagccgagtgcccagggactgcagcgtagacg
>A/Wisconsin/06/2010 | EPI_ISL_77701 | A / H1N1
ggccccctcaaagccgagtgcccagggactgcagcgtagacg
>A/Kenya/0071/2009 | EPI_ISL_75560 | A / H1N1
ggccccctcaaagccgagtgcccagggactgcagcgtagacg
>A/Florida/07/2010 | EPI_ISL_77702 | A / H1N1
ggccccctcaaagccgagtgcccagggactgcagcgtagacg
>A/South Carolina/WRSP520/2009 | EPI_ISL_78856 | A / H1N1
ggccccctcaaagccgagtgcccagggactgcagcgtagacg
>A/Mexico/2880/2010 | EPI_ISL_79360 | A / H1N1
ggccccctcaaagccgagtgcccagggactgcagcgtagacg
>A/Mississippi/04/2010 | EPI_ISL_79712 | A / H1N1
ggccccctcaaagccgagtgcccagggactgcagcgtagacg
>A/Kenya/3862/2010 | EPI_ISL_79725 | A / H1N1
ggccccctcaaagccgagtgcccagggactgcagcgtagacg
>A/Tasmania/2010/2009 | EPI_ISL_81396 | A / H1N1
ggccccctcaaagccgagtgcccagggactgcagcgtagacg
>A/Hangzhou/1748/2009 | EPI_ISL_91087 | A / H1N1
ggccccctcaaagccgagtgcccagggactgcagcgtagacg
>A/Hangzhou/1748/2009 | EPI_ISL_148619 | A / H1N1
ggccccctcaaagccgagtgcccagggactgcagcgtagacg
>A/Costa Rica/5529/2010 | EPI_ISL_84173 | A / H1N1
ggccccctcaaagccgagtgcccagggactgcagcgtagacg
>A/Bangladesh/9751/2011 | EPI_ISL_96056 | A / H1N1
ggccccctcaaagccgagtgcccagggactgcagcgtagacg
>A/MIYAZAKI/25/2010 | EPI_ISL_83735 | A / H1N1
ggccccctcaaagccgagtgcccagggactgcagcgtagacg
>A/Taiwan/454/2010 | EPI_ISL_84148 | A / H1N1
ggccccctcaaagccgagtgcccagggactgcagcgtagacg
>A/Delaware/04/2011 | EPI_ISL_88072 | A / H1N1
ggccccctcaaagccgagtgcccagggactgcagcgtagacg
>A/Delaware/06/2011 | EPI_ISL_88073 | A / H1N1
ggccccctcaaagccgagtgcccagggactgcagcgtagacg
>A/Delaware/07/2011 | EPI_ISL_88074 | A / H1N1
ggccccctcaaagccgagtgcccagggactgcagcgtagacg
>A/SHIZUOKA/37/2011 | EPI_ISL_91001 | A / H1N1
ggccccctcaaagccgagtgcccagggactgcagcgtagacg
>A/Nevada/05/2011 | EPI_ISL_88118 | A / H1N1
ggccccctcaaagccgagtgcccagggactgcagcgtagacg
>A/Wisconsin/18/2011 | EPI_ISL_89933 | A / H1N1
ggccccctcaaagccgagtgcccagggactgcagcgtagacg
>A/Nigeria/3310/2010 | EPI_ISL_88123 | A / H1N1
ggccccctcaaagccgagtgcccagggactgcagcgtagacg
>A/Nigeria/4280/2011 | EPI_ISL_95074 | A / H1N1
ggccccctcaaagccgagtgcccagggactgcagcgtagacg
>A/Douala/11V-17445/2011 | EPI_ISL_107054 | A / H1N1
ggccccctcaaagccgagtgcccagggactgcagcgtagacg
>A/Yaounde/11V-18442/2011 | EPI_ISL_107057 | A / H1N1
ggccccctcaaagccgagtgcccagggactgcagcgtagacg
>A/Abobo/GR753/2011 | EPI_ISL_103049 | A / H1N1
ggccccctcaaagccgagtgcccagggactgcagcgtagacg
>A/Burkina Faso/540/2012 | EPI_ISL_129702 | A / H1N1
ggccccctcaaagccgagtgcccagggactgcagcgtagacg
>A/Burkina Faso/540/2012 | EPI_ISL_129703 | A / H1N1
ggccccctcaaagccgagtgcccagggactgcagcgtagacg
>A/Paris/1878/2012 | EPI_ISL_134406 | A / H1N1
ggccccctcaaagccgagtgcccagggactgcagcgtagacg
>A/California/08/2014 | EPI_ISL_158722 | A / H1N1
ggccccctcaaagccgagtgcccagggactgcagcgtagacg
>A/Pennsylvania/01/2011 | EPI_ISL_88134 | A / H1N1
ggccccctcaaagccgagtgcccagggactgcagcgtagacg
>A/HIROSHIMA/22/2011 | EPI_ISL_89849 | A / H1N1
ggccccctcaaagccgagtgcccagggactgcagcgtagacg
>A/Missouri/03/2011 | EPI_ISL_90940 | A / H1N1
ggccccctcaaagccgagtgcccagggactgcagcgtagacg
>A/New York/14/2010 | EPI_ISL_90949 | A / H1N1
ggccccctcaaagccgagtgcccagggactgcagcgtagacg
>A/Johannesburg/115/2010 | EPI_ISL_81325 | A / H1N1
ggccccctcaaagccgagtgcccagggactgcagcgtagacg
>A/Paris/5771/2009 | EPI_ISL_90972 | A / H1N1
ggccccctcaaagccgagtgcccagggactgcagcgtagacg
>A/Brisbane/210/2011 | EPI_ISL_98832 | A / H1N1
ggccccctcaaagccgagtgcccagggactgcagcgtagacg
>A/SAITAMA/301/2011 | EPI_ISL_99701 | A / H1N1
ggccccctcaaagccgagtgcccagggactgcagcgtagacg
>A/Wisconsin/26/2011 | EPI_ISL_99815 | A / H1N1
ggccccctcaaagccgagtgcccagggactgcagcgtagacg
>A/Taiwan/6341/2009 | EPI_ISL_101895 | A / H1N1
ggccccctcaaagccgagtgcccagggactgcagcgtagacg
>A/Taiwan/5506/2011 | EPI_ISL_101905 | A / H1N1
ggccccctcaaagccgagtgcccagggactgcagcgtagacg
>A/Taiwan/2883/2011 | EPI_ISL_101911 | A / H1N1
ggccccctcaaagccgagtgcccagggactgcagcgtagacg
>A/Shenzhen/42/2009 | EPI_ISL_102080 | A / H1N1
ggccccctcaaagccgagtgcccagggactgcagcgtagacg
>A/Ghana/FS-10-3900/2010 | EPI_ISL_81332 | A / H1N1
ggccccctcaaagccgagtgcccagggactgcagcgtagacg
>A/Lund/1/2011 | EPI_ISL_102474 | A / H1N1
ggccccctcaaagccgagtgcccagggactgcagcgtagacg
>A/Bangladesh/9819/2012 | EPI_ISL_117049 | A / H1N1
ggccccctcaaagccgagtgcccagggactgcagcgtagacg
>A/Bahrain/20/2012 | EPI_ISL_122118 | A / H1N1
ggccccctcaaagccgagtgcccagggactgcagcgtagacg
>A/KUMAMOTO-C/39/2011 | EPI_ISL_122179 | A / H1N1
ggccccctcaaagccgagtgcccagggactgcagcgtagacg
>A/Stockholm/16/2012 | EPI_ISL_129669 | A / H1N1
ggccccctcaaagccgagtgcccagggactgcagcgtagacg
>A/Stockholm/1/2012 | EPI_ISL_149711 | A / H1N1
ggccccctcaaagccgagtgcccagggactgcagcgtagacg
>A/Stockholm/1/2012 | EPI_ISL_107049 | A / H1N1
ggccccctcaaagccgagtgcccagggactgcagcgtagacg
>A/Stockholm/48/2012 | EPI_ISL_107053 | A / H1N1
ggccccctcaaagccgagtgcccagggactgcagcgtagacg
>A/Stockholm/17/2012 | EPI_ISL_129637 | A / H1N1
ggccccctcaaagccgagtgcccagggactgcagcgtagacg
>A/Stockholm/1/2012 | EPI_ISL_102584 | A / H1N1
ggccccctcaaagccgagtgcccagggactgcagcgtagacg
>A/Ethiopia/128/2012 | EPI_ISL_124938 | A / H1N1
ggccccctcaaagccgagtgcccagggactgcagcgtagacg
>A/India/GWL_DSC/2010 | EPI_ISL_104330 | A / H1N1
ggccccctcaaagccgagtgcccagggactgcagcgtagacg
>A/Mexico/689/2012 | EPI_ISL_115074 | A / H1N1
ggccccctcaaagccgagtgcccagggactgcagcgtagacg
>A/Illinois/01/2012 | EPI_ISL_118690 | A / H1N1
ggccccctcaaagccgagtgcccagggactgcagcgtagacg
>A/Illinois/01/2012 | EPI_ISL_118691 | A / H1N1
ggccccctcaaagccgagtgcccagggactgcagcgtagacg
>A/New Mexico/05/2012 | EPI_ISL_117045 | A / H1N1
ggccccctcaaagccgagtgcccagggactgcagcgtagacg
>A/Kentucky/08/2012 | EPI_ISL_121246 | A / H1N1
ggccccctcaaagccgagtgcccagggactgcagcgtagacg
>A/Wyoming/06/2012 | EPI_ISL_117351 | A / H1N1
ggccccctcaaagccgagtgcccagggactgcagcgtagacg
>A/Louisiana/01/2012 | EPI_ISL_118701 | A / H1N1
ggccccctcaaagccgagtgcccagggactgcagcgtagacg
>A/NAGANO-C/21/2012 | EPI_ISL_122174 | A / H1N1
ggccccctcaaagccgagtgcccagggactgcagcgtagacg
>A/Nevada/11/2012 | EPI_ISL_117352 | A / H1N1
ggccccctcaaagccgagtgcccagggactgcagcgtagacg
>A/Illinois/07/2012 | EPI_ISL_121239 | A / H1N1
ggccccctcaaagccgagtgcccagggactgcagcgtagacg
>A/New Mexico/10/2012 | EPI_ISL_121454 | A / H1N1
ggccccctcaaagccgagtgcccagggactgcagcgtagacg
>A/Paraguay/233/2012 | EPI_ISL_125896 | A / H1N1
ggccccctcaaagccgagtgcccagggactgcagcgtagacg
>A/Paraguay/293/2012 | EPI_ISL_125897 | A / H1N1
ggccccctcaaagccgagtgcccagggactgcagcgtagacg
>A/Paraguay/185/2012 | EPI_ISL_125942 | A / H1N1
ggccccctcaaagccgagtgcccagggactgcagcgtagacg
>A/Argentina/631/2012 | EPI_ISL_130207 | A / H1N1
ggccccctcaaagccgagtgcccagggactgcagcgtagacg
>A/Paraguay/191/2012 | EPI_ISL_125898 | A / H1N1
ggccccctcaaagccgagtgcccagggactgcagcgtagacg
>A/Paraguay/114/2012 | EPI_ISL_125941 | A / H1N1
ggccccctcaaagccgagtgcccagggactgcagcgtagacg
>A/Paraguay/177/2012 | EPI_ISL_127851 | A / H1N1
ggccccctcaaagccgagtgcccagggactgcagcgtagacg
>A/Paraguay/249/2012 | EPI_ISL_127852 | A / H1N1
ggccccctcaaagccgagtgcccagggactgcagcgtagacg
>A/Paraguay/20199/2012 | EPI_ISL_128978 | A / H1N1
ggccccctcaaagccgagtgcccagggactgcagcgtagacg
>A/Peru/380/2012 | EPI_ISL_129168 | A / H1N1
ggccccctcaaagccgagtgcccagggactgcagcgtagacg
>A/England/XFL00364/2009 | EPI_ISL_129388 | A / H1N1
ggccccctcaaagccgagtgcccagggactgcagcgtagacg
>A/Bangladesh/1007/2012 | EPI_ISL_129632 | A / H1N1
ggccccctcaaagccgagtgcccagggactgcagcgtagacg
>A/Bangladesh/1007/2012 | EPI_ISL_129690 | A / H1N1
ggccccctcaaagccgagtgcccagggactgcagcgtagacg
>A/Stockholm/42/2012 | EPI_ISL_131859 | A / H1N1
ggccccctcaaagccgagtgcccagggactgcagcgtagacg
>A/New Hampshire/20/2012 | EPI_ISL_133161 | A / H1N1
ggccccctcaaagccgagtgcccagggactgcagcgtagacg
>A/Gansu-Ganzhou/35/2012 | EPI_ISL_133164 | A / H1N1
ggccccctcaaagccgagtgcccagggactgcagcgtagacg
>A/Gansu-Ganzhou/33/2012 | EPI_ISL_133165 | A / H1N1
ggccccctcaaagccgagtgcccagggactgcagcgtagacg
>A/Minnesota/26/2012 | EPI_ISL_133162 | A / H1N1
ggccccctcaaagccgagtgcccagggactgcagcgtagacg
>A/India/2080/2012 | EPI_ISL_134026 | A / H1N1
ggccccctcaaagccgagtgcccagggactgcagcgtagacg
>A/India/2080/2012 | EPI_ISL_134839 | A / H1N1
ggccccctcaaagccgagtgcccagggactgcagcgtagacg
>A/India/2080/2012 | EPI_ISL_134854 | A / H1N1
ggccccctcaaagccgagtgcccagggactgcagcgtagacg
>A/Gansu-Ganzhu/33/2012 | EPI_ISL_135812 | A / H1N1
ggccccctcaaagccgagtgcccagggactgcagcgtagacg
>A/Ontario/RV0028/2012 | EPI_ISL_135823 | A / H1N1
ggccccctcaaagccgagtgcccagggactgcagcgtagacg
>A/Tanzania/304/2012 | EPI_ISL_135826 | A / H1N1
ggccccctcaaagccgagtgcccagggactgcagcgtagacg
>A/Tanzania/340/2012 | EPI_ISL_135829 | A / H1N1
ggccccctcaaagccgagtgcccagggactgcagcgtagacg
>A/Tanzania/2131/2012 | EPI_ISL_136467 | A / H1N1
ggccccctcaaagccgagtgcccagggactgcagcgtagacg
>A/YAMAGATA/16/2013 | EPI_ISL_137629 | A / H1N1
ggccccctcaaagccgagtgcccagggactgcagcgtagacg
>A/Tanzania/326/2012 | EPI_ISL_138671 | A / H1N1
ggccccctcaaagccgagtgcccagggactgcagcgtagacg
>A/Alabama/04/2013 | EPI_ISL_138730 | A / H1N1
ggccccctcaaagccgagtgcccagggactgcagcgtagacg
>A/St. Petersburg/42/2013 | EPI_ISL_138735 | A / H1N1
ggccccctcaaagccgagtgcccagggactgcagcgtagacg
>A/Florida/07/2013 | EPI_ISL_139113 | A / H1N1
ggccccctcaaagccgagtgcccagggactgcagcgtagacg
>A/Arizona/01/2013 | EPI_ISL_139901 | A / H1N1
ggccccctcaaagccgagtgcccagggactgcagcgtagacg
>A/YAMAGATA/266/2012 | EPI_ISL_134801 | A / H1N1
ggccccctcaaagccgagtgcccagggactgcagcgtagacg
>A/Sainshand/390/2013 | EPI_ISL_140303 | A / H1N1
ggccccctcaaagccgagtgcccagggactgcagcgtagacg
>A/Ulaanbaatar/451/2013 | EPI_ISL_140304 | A / H1N1
ggccccctcaaagccgagtgcccagggactgcagcgtagacg
>A/St. Petersburg/151/2013 | EPI_ISL_140999 | A / H1N1
ggccccctcaaagccgagtgcccagggactgcagcgtagacg
>A/Stockholm/13/2013 | EPI_ISL_141604 | A / H1N1
ggccccctcaaagccgagtgcccagggactgcagcgtagacg
>A/Trinidad/979/2013 | EPI_ISL_143250 | A / H1N1
ggccccctcaaagccgagtgcccagggactgcagcgtagacg
>A/Arvaikheer/684/2013 | EPI_ISL_144225 | A / H1N1
ggccccctcaaagccgagtgcccagggactgcagcgtagacg
>A/Ulaanbaatar/1397/2013 | EPI_ISL_144227 | A / H1N1
ggccccctcaaagccgagtgcccagggactgcagcgtagacg
>A/NAGANO/2269/2013 | EPI_ISL_143713 | A / H1N1
ggccccctcaaagccgagtgcccagggactgcagcgtagacg
>A/NIIGATA-C/75/2013 | EPI_ISL_144495 | A / H1N1
ggccccctcaaagccgagtgcccagggactgcagcgtagacg
>A/Florida/22/2013 | EPI_ISL_145253 | A / H1N1
ggccccctcaaagccgagtgcccagggactgcagcgtagacg
>A/Vietnam/10/2013 | EPI_ISL_145256 | A / H1N1
ggccccctcaaagccgagtgcccagggactgcagcgtagacg
>A/South Africa/2118/2013 | EPI_ISL_145442 | A / H1N1
ggccccctcaaagccgagtgcccagggactgcagcgtagacg
>A/Madagascar/01123/2013 | EPI_ISL_145416 | A / H1N1
ggccccctcaaagccgagtgcccagggactgcagcgtagacg
>A/Madagascar/01708/2013 | EPI_ISL_145418 | A / H1N1
ggccccctcaaagccgagtgcccagggactgcagcgtagacg
>A/Madagascar/01938/2013 | EPI_ISL_145421 | A / H1N1
ggccccctcaaagccgagtgcccagggactgcagcgtagacg
>A/South Africa/2360/2013 | EPI_ISL_145445 | A / H1N1
ggccccctcaaagccgagtgcccagggactgcagcgtagacg
>A/South Africa/2464/2013 | EPI_ISL_145446 | A / H1N1
ggccccctcaaagccgagtgcccagggactgcagcgtagacg
>A/Vaslui/139682/2013 | EPI_ISL_143652 | A / H1N1
ggccccctcaaagccgagtgcccagggactgcagcgtagacg
>A/Saint-Petersburg/155/2013 | EPI_ISL_143630 | A / H1N1
ggccccctcaaagccgagtgcccagggactgcagcgtagacg
>A/Samara/83/2013 | EPI_ISL_143636 | A / H1N1
ggccccctcaaagccgagtgcccagggactgcagcgtagacg
>A/Bratislava/873/2013 | EPI_ISL_144764 | A / H1N1
ggccccctcaaagccgagtgcccagggactgcagcgtagacg
>A/Moldova/317/2013 | EPI_ISL_144060 | A / H1N1
ggccccctcaaagccgagtgcccagggactgcagcgtagacg
>A/Belgium/G1041/2013 | EPI_ISL_144761 | A / H1N1
ggccccctcaaagccgagtgcccagggactgcagcgtagacg
>A/Slovenia/1552/2013 | EPI_ISL_143640 | A / H1N1
ggccccctcaaagccgagtgcccagggactgcagcgtagacg
>A/SAITAMA-C/13/2013 | EPI_ISL_145549 | A / H1N1
ggccccctcaaagccgagtgcccagggactgcagcgtagacg
>A/Hangzhou/A10/2013 | EPI_ISL_148646 | A / H1N1
ggccccctcaaagccgagtgcccagggactgcagcgtagacg
>A/Hangzhou/A75/2013 | EPI_ISL_148650 | A / H1N1
ggccccctcaaagccgagtgcccagggactgcagcgtagacg
>A/Laos/387/2013 | EPI_ISL_149352 | A / H1N1
ggccccctcaaagccgagtgcccagggactgcagcgtagacg
>A/Sweden/121/2013 | EPI_ISL_149634 | A / H1N1
ggccccctcaaagccgagtgcccagggactgcagcgtagacg
>A/Turkey/579/2013 | EPI_ISL_136356 | A / H1N1
ggccccctcaaagccgagtgcccagggactgcagcgtagacg
>A/Limoges/26/2013 | EPI_ISL_134115 | A / H1N1
ggccccctcaaagccgagtgcccagggactgcagcgtagacg
>A/Niedersachsen/1/2013 | EPI_ISL_134405 | A / H1N1
ggccccctcaaagccgagtgcccagggactgcagcgtagacg
>A/Hong Kong/62/2013 | EPI_ISL_136332 | A / H1N1
ggccccctcaaagccgagtgcccagggactgcagcgtagacg
>A/St. Petersburg/7/2013 | EPI_ISL_148602 | A / H1N1
ggccccctcaaagccgagtgcccagggactgcagcgtagacg
>A/Shanghai-Putuo/1189/2014 | EPI_ISL_162639 | A / H1N1
ggccccctcaaagccgagtgcccagggactgcagcgtagacg
>A/New Jersey/07/2012 | EPI_ISL_132706 | A / H1N1
ggccccctcaaagccgagtgcccagggactgcagcgtagacg
>A/Minnesota/34/2012 | EPI_ISL_136468 | A / H1N1
ggccccctcaaagccgagtgcccagggactgcagcgtagacg
>A/New Mexico/02/2013 | EPI_ISL_138664 | A / H1N1
ggccccctcaaagccgagtgcccagggactgcagcgtagacg
>A/New Mexico/02/2013 | EPI_ISL_139490 | A / H1N1
ggccccctcaaagccgagtgcccagggactgcagcgtagacg
>A/Utah/04/2013 | EPI_ISL_138667 | A / H1N1
ggccccctcaaagccgagtgcccagggactgcagcgtagacg
>A/St. Petersburg/19/2013 | EPI_ISL_138726 | A / H1N1
ggccccctcaaagccgagtgcccagggactgcagcgtagacg
>A/SHIGA/38/2013 | EPI_ISL_145572 | A / H1N1
ggccccctcaaagccgagtgcccagggactgcagcgtagacg
>A/Kherlen/658/2013 | EPI_ISL_140301 | A / H1N1
ggccccctcaaagccgagtgcccagggactgcagcgtagacg
>A/Nizhnii Novgorod/01/2013 | EPI_ISL_142577 | A / H1N1
ggccccctcaaagccgagtgcccagggactgcagcgtagacg
>A/Kirov/01/2013 | EPI_ISL_142580 | A / H1N1
ggccccctcaaagccgagtgcccagggactgcagcgtagacg
>A/Saratov/1/2013 | EPI_ISL_144063 | A / H1N1
ggccccctcaaagccgagtgcccagggactgcagcgtagacg
>A/Puerto Rico/01/2013 | EPI_ISL_144956 | A / H1N1
ggccccctcaaagccgagtgcccagggactgcagcgtagacg
>A/Puerto Rico/03/2013 | EPI_ISL_144967 | A / H1N1
ggccccctcaaagccgagtgcccagggactgcagcgtagacg
>A/Puerto Rico/05/2013 | EPI_ISL_145028 | A / H1N1
ggccccctcaaagccgagtgcccagggactgcagcgtagacg
>A/Argentina/102/2013 | EPI_ISL_145086 | A / H1N1
ggccccctcaaagccgagtgcccagggactgcagcgtagacg
>A/Argentina/168/2013 | EPI_ISL_145087 | A / H1N1
ggccccctcaaagccgagtgcccagggactgcagcgtagacg
>A/Argentina/911/2013 | EPI_ISL_145105 | A / H1N1
ggccccctcaaagccgagtgcccagggactgcagcgtagacg
>A/Puerto Rico/03/2013 | EPI_ISL_145090 | A / H1N1
ggccccctcaaagccgagtgcccagggactgcagcgtagacg
>A/Puerto Rico/01/2013 | EPI_ISL_145509 | A / H1N1
ggccccctcaaagccgagtgcccagggactgcagcgtagacg
>A/Uruguay/279/2013 | EPI_ISL_145630 | A / H1N1
ggccccctcaaagccgagtgcccagggactgcagcgtagacg
>A/Puerto Rico/01/2013 | EPI_ISL_145088 | A / H1N1
ggccccctcaaagccgagtgcccagggactgcagcgtagacg
>A/Argentina/508/2013 | EPI_ISL_145024 | A / H1N1
ggccccctcaaagccgagtgcccagggactgcagcgtagacg
>A/Florida/20/2013 | EPI_ISL_145023 | A / H1N1
ggccccctcaaagccgagtgcccagggactgcagcgtagacg
>A/FUKUOKA-C/8/2013 | EPI_ISL_144501 | A / H1N1
ggccccctcaaagccgagtgcccagggactgcagcgtagacg
>A/Guangxi-Longan/1167/2013 | EPI_ISL_145260 | A / H1N1
ggccccctcaaagccgagtgcccagggactgcagcgtagacg
>A/Madagascar/01774/2013 | EPI_ISL_145419 | A / H1N1
ggccccctcaaagccgagtgcccagggactgcagcgtagacg
>A/Madagascar/02064/2013 | EPI_ISL_145424 | A / H1N1
ggccccctcaaagccgagtgcccagggactgcagcgtagacg
>A/Norway/2060/2013 | EPI_ISL_145433 | A / H1N1
ggccccctcaaagccgagtgcccagggactgcagcgtagacg
>A/Bolivia/1351/2013 | EPI_ISL_145666 | A / H1N1
ggccccctcaaagccgagtgcccagggactgcagcgtagacg
>A/TOKYO/32365/2013 | EPI_ISL_145542 | A / H1N1
ggccccctcaaagccgagtgcccagggactgcagcgtagacg
>A/Skovde/3/2013 | EPI_ISL_146095 | A / H1N1
ggccccctcaaagccgagtgcccagggactgcagcgtagacg
>A/North Carolina/09/2013 | EPI_ISL_148733 | A / H1N1
ggccccctcaaagccgagtgcccagggactgcagcgtagacg
>A/New Hampshire/04/2013 | EPI_ISL_149775 | A / H1N1
ggccccctcaaagccgagtgcccagggactgcagcgtagacg
>A/North Carolina/10/2013 | EPI_ISL_149351 | A / H1N1
ggccccctcaaagccgagtgcccagggactgcagcgtagacg
>A/New Hampshire/04/2013 | EPI_ISL_150038 | A / H1N1
ggccccctcaaagccgagtgcccagggactgcagcgtagacg
>A/Georgia/04/2013 | EPI_ISL_149776 | A / H1N1
ggccccctcaaagccgagtgcccagggactgcagcgtagacg
>A/New Jersey/11/2013 | EPI_ISL_152940 | A / H1N1
ggccccctcaaagccgagtgcccagggactgcagcgtagacg
>A/Alabama/16/2013 | EPI_ISL_153132 | A / H1N1
ggccccctcaaagccgagtgcccagggactgcagcgtagacg
>A/New Hampshire/04/2013 | EPI_ISL_153073 | A / H1N1
ggccccctcaaagccgagtgcccagggactgcagcgtagacg
>A/New Hampshire/04/2013 | EPI_ISL_153074 | A / H1N1
ggccccctcaaagccgagtgcccagggactgcagcgtagacg
>A/Mississippi/08/2013 | EPI_ISL_150034 | A / H1N1
ggccccctcaaagccgagtgcccagggactgcagcgtagacg
>A/Kentucky/07/2013 | EPI_ISL_150292 | A / H1N1
ggccccctcaaagccgagtgcccagggactgcagcgtagacg
>A/Dominican Republic/7626/2013 | EPI_ISL_148743 | A / H1N1
ggccccctcaaagccgagtgcccagggactgcagcgtagacg
>A/Puerto Rico/18/2013 | EPI_ISL_150166 | A / H1N1
ggccccctcaaagccgagtgcccagggactgcagcgtagacg
>A/Florida/40/2013 | EPI_ISL_150614 | A / H1N1
ggccccctcaaagccgagtgcccagggactgcagcgtagacg
>A/TASMANIA/23/2013 | EPI_ISL_151555 | A / H1N1
ggccccctcaaagccgagtgcccagggactgcagcgtagacg
>A/Turkey/600/2013 | EPI_ISL_136357 | A / H1N1
ggccccctcaaagccgagtgcccagggactgcagcgtagacg
>A/Israel/18/2013 | EPI_ISL_136336 | A / H1N1
ggccccctcaaagccgagtgcccagggactgcagcgtagacg
>A/OSAKA/39/2013 | EPI_ISL_154436 | A / H1N1
ggccccctcaaagccgagtgcccagggactgcagcgtagacg
>A/Nizhny Novgorod/2/2013 | EPI_ISL_148593 | A / H1N1
ggccccctcaaagccgagtgcccagggactgcagcgtagacg
>A/St. Petersburg/137/2013 | EPI_ISL_148599 | A / H1N1
ggccccctcaaagccgagtgcccagggactgcagcgtagacg
>A/Jiangsu-Sucheng/SWL1994/2015 | EPI_ISL_207694 | A / H1N1
ggccccctcaaagccgagtgcccagggactgcagcgtagacg
>A/Jiangsu-Sucheng/SWL1849/2016 | EPI_ISL_242515 | A / H1N1
ggccccctcaaagccgagtgcccagggactgcagcgtagacg
>A/South Africa/4706/2013 | EPI_ISL_145450 | A / H1N1
ggccccctcaaagccgagtgcccagggactgcagcgtagacg
>A/New Mexico/24/2013 | EPI_ISL_154801 | A / H1N1
ggccccctcaaagccgagtgcccagggactgcagcgtagacg
>A/Colorado/03/2013 | EPI_ISL_139492 | A / H1N1
ggccccctcaaagccgagtgcccagggactgcagcgtagacg
>A/California/21/2013 | EPI_ISL_143244 | A / H1N1
ggccccctcaaagccgagtgcccagggactgcagcgtagacg
>A/Saipan/8653/2013 | EPI_ISL_144293 | A / H1N1
ggccccctcaaagccgagtgcccagggactgcagcgtagacg
>A/KANAGAWA/142/2013 | EPI_ISL_145574 | A / H1N1
ggccccctcaaagccgagtgcccagggactgcagcgtagacg
>A/PHILIPPINES/3/2013 | EPI_ISL_151599 | A / H1N1
ggccccctcaaagccgagtgcccagggactgcagcgtagacg
>A/Santiago/46965/2013 | EPI_ISL_145635 | A / H1N1
ggccccctcaaagccgagtgcccagggactgcagcgtagacg
>A/Mar Del Plata/10091/2013 | EPI_ISL_145660 | A / H1N1
ggccccctcaaagccgagtgcccagggactgcagcgtagacg
>A/Hangzhou/A26/2013 | EPI_ISL_148647 | A / H1N1
ggccccctcaaagccgagtgcccagggactgcagcgtagacg
>A/Wisconsin/13/2013 | EPI_ISL_148737 | A / H1N1
ggccccctcaaagccgagtgcccagggactgcagcgtagacg
>A/Wisconsin/13/2013 | EPI_ISL_149350 | A / H1N1
ggccccctcaaagccgagtgcccagggactgcagcgtagacg
>A/Vietnam/173/2013 | EPI_ISL_153106 | A / H1N1
ggccccctcaaagccgagtgcccagggactgcagcgtagacg
>A/Israel/28/2013 | EPI_ISL_136337 | A / H1N1
ggccccctcaaagccgagtgcccagggactgcagcgtagacg
>A/California/44/2012 | EPI_ISL_132711 | A / H1N1
ggccccctcaaagccgagtgcccagggactgcagcgtagacg
>A/Florida/57/2012 | EPI_ISL_133155 | A / H1N1
ggccccctcaaagccgagtgcccagggactgcagcgtagacg
>A/CHIBA-C/43/2013 | EPI_ISL_143712 | A / H1N1
ggccccctcaaagccgagtgcccagggactgcagcgtagacg
>A/Slovenia/1940/2012 | EPI_ISL_134408 | A / H1N1
ggccccctcaaagccgagtgcccagggactgcagcgtagacg
>A/Slovenia/1905/2012 | EPI_ISL_134131 | A / H1N1
ggccccctcaaagccgagtgcccagggactgcagcgtagacg
>A/Slovenia/1908/2012 | EPI_ISL_134132 | A / H1N1
ggccccctcaaagccgagtgcccagggactgcagcgtagacg
>A/South Africa/2226/2013 | EPI_ISL_145443 | A / H1N1
ggccccctcaaagccgagtgcccagggactgcagcgtagacg
>A/Vietnam/3041/2013 | EPI_ISL_145101 | A / H1N1
ggccccctcaaagccgagtgcccagggactgcagcgtagacg
>A/Hangzhou/A28/2013 | EPI_ISL_148648 | A / H1N1
ggccccctcaaagccgagtgcccagggactgcagcgtagacg
>A/Hangzhou/A61/2013 | EPI_ISL_148649 | A / H1N1
ggccccctcaaagccgagtgcccagggactgcagcgtagacg
>A/Stockholm/44/2012 | EPI_ISL_134872 | A / H1N1
ggccccctcaaagccgagtgcccagggactgcagcgtagacg
>A/Japan/1419/2013 | EPI_ISL_135818 | A / H1N1
ggccccctcaaagccgagtgcccagggactgcagcgtagacg
>A/Japan/1419/2013 | EPI_ISL_138662 | A / H1N1
ggccccctcaaagccgagtgcccagggactgcagcgtagacg
>A/Saipan/6194/2012 | EPI_ISL_142861 | A / H1N1
ggccccctcaaagccgagtgcccagggactgcagcgtagacg
>A/Saipan/6194/2012 | EPI_ISL_142869 | A / H1N1
ggccccctcaaagccgagtgcccagggactgcagcgtagacg
>A/Hawaii/47/2012 | EPI_ISL_135814 | A / H1N1
ggccccctcaaagccgagtgcccagggactgcagcgtagacg
>A/SHIMANE/8/2013 | EPI_ISL_137625 | A / H1N1
ggccccctcaaagccgagtgcccagggactgcagcgtagacg
>A/NIIGATA/1704/2012 | EPI_ISL_137626 | A / H1N1
ggccccctcaaagccgagtgcccagggactgcagcgtagacg
>A/MIE/2/2013 | EPI_ISL_137627 | A / H1N1
ggccccctcaaagccgagtgcccagggactgcagcgtagacg
>A/NAGANO-C/3/2013 | EPI_ISL_137633 | A / H1N1
ggccccctcaaagccgagtgcccagggactgcagcgtagacg
>A/Tanzania/315/2012 | EPI_ISL_138668 | A / H1N1
ggccccctcaaagccgagtgcccagggactgcagcgtagacg
>A/Kentucky/04/2013 | EPI_ISL_139898 | A / H1N1
ggccccctcaaagccgagtgcccagggactgcagcgtagacg
>A/Peru/108/2013 | EPI_ISL_143674 | A / H1N1
ggccccctcaaagccgagtgcccagggactgcagcgtagacg
>A/Peru/107/2013 | EPI_ISL_143675 | A / H1N1
ggccccctcaaagccgagtgcccagggactgcagcgtagacg
>A/Peru/18/2013 | EPI_ISL_143676 | A / H1N1
ggccccctcaaagccgagtgcccagggactgcagcgtagacg
>A/Peru/16/2013 | EPI_ISL_143677 | A / H1N1
ggccccctcaaagccgagtgcccagggactgcagcgtagacg
>A/Peru/15/2013 | EPI_ISL_143678 | A / H1N1
ggccccctcaaagccgagtgcccagggactgcagcgtagacg
>A/Peru/106/2013 | EPI_ISL_143679 | A / H1N1
ggccccctcaaagccgagtgcccagggactgcagcgtagacg
>A/Peru/108/2013 | EPI_ISL_143680 | A / H1N1
ggccccctcaaagccgagtgcccagggactgcagcgtagacg
>A/Peru/17/2013 | EPI_ISL_143681 | A / H1N1
ggccccctcaaagccgagtgcccagggactgcagcgtagacg
>A/Peru/19/2013 | EPI_ISL_143683 | A / H1N1
ggccccctcaaagccgagtgcccagggactgcagcgtagacg
>A/Peru/106/2013 | EPI_ISL_143684 | A / H1N1
ggccccctcaaagccgagtgcccagggactgcagcgtagacg
>A/New York/07/2013 | EPI_ISL_144294 | A / H1N1
ggccccctcaaagccgagtgcccagggactgcagcgtagacg
>A/Acores_PT/139/2013 | EPI_ISL_144758 | A / H1N1
ggccccctcaaagccgagtgcccagggactgcagcgtagacg
>A/Lisbon/137/2013 | EPI_ISL_156806 | A / H1N1
ggccccctcaaagccgagtgcccagggactgcagcgtagacg
>A/Wyoming/04/2013 | EPI_ISL_149779 | A / H1N1
ggccccctcaaagccgagtgcccagggactgcagcgtagacg
>A/Paraguay/17/2013 | EPI_ISL_149777 | A / H1N1
ggccccctcaaagccgagtgcccagggactgcagcgtagacg
>A/Mississippi/10/2013 | EPI_ISL_151033 | A / H1N1
ggccccctcaaagccgagtgcccagggactgcagcgtagacg
>A/Mississippi/10/2013 | EPI_ISL_151037 | A / H1N1
ggccccctcaaagccgagtgcccagggactgcagcgtagacg
>A/New Hampshire/05/2013 | EPI_ISL_152945 | A / H1N1
ggccccctcaaagccgagtgcccagggactgcagcgtagacg
>A/Mississippi/10/2013 | EPI_ISL_153071 | A / H1N1
ggccccctcaaagccgagtgcccagggactgcagcgtagacg
>A/Texas/07/2014 | EPI_ISL_156770 | A / H1N1
ggccccctcaaagccgagtgcccagggactgcagcgtagacg
>A/Mississippi/10/2013 | EPI_ISL_156810 | A / H1N1
ggccccctcaaagccgagtgcccagggactgcagcgtagacg
>A/North Carolina/23/2013 | EPI_ISL_157044 | A / H1N1
ggccccctcaaagccgagtgcccagggactgcagcgtagacg
>A/North Carolina/03/2014 | EPI_ISL_157131 | A / H1N1
ggccccctcaaagccgagtgcccagggactgcagcgtagacg
>A/Florida/11/2014 | EPI_ISL_157861 | A / H1N1
ggccccctcaaagccgagtgcccagggactgcagcgtagacg
>A/Mississippi/10/2013 | EPI_ISL_153072 | A / H1N1
ggccccctcaaagccgagtgcccagggactgcagcgtagacg
>A/Idaho/08/2013 | EPI_ISL_153095 | A / H1N1
ggccccctcaaagccgagtgcccagggactgcagcgtagacg
>A/North Carolina/20/2013 | EPI_ISL_154793 | A / H1N1
ggccccctcaaagccgagtgcccagggactgcagcgtagacg
>A/Iceland/61/2014 | EPI_ISL_164190 | A / H1N1
ggccccctcaaagccgagtgcccagggactgcagcgtagacg
>A/Texas/36/2013 | EPI_ISL_151832 | A / H1N1
ggcsccctcaaagccgagtgcccagggactgcagcgtagacg
>A/New Jersey/22/2013 | EPI_ISL_154782 | A / H1N1
ggccccctcaaagccgagtgcccagggactgcagcgtagacg
>A/Brazil/123/2014 | EPI_ISL_164872 | A / H1N1
ggccccctcaaagccgagtgcccagggactgcagcgtagacg
>A/Iceland/48/2014 | EPI_ISL_164188 | A / H1N1
ggccccctcaaagccgagtgcccagggactgcagcgtagacg
>A/Brazil/2992/2014 | EPI_ISL_166695 | A / H1N1
ggccccctcaaagccgagtgcccagggactgcagcgtagacg
>A/Alaska/08/2013 | EPI_ISL_151036 | A / H1N1
ggccccctcaaagccgagtgcccagggactgcagcgtagacg
>A/Mississippi/29/2013 | EPI_ISL_153090 | A / H1N1
ggccccctcaaagccgagtgcccagggactgcagcgtagacg
>A/Alaska/30/2013 | EPI_ISL_153097 | A / H1N1
ggccccctcaaagccgagtgcccagggactgcagcgtagacg
>A/Maryland/08/2014 | EPI_ISL_160767 | A / H1N1
ggccccctcaaagccgagtgcccagggactgcagcgtagacg
>A/North Carolina/13/2013 | EPI_ISL_151856 | A / H1N1
ggccccctcaaagccgagtgcccagggactgcagcgtagacg
>A/North Carolina/16/2013 | EPI_ISL_153371 | A / H1N1
ggccccctcaaagccgagtgcccagggactgcagcgtagacg
>A/North Carolina/01/2014 | EPI_ISL_157047 | A / H1N1
ggccccctcaaagccgagtgcccagggactgcagcgtagacg
>A/South Carolina/01/2014 | EPI_ISL_159046 | A / H1N1
ggccccctcaaagccgagtgcccagggactgcagcgtagacg
>A/North Carolina/05/2014 | EPI_ISL_159358 | A / H1N1
ggccccctcaaagccgagtgcccagggactgcagcgtagacg
>A/North Carolina/19/2013 | EPI_ISL_154789 | A / H1N1
ggccccctcaaagccgagtgcccagggactgcagcgtagacg
>A/Florida/18/2014 | EPI_ISL_162635 | A / H1N1
ggccccctcaaagccgagtgcccagggactgcagcgtagacg
>A/New Mexico/16/2013 | EPI_ISL_152948 | A / H1N1
ggccccctcaaagccgagtgcccagggactgcagcgtagacg
>A/Ontario/RV2333/2013 | EPI_ISL_153375 | A / H1N1
ggccccctcaaagccgagtgcccagggactgcagcgtagacg
>A/Switzerland/7628514/2012 | EPI_ISL_134413 | A / H1N1
ggccccctcaaagccgagtgcccagggactgcagcgtagacg
>A/Tennessee/01/2014 | EPI_ISL_154786 | A / H1N1
ggccccctcaaagccgagtgcccagggactgcagcgtagacg
>A/Tennessee/01/2014 | EPI_ISL_159362 | A / H1N1
ggccccctcaaagccgagtgcccagggactgcagcgtagacg
>A/Utah/35/2013 | EPI_ISL_154797 | A / H1N1
ggccccctcaaagccgagtgcccagggactgcagcgtagacg
>A/Niakhar/937/2013 | EPI_ISL_155028 | A / H1N1
ggccccctcaaagccgagtgcccagggactgcagcgtagacg
>A/Hawaii/03/2013 | EPI_ISL_156762 | A / H1N1
ggccccctcaaagccgagtgcccagggactgcagcgtagacg
>A/Hawaii/03/2013 | EPI_ISL_159048 | A / H1N1
ggccccctcaaagccgagtgcccagggactgcagcgtagacg
>A/Yaounde/11V-18568/2011 | EPI_ISL_107055 | A / H1N1
ggccccctcaaagccgagtgcccagggactgcagcgtagacg
>A/Yaounde/11V-18762/2011 | EPI_ISL_107056 | A / H1N1
ggccccctcaaagccgagtgcccagggactgcagcgtagacg
>A/Virginia/04/2014 | EPI_ISL_157470 | A / H1N1
ggccccctcaaagccgagtgcccagggactgcagcgtagacg
>A/Indiana/03/2014 | EPI_ISL_158717 | A / H1N1
ggccccctcaaagccgagtgcccagggactgcagcgtagacg
>A/Laos/828/2013 | EPI_ISL_158906 | A / H1N1
ggccccctcaaagccgagtgcccagggacttcagcgtagacg
>A/Laos/828/2013 | EPI_ISL_159354 | A / H1N1
ggccccctcaaagccgagtgcccagggacttcagcgtagacg
>A/Maine/03/2014 | EPI_ISL_159355 | A / H1N1
ggccccctcaaagccgagtgcccagggactgcagcgtagacg
>A/Oklahoma/03/2014 | EPI_ISL_160214 | A / H1N1
ggccccctcaaagccgagtgcccagggactgcagcgtagacg
>A/Kentucky/04/2014 | EPI_ISL_160769 | A / H1N1
ggccccctcaaagccgagtgcccagggactgcagcgtagacg
>A/Oklahoma/06/2014 | EPI_ISL_162647 | A / H1N1
ggccccctcaaagccgagtgcccagggactgcagcgtagacg
>A/Dnipro/133/2014 | EPI_ISL_164372 | A / H1N1
ggccccctcaaagccgagtgcccagggactgcagcgtagacg
>A/Bahrain/232/2014 | EPI_ISL_164379 | A / H1N1
ggccccctcaaagccgagtgcccagggactgcagcgtagacg
>A/Bahrain/247/2014 | EPI_ISL_164382 | A / H1N1
ggccccctcaaagccgagtgcccagggactgcagcgtagacg
>A/South Africa/4764/2014 | EPI_ISL_165533 | A / H1N1
ggccccctcaaagccgagtgcccagggactgcagcgtagacg
>A/SOUTH AUSTRALIA/1001/2014 | EPI_ISL_166018 | A / H1N1
ggccccctcaaagccgagtgcccagggactgcagcgtagacg
>A/Bangkok/1792/2014 | EPI_ISL_166267 | A / H1N1
ggccccctcaaagccgagtgcccagggactgcagcgtagacg
>A/Minnesota/15/2014 | EPI_ISL_166268 | A / H1N1
ggccccctcaaagccgagtgcccagggactgcagcgtagacg
>A/Phuket/316/2014 | EPI_ISL_166269 | A / H1N1
ggccccctcaaagccgagtgcccagggactgcagcgtagacg
>A/Stockholm/27/2014 | EPI_ISL_169262 | A / H1N1
ggccccctcaaagccgagtgcccagggactgcagcgtagacg
>A/Laos/952/2014 | EPI_ISL_172647 | A / H1N1
ggccccctcaaagccgagtgcccagggactgcagcgtagacg
>A/Laos/951/2014 | EPI_ISL_172649 | A / H1N1
ggccccctcaaagccgagtgcccagggactgcagcgtagacg
>A/Sri Lanka/50/2014 | EPI_ISL_172693 | A / H1N1
ggccccctcaaagccgagtgcccagggactgcagcgtagacg
>A/Washington/59/2014 | EPI_ISL_173267 | A / H1N1
ggccccctcaaagccgagtgcccagggactgcagcgtagacg
>A/Dnipropetrovsk/439/2015 | EPI_ISL_192067 | A / H1N1
ggccccctcaaagccgagtgcccagggactgcagcgtagacg
>A/Gyeongbuk/643/2015 | EPI_ISL_192068 | A / H1N1
ggccccctcaaagccgagtgcccagggactgcagcgtagacg
>A/Sri Lanka/60/2014 | EPI_ISL_192763 | A / H1N1
ggccccctcaaagccgagtgcccagggactgcagcgtagacg
>A/CHIBA/18/2016 | EPI_ISL_223613 | A / H1N1
ggccccctcaaagccgagtgcccagggactgcagcgtagacg
>A/Hong Kong/5997/2014 | EPI_ISL_164781 | A / H1N1
ggccccctcaaagccgagtgcccagggactgcagcgtagacg
>A/Hong Kong/5994/2014 | EPI_ISL_164790 | A / H1N1
ggccccctcaaagccgagtgcccagggactgcagcgtagacg
>A/Hong Kong/6000/2014 | EPI_ISL_164186 | A / H1N1
ggccccctcaaagccgagtgcccagggactgcagcgtagacg
>A/Hong Kong/6110/2014 | EPI_ISL_164187 | A / H1N1
ggccccctcaaagccgagtgcccagggactgcagcgtagacg
>A/Hong Kong/5999/2014 | EPI_ISL_164185 | A / H1N1
ggccccctcaaagccgagtgcccagggactgcagcgtagacg
>A/Jeonbuk/1997/2014 | EPI_ISL_172638 | A / H1N1
ggccccctcaaagccgagtgcccagggactgcagcgtagacg
>A/Jeonbuk/1998/2014 | EPI_ISL_172639 | A / H1N1
ggccccctcaaagccgagtgcccagggactgcagcgtagacg
>A/Jeonbuk/2005/2014 | EPI_ISL_172644 | A / H1N1
ggccccctcaaagccgagtgcccagggactgcagcgtagacg
>A/Ethiopia/1149/2014 | EPI_ISL_172641 | A / H1N1
ggccccctcaaagccgagtgcccagggactgcagcgtagacg
>A/Bahrain/602/2014 | EPI_ISL_173266 | A / H1N1
ggccccctcaaagccgagtgcccagggactgcagcgtagacg
>A/Uppsala/5/2015 | EPI_ISL_177092 | A / H1N1
ggccccctcaaagccgagtgcccagggactgcagcgtagacg
>A/Uppsala/6/2015 | EPI_ISL_177094 | A / H1N1
ggccccctcaaagccgagtgcccagggactgcagcgtagacg
>A/India/1214/2015 | EPI_ISL_177604 | A / H1N1
ggccccctcaaagccgagtgcccagggactgcagcgtagacg
>A/Washington/19/2015 | EPI_ISL_178490 | A / H1N1
ggccccctcaaagccgagtgcccagggactgcagcgtagacg
>A/India/1214/2015 | EPI_ISL_178493 | A / H1N1
ggccccctcaaagccgagtgcccagggactgcagcgtagacg
>A/Bangladesh/1097/2015 | EPI_ISL_178494 | A / H1N1
ggccccctcaaagccgagtgcccagggactgcagcgtagacg
>A/Nepal/1015/2015 | EPI_ISL_188594 | A / H1N1
ggccccctcaaagccgagtgcccagggactgcagcgtagacg
>A/Hawaii/30/2015 | EPI_ISL_189822 | A / H1N1
ggccccctcaaagccgagtgcccagggactgcagcgtagacg
>A/Hawaii/40/2015 | EPI_ISL_192123 | A / H1N1
ggccccctcaaagccgagtgcccagggactgcagcgtagacg
>A/Hawaii/29/2015 | EPI_ISL_192127 | A / H1N1
ggccccctcaaagccgagtgcccagggactgcagcgtagacg
>A/Louisiana/04/2015 | EPI_ISL_192131 | A / H1N1
ggccccctcaaagccgagtgcccagggactgcagcgtagacg
>A/Bangladesh/01/2015 | EPI_ISL_192136 | A / H1N1
ggccccctcaaagccgagtgcccagggactgcagcgtagacg
>A/Bangladesh/4005/2015 | EPI_ISL_192550 | A / H1N1
ggccccctcaaagccgagtgcccagggactgcagcgtagacg
>A/Bangladesh/4005/2015 | EPI_ISL_193000 | A / H1N1
ggccccctcaaagccgagtgcccagggactgcagcgtagacg
>A/Brazil/2085/2015 | EPI_ISL_193849 | A / H1N1
ggccccctcaaagccgagtgcccagggactgcagcgtagacg
>A/England/184/2015 | EPI_ISL_212223 | A / H1N1
ggccccctcaaagccgagtgcccagggactgcagcgtagacg
>A/Nepal/2458/2015 | EPI_ISL_212530 | A / H1N1
ggccccctcaaagccgagtgcccagggactgcagcgtagacg
>A/Louisiana/03/2015 | EPI_ISL_192125 | A / H1N1
ggccccctcaaagccgagtgcccagggactgcagcgtagacg
>A/Brazil/2085/2015 | EPI_ISL_192619 | A / H1N1
ggccccctcaaagccgagtgcccagggactgcagcgtagacg
>A/Laos/66/2015 | EPI_ISL_192112 | A / H1N1
ggccccctcaaagccgagtgcccagggactgcagcgtagacg
>A/Laos/68/2015 | EPI_ISL_192120 | A / H1N1
ggccccctcaaagccgagtgcccagggactgcagcgtagacg
>A/Laos/189/2015 | EPI_ISL_192121 | A / H1N1
ggccccctcaaagccgagtgcccagggactgcagcgtagacg
>A/Laos/65/2015 | EPI_ISL_192135 | A / H1N1
ggccccctcaaagccgagtgcccagggactgcagcgtagacg
>A/Laos/193/2015 | EPI_ISL_194932 | A / H1N1
ggccccctcaaagccgagtgcccagggactgcagcgtagacg
>A/Laos/258/2015 | EPI_ISL_194934 | A / H1N1
ggccccctcaaagccgagtgcccagggactgcagcgtagacg
>A/Laos/233/2015 | EPI_ISL_194936 | A / H1N1
ggccccctcaaagccgagtgcccagggactgcagcgtagacg
>A/St Petersburg/83/2015 | EPI_ISL_192118 | A / H1N1
ggccccctcaaagccgagtgcccagggactgcagcgtagacg
>A/Laos/185/2015 | EPI_ISL_192119 | A / H1N1
ggccccctcaaagccgagtgcccagggactgcagcgtagacg
>A/California/80/2015 | EPI_ISL_192128 | A / H1N1
ggccccctcaaagccgagtgcccagggactgcagcgtagacg
>A/Bangladesh/507001/2015 | EPI_ISL_192140 | A / H1N1
ggccccctcaaagccgagtgcccagggactgcagcgtagacg
>A/Bangladesh/13005/2015 | EPI_ISL_192646 | A / H1N1
ggccccctcaaagccgagtgcccagggactgcagcgtagacg
>A/Moscow/92/2015 | EPI_ISL_192648 | A / H1N1
ggccccctcaaagccgagtgcccagggactgcagcgtagacg
>A/Moscow/107/2015 | EPI_ISL_193300 | A / H1N1
ggccccctcaaagccgagtgcccagggactgcagcgtagacg
>A/Malaysia/2863/2015 | EPI_ISL_222796 | A / H1N1
ggccccctcaaagccgagtgcccagggactgcagcgtagacg
>A/Malaysia/2877/2015 | EPI_ISL_227628 | A / H1N1
ggccccctcaaagccgagtgcccagggactgcagcgtagacg
>A/Malaysia/2872/2015 | EPI_ISL_227629 | A / H1N1
ggccccctcaaagccgagtgcccagggactgcagcgtagacg
>A/Cambodia/FSS39385/2015 | EPI_ISL_194497 | A / H1N1
ggccccctcaaagccgagtgcccagggactgcagcgtagacg
>A/Bangladesh/10005/2015 | EPI_ISL_194929 | A / H1N1
ggccccctcaaagccgagtgcccagggactgcagcgtagacg
>A/Stockholm/38/2015 | EPI_ISL_195660 | A / H1N1
ggccccctcaaagccgagtgcccagggactgcagcgtagacg
>A/Minnesota/32/2015 | EPI_ISL_195816 | A / H1N1
ggccccctcaaagccgagtgcccagggactgcagcgtagacg
>A/Darwin/14/2015 | EPI_ISL_202440 | A / H1N1
ggccccctcaaagccgagtgcccagggactgcagcgtagacg
>A/Iowa/53/2015 | EPI_ISL_202774 | A / H1N1
ggccccctcaaagccgagtgcccagggactgcagcgtagacg
>A/Iowa/53/2015 | EPI_ISL_205291 | A / H1N1
ggccccctcaaagccgagtgcccagggactgcagcgtagacg
>A/Sweden/40/2015 | EPI_ISL_205788 | A / H1N1
ggccccctcaaagccgagtgcccagggactgcagcgtagacg
>A/Shanghai-Huangpu/SWL12009/2015 | EPI_ISL_207654 | A / H1N1
ggccccctcaaagccgagtgcccagggactgcagcgtagacg
>A/Shanghai-Songjiang/SWL335/2015 | EPI_ISL_207695 | A / H1N1
ggccccctcaaagccgagtgcccagggactgcagcgtagacg
>A/Shanghai-Songjiang/SWL346/2015 | EPI_ISL_207696 | A / H1N1
ggccccctcaaagccgagtgcccagggactgcagcgtagacg
>A/Shanghai-Songjiang/SWL1964/2015 | EPI_ISL_207697 | A / H1N1
ggccccctcaaagccgagtgcccagggactgcagcgtagacg
>A/Yunnan-Mengzi/SWL11144/2015 | EPI_ISL_207699 | A / H1N1
ggccccctcaaagccgagtgcccagggactgcagcgtagacg
>A/Yunnan-Jinghong/SWL11092/2015 | EPI_ISL_207700 | A / H1N1
ggccccctcaaagccgagtgcccagggactgcagcgtagacg
>A/Guangxi-Xixiangtang/SWL11411/2015 | EPI_ISL_207704 | A / H1N1
ggccccctcaaagccgagtgcccagggactgcagcgtagacg
>A/Zhejiang-Xiacheng/SWL11014/2015 | EPI_ISL_207705 | A / H1N1
ggccccctcaaagccgagtgcccagggactgcagcgtagacg
>A/Zhejiang-Shangcheng/SWL11016/2015 | EPI_ISL_207706 | A / H1N1
ggccccctcaaagccgagtgcccagggactgcagcgtagacg
>A/Zhejiang-Nanhu/SWL11043/2015 | EPI_ISL_207707 | A / H1N1
ggccccctcaaagccgagtgcccagggactgcagcgtagacg
>A/Zhejiang-Nanhu/SWL11028/2015 | EPI_ISL_207708 | A / H1N1
ggccccctcaaagccgagtgcccagggactgcagcgtagacg
>A/Beijing-Huairou/SWL120/2016 | EPI_ISL_207709 | A / H1N1
ggccccctcaaagccgagtgcccagggactgcagcgtagacg
>A/Shanghai-Jiading/SWL11002/2015 | EPI_ISL_207712 | A / H1N1
ggccccctcaaagccgagtgcccagggactgcagcgtagacg
>A/Shanghai-Jiading/SWL1988/2015 | EPI_ISL_207713 | A / H1N1
ggccccctcaaagccgagtgcccagggactgcagcgtagacg
>A/Shanghai-Jiading/SWL1966/2015 | EPI_ISL_207714 | A / H1N1
ggccccctcaaagccgagtgcccagggactgcagcgtagacg
>A/Shanghai-Songjiang/SWL513/2015 | EPI_ISL_207715 | A / H1N1
ggccccctcaaagccgagtgcccagggactgcagcgtagacg
>A/Shanghai-Songjiang/SWL354/2015 | EPI_ISL_207716 | A / H1N1
ggccccctcaaagccgagtgcccagggactgcagcgtagacg
>A/Shanghai-Songjiang/SWL341/2015 | EPI_ISL_207717 | A / H1N1
ggccccctcaaagccgagtgcccagggactgcagcgtagacg
>A/Shanghai-Songjiang/SWL319/2015 | EPI_ISL_207718 | A / H1N1
ggccccctcaaagccgagtgcccagggactgcagcgtagacg
>A/Shanghai-Songjiang/SWL315/2015 | EPI_ISL_207719 | A / H1N1
ggccccctcaaagccgagtgcccagggactgcagcgtagacg
>A/Shanghai-Songjiang/SWL11000/2015 | EPI_ISL_207720 | A / H1N1
ggccccctcaaagccgagtgcccagggactgcagcgtagacg
>A/Shanghai-Songjiang/SWL11000/2015 | EPI_ISL_207721 | A / H1N1
ggccccctcaaagccgagtgcccagggactgcagcgtagacg
>A/Shanghai-Baoshan/SWL1989/2015 | EPI_ISL_207722 | A / H1N1
ggccccctcaaagccgagtgcccagggactgcagcgtagacg
>A/Shanghai-Baoshan/SWL1977/2015 | EPI_ISL_207724 | A / H1N1
ggccccctcaaagccgagtgcccagggactgcagcgtagacg
>A/Shanghai-Baoshan/SWL1970/2015 | EPI_ISL_207725 | A / H1N1
ggccccctcaaagccgagtgcccagggactgcagcgtagacg
>A/Shanghai-Changning/SWL1988/2015 | EPI_ISL_207729 | A / H1N1
ggccccctcaaagccgagtgcccagggactgcagcgtagacg
>A/Shanghai-Changning/SWL1988/2015 | EPI_ISL_207730 | A / H1N1
ggccccctcaaagccgagtgcccagggactgcagcgtagacg
>A/Shanghai-Pudongxin/SWL11962/2015 | EPI_ISL_207731 | A / H1N1
ggccccctcaaagccgagtgcccagggactgcagcgtagacg
>A/Shanghai-Huangpu/SWL12017/2015 | EPI_ISL_207733 | A / H1N1
ggccccctcaaagccgagtgcccagggactgcagcgtagacg
>A/Shanghai-Huangpu/SWL12017/2015 | EPI_ISL_207734 | A / H1N1
ggccccctcaaagccgagtgcccagggactgcagcgtagacg
>A/Shanghai-Huangpu/SWL12014/2015 | EPI_ISL_207735 | A / H1N1
ggccccctcaaagccgagtgcccagggactgcagcgtagacg
>A/Shanghai-Huangpu/SWL12014/2015 | EPI_ISL_207736 | A / H1N1
ggccccctcaaagccgagtgcccagggactgcagcgtagacg
>A/Shanghai-Jiading/SWL1962/2015 | EPI_ISL_207738 | A / H1N1
ggccccctcaaagccgagtgcccagggactgcagcgtagacg
>A/Shanghai-Putuo/SWL1906/2015 | EPI_ISL_207739 | A / H1N1
ggccccctcaaagccgagtgcccagggactgcagcgtagacg
>A/Shanghai-Songjiang/SWL1993/2015 | EPI_ISL_207740 | A / H1N1
ggccccctcaaagccgagtgcccagggactgcagcgtagacg
>A/Malaysia/71614/2015 | EPI_ISL_209064 | A / H1N1
ggccccctcaaagccgagtgcccagggactgcagcgtagacg
>A/SAPPORO/1/2016 | EPI_ISL_211993 | A / H1N1
ggccccctcaaagccgagtgcccagggactgcagcgtagacg
>A/England/377/2015 | EPI_ISL_212237 | A / H1N1
ggccccctcaaagccgagtgcccagggactgcagcgtagacg
>A/England/390/2015 | EPI_ISL_212240 | A / H1N1
ggccccctcaaagccgagtgcccagggactgcagcgtagacg
>A/England/60160121/2016 | EPI_ISL_212250 | A / H1N1
ggccccctcaaagccgagtgcccagggactgcagcgtagacg
>A/Zhejiang-Haishu/SWL12055/2015 | EPI_ISL_212582 | A / H1N1
ggccccctcaaagccgagtgcccagggactgcagcgtagacg
>A/Shanghai-Yangpu/SWL11009/2015 | EPI_ISL_212592 | A / H1N1
ggccccctcaaagccgagtgcccagggactgcagcgtagacg
>A/Shanghai-Putuo/SWL1981/2015 | EPI_ISL_212593 | A / H1N1
ggccccctcaaagccgagtgcccagggactgcagcgtagacg
>A/Shanghai-Putuo/SWL1996/2015 | EPI_ISL_212594 | A / H1N1
ggccccctcaaagccgagtgcccagggactgcagcgtagacg
>A/Shanghai-Changning/SWL11009/2015 | EPI_ISL_212595 | A / H1N1
ggccccctcaaagccgagtgcccagggactgcagcgtagacg
>A/Shanghai-Changning/SWL11036/2015 | EPI_ISL_212597 | A / H1N1
ggccccctcaaagccgagtgcccagggactgcagcgtagacg
>A/Shanghai-Jingan/SWL11027/2015 | EPI_ISL_212601 | A / H1N1
ggccccctcaaagccgagtgcccagggactgcagcgtagacg
>A/Shanghai-Pudongxin/SWL11983/2015 | EPI_ISL_212602 | A / H1N1
ggccccctcaaagccgagtgcccagggactgcagcgtagacg
>A/Shanghai-Fengxian/SWL11126/2015 | EPI_ISL_212605 | A / H1N1
ggccccctcaaagccgagtgcccagggactgcagcgtagacg
>A/Shanghai-Fengxian/SWL11127/2015 | EPI_ISL_212606 | A / H1N1
ggccccctcaaagccgagtgcccagggactgcagcgtagacg
>A/Shanghai-Pudongxin/SWL12044/2015 | EPI_ISL_212607 | A / H1N1
ggccccctcaaagccgagtgcccagggactgcagcgtagacg
>A/Henan-Shancheng/SWL1623/2015 | EPI_ISL_212610 | A / H1N1
ggccccctcaaagccgagtgcccagggactgcagcgtagacg
>A/Anhui-Jinan/SWL113/2016 | EPI_ISL_212616 | A / H1N1
ggccccctcaaagccgagtgcccagggactgcagcgtagacg
>A/Zhejiang-Haishu/SWL12055/2015 | EPI_ISL_212582 | A / H1N1
ggccccctcaaagccgagtgcccagggactgcagcgtagacg
>A/Shanghai-Yangpu/SWL11009/2015 | EPI_ISL_212592 | A / H1N1
ggccccctcaaagccgagtgcccagggactgcagcgtagacg
>A/Shanghai-Putuo/SWL1981/2015 | EPI_ISL_212593 | A / H1N1
ggccccctcaaagccgagtgcccagggactgcagcgtagacg
>A/Shanghai-Putuo/SWL1996/2015 | EPI_ISL_212594 | A / H1N1
ggccccctcaaagccgagtgcccagggactgcagcgtagacg
>A/Shanghai-Changning/SWL11009/2015 | EPI_ISL_212595 | A / H1N1
ggccccctcaaagccgagtgcccagggactgcagcgtagacg
>A/Shanghai-Changning/SWL11036/2015 | EPI_ISL_212597 | A / H1N1
ggccccctcaaagccgagtgcccagggactgcagcgtagacg
>A/Shanghai-Jingan/SWL11027/2015 | EPI_ISL_212601 | A / H1N1
ggccccctcaaagccgagtgcccagggactgcagcgtagacg
>A/Shanghai-Pudongxin/SWL11983/2015 | EPI_ISL_212602 | A / H1N1
ggccccctcaaagccgagtgcccagggactgcagcgtagacg
>A/Shanghai-Fengxian/SWL11126/2015 | EPI_ISL_212605 | A / H1N1
ggccccctcaaagccgagtgcccagggactgcagcgtagacg
>A/Shanghai-Fengxian/SWL11127/2015 | EPI_ISL_212606 | A / H1N1
ggccccctcaaagccgagtgcccagggactgcagcgtagacg
>A/Shanghai-Pudongxin/SWL12044/2015 | EPI_ISL_212607 | A / H1N1
ggccccctcaaagccgagtgcccagggactgcagcgtagacg
>A/Henan-Shancheng/SWL1623/2015 | EPI_ISL_212610 | A / H1N1
ggccccctcaaagccgagtgcccagggactgcagcgtagacg
>A/Anhui-Jinan/SWL113/2016 | EPI_ISL_212616 | A / H1N1
ggccccctcaaagccgagtgcccagggactgcagcgtagacg
>A/Guangxi-Xixiangtang/SWL11411/2015 | EPI_ISL_212672 | A / H1N1
ggccccctcaaagccgagtgcccagggactgcagcgtagacg
>A/Guangxi-Xinbin/SWL11047/2015 | EPI_ISL_212673 | A / H1N1
ggccccctcaaagccgagtgcccagggactgcagcgtagacg
>A/Zhejiang-Jiangbei/SWL35/2015 | EPI_ISL_212675 | A / H1N1
ggccccctcaaagccgagtgcccagggactgcagcgtagacg
>A/HIROSHIMA/13/2016 | EPI_ISL_216804 | A / H1N1
ggccccctcaaagccgagtgcccagggactgcagcgtagacg
>A/Haute_Normandie/758/2016 | EPI_ISL_218731 | A / H1N1
ggccccctcaaagccgagtgcccagggactgcagcgtagacg
>A/Basse_Normandie/1309/2016 | EPI_ISL_218746 | A / H1N1
ggccccctcaaagccgagtgcccagggactgcagcgtagacg
>A/Dijon/1840/2016 | EPI_ISL_218995 | A / H1N1
ggccccctcaaagccgagtgcccagggactgcagcgtagacg
>A/HIROSHIMA/13/2016 | EPI_ISL_220376 | A / H1N1
ggccccctcaaagccgagtgcccagggactgcagcgtagacg
>A/HIROSHIMA/13/2016 | EPI_ISL_220377 | A / H1N1
ggccccctcaaagccgagtgcccagggactgcagcgtagacg
>A/Zhejiang-Xiacheng/SWL146/2016 | EPI_ISL_223374 | A / H1N1
ggccccctcaaagccgagtgcccagggactgcagcgtagacg
>A/Anhui-Baohe/SWL167/2016 | EPI_ISL_223375 | A / H1N1
ggccccctcaaagccgagtgcccagggactgcagcgtagacg
>A/Hebei-Guangyang/SWL179/2016 | EPI_ISL_223472 | A / H1N1
ggccccctcaaagccgagtgcccagggactgcagcgtagacg
>A/Guangxi-Xixiangtang/SWL185/2016 | EPI_ISL_223474 | A / H1N1
ggccccctcaaagccgagtgcccagggactgcagcgtagacg
>A/CHIBA-C/4/2016 | EPI_ISL_223609 | A / H1N1
ggccccctcaaagccgagtgcccagggactgcagcgtagacg
>A/Shanghai-Jiading/SWL1111/2016 | EPI_ISL_225321 | A / H1N1
ggccccctcaaagccgagtgcccagggactgcagcgtagacg
>A/Jiangsu-Tinghu/SWL1381/2016 | EPI_ISL_225328 | A / H1N1
ggccccctcaaagccgagtgcccagggactgcagcgtagacg
>A/Shandong-Decheng/SWL1558/2016 | EPI_ISL_225331 | A / H1N1
ggccccctcaaagccgagtgcccagggactgcagcgtagacg
>A/Fujian-Sanyuan/SWL2379/2016 | EPI_ISL_225334 | A / H1N1
ggccccctcaaagccgagtgcccagggactgcagcgtagacg
>A/Sichuan-Anyue/SWL1214/2016 | EPI_ISL_225348 | A / H1N1
ggccccctcaaagccgagtgcccagggactgcagcgtagacg
>A/Jiangsu-Jurong/SWL1521/2016 | EPI_ISL_230740 | A / H1N1
ggccccctcaaagccgagtgcccagggactgcagcgtagacg
>A/Jiangsu-Tinghu/SWL1444/2016 | EPI_ISL_230744 | A / H1N1
ggccccctcaaagccgagtgcccagggactgcagcgtagacg
>A/Jiangsu-Guangling/SWL1978/2016 | EPI_ISL_230745 | A / H1N1
ggccccctcaaagccgagtgcccagggactgcagcgtagacg
>A/Jiangsu-Gaoyou/SWL1603/2016 | EPI_ISL_230749 | A / H1N1
ggccccctcaaagccgagtgcccagggactgcagcgtagacg
>A/AICHI/83/2016 | EPI_ISL_232526 | A / H1N1
ggccccctcaaagccgagtgcccagggactgcagcgtagacg
>A/AICHI/83/2016 | EPI_ISL_233222 | A / H1N1
ggccccctcaaagccgagtgcccagggactgcagcgtagacg
>A/England/410/2015 | EPI_ISL_240943 | A / H1N1
ggccccctcaaagccgagtgcccagggactgcagcgtagacg
>A/England/60260158/2016 | EPI_ISL_241124 | A / H1N1
ggccccctcaaagccgagtgcccagggactgcagcgtagacg
>A/England/60400029/2016 | EPI_ISL_241140 | A / H1N1
ggccccctcaaagccgagtgcccagggactgcagcgtagacg
>A/England/387/2016 | EPI_ISL_241225 | A / H1N1
ggccccctcaaagccgagtgcccagggactgcagcgtagacg
>A/England/429/2016 | EPI_ISL_241240 | A / H1N1
ggccccctcaaagccgagtgcccagggactgcagcgtagacg
>A/England/867/2016 | EPI_ISL_241245 | A / H1N1
ggccccctcaaagccgagtgcccagggactgcagcgtagacg
>A/England/61000098/2016 | EPI_ISL_241437 | A / H1N1
ggccccctcaaagccgagtgcccagggactgcagcgtagacg
>A/Yunnan-Hongta/SWL11417/2016 | EPI_ISL_242525 | A / H1N1
ggccccctcaaagccgagtgcccagggactgcagcgtagacg
>A/SHIZUOKA-C/43/2016 | EPI_ISL_253166 | A / H1N1
ggccccctcaaagccgagtgcccagggactgcagcgtagacg
>A/SHIZUOKA-C/43/2016 | EPI_ISL_257907 | A / H1N1
ggccccctcaaagccgagtgcccagggactgcagcgtagacg
>A/Jilin-Ningjiang/SWL1297/2017 | EPI_ISL_270663 | A / H1N1
ggccccctcaaagccgagtgcccagggactgcagcgtagacg
>A/Shanghai-Baoshan/SWL1989/2015 | EPI_ISL_207723 | A / H1N1
rgccccctcaaagccgagtgcccagggactgcagcgtagacg
>A/Shanghai-Fengxian/SWL11070/2015 | EPI_ISL_207732 | A / H1N1
agccccctcaaagccgagtgcccagggactgcagcgtagacg
>A/Shanghai-Qingpu/SWL11/2016 | EPI_ISL_212591 | A / H1N1
ggccccctcaaagccgagtgcccagggactgcagcgtagacg
>A/Shanghai-Qingpu/SWL11/2016 | EPI_ISL_212591 | A / H1N1
ggccccctcaaagccgagtgcccagggactgcagcgtagacg
>A/Chanthaburi/38/2015 | EPI_ISL_195829 | A / H1N1
ggccccctcaaagccgagtgcccagggactgcagcgtagacg
>A/Indonesia/Nihrd-Pal082/2015 | EPI_ISL_197804 | A / H1N1
ggccccctcaaagccgagtgcccagggactgcagcgtagacg
>A/England/357/2015 | EPI_ISL_203381 | A / H1N1
ggccccctcaaagccgagtgcccagggactgcagcgtagacg
>A/England/55341145/2015 | EPI_ISL_240948 | A / H1N1
ggccccctcaaagccgagtgcccagggactgcagcgtagacg
>A/England/475/2016 | EPI_ISL_241217 | A / H1N1
ggccccctcaaagccgagtgcccagggactgcagcgtagacg
>A/England/709/2016 | EPI_ISL_241270 | A / H1N1
ggccccctcaaagccgagtgcccagggactgcagcgtagacg
>A/England/280/2016 | EPI_ISL_241185 | A / H1N1
ggccccctcaaagccgagtgcccagggactgcagcgtagacg
>A/Jiangsu-Xuzhougulou/SWL11025/2015 | EPI_ISL_207691 | A / H1N1
ggccccctcaaagccgagtgcccagggactgcagcgtagacg
>A/Jiangsu-Quanshan/SWL12062/2015 | EPI_ISL_207702 | A / H1N1
ggccccctcaaagccgagtgcccagggactgcagcgtagacg
>A/Jiangsu-Quanshan/SWL12038/2015 | EPI_ISL_212570 | A / H1N1
ggccccctcaaagccgagtgcccagggactgcagcgtagacg
>A/Jiangsu-Quanshan/SWL12038/2015 | EPI_ISL_212570 | A / H1N1
ggccccctcaaagccgagtgcccagggactgcagcgtagacg
>A/Jiangsu-Quanshan/SWL12038/2015 | EPI_ISL_212570 | A / H1N1
ggccccctcaaagccgagtgcccagggactgcagcgtagacg
>A/Jiangsu-Quanshan/SWL118/2016 | EPI_ISL_207692 | A / H1N1
ggccccctcaaagccgagtgcccagggactgcagcgtagacg
>A/Jiangsu-Quanshan/SWL111/2016 | EPI_ISL_207693 | A / H1N1
ggccccctcaaagccgagtgcccagggactgcagcgtagacg
>A/Zhejiang-Shangcheng/SWL11005/2015 | EPI_ISL_207698 | A / H1N1
ggccccctcaaagccgagtgcccagggactgcagcgtagacg
>A/Jiangsu-Quanshan/SWL13/2016 | EPI_ISL_207701 | A / H1N1
ggccccctcaaagccgagtgcccagggactgcagcgtagacg
>A/Jiangsu-Xuzhougulou/SWL11041/2015 | EPI_ISL_207703 | A / H1N1
ggccccctcaaagccgagtgcccagggactgcagcgtagacg
>A/Shanghai-Changning/SWL11011/2015 | EPI_ISL_212596 | A / H1N1
ggccccctcaaagccgagtgcccagggactgcagcgtagacg
>A/Shanghai-Changning/SWL11008/2015 | EPI_ISL_212603 | A / H1N1
ggccccctcaaagccgagtgcccagggactgcagcgtagacg
>A/Shanghai-Changning/SWL11011/2015 | EPI_ISL_212596 | A / H1N1
ggccccctcaaagccgagtgcccagggactgcagcgtagacg
>A/Shanghai-Changning/SWL11008/2015 | EPI_ISL_212603 | A / H1N1
ggccccctcaaagccgagtgcccagggactgcagcgtagacg
>A/Anhui-Guichi/SWL517/2015 | EPI_ISL_207710 | A / H1N1
ggccccctcaaagccgagtgcccagggactgcagcgtagacg
>A/Anhui-Guichi/SWL515/2015 | EPI_ISL_207711 | A / H1N1
ggccccctcaaagccgagtgcccagggactgcagcgtagacg
>A/Shanghai-Putuo/SWL1939/2015 | EPI_ISL_207728 | A / H1N1
ggccccctcaaagccgagtgcccagggactgcagcgtagacg
>A/Sweden/41/2015 | EPI_ISL_211869 | A / H1N1
ggccccctcaaagccgagtgcccagggactgcagcgtagacg
>A/Zhejiang-Liandou/15/2016 | EPI_ISL_223486 | A / H1N1
ggccccctcaaagccgagtgcccagggactgcagcgtagacg
>A/Taiwan/1089/2015 | EPI_ISL_211979 | A / H1N1
ggccccctcaaagccgagtgcccagggactgcagcgtagacg
>A/Guangxi-Xinbin/SWL187/2016 | EPI_ISL_223489 | A / H1N1
ggccccctcaaagccgagtgcccagggactgcagcgtagacg
>A/England/55240296/2015 | EPI_ISL_212247 | A / H1N1
ggccccctcaaagccgagtgcccagggactgcagcgtagacg
>A/Scotland/60180122/2015 | EPI_ISL_212257 | A / H1N1
ggccccctcaaagccgagtgcccagggactgcagcgtagacg
>A/Shanghai-Minxing/SWL11010/2015 | EPI_ISL_212598 | A / H1N1
ggccccctcaaagccgagtgcccagggactgcagcgtagacg
>A/Shanghai-Minxing/SWL11010/2015 | EPI_ISL_212598 | A / H1N1
ggccccctcaaagccgagtgcccagggactgcagcgtagacg
>A/Shanghai-Changning/SWL11070/2015 | EPI_ISL_212604 | A / H1N1
ggccccctcaaagccgagtgcccagggactgcagcgtagacg
>A/Shanghai-Changning/SWL11070/2015 | EPI_ISL_212604 | A / H1N1
ggccccctcaaagccgagtgcccagggactgcagcgtagacg
>A/Shaanxi-Beilin/SWL12245/2015 | EPI_ISL_212628 | A / H1N1
ggccccctcaaagccgagtgcccagggactgcagcgtagacg
>A/Shaanxi-Beilin/SWL12245/2015 | EPI_ISL_212628 | A / H1N1
ggccccctcaaagccgagtgcccagggactgcagcgtagacg
>A/Taiwan/609/2014 | EPI_ISL_172625 | A / H1N1
ggccccctcaaagccgagtgcccagggactgcagcgtagacg
>A/Stockholm/16/2016 | EPI_ISL_215725 | A / H1N1
ggccccctcaaagccgagtgcccagggactgcagcgtagacg
>A/Haute_Normandie/574/2016 | EPI_ISL_216334 | A / H1N1
ggccccctcaaagccgagtgcccagggactgcagcgtagacg
>A/India/Pun151214/2015 | EPI_ISL_218433 | A / H1N1
ggccccctcaaagccgagtgcccagggactgcagcgtagacg
>A/Paris/1486/2016 | EPI_ISL_218969 | A / H1N1
ggccccctcaaagccgagtgcccagggactgcagcgtagacg
>A/Paris/1490/2016 | EPI_ISL_218970 | A / H1N1
ggccccctcaaagccgagtgcccagggactgcagcgtagacg
>A/England/523/2016 | EPI_ISL_241387 | A / H1N1
ggccccctcaaagccgagtgcccagggactgcagcgtagacg
>A/Pays_de_Loire/1778/2016 | EPI_ISL_218979 | A / H1N1
ggccccctcaaagccgagtgcccagggactgcagcgtagacg
>A/Paris/2273/2016 | EPI_ISL_221813 | A / H1N1
ggccccctcaaagccgagtgcccagggactgcagcgtagacg
>A/Guangxi-Gangbei/SWL1108/2016 | EPI_ISL_223468 | A / H1N1
ggccccctcaaagccgagtgcccagggactgcagcgtagacg
>A/Hebei-Lunan/SWL179/2016 | EPI_ISL_223473 | A / H1N1
ggccccctcaaagccgagtgcccagggactgcagcgtagacg
>A/Zhejiang-Liandou/SWL1439/2016 | EPI_ISL_225327 | A / H1N1
ggccccctcaaagccgagtgcccagggactgcagcgtagacg
>A/Hunan-Heshan/SWL1355/2016 | EPI_ISL_225338 | A / H1N1
ggccccctcaaagccgagtgcccagggactgcagcgtagacg
>A/Yunnan-Linxiang/SWL1758/2016 | EPI_ISL_230752 | A / H1N1
ggccccctcaaagccgagtgcccagggactgcagcgtagacg
>A/South Australia/121/2016 | EPI_ISL_239827 | A / H1N1
ggccccctcaaagccgagtgcccagggactgcagcgtagacg
>A/Victoria/503/2016 | EPI_ISL_227644 | A / H1N1
ggccccctcaaagccgagtgcccagggactgcagcgtagacg
>A/Victoria/503/2016 | EPI_ISL_255505 | A / H1N1
ggccccctcaaagccgagtgcccagggactgcagcgtagacg
>A/South Australia/28/2016 | EPI_ISL_227649 | A / H1N1
ggccccctcaaagccgagtgcccagggactgcagcgtagacg
>A/Cambodia/A0621545/2016 | EPI_ISL_239913 | A / H1N1
ggccccctcaaagccgagtgcccagggactgcagcgtagacg
>A/England/684/2013 | EPI_ISL_241200 | A / H1N1
ggccccctcaaagccgagtgcccagggactgcagcgtagacg
>A/England/707/2016 | EPI_ISL_241268 | A / H1N1
ggccccctcaaagccgagtgcccagggactgcagcgtagacg
>A/England/60840013/2016 | EPI_ISL_241394 | A / H1N1
ggccccctcaaagccgagtgcccagggactgcagcgtaggcg
>A/Egypt/4758/2014 | EPI_ISL_178482 | A / H1N1
ggccccctcaaagccgagtgcccagggactgcagcgtagacg
>A/California/56/2014 | EPI_ISL_188708 | A / H1N1
ggccccctcaaagccgagtgcccagggactgcaacgtagacg
>A/Laos/56/2015 | EPI_ISL_192134 | A / H1N1
ggccccctcaaagccgagtgcccagggactgcagcgtagacg
>A/Bangladesh/7001/2015 | EPI_ISL_192150 | A / H1N1
ggccccctcaaagccgagtgcccagggactgcagcgtagacg
>A/Bangladesh/5372/2015 | EPI_ISL_192626 | A / H1N1
ggccccctcaaagccgagtgcccagggactgcagcgtagacg
>A/Bangladesh/3505/2015 | EPI_ISL_192556 | A / H1N1
ggccccctcaaagccgagtgcccagggactgcagcgtagacg
>A/Darwin/20/2015 | EPI_ISL_209063 | A / H1N1
ggccccctcaaagccgagtgcccagggactgcagcgtagacg
>A/Taiwan/1087/2015 | EPI_ISL_211977 | A / H1N1
ggccccctcaaagccgagtgcccagggactgcagcgtagacg
>A/Taiwan/1093/2015 | EPI_ISL_211980 | A / H1N1
ggccccctcaaagccgagtgcccagggactgcagcgtagacg
>A/Taiwan/1100/2015 | EPI_ISL_211981 | A / H1N1
ggccccctcaaagccgagtgcccagggactgcagcgtagacg
>A/Taiwan/1101/2015 | EPI_ISL_211982 | A / H1N1
ggccccctcaaagccgagtgcccagggactgcagcgtagacg
>A/Neimenggu-Helingeer/SWL1314/2015 | EPI_ISL_212621 | A / H1N1
ggccccctcaaagccgagtgcccagggactgcagcgtagacg
>A/Neimenggu-Helingeer/SWL1314/2015 | EPI_ISL_212622 | A / H1N1
ggccccctcaaagccgagtgcccagggactgcagcgtagacg
>A/Shaanxi-Weicheng/SWL1644/2015 | EPI_ISL_212626 | A / H1N1
ggccccctcaaagccgagtgcccagggactgcagcgtagacg
>A/Neimenggu-Helingeer/SWL1314/2015 | EPI_ISL_212621 | A / H1N1
ggccccctcaaagccgagtgcccagggactgcagcgtagacg
>A/Neimenggu-Helingeer/SWL1314/2015 | EPI_ISL_212622 | A / H1N1
ggccccctcaaagccgagtgcccagggactgcagcgtagacg
>A/Shaanxi-Weicheng/SWL1644/2015 | EPI_ISL_212626 | A / H1N1
ggccccctcaaagccgagtgcccagggactgcagcgtagacg
>A/Neimenggu-Helingeer/SWL1292/2015 | EPI_ISL_212670 | A / H1N1
ggccccctcaaagccgagtgcccagggactgcagcgtagacg
>A/Taiwan/85142/2015 | EPI_ISL_212794 | A / H1N1
ggccccctcaaagccgagtgcccagggactgcagcgtagacg
>A/Taiwan/85142/2015 | EPI_ISL_212794 | A / H1N1
ggccccctcaaagccgagtgcccagggactgcagcgtagacg
>A/YAMAGATA/17/2016 | EPI_ISL_220917 | A / H1N1
ggccccctcaaagccgagtgcccagggactgcagcgtagacg
>A/YAMAGUCHI/26/2016 | EPI_ISL_221782 | A / H1N1
ggccccctcaaagccgagtgcccagggactgcagcgtagacg
>A/YAMAGUCHI/26/2016 | EPI_ISL_220936 | A / H1N1
ggccccctcaaagccgagtgcccagggactgcagcgtagacg
>A/KANAGAWA/18/2016 | EPI_ISL_223610 | A / H1N1
ggccccctcaaagccgagtgcccagggactgcagcgtagacg
>A/KANAGAWA/19/2016 | EPI_ISL_223611 | A / H1N1
ggccccctcaaagccgagtgcccagggactgcagcgtagacg
>A/TOYAMA/86/2016 | EPI_ISL_235122 | A / H1N1
ggccccctcaaagccgagtgcccagggactgcagcgtagacg
>A/TOYAMA/86/2016 | EPI_ISL_231539 | A / H1N1
ggccccctcaaagccgagtgcccagggactgcagcgtagacg
>A/KANAGAWA/ZC10/2016 | EPI_ISL_258131 | A / H1N1
ggccccctcaaagccgagtgcccagggactgcagcgtagacg
>A/England/55240293/2015 | EPI_ISL_212245 | A / H1N1
ggccccctcaaagccgagtgcccagggactgcagcgtagacg
>A/England/55240295/2015 | EPI_ISL_212246 | A / H1N1
ggccccctcaaagccgagtgcccagggactgcagcgtagacg
>A/Nepal/2454/2015 | EPI_ISL_212529 | A / H1N1
ggccccctcaaagccgagtgcccagggactgcagcgtagacg
>A/Sweden/3/2016 | EPI_ISL_214891 | A / H1N1
ggccccctcaaagccgagtgcccagggactgcagcgtagacg
>A/Trollhattan/2/2016 | EPI_ISL_215724 | A / H1N1
ggccccctcaaagccgagtgcccagggactgcagcgtagacg
>A/Paris/181/2016 | EPI_ISL_216316 | A / H1N1
ggccccctcaaagccgagtgcccagggactgcagcgtagacg
>A/Centre/2102/2016 | EPI_ISL_221808 | A / H1N1
ggccccctcaaagccgagtgcccagggactgcagcgtagacg
>A/Anhui-Tianjiaan/SWL1502/2016 | EPI_ISL_225335 | A / H1N1
ggccccctcaaagccgagtgcccagggactgcagcgtagacg
>A/Cambodia/A0621563/2016 | EPI_ISL_239907 | A / H1N1
ggccccctcaaagccgagtgcccagggactgcagcgtagacg
>A/England/684/2016 | EPI_ISL_241482 | A / H1N1
ggccccctcaaagccgagtgcccagggactgcagcgtagacg
>A/Shandong/NW11/2016 | EPI_ISL_256317 | A / H1N1
ggccccctcaaagccgagtgcccagggactgcagcgtagacg
>A/Shandong/NW12/2016 | EPI_ISL_256318 | A / H1N1
ggccccctcaaagccgagtgcccagggactgcagcgtagacg
>A/New Zealand/0491/2014 | EPI_ISL_164779 | A / H1N1
ggccccctcaaagccgagtgcccagggactgcagcgtagacg
>A/Minnesota/08/2014 | EPI_ISL_164786 | A / H1N1
ggccccctcaaagccgagtgcccagggactgcagcgtagacg
>A/Iceland/75/2014 | EPI_ISL_164191 | A / H1N1
ggccccctcaaagccgagtgcccagggactgcagcgtagacg
>A/South Africa/4042/2014 | EPI_ISL_165532 | A / H1N1
ggccccctcaaagccgagtgcccagggactgcagcgtagacg
>A/NONTHABURI/248/2014 | EPI_ISL_166017 | A / H1N1
ggccccctcaaagccgagtgcccagggactgcagcgtagacg
>A/Cambodia/0745/2014 | EPI_ISL_166271 | A / H1N1
ggccccctcaaagccgagtgcccagggactgcagcgtagacg
>A/Stockholm/21/2015 | EPI_ISL_177072 | A / H1N1
ggccccctcaaagccgagtgcccagggactgcagcgtagacg
>A/Jeonbuk/312/2015 | EPI_ISL_192049 | A / H1N1
ggccccctcaaagccgagtgcccagggactgcagcgtagacg
>A/Laos/78/2015 | EPI_ISL_192133 | A / H1N1
ggccccctcaaagccgagtgcccagggactgcagcgtagacg
>A/Kanagawa/163/2014 | EPI_ISL_172645 | A / H1N1
ggccccctcaaagccgagtgcccagggactgcagcgtagacg
>A/Kanagawa/163/2014 | EPI_ISL_173846 | A / H1N1
ggccccctcaaagccgagtgcccagggactgcagcgtagacg
>A/KANAGAWA/165/2014 | EPI_ISL_170429 | A / H1N1
ggccccctcaaagccgagtgcccagggactgcagcgtagacg
>A/Nonthaburi/2398/2014 | EPI_ISL_172646 | A / H1N1
ggccccctcaaagccgagtgcccagggactgcagcgtagacg
>A/Nonthaburi/375/2014 | EPI_ISL_172652 | A / H1N1
ggccccctcaaagccgagtgcccagggactgcagcgtagacg
>A/Cambodia/Y1218309/2014 | EPI_ISL_172691 | A / H1N1
ggccccctcaaagccgagtgcccagggactgcagcgtagacg
>A/Laos/830/2015 | EPI_ISL_205289 | A / H1N1
ggccccctcaaagccgagtgcccagggactgcagcgtagacg
>A/Sweden/74/2014 | EPI_ISL_169260 | A / H1N1
ggccccctcaaagccgagtgcccagggactgcagcgtagacg
>A/Vietnam/0125/2015 | EPI_ISL_210348 | A / H1N1
ggccccctcaaagccgagtgcccagggactgcagcgtagacg
>A/HIROSHIMA/63/2014 | EPI_ISL_174813 | A / H1N1
ggccccctcaaagccgagtgcccagggactgcagcgtagacg
>A/YAMANASHI/14332/2014 | EPI_ISL_191443 | A / H1N1
ggccccctcaaagccgagtgcccagggactgcagcgtagacg
>A/Guangdong-Luohu/1266/2014 | EPI_ISL_166278 | A / H1N1
ggccccctcaaagccgagtgcccagggactgcagcgtagacg
>A/Ethiopia/66/2014 | EPI_ISL_172640 | A / H1N1
ggccccctcaaagccgagtgcccagggactgcagcgtagacg
>A/Virginia/40/2014 | EPI_ISL_172643 | A / H1N1
ggccccctcaaagccgagtgcccagggactgcagcgtagacg
>A/Stockholm/28/2015 | EPI_ISL_177683 | A / H1N1
ggccccctcaaagccgagtgcccagggactgcagcgtagacg
>A/Bangladesh/5506/2015 | EPI_ISL_192630 | A / H1N1
ggccccctcaaagccgagtgcccagggactgcagcgtagacg
>A/Bangladesh/5256/2015 | EPI_ISL_193606 | A / H1N1
ggccccctcaaagccgagtgcccagggactgcagcgtagacg
>A/Laos/389/2015 | EPI_ISL_195814 | A / H1N1
ggccccctcaaagccgagtgcccagggactgcagcgtagacg
>A/Brisbane/170/2015 | EPI_ISL_202524 | A / H1N1
ggccccctcaaagccgagtgcccagggactgcagcgtagacg
>A/Brisbane/170/2015 | EPI_ISL_202524 | A / H1N1
ggccccctcaaagccgagtgcccagggactgcagcgtagacg
>A/England/28/2014 | EPI_ISL_202966 | A / H1N1
ggccccctcaaagccgagtgcccagggactgcagcgtagacg
>A/Nepal/2450/2015 | EPI_ISL_212528 | A / H1N1
ggccccctcaaagccgagtgcccagggactgcagcgtagacg
>A/Shanxi-Yuci/SWL112/2016 | EPI_ISL_212609 | A / H1N1
ggccccctcaaagccgagtgcccagggactgcagcgtagacg
>A/Shanxi-Yuci/SWL112/2016 | EPI_ISL_212609 | A / H1N1
ggccccctcaaagccgagtgcccagggactgcagcgtagacg
>A/Brisbane/9/2016 | EPI_ISL_222770 | A / H1N1
ggccccctcaaagccgagtgcccagggactgcagcgtagacg
>A/Indonesia/NIHRD0553/2009 | EPI_ISL_245403 | A / H1N1
ggccccctcaaagccgagtgcccagggactgcagcgtagacg
>A/Indonesia/NIHRD0554/2009 | EPI_ISL_245404 | A / H1N1
ggccccctcaaagccgagtgcccagggactgcagcgtagacg
>A/Indonesia/NIHRD2407/2009 | EPI_ISL_245415 | A / H1N1
ggccccctcaaagccgagtgcccagggactgcagcgtagacg
>A/Indonesia/NIHRD3126/2009 | EPI_ISL_245418 | A / H1N1
ggccccctcaaagccgagtgcccagggactgcagcgtagacg
>A/Indonesia/NIHRD3305/2009 | EPI_ISL_245419 | A / H1N1
ggccccctcaaagccgagtgcccagggactgcagcgtagacg
>A/Indonesia/NIHRD3334/2009 | EPI_ISL_245420 | A / H1N1
ggccccctcaaagccgagtgcccagggactgcagcgtagacg
>A/Indonesia/NIHRD4012/2009 | EPI_ISL_245421 | A / H1N1
ggccccctcaaagccgagtgcccagggactgcagcgtagacg
>A/Indonesia/NIHRD5875/2009 | EPI_ISL_245424 | A / H1N1
ggccccctcaaagccgagtgcccagggactgcagcgtagacg
>A/Indonesia/NIHRD6045/2009 | EPI_ISL_245425 | A / H1N1
ggccccctcaaagccgagtgcccagggactgcagcgtagacg
>A/Sweden/136/2013 | EPI_ISL_149650 | A / H1N1
ggccccctcaaagccgagtgcccagggactgcagcgtagacg
>A/YOKOHAMA/31/2011 | EPI_ISL_87046 | A / H1N1
ggccccctcaaagccgagtgcccagggactgcagcgtagacg
>A/IWATE/1008/2011 | EPI_ISL_89871 | A / H1N1
ggccccctcaaagccgagtgcccagggactgcagcgtagacg
>A/HIROSHIMA/55/2011 | EPI_ISL_91014 | A / H1N1
ggccccctcaaagccgagtgcccagggactgcagcgtagacg
>A/IBARAKI/103/2011 | EPI_ISL_91481 | A / H1N1
ggccccctcaaagccgagtgcccagggactgcagcgtagacg
>A/IBARAKI/104/2011 | EPI_ISL_91482 | A / H1N1
ggccccctcaaagccgagtgcccagggactgcagcgtagacg
>A/IBARAKI/106/2011 | EPI_ISL_91483 | A / H1N1
ggccccctcaaagccgagtgcccagggactgcagcgtagacg
>A/IBARAKI/107/2011 | EPI_ISL_91484 | A / H1N1
ggccccctcaaagccgagtgcccagggactgcagcgtagacg
>A/IBARAKI/108/2011 | EPI_ISL_91485 | A / H1N1
ggccccctcaaagccgagtgcccagggactgcagcgtagacg
>A/TOCHIGI/64/2011 | EPI_ISL_91487 | A / H1N1
ggccccctcaaagccgagtgcccagggactgcagcgtagacg
>A/YOKOHAMA/84/2011 | EPI_ISL_94400 | A / H1N1
ggccccctcaaagccgagtgcccagggactgcagcgtagacg
>A/TOTTORI/17/2011 | EPI_ISL_94404 | A / H1N1
ggccccctcaaagccgagtgcccagggactgcagcgtagacg
>A/AICHI/155/2011 | EPI_ISL_94413 | A / H1N1
ggccccctcaaagccgagtgcccagggactgcagcgtagacg
>A/SHIZUOKA/13/2011 | EPI_ISL_94398 | A / H1N1
ggccccctcaaagccgagtgcccagggactgcagcgtagacg
>A/NAGANO/2289/2011 | EPI_ISL_94402 | A / H1N1
ggccccctcaaagccgagtgcccagggactgcagcgtagacg
>A/SAPPORO/163/2011 | EPI_ISL_94425 | A / H1N1
ggccccctcaaagccgagtgcccagggactgcagcgtagacg
>A/Japan/8153/2011 | EPI_ISL_86020 | A / H1N1
ggccccctcaaagccgagtgcccagggactgcagcgtagacg
>A/Sapporo/163/2011 | EPI_ISL_104868 | A / H1N1
ggccccctcaaagccgagtgcccagggactgcagcgtagacg
>A/TOCHIGI/34/2011 | EPI_ISL_94388 | A / H1N1
ggccccctcaaagccgagtgcccagggactgcagcgtagacg
>A/OSAKA/71/2010 | EPI_ISL_94390 | A / H1N1
ggccccctcaaagccgagtgcccagggactgcagcgtagacg
>A/OSAKA-C/2004/2011 | EPI_ISL_94408 | A / H1N1
ggccccctcaaagccgagtgcccagggactgcagcgtagacg
>A/FUKUI/72/2011 | EPI_ISL_94414 | A / H1N1
ggctccctcaaagccgagtgcccagggactgcagcgtagacg
>A/AOMORI/39/2011 | EPI_ISL_96810 | A / H1N1
ggccccctcaaagccgagtgcccagggactgcagcgtagacg
>A/OKAYAMA/12/2011 | EPI_ISL_94412 | A / H1N1
ggccccctcaaagccgagtgcccagggactgcagcgtagacg
>A/SHIGA/30/2011 | EPI_ISL_89853 | A / H1N1
ggccccctcaaagccgagtgcccagggactgcagcgtagacg
>A/KITAKYUSYU/3/2011 | EPI_ISL_87028 | A / H1N1
ggccccctcaaagccgagtgcccagggactgcagcgtagacg
>A/Pennsylvania/06/2012 | EPI_ISL_117349 | A / H1N1
ggccccctcaaagccgagtgcccagggactgcagcgtagacg
>A/Khabarovsk/05/2014 | EPI_ISL_163489 | A / H1N1
ggccccctcaaagccgagtgcccagggactgcagcgtagacg
>A/Vermont/20/2009 | EPI_ISL_62354 | A / H1N1
ggccccctcaaagccgagtgcccagggactgcagcgtagacg
>A/Vermont/28/2009 | EPI_ISL_70330 | A / H1N1
ggccccctcaaagccgagtgcccagggactgcagcgtagacg
>A/Minnesota/40/2009 | EPI_ISL_71400 | A / H1N1
ggccccctcaaagccgagtgcccagggactgcagcgtagacg
>A/Idaho/04/2011 | EPI_ISL_88080 | A / H1N1
ggccccctcaaagccgagtgcccagggactgcagcgtagacg
>A/Rhode Island/02/2012 | EPI_ISL_111385 | A / H1N1
ggccccctcaaagccgagtgcccagggactgcagcgtagacg
>A/Sainshand/1940/2012 | EPI_ISL_124937 | A / H1N1
ggccccctcaaagccgagtgcccagggactgcagcgtagacg
>A/Moscow/IIV-45/2012 | EPI_ISL_127690 | A / H1N1
ggccccctcaaagccgagtgcccagggactgcagcgtagacg
>A/Vladivostok/28/2012 | EPI_ISL_128296 | A / H1N1
ggccccctcaaagccgagtgcccagggactgcagcgtagacg
>A/Tomsk/IIV-19/2012 | EPI_ISL_116258 | A / H1N1
ggccccctcaaagccgagtgcccagggactgcagcgtagacg
>A/MIE/21/2013 | EPI_ISL_144496 | A / H1N1
ggccccctcaaagccgagtgcccagggactgcagcgtagacg
>A/Florida/13/2010 | EPI_ISL_79702 | A / H1N1
ggccccctcaaagccgagtgcccagggactgcagcgtagacg
>A/California/23/2010 | EPI_ISL_85816 | A / H1N1
ggccccctcaaagccgagtgcccagggactgcagcgtagacg
>A/Arkansas/06/2010 | EPI_ISL_86026 | A / H1N1
ggccccctcaaagccgagtgcccagggactgcagcgtagacg
>A/Mississippi/04/2011 | EPI_ISL_88112 | A / H1N1
ggccccctcaaagccgagtgcccagggactgcagcgtagacg
>A/North Carolina/06/2011 | EPI_ISL_89907 | A / H1N1
ggccccctcaaagccgagtgcccagggactgcagcgtagacg
>A/North Carolina/09/2011 | EPI_ISL_89910 | A / H1N1
ggccccctcaaagccgagtgcccagggactgcagcgtagacg
>A/Wisconsin/16/2011 | EPI_ISL_89931 | A / H1N1
ggccccctcaaagccgagtgcccagggactgcagcgtagacg
>A/Missouri/03/2010 | EPI_ISL_96076 | A / H1N1
ggccccctcaaagccgagtgcccagggactgcagcgtagacg
>A/Tehran/5652/2010 | EPI_ISL_85760 | A / H1N1
ggccccctcaaagccgagtgcccagggactgcagcgtagacg
>A/Connecticut/04/2011 | EPI_ISL_88069 | A / H1N1
ggccccctcaaagccgagtgcccagggactgcagcgtagacg
>A/Tehran/5858/2010 | EPI_ISL_85761 | A / H1N1
ggccccctcaaagccgagtgcccagggactgcagcgtagacg
>A/Colorado/04/2011 | EPI_ISL_89894 | A / H1N1
ggccccctcaaagccgagtgcccagggactgcagcgtagacg
>A/FUKUOKA-C/39/2010 | EPI_ISL_89845 | A / H1N1
ggccccctcaaagccgagtgcccagggactgcagcgtagacg
>A/Shenzhen/25/2009 | EPI_ISL_102045 | A / H1N1
ggccccctcaaagccgagtgcccagggactgcagcgtagacg
>A/Latvia/12-35825/2010 | EPI_ISL_85956 | A / H1N1
ggccccctcaaagccgagtgcccagggactgcagcgtagacg
>A/Bangkok/SIMI502/2010 | EPI_ISL_181402 | A / H1N1
ggccccctcaaagccgagtgcccagggactgcagcgtagacg
>A/Bangkok/SIMI504/2010 | EPI_ISL_181404 | A / H1N1
ggccccctcaaagccgagtgcccagggactgcagcgtagacg
>A/Bangkok/SIMI505/2010 | EPI_ISL_181405 | A / H1N1
ggccccctcaaagccgagtgcccagggactgcagcgtagacg
>A/Bangkok/SIMI509/2010 | EPI_ISL_181409 | A / H1N1
ggccccctcaaagccgagtgcccagggactgcagcgtagacg
>A/Beijing/3/2009 | EPI_ISL_30519 | A / H1N1
ggccccctcaaagccgagtgcccagggactgcagcgtagacg
>A/Beijing/3/2009 | EPI_ISL_30623 | A / H1N1
ggccccctcaaagccgagtgcccagggactgcagcgtagacg
>A/Wisconsin/10/2009 | EPI_ISL_30714 | A / H1N1
ggccccctcaaagccgagtgcccagggactgcagcgtagacg
>A/Wisconsin/08/2009 | EPI_ISL_30121 | A / H1N1
ggccccctcaaagccgagtgcccagggactgcagcgtagacg
>A/Kentucky/06/2009 | EPI_ISL_31173 | A / H1N1
ggccccctcaaagccgagtgcccagggactgcagcgtagacg
>A/Utsunomiya/1/2009 | EPI_ISL_31537 | A / H1N1
ggccccctcaaagccgagtgcccagggactgcagcgtagacg
>A/Utsunomiya/2/2009 | EPI_ISL_31862 | A / H1N1
ggccccctcaaagccgagtgcccagggactgcagcgtagacg
>A/Iraq/0251/2009 | EPI_ISL_35011 | A / H1N1
ggccccctcaaagccgagtgcccagggactgcagcgtagacg
>A/Iraq/10249/2009 | EPI_ISL_35012 | A / H1N1
[truncated: 1,173,904 more chars]
