# Supplementary material for: In silico re-assessment of a diagnostic RT-qPCR assay for universal detection of Influenza A viruses
Source: Sci Rep. 2019 Feb 7;9:1630. doi: 10.1038/s41598-018-37869-w (PMC6367508; doi:10.1038/s41598-018-37869-w)
Supplement: Supplementary file 2 — Sequence Tracer-Supplemetary Dataset [file 41598_2018_37869_MOESM2_ESM.zip › Others 7,064 SVIP-MP concatenated.fasta]

>Influenza A virus (A/USSR/90/1977(H1N1)) X53029 H1N1
GGCCCCCTCAAAGCCGAGTGCCCAGGGACTGCAGCGTAGACG
>Influenza A virus (A/USSR/90/1977(H1N1)) M54941 H1N1
GGCCCCCTCAAAGCCGAGTGCCCAGGGACTGCAGCGTAGACG
>Influenza A virus (A/USSR/92/1977(H1N1)) CY009285 H1N1
GGCCCCCTCAAAGCCGAGTGCCCAGGGACTGCAGCGTAGACG
>Influenza A virus (A/Hong Kong/117/1977(H1N1)) CY009293 H1N1
GGCCCCCTCAAAGCCGAGTGCCCAGGGACTGCAGCGTAGACG
>Influenza A virus (A/USSR/90/1977(H1N1)) CY010373 H1N1
GGCCCCCTCAAAGCCGAGTGCCCAGGGACTGCAGCGTAGACG
>Influenza A virus (A/Memphis/11/1978(H1N1)) CY010877 H1N1
GGCCCCCTCAAAGCCGAGTGCCCAGGGACTGCAGCGTAGACG
>Influenza A virus (A/Brazil/11/1978(H1N1)) CY020294 H1N1
GGCCCCCTCAAAGCCGAGTGCCCAGGGACTGCAACGTAGACG
>Influenza A virus (A/USSR/90/1977(H1N1)) KX879560 H1N1
GGCCCCCTCAAAGCCGAGTGCCCAGGGACTGCAGCGTAGACG
>Influenza A virus (A/California/10/1978(H1N1)) CY021718 H1N1
GGCCCCCTCAAAGCCGAGTGCCCAGGGACTGCAGCGTAGACG
>Influenza A virus (A/Memphis/1/1978(H1N1)) CY011297 H1N1
GGCCCCCTCAAAGCCGAGTGCCCAGGGACTGCAGCGTAGACG
>Influenza A virus (A/Memphis/13/1978(H1N1)) CY010885 H1N1
GGCCCCCTCAAAGCCGAGTGCCCAGGGACTGCAGCGTAGACG
>Influenza A virus (A/Arizona/14/1978(H1N1)) CY019964 H1N1
GGCCCCCTCAAAGCCGAGTGCCCAGGGACTGCAGCGTAGACG
>Influenza A virus (A/Memphis/1/1979(H1N1)) CY019740 H1N1
GGCCCCCTCAAAGCCGAGTGCCCAGGGACTGCAGCGTAGACG
>Influenza A virus (A/Albany/20/1978(H1N1)) CY021798 H1N1
GGCCCCCTCAAAGCCGAGTGCCCAGGGACTGCAGCGTAGACG
>Influenza A virus (A/Memphis/10/1978(H1N1)) CY010869 H1N1
GGCCCCCTCAAAGCCGAGTGCCCAGGGACTGCAGCGTAGACG
>Influenza A virus (A/Memphis/17/1978(H1N1)) CY010901 H1N1
GGCCCCCTCAAAGCCGAGTGCCCAGGGACTGCAGCGTAGACG
>Influenza A virus (A/Memphis/20/1978(H1N1)) CY017364 H1N1
GGCCCCCTCAAAGCCGAGTGCCCAGGGACTGCAGCGTAGACG
>Influenza A virus (A/Lackland/7/1978(H1N1)) CY020174 H1N1
GGCCCCCTCAAAGCCGAGTGCCCAGGGACTGCAGCGTAGACG
>Influenza A virus (A/Memphis/15/1978(H1N1)) CY010893 H1N1
GGCCCCCTCAAAGCCGAGTGCCCAGGGACTGCAGCGTAGACG
>Influenza A virus (A/USSR/90/1977(H1N1)) DQ508900 H1N1
GGCCCCCTCAAAGCCGAGTGCCCAGGGACTGCAGCGTAGACG
>Influenza A virus (A/Tientsin/78/1977(H1N1)) CY020574 H1N1
GGCCCCCTCAAAGCCGAGTGCCCAGGGACTGCAGCGTAGACG
>Influenza A virus (A/Lackland/3/1978(H1N1)) CY020166 H1N1
GGCCCCCTCAAAGCCGAGTGCCCAGGGACTGCAGCGTAGACG
>Influenza A virus (A/USSR/46/1979(H1N1)) CY021910 H1N1
GGCCCCCTCAAAGCCGAGTGCCCAGGGACTGCAGCGTAGACG
>Influenza A virus (A/Albany/8/1979(H1N1)) CY026412 H1N1
GGCCCCCTCAAAGCCGAGTGCCCAGGGACTGCAGCGTAGACG
>Influenza A virus (A/California/45/1978(H1N1)) CY028725 H1N1
GGCCCCCTCAAAGCCGAGTGCCCAGGGACTGCAGCGTAGACG
>Influenza A virus (A/Taiwan/777/1980(H1N1)) KC739538 H1N1
GGCCCCCTCAAAGCCGAGTGCCCAGGGACTGCAGCGTAGACG
>Influenza A virus (A/Taiwan/783/1980(H1N1)) KC739539 H1N1
GGCCCCCTCAAAGCCGAGTGCCCAGGGACTGCAGCGTAGACG
>Influenza A virus (A/Maryland/2/1980(H1N1)) CY020182 H1N1
GGCCCCCTCAAAGCCGAGTGCCCAGGGACTGCAGCGTAGACG
>Influenza A virus (A/Taiwan/509/1980(H1N1)) KC739537 H1N1
GGCCCCCTCAAAGCCGAGTGCCCAGGGACTGCAGCGTAGACG
>Influenza A virus (A/USSR/90/1977(H1N1)) CY121879 H1N1
GGCCCCCTCAAAGCCGAGTGCCCAGGGACTGCAGCGTAGACG
>Influenza A virus (A/FLW/1951(H1N1)) CY147375 H1N1
GGCCCCCTCAAAGCCGAGTGCCCAGGGACTGCAGCGTAGACG
>Influenza A virus (A/FW/1/1950(H1N1)) X08091 H1N1
GGCCCCCTCAAAGCCGAGTGCCCAGGGACTGCAGCGTAGACG
>Influenza A virus (A/Roma/1949(H1N1)) CY019972 H1N1
GGCCCCCTCAAAGCCGAGTGCCCAGGGACTGCAGCGTAGACG
>Influenza A virus (A/Roma/JY2/1949(H1N1)) CY147359 H1N1
GGCCCCCTCAAAGCCGAGTGCCCAGGGACTGCAGCGTAGACG
>Influenza A virus (A/Albany/4835/1948(H1N1)) CY019948 H1N1
GGCCCCCTCAAAGCCGAGTGCCCAGGGACTGCAGCGTAGACG
>Influenza A virus (A/Albany/4836/1950(H1N1)) CY021702 H1N1
GGCCCCCTCAAAGCCGAGTGCCCAGGGACTGCAGCGTAGACG
>Influenza A virus (A/Baylor/11735/1982(H1N1)) CY009621 H1N1
GGCCCCCTCAAAGCCGAGTGCCCAGGGACTGCAGCGTAGACG
>Influenza A virus (A/Baylor/11515/1982(H1N1)) CY010365 H1N1
GGCCCCCTCAAAGCCGAGTGCCCAGGGACTGCAGCGTAGACG
>Influenza A virus (A/Memphis/6/1983(H1N1)) CY015525 H1N1
GGCCCCCTCAAAGCCGAGTGCCCAGGGACTGCAGCGTAGACG
>Influenza A virus (A/Memphis/1/1983(H1N1)) CY012881 H1N1
GGCCCCCTCAAAGCCGAGTGCCCAGGGACTGCAGCGTAGACG
>Influenza A virus (A/Memphis/2/1983(H1N1)) CY012889 H1N1
GGCCCCCTCAAAGCCGAGTGCCCAGGGACTGCAGCGTAGACG
>Influenza A virus (A/Memphis/7/1980(H1N1)) CY010909 H1N1
GGCCCCCTCAAAGCCGAGTGCCCAGGGACTGCAGCGTAGACG
>Influenza A virus (A/Memphis/49/1983(H1N1)) CY019756 H1N1
GGCCCCCTCAAAGCCGAGTGCCCAGGGACTGCAGCGTAGACG
>Influenza A virus (A/Baylor/4052/1981(H1N1)) CY021030 H1N1
GGCCCCCTCAAAGCCGAGTGCCCAGGGACTGCAGCGTAGACG
>Influenza A virus (A/Memphis/4/1983(H1N1)) CY010925 H1N1
GGCCCCCTCAAAGCCGAGTGCCCAGGGACTGCAGCGTAGACG
>Influenza A virus (A/Memphis/7/1983(H1N1)) CY010933 H1N1
GGCCCCCTCAAAGCCGAGTGCCCAGGGACTGCAGCGTAGACG
>Influenza A virus (A/Memphis/11/1983(H1N1)) CY011305 H1N1
GGCCCCCTCAAAGCCGAGTGCCCAGGGACTGCAGCGTAGACG
>Influenza A virus (A/Memphis/12/1983(H1N1)) CY010949 H1N1
GGCCCCCTCAAAGCCGAGTGCCCAGGGACTGCAGCGTAGACG
>Influenza A virus (A/Memphis/8/1983(H1N1)) CY010941 H1N1
GGCCCCCTCAAAGCCGAGTGCCCAGGGACTGCAGCGTAGACG
>Influenza A virus (A/Memphis/15/1983(H1N1)) CY010957 H1N1
GGCCCCCTCAAAGCCGAGTGCCCAGGGACTGCAGCGTAGACG
>Influenza A virus (A/Christ's Hospital/157/1982(H1N1)) CY021038 H1N1
GGCCCCCTCAAAGCCGAGTGCCCAGGGACTGCAGCGTAGACG
>Influenza A virus (A/Memphis/13/1983(H1N1)) CY011313 H1N1
GGCCCCCTCAAAGCCGAGTGCCCAGGGACTGCAGCGTAGACG
>Influenza A virus (A/Memphis/21/1983(H1N1)) CY017420 H1N1
GGCCCCCTCAAAGCCGAGTGCCCAGGGACTGCAGCGTAGACG
>Influenza A virus (A/Memphis/26/1983(H1N1)) CY017436 H1N1
GGCCCCCTCAAAGCCGAGTGCCCAGGGACTGCAGCGTAGACG
>Influenza A virus (A/Memphis/40/1983(H1N1)) CY019046 H1N1
GGCCCCCTCAAAGCCGAGTGCCCAGGGACTGCAGCGTAGACG
>Influenza A virus (A/Memphis/16/1983(H1N1)) CY010965 H1N1
GGCCCCCTCAAAGCCGAGTGCCCAGGGACTGCAGCGTAGACG
>Influenza A virus (A/Memphis/20/1983(H1N1)) CY017196 H1N1
GGCCCCCTCAAAGCCGAGTGCCCAGGGACTGCAGCGTAGACG
>Influenza A virus (A/Memphis/18/1983(H1N1)) CY010981 H1N1
GGCCCCCTCAAAGCCGAGTGCCCAGGGACTGCAGCGTAGACG
>Influenza A virus (A/Memphis/23/1983(H1N1)) CY017204 H1N1
GGCCCCCTCAAAGCCGAGTGCCCAGGGACTGCAGCGTAGACG
>Influenza A virus (A/Memphis/22/1983(H1N1)) CY017428 H1N1
GGCCCCCTCAAAGCCGAGTGCCCAGGGACTGCAGCGTAGACG
>Influenza A virus (A/Memphis/41/1983(H1N1)) CY019054 H1N1
GGCCCCCTCAAAGCCGAGTGCCCAGGGACTGCAGCGTAGACG
>Influenza A virus (A/Memphis/17/1983(H1N1)) CY010973 H1N1
GGCCCCCTCAAAGCCGAGTGCCCAGGGACTGCAGCGTAGACG
>Influenza A virus (A/Memphis/19/1983(H1N1)) CY012441 H1N1
GGCCCCCTCAAAGCCGAGTGCCCAGGGACTGCAGCGTAGACG
>Influenza A virus (A/Memphis/28/1983(H1N1)) CY017228 H1N1
GGCCCCCTCAAAGCCGAGTGCCCAGGGACTGCAGCGTAGACG
>Influenza A virus (A/Memphis/29/1983(H1N1)) CY017236 H1N1
GGCCCCCTCAAAGCCGAGTGCCCAGGGACTGCAGCGTAGACG
>Influenza A virus (A/Memphis/30/1983(H1N1)) CY017244 H1N1
GGCCCCCTCAAAGCCGAGTGCCCAGGGACTGCAGCGTAGACG
>Influenza A virus (A/Memphis/46/1983(H1N1)) CY019070 H1N1
GGCCCCCTCAAAGCCGAGTGCCCAGGGACTGCAGCGTAGACG
>Influenza A virus (A/Memphis/42/1983(H1N1)) CY019062 H1N1
GGCCCCCTCAAAGCCGAGTGCCCAGGGACTGCAGCGTAGACG
>Influenza A virus (A/Memphis/10/1983(H1N1)) CY013880 H1N1
GGCCCCCTCAAAGCCGAGTGCCCAGGGACTGCAGCGTAGACG
>Influenza A virus (A/Memphis/53/1983(H1N1)) CY019238 H1N1
GGCCCCCTCAAAGCCGAGTGCCCAGGGACTGCAGCGTAGACG
>Influenza A virus (A/Memphis/35/1983(H1N1)) CY017878 H1N1
GGCCCCCTCAAAGCCGAGTGCCCAGGGACTGCAGCGTAGACG
>Influenza A virus (A/Memphis/38/1983(H1N1)) CY019038 H1N1
GGCCCCCTCAAAGCCGAGTGCCCAGGGACTGCAGCGTAGACG
>Influenza A virus (A/Memphis/31/1983(H1N1)) CY019222 H1N1
GGCCCCCTCAAAGCCGAGTGCCCAGGGACTGCAGCGTAGACG
>Influenza A virus (A/Memphis/51/1983(H1N1)) CY019094 H1N1
GGCCCCCTCAAAGCCGAGTGCCCAGGGACTGCAGCGTAGACG
>Influenza A virus (A/Memphis/54/1983(H1N1)) CY019764 H1N1
GGCCCCCTCAAAGCCGAGTGCCCAGGGACTGCAGCGTAGACG
>Influenza A virus (A/Memphis/39/1983(H1N1)) CY020238 H1N1
GGCCCCCTCAAAGCCGAGTGCCCAGGGACTGCAGCGTAGACG
>Influenza A virus (A/Memphis/44/1983(H1N1)) CY027532 H1N1
GGCCCCCTCAAAGCCGAGTGCCCAGGGACTGCAGCGTAGACG
>Influenza A virus (A/Memphis/3/1983(H1N1)) CY010917 H1N1
GGCCCCCTCAAAGCCGAGTGCCCAGGGACTGCAGCGTAGACG
>Influenza A virus (A/Memphis/48/1983(H1N1)) CY019078 H1N1
GGCCCCCTCAAAGCCGAGTGCCCAGGGACTGCAGCGTAGACG
>Influenza A virus (A/Memphis/25/1983(H1N1)) CY017870 H1N1
GGCCCCCTCAAAGCCGAGTGCCCAGGGACTGCAGCGTAGACG
>Influenza A virus (A/Memphis/50/1983(H1N1)) CY019086 H1N1
GGCCCCCTCAAAGCCGAGTGCCCAGGGACTGCAGCGTAGACG
>Influenza A virus (A/New Zealand/7/1983(H1N1)) CY020190 H1N1
GGCCCCCTCAAAGCCGAGTGCCCAGGGACTGCAGCGTAGACG
>Influenza A virus (A/Memphis/47/1983(H1N1)) CY019230 H1N1
GGCCCCCTCAAAGCCGAGTGCCCAGGGACTGCAGCGTAGACG
>Influenza A virus (A/Memphis/24/1983(H1N1)) CY017212 H1N1
GGCCCCCTCAAAGCCGAGTGCCCAGGGACTGCAGCGTAGACG
>Influenza A virus (A/Memphis/32/1983(H1N1)) CY017252 H1N1
GGCCCCCTCAAAGCCGAGTGCCCAGGGACTGCAGCGTAGACG
>Influenza A virus (A/Memphis/27/1983(H1N1)) CY017220 H1N1
GGCCCCCTCAAAGCCGAGTGCCCAGGGACTGCAGCGTAGACG
>Influenza A virus (A/Memphis/14/1983(H1N1)) CY013296 H1N1
GGCCCCCTCAAAGCCGAGTGCCCAGGGACTGCAGCGTAGACG
>Influenza A virus (A/Chile/1/1983(H1N1)) CY020438 H1N1
GGCCCCCTCAAAGCCGAGTGCCCAGGGACTGCAGCGTAGACG
>Influenza A virus (A/Memphis/12/1986(H1N1)) CY019102 H1N1
GGCCCCCTCAAAGCCGAGTGCCCAGGGACTGCAGCGTAGACG
>Influenza A virus (A/Texas/2922-3/1986(H1N1)) CY020566 H1N1
GGCCCCCTCAAAGCCGAGTGCCCAGGGACTGCAGCGCAGACG
>Influenza A virus (A/Siena/4/1987(H1N1)) CY045853 H1N1
GGCCCCCTCAAAGCCGAGTGCCCAGGGACTGCAGCGTAGACG
>Influenza A virus (A/India/6263/1980(H1N1)) CY020454 H1N1
GGCCCCCTCAAAGCCGAGTGCCCAGGGACTGCAGCGTAGACG
>Influenza A virus (A/Memphis/3/1987(H1N1)) CY019772 H1N1
GGCCCCCTCAAAGCCGAGTGCCCAGGGACTGCAGCGTAGACG
>Influenza A virus (A/New York/2924-1/1986(H1N1)) CY021734 H1N1
GGCCCCCTCAAAGCCGAGTGCCCAGGGACTGCAGCGTAGACG
>Influenza A virus (A/Memphis/4/1987(H1N1)) CY019780 H1N1
GGCCCCCTCAAAGCCGAGTGCCCAGGGACTGCAGCGTAGACG
>Influenza A virus (A/Memphis/1/1984(H1N1)) CY021726 H1N1
GGCCCCCTCAAAGCCGAGTGCCCAGGGACTGCAGCGTAGACG
>Influenza A virus (A/Tonga/14/1984(H1N1)) CY020486 H1N1
GGCCCCCTCAAAGCCGAGTGCCCAGGGACTGCAGCGTAGACG
>Influenza A virus (A/Chile/1/1983(H1N1)) CY121262 H1N1
GGCCCCCTCAAAGCCGAGTGCCCAGGGACTGCAGCGTAGACG
>Influenza A virus (A/Taiwan/01/1986(H1N1)) DQ508876 H1N1
GGCCCCCTCAAAGCCGAGTGCCCAGGGACTGCAGCGTAGACG
>Influenza A virus (A/Memphis/1/1987(H1N1)) CY021974 H1N1
GGCCCCCTCAAAGCCGAGTGCCCAGGGACTGCAGCGTAGACG
>Influenza A virus (A/Taiwan/1/1986(H1N1)) JF816568 H1N1
GGCCCCCTCAAAGCCGAGTGCCCAGGGACTGCAGCGTAGACG
>Influenza A virus (A/Taiwan/1/1986(H1N1)) JF816576 H1N1
GGCCCCCTCAAAGCCGAGTGCCCAGGGACTGCAGCGTAGACG
>Influenza A virus (A/Taiwan/1/1986(H1N1)) JF816592 H1N1
GGCCCCCTCAAAGCCGAGTGCCCAGGGACTGCAGCGTAGACG
>Influenza A virus (A/Taiwan/1/1986(H1N1)) JF816600 H1N1
GGCCCCCTCAAAGCCGAGTGCCCAGGGACTGCAGCGTAGACG
>Influenza A virus (A/Taiwan/1/1986(H1N1)) JF816616 H1N1
GGCCCCCTCAAAGCCGAGTGCCCAGGGACTGCAGCGTAGACG
>Influenza A virus (A/Taiwan/1/1986(H1N1)) JF816624 H1N1
GGCCCCCTCAAAGCCGAGTGCCCAGGGACTGCAGCGTAGACG
>Influenza A virus (A/Taiwan/1/1986(H1N1)) JF816632 H1N1
GGCCCCCTCAAAGCCGAGTGCCCAGGGACTGCAGCGTAGACG
>Influenza A virus (A/Taiwan/1/1986(H1N1)) JF816640 H1N1
GGCCCCCTCAAAGCCGAGTGCCCAGGGACTGCAGCGTAGACG
>Influenza A virus (A/Taiwan/1/1986(H1N1)) JF816648 H1N1
GGCCCCCTCAAAGCCGAGTGCCCAGGGACTGCAGCGTAGACG
>Influenza A virus (A/Taiwan/1/1986(H1N1)) JF816656 H1N1
GGCCCCCTCAAAGCCGAGTGCCCAGGGACTGCAGCGTAGACG
>Influenza A virus (A/Taiwan/1/1986(H1N1)) JF816584 H1N1
GGCCCCCTCAAAGCCGAGTGCCCAGGGACTGCAGCGTAGACG
>Influenza A virus (A/Taiwan/1/1986(H1N1)) JF816608 H1N1
GGCCCCCTCAAAGCCGAGTGCCCAGGGACTGCAGCGTAGACG
>Influenza A virus (A/Taiwan/1073/1986(H1N1)) KC739544 H1N1
GGCCCCCTCAAAGCCGAGTGCCCAGGGACTGCAGCGTAGACG
>Influenza A virus (A/Taiwan/1076/1986(H1N1)) KC739545 H1N1
GGCCCCCTCAAAGCCGAGTGCCCAGGGACTGCAGCGTAGACG
>Influenza A virus (A/Taiwan/1083/1986(H1N1)) KC739546 H1N1
GGCCCCCTCAAAGCCGAGTGCCCAGGGACTGCAGCGTAGACG
>Influenza A virus (A/Taiwan/1103/1988(H1N1)) KC739548 H1N1
GGCCCCCTCAAAGCCGAGTGCCCAGGGACTGCAGCGTAGACG
>Influenza A virus (A/Taiwan/1107/1988(H1N1)) KC739549 H1N1
GGCCCCCTCAAAGCCGAGTGCCCAGGGACTGCAGCGTAGACG
>Influenza A virus (A/Taiwan/969/1981(H1N1)) KC739541 H1N1
GGCCCCCTCAAAGCCGAGTGCCCAGGGACTGCAGCGTAGACG
>Influenza A virus (A/Taiwan/927/1981(H1N1)) KC739540 H1N1
GGCCCCCTCAAAGCCGAGTGCCCAGGGACTGCAGCGTAGACG
>Influenza A virus (A/Taiwan/1020/1982(H1N1)) KC739542 H1N1
GGCCCCCTCAAAGCCGAGTGCCCAGGGACTGCAGCGTAGACG
>Influenza A virus (A/Taiwan/1037/1984(H1N1)) KC739543 H1N1
GGCCCCCTCAAAGCCGAGTGCCCAGGGACTGCAGCGTAGACG
>Influenza A virus (A/Singapore/6/1986(H1N1)) CY020478 H1N1
GGCCCCCTCAAAGCCGAGTGCCCAGGGACTGCAGCGTAGACG
>Influenza A virus (A/Wan/20/1981(H1N1)) CY058839 H1N1
--CCCCCTCAAAGCCGAGTGCCCAGGGACTGCAGCGTAGACG
>Influenza A virus (A/Hufang/25/1981(H1N1)) CY059282 H1N1
--CCCCCTCAAAGCCGAGTGCCCAGGGACTGCAGCGTAGACG
>Influenza A virus (A/Jiangsu/45/1981(H1N1)) CY059373 H1N1
--CCCCCTCAAAGCCGAGTGCCCAGGGACTGCAGCGTAGACG
>Influenza A virus (A/Qingfang/108/1983(H1N1)) CY058905 H1N1
--CCCCCTCAAAGCCGAGTGCCCAGGGACTGCAGCGTAGACG
>Influenza A virus (A/Guizhou/40/1984(H1N1)) CY058950 H1N1
--CCCCCTCAAAGCCGAGTGCCCAGGGACTGCAGCGTAGACG
>Influenza A virus (A/Shandong/2/1984(H1N1)) CY058961 H1N1
--CCCCCTCAAAGCCGAGTGCCCAGGGACTGCAGCGTAGACG
>Influenza A virus (A/Kunjun/8/1981(H1N1)) CY059395 H1N1
--CCCCCTCAAAGCCGAGTGCCCAGGGACTGCAGCGTAGACG
>Influenza A virus (A/Gui/22/1983(H1N1)) CY058861 H1N1
--CCCCCTCAAAGCCGAGTGCCCAGGGACTGCAGCGTAGACG
>Influenza A virus (A/Guifang/81/1983(H1N1)) CY058872 H1N1
--CCCCCTCAAAGCCGAGTGCCCAGGGACTGCAGCGTAGACG
>Influenza A virus (A/Shanghai/14/1983(H1N1)) CY058916 H1N1
--CCCCCTCAAAGCCGAGTGCCCAGGGACTGCAGCGTAGACG
>Influenza A virus (A/Yuefang/20/1983(H1N1)) CY058927 H1N1
--CCCCCTCAAAGCCGAGTGCCCAGGGACTGCAGCGTAGACG
>Influenza A virus (A/Jingxifang/5/1983(H1N1)) CY058883 H1N1
--CCCCCTCAAAGCCGAGTGCCCAGGGACTGCAGCGTAGACG
>Influenza A virus (A/Beijing/151/1984(H1N1)) CY058938 H1N1
--CCCCCTCAAAGCCGAGTGCCCAGGGACTGCAGCGTAGACG
>Influenza A virus (A/Jinfang/75/2001(H1N1)) CY058918 H1N1
--CCCCCTCAAAGCCGAGTGCCCAGGGACTGCAGCGTAGACG
>Influenza A virus (A/Liaodan/7/1983(H1N1)) CY058894 H1N1
--CCCCCTCAAAGCCGAGTGCCCAGGGACTGCAGCGTAGACG
>Influenza A virus (A/Yuefang/3/1987(H1N1)) CY059027 H1N1
--CCCCCTCAAAGCCGAGTGCCCAGGGACTGCAGCGTAGACG
>Influenza A virus (A/Sh/5/1988(H1N1)) CY059061 H1N1
--CCCCCTCAAAGCCGAGTGCCCAGGGACTGCAGCGTAGACG
>Influenza A virus (A/Yuefang/1/1988(H1N1)) CY059072 H1N1
--CCCCCTCAAAGCCGAGTGCCCAGGGACTGCAGCGTAGACG
>Influenza A virus (A/Guangdong/6/1991(H1N1)) CY059127 H1N1
--CCCCCTCAAAGCCGAGTGCCCAGGGACTGCAGCGTAGACG
>Influenza A virus (A/Rongfang/5/1988(H1N1)) CY059049 H1N1
--CCCCCTCAAAGCCGAGTGCCCAGGGACTGCAGCGTAGACG
>Influenza A virus (A/Rongfang/42/1985(H1N1)) CY058994 H1N1
--CCCCCTCAAAGCCGAGTGCCCAGGGACTGCAGCGTAGACG
>Influenza A virus (A/Jifang/35/1986(H1N1)) CY059005 H1N1
--CCCCCTCAAAGCCGAGTGCCCAGGGACTGCAGCGTAGACG
>Influenza A virus (A/Yanfang/28/1986(H1N1)) CY059016 H1N1
--CCCCCTCAAAGCCGAGTGCCCAGGGACTGCAGCGTAGACG
>Influenza A virus (A/Jingfang/1/1981(H1N1)) CY059384 H1N1
--CCCCCTCAAAGCCGAGTGCCCAGGGACTGCAGCGTAGACG
>Influenza A virus (A/Mengfang/7/1992(H1N1)) CY059283 H1N1
--CCCCCTCAAAGCCGAGTGCCCAGGGACTGCAGCGTAGACG
>Influenza A virus (A/Jingfang/6/1997(H1N1)) CY059402 H1N1
--CCCCCTCAAAGCCGAGTGCCCAGGGACTGCAGCGTAGACG
>Influenza A virus (A/Mengfang/75/1997(H1N1)) CY059408 H1N1
--CCCCCTCAAAGCCGAGTGCCCAGGGACTGCAGCGTAGACG
>Influenza A virus (A/Efang/3/1985(H1N1)) CY058972 H1N1
--CCCCCTCAAAGCCGAGTGCCCAGGGACTGCAGCGTAGACG
>Influenza A virus (A/Lvfang/3/1979(H1N1)) CY059060 H1N1
--CCCCCTCAAAGCCGAGTGCCCAGGGACTGCAGCGTAGACG
>Influenza A virus (A/Wantie/6/1980(H1N1)) CY059171 H1N1
--CCCCCTCAAAGCCGAGTGCCCAGGGACTGCAGCGTAGACG
>Influenza A virus (A/Liaodan/1/1981(H1N1)) CY059406 H1N1
--CCCCCTCAAAGCCGAGTGCCCAGGGACTGCAGCGTAGACG
>Influenza A virus (A/Taiwan/1/1986(H1N1)) EF620019 H1N1
GGCCCCCTCAAAGCCGAGTGCCCAGGGACTGCAGCGTAGACG
>Influenza A virus (A/Taiwan/1092/1987(H1N1)) KC739547 H1N1
GGCCCCCTCAAAGCCGAGTGCCCAGGGACTGCAGCGTAGACG
>Influenza A virus (A/Fort Monmouth/1/1947(H1N1)) U02084 H1N1
GGCCCCCTCAAAGCCGAGTGCCCAGGGACTGCAGCGTAGACG
>Influenza A virus (A/Fort Monmouth/1/1947-mouse adapted(H1N1)) U02463 H1N1
GGCCCCCTCAAAGCCGAGTGCCCAGGGACTGCAGCGTAGACG
>Influenza A virus (A/Bellamy/1942(H1N1)) CY009277 H1N1
GGCCCCCTCAAAGCCGAGTGCCCAGGGACTGCAGCGTAGACG
>Influenza A virus (A/Netherlands/001S1/1948(H1N1)) CY077759 H1N1
GGCCCCCTCAAAGCCGAGTGCCCAGGGACTGCAGCGTAGACG
>Influenza A virus (A/Bellamy/JY2/1942(H1N1)) CY146770 H1N1
GGCCCCCTCAAAGCCGAGTGCCCAGGGACTGCAGCGTAGACG
>Influenza A virus (A/Weiss/1943(H1N1)) CY009453 H1N1
GGCCCCCTCAAAGCCGAGTGCCCAGGGACTGCAGCGTAGACG
>Influenza A virus (A/Weiss/JY2/1943(H1N1)) CY147367 H1N1
GGCCCCCTCAAAGCCGAGTGCCCAGGGACTGCAGCGTAGACG
>Influenza A virus (A/AA/Huston/1945(H1N1)) CY021710 H1N1
GGCCCCCTCAAAGCCGAGTGCCCAGGGACTGCAGCGTAGACG
>Influenza A virus (A/Fort Monmouth/1/1947(H1N1)) CY009613 H1N1
GGCCCCCTCAAAGCCGAGTGCCCAGGGACTGCAGCGTAGACG
>Influenza A virus (A/Netherlands/002K1/1949(H1N1)) CY077766 H1N1
GGCCCCCTCAAAGCCGAGTGCCCAGGGACTGCAGCGTAGACG
>Influenza A virus (A/Fort Monmouth/1/1947(H1N1)) CY045781 H1N1
GGCCCCCTCAAAGCCGAGTGCCCAGGGACTGCAGCGTAGACG
>Influenza A virus (A/Hickox/1940(H1N1)) CY013272 H1N1
GGCCCCCTCAAAGCCGAGTGCCCAGGGACTGCAGCGTAGACG
>Influenza A virus (A/Fort Monmouth/1-MA/1947(H1N1)) CY087785 H1N1
GGCCCCCTCAAAGCCGAGTGCCCAGGGACTGCAGCGTAGACG
>Influenza A virus (A/Fort Monmouth/1-JY2/1947(H1N1)) CY147343 H1N1
GGCCCCCTCAAAGCCGAGTGCCCAGGGACTGCAGCGTAGACG
>Influenza A virus (A/Hickox/JY2/1940(H1N1)) CY146778 H1N1
GGCCCCCTCAAAGCCGAGTGCCCAGGGACTGCAGCGTAGACG
>Influenza A virus (A/Cameron/JY2/1946(H1N1)) CY147351 H1N1
GGCCCCCTCAAAGCCGAGTGCCCAGGGACTGCAGCGTAGACG
>Influenza A virus (A/AA/Marton/1943(H1N1)) CY020286 H1N1
GGCCCCCTCAAAGCCGAGTGCCCAGGGACTGCAGCGTAGACG
>Influenza A virus (A/Iowa/1943(H1N1)) CY020462 H1N1
GGCCCCCTCAAAGCCGAGTGCCCAGGGACTGCAGCGTAGACG
>Influenza A virus (A/Hemsbury/1948(H1N1)) CY077884 H1N1
GGCCCCCTCAAAGCCGAGTGCCCAGGGACTGCAGCGTAGACG
>Influenza A virus (A/Malaysia/1954(H1N1)) CY009341 H1N1
GGCCCCCTCAAAGCCGAGTGCCCAGGGACTGCAGCGTAGACG
>Influenza A virus (A/Malaysia/JY2/1954(H1N1)) CY146786 H1N1
GGCCCCCTCAAAGCCGAGTGCCCAGGGACTGCAGCGTAGACG
>Influenza A virus (A/Malaya/302/1954(H1N1)) CY021054 H1N1
GGCCCCCTCAAAGCCGAGTGCCCAGGGACTGCAGCGTAGACG
>Influenza A virus (A/Denver/1957(H1N1)) CY008989 H1N1
GGCCCCCTCAAAGCCGAGTGCCCAGGGACTGCAGCGTAGACG
>Influenza A virus (A/Fort Warren/1/1950(H1N1)) CY009333 H1N1
GGCCCCCTCAAAGCCGAGTGCCCAGGGACTGCAGCGTAGACG
>Influenza A virus (A/Kw/1/1957(H1N1)) CY125863 H1N1
GGCCCCCTCAAAGCCGAGTGCCCAGGGACTGCAGCGTAGACG
>Influenza A virus (A/Singapore/1-MA12E/1957(H2N2)) H2N2 CY087793
GGCCCCCTCAAAGCCGAGTGCCCAGGGACTGCAGCGTAGACG
>Influenza A virus (A/Zhang/4/1957(H2N2)) H2N2 KP098387
GGCCCCCTCAAAGCCGAGTGCCCAGGGACTGCAGCGTAGACG
>Influenza A virus (A/Japan/305-MA12/1957(H2N2)) H2N2 CY087801
GGCCCCCTCAAAGCCGAGTGCCCAGGGACTGCAGCGTAGACG
>Influenza A virus (A/Ann Arbor/23/1957(H2N2)) H2N2 CY125911
GGCCCCCTCAAAGCCGAGTGCCCAGGGACTGCAGCGTAGACG
>Influenza A virus (A/Rockville Illinois/5-CA/1957(H2N2)) H2N2 CY125879
GGCCCCCTCAAAGCCGAGTGCCCAGGGACTGCAGCGTAGACG
>Influenza A virus (A/Rockville Illinois/5/1957(H2N2)) H2N2 CY125831
GGCCCCCTCAAAGCCGAGTGCCCAGGGACTGCAGCGTAGACG
>Influenza A virus (A/Shanghai/202/1957(H2N2)) H2N2 KP098427
GGCCCCCTCAAAGCCGAGTGCCCAGGGACTGCAGCGTAGACG
>Influenza A virus (A/Denver/JY2/1957(H1N1)) CY146794 H1N1
GGCCCCCTCAAAGCCGAGTGCCCAGGGACTGCAGCGTAGACG
>Influenza A virus (A/Singapore/1/1957(H2N2)) H2N2 CY125895
GGCCCCCTCAAAGCCGAGTGCCCAGGGACTGCAGCGTAGACG
>Influenza A virus (A/Netherlands/001K1/1963(H2N2)) H2N2 CY077736
GGCCCCCTCAAAGCCGAGTGCCCAGGGACTGCAGCGTAGACG
>Influenza A virus (A/Montevideo/2208/1967(H2N2)) H2N2 CY125823
GGCCCCCTCAAAGCCGAGTGCCCAGGGACTGCAGCGTAGACG
>Influenza A virus (A/Netherlands/65/1963(H2N2)) H2N2 CY125887
GGCCCCCTCAAAGCCGAGTGCCCAGGGACTGCAGCGTAGACG
>Influenza A virus (A/ITS/1/1957(H2N2)) H2N2 CY125871
GGCCCCCTCAAAGCCGAGTGCCCAGGGACTGCAGCGTAGACG
>Influenza A virus (A/Korea/426/1968(H2N2)) H2N2 CY125847
GGCCCCCTCAAAGCCGAGTGCCAAGGGACTGCAGCGTAGACG
>Influenza A virus (A/England/12/1962(H2N2)) H2N2 KP098443
GGCCCCCTCAAAGCCGAGTGCCCAGGGACTGCAGCGTAGACG
>Influenza A virus (A/Georgia/1/1963(H2N2)) H2N2 KP098411
GGCCCCCTCAAAGCCGAGTGCCCAGGGACTGCAGCGTAGACG
>Influenza A virus (A/Beijing/12/1964(H2N2)) H2N2 KP098395
GGCCCCCTCAAAGCCGAGTGCCCAGGGACTGCAGCGTAGACG
>Influenza A virus (A/Leningrad/29/1963(H2N2)) H2N2 KP098419
GGCCCCCTCAAAGCCGAGTGCCCAGGGACTGCAGCGTAGACG
>Influenza A virus (A/Victoria/5/1968(H2N2)) H2N2 KP098403
GGCCCCCTCAAAGCCGAGTGCCCAGGGACTGCAGCGTAGACG
>Influenza A virus (A/Ann Arbor/6/1960(H2N2)) H2N2 CY125903
GGCCCCCTCAAAGCCGAGTGCCCAGGGACTGCAGCGTAGACG
>Influenza A virus (A/Okuda/1957(H2N2)) H2N2 KP098435
GGCCCCCTCAAAGCCGAGTGCCCAGGGACTGCAGCGTAGACG
>Influenza A virus (A/Fort Warren/50-JY2/1950(H1N1)) CY147335 H1N1
GGCCCCCTCAAAGCCGAGTGCCCAGGGACTGCAGCGTAGACG
>Influenza A virus (A/reassortant/FluMist(California/07/2009 x Ann Arbor/6/1960)(H1N1)) KT383441 H1N1
GGCCCCCTCAAAGCCGAGTGCCCAGGGACTGCAGCGTAGACG
>Influenza A virus (A/reassortant/FluMist(California/07/2009 x Ann Arbor/6/1960)(H1N1)) KT383447 H1N1
GGCCCCCTCAAAGCCGAGTGCCCAGGGACTGCAGCGTAGACG
>Influenza A virus (A/reassortant/FluMist(California/07/2009 x Ann Arbor/6/1960)(H1N1)) KT383453 H1N1
GGCCCCCTCAAAGCCGAGTGCCCAGGGACTGCAGCGTAGACG
>Influenza A virus (A/reassortant/FluMist(California/07/2009 x Ann Arbor/6/1960)(H1N1)) KT383459 H1N1
GGCCCCCTCAAAGCCGAGTGCCCAGGGACTGCAGCGTAGACG
>Influenza A virus (A/reassortant/FluMist(California/07/2009 x Ann Arbor/6/1960)(H1N1)) KT383465 H1N1
GGCCCCCTCAAAGCCGAGTGCCCAGGGACTGCAGCGTAGACG
>Influenza A virus (A/Ann Arbor/6/1960(H2N2)) H2N2 M23978
GGCCCCCTCAAAGCCGAGTGCCCAGGGACTGCAGCGTAGACG
>Influenza A virus (A/Singapore/1/1957(H2N2)) H2N2 AX399730
GGCCCCCTCAAAGCCGAGTGCCCAGGGACTGCAGCGTAGACG
>Influenza A virus (A/Japan/305/1957(H2N2)) H2N2 CY014977
GGCCCCCTCAAAGCCGAGTGCCCAGGGACTGCAGCGTAGACG
>Influenza A virus (A/Netherlands/M1/1957(H2N2)) H2N2 KM402804
GGCCCCCTCAAAGCCGAGTGCCCAGGGACTGCAGCGTAGACG
>Influenza A virus (A/Leningrad/134/1957(H2N2)) H2N2 M81570
GGCCCCCTCAAAGCCGAGTGCCCAGGGACTGCAGCGTAGACG
>Influenza A virus (A/Leningrad/134/17/1957(H2N2)) H2N2 M81576
GGCCCCCTCAAAGCCGAGTGCCCAGGGACTGCAGCGTAGACG
>Influenza A virus (A/Leningrad/134/47/1957(H2N2)) H2N2 M81582
GGCCCCCTCAAAGCCGAGTGCCCAGGGACTGCAGCGTAGACG
>Influenza A virus (A/Albany/12/1951(H1N1)) CY021822 H1N1
GGCCCCCTCAAAGCCGAGTGCCCAGGGACTGCAGCGTAGACG
>Influenza A virus (A/Albany/1618/1951(H1N1)) CY021902 H1N1
GGCCCCCTCAAAGCCGAGTGCCCAGGGACTGCAGCGTAGACG
>Influenza A virus (A/Albany/13/1951(H1N1)) CY022094 H1N1
GGCCCCCTCAAAGCCGAGTGCCCAGGGACTGCAGCGTAGACG
>Influenza A virus (A/Albany/14/1951(H1N1)) CY022022 H1N1
GGCCCCCTCAAAGCCGAGTGCCCAGGGACTGCAGCGTAGACG
>Influenza A virus (A/Netherlands/001B1/1956(H1N1)) CY077714 H1N1
GGCCCCCTCAAAGCCGAGTGCCCAGGGACTGCAGCGTAGACG
>Influenza A virus (A/Netherlands/002Z1/1956(H1N1)) CY077781 H1N1
GGCCCCCTCAAAGCCGAGTGCCCAGGGACTGCAGCGTAGACG
>Influenza A virus (A/Netherlands/002W1/1953(H1N1)) CY077774 H1N1
GGCCCCCTCAAAGCCGAGTGCCCAGGGACTGCAGCGTAGACG
>Influenza A virus (A/Netherlands/001M/1958(H2N2)) H2N2 CY077743
GGCCCCCTCAAAGCCGAGTGCCCAGGGACTGCAGCGTAGACG
>Influenza A virus (A/Liverpool/1951(H1N1)) CY077892 H1N1
GGCCCCCTCAAAGCCGAGTGCCCAGGGACTGCAGCGTAGACG
>Influenza A virus (A/Netherlands/001H1/1954(H1N1)) CY077728 H1N1
GGCCCCCTCAAAGCCGAGTGCCCAGGGACTGCAGCGTAGACG
>Influenza A virus (A/Netherlands/001R1/1953(H1N1)) CY077751 H1N1
GGCCCCCTCAAAGCCGAGTGCCCAGGGACTGCAGCGTAGACG
>Influenza A virus (A/Singapore/1/1957(H2N2)) H2N2 X08093
GGCCCCCTCAAAGCCGAGTGCCCAGGGACTGCAGCGTAGACG
>Influenza A virus (A/Davis/1/57(H2N2)) H2N2 AY210026
GGCCCCCTCAAAGCCGAGTGCCCAGGGACTGCAGCGTAGACG
>Influenza A virus (A/Albany/6/58(H2N2)) H2N2 AY210030
GGCCCCCTCAAAGCCGAGTGCCCAGGGACTGCAGCGTAGACG
>Influenza A virus (A/Malaya/16/58(H2N2)) H2N2 AY210031
GGCCCCCTCAAAGCCGAGTGCCCAGGGACTGCAGCGTAGACG
>Influenza A virus (A/Chile/13/57(H2N2)) H2N2 AY210027
GGCCCCCTCAAAGCCGAGTGCCCAGGGACTGCAGCGTAGACG
>Influenza A virus (A/Japan/305/1957(H2N2)) H2N2 AY210028
GGCCCCCTCAAAGCCGAGTGCCCAGGGACTGCAGCGTAGACG
>Influenza A virus (A/Ohio/2/59 (H2N2)) H2N2 AY210032
GGCCCCCTCAAAGCCGAGTGCCCAGGGACTGCAGCGTAGACG
>Influenza A virus (A/Victoria/15681/59(H2N2)) H2N2 AY210033
GGCCCCCTCAAAGCCGAGTGCCCAGGGACTGCAGCGTAGACG
>Influenza A virus (A/Sao Paolo/3/1959(H2N2)) H2N2 AY210034
GGCCCCCTCAAAGCCGAGTGCCCAGGGACTGCAGCGTAGACG
>Influenza A virus (A/El Salvador/2/1957(H2N2)) H2N2 AY210029
GGCCCCCTCAAAGCCGAGTGCCCAGGGACTGCAGCGTAGACG
>Influenza A virus (A/England/1/1961(H2N2)) H2N2 AY210035
GGCCCCCTCAAAGCCGAGTGCCCAGGGACTGCAGCGTAGACG
>Influenza A virus (A/Panama/1/61(H2N2)) H2N2 AY210036
GGCCCCCTCAAAGCCGAGTGCCCAGGGACTGCAGCGTAGACG
>Influenza A virus (A/Japan/305/1957(H2N2)) H2N2 DQ508844
GGCCCCCTCAAAGCCGAGTGCCCAGGGACTGCAGCGTAGACG
>Influenza A virus (A/Rotterdam/1957(H2N2)) H2N2 CY077900
GGCCCCCTCAAAGCCGAGTGCCCAGGGACTGCAGCGTAGACG
>Influenza A virus (A/Leningrad/134/47/ts+18/1957(H2N2)) H2N2 EF633437
GGCCCCCTCAAAGCCGAGTGCCCAGGGACTGCAGCGTAGACG
>Influenza A virus (A/Albany/2/1958(H2N2)) H2N2 CY020318
GGCCCCCTCAAAGCCGAGTGCCCAGGGACTGCAGCGTAGACG
>Influenza A virus (A/Albany/24/1958(H2N2)) H2N2 CY021790
GGCCCCCTCAAAGCCGAGTGCCCAGGGACTGCAGCGTAGACG
>Influenza A virus (A/Singapore/1-MA12B/1957(H2N2)) H2N2 CY034069
GGCCCCCTCAAAGCCGAGTGCCCAGGGACTGCAGCGTAGACG
>Influenza A virus (A/Singapore/1-MA12D/1957(H2N2)) H2N2 CY034077
GGCCCCCTCAAAGCCGAGTGCCCAGGGACTGCAGCGTAGACG
>Influenza A virus (A/Albany/1/1959(H2N2)) H2N2 CY020542
GGCCCCCTCAAAGCCGAGTGCCCAGGGACTGCAGCGTAGACG
>Influenza A virus (A/Japan/305/1957(H2N2)) H2N2 CY044326
GGCCCCCTCAAAGCCGAGTGCCCAGGGACTGCAGCGTAGACG
>Influenza A virus (A/Albany/4/1958(H2N2)) H2N2 CY020374
GGCCCCCTCAAAGCCGAGTGCCCAGGGACTGCAGCGTAGACG
>Influenza A virus (A/Albany/26/1957(H2N2)) H2N2 CY020382
GGCCCCCTCAAAGCCGAGTGCCCAGGGACTGCAGCGTAGACG
>Influenza A virus (A/Singapore/1/1957(H2N2)) H2N2 CY034045
GGCCCCCTCAAAGCCGAGTGCCCAGGGACTGCAGCGTAGACG
>Influenza A virus (A/Singapore/1-MA12/1957(H2N2)) H2N2 CY034053
GGCCCCCTCAAAGCCGAGTGCCCAGGGACTGCAGCGTAGACG
>Influenza A virus (A/Albany/5/1958(H2N2)) H2N2 CY021014
GGCCCCCTCAAAGCCGAGTGCCCAGGGACTGCAGCGTAGACG
>Influenza A virus (A/Japan/305/1957(H2N2)) H2N2 CY045805
GGCCCCCTCAAAGCCGAGTGCCCAGGGACTGCAGCGTAGACG
>Influenza A virus (A/Albany/3/1958(H2N2)) H2N2 CY021070
GGCCCCCTCAAAGCCGAGTGCCCAGGGACTGCAGCGTAGACG
>Influenza A virus (A/Singapore/1-MA12A/1957(H2N2)) H2N2 CY034061
GGCCCCCTCAAAGCCGAGTGCCCAGGGACTGCAGCGTAGACG
>Influenza A virus (A/Guiyang/1/1957(H2N2)) H2N2 CY032270
GGCCCCCTCAAAGCCGAGTGCCCAGGGACTGCAGCGTAGACG
>Influenza A virus (A/Moscow/1019/1965(H2N2)) H2N2 CY031604
GGCCCCCTCAAAGCCGAGTGCCCAGGGACTGCAGCGTAGACG
>Influenza A virus (A/Albany/22/1957(H2N2)) H2N2 CY021806
GGCCCCCTCAAAGCCGAGTGCCCAGGGACTGCAGCGTAGACG
>Influenza A virus (A/Albany/1/1958(H2N2)) H2N2 CY021814
GGCCCCCTCAAAGCCGAGTGCCCAGGGACTGCAGCGTAGACG
>Influenza A virus (A/Krasnodar/101/1959(H2N2)) H2N2 CY032254
GGCCCCCTCAAAGCCGAGTGCCCAGGGACTGCAGCGTAGACG
>Influenza A virus (A/Ann Arbor/23/1957(H2N2)) H2N2 CY031580
GGCCCCCTCAAAGCCGAGTGCCCAGGGACTGCAGCGTAGACG
>Influenza A virus (A/Albany/20/1957(H2N2)) H2N2 CY022014
GGCCCCCTCAAAGCCGAGTGCCCAGGGACTGCAGCGTAGACG
>A/NWS-F | EPI_ISL_69781 | A / H1N2
ggccccctcaaagccgagtgcccagggactgcagcgtagacg
>Influenza A virus (A/Japan/170/62(H2N2)) H2N2 AY210037
GGCCCCCTCAAAGCCGAGTGCCCAGGGACTGCAGCGTAGACG
>Influenza A virus (A/Taiwan/1/1962(H2N2)) H2N2 AY210038
GGCCCCCTCAAAGCCGAGTGCCCAGGGACTGCAGCGTAGACG
>Influenza A virus (A/Yokosuka/3/62(H2N2)) H2N2 AY210040
GGCCCCCTCAAAGCCGAGTGCCCAGGGACTGCAGCGTAGACG
>Influenza A virus (A/Netherlands/65/1963(H2N2)) H2N2 AY210041
GGCCCCCTCAAAGCCGAGTGCCCAGGGACTGCAGCGTAGACG
>Influenza A virus (A/Taiwan/1964(H2N2)) H2N2 AY210044
GGCCCCCTCAAAGCCGAGTGCCCAGGGACTGCAGCGTAGACG
>Influenza A virus (A/England/12/64(H2N2)) H2N2 AY210045
GGCCCCCTCAAAGCCGAGTGCCCAGGGACTGCAGCGTAGACG
>Influenza A virus (A/Albany/1/63(H2N2)) H2N2 AY210042
GGCCCCCTCAAAGCCGAGTGCCCAGGGACTGCAGCGTAGACG
>Influenza A virus (A/Great Lakes/3/1963(H2N2)) H2N2 AY210043
GGCCCCCTCAAAGCCGAGTGCCCAGGGACTGCAGCGTAGACG
>Influenza A virus (A/Berkeley/1/1966(H2N2)) H2N2 AY210051
GGCCCCCTCAAAGCCGAGTGCCCAGGGACTGCAGCGTAGACG
>Influenza A virus (A/Canada/1/1966(H2N2)) H2N2 AY210053
GGCCCCCTCAAAGCCGAGTGCCCAGGGACTGCAGCGTAGACG
>Influenza A virus (A/California/1/1966(H2N2)) H2N2 AY210054
GGCCCCCTCAAAGCCGAGTGCCCAGGGACTGCAGCGTAGACG
>Influenza A virus (A/Georgia/1/1967(H2N2)) H2N2 AY210055
GGCCCCCTCAAAGCCGAGTGCCCAGGGACTGCAGCGTAGACG
>Influenza A virus (A/Poland/5/67(H2N2)) H2N2 AY210061
GGCCCCCTCAAAGCCGAGTGCCCAGGGACTGCAGCGTAGACG
>Influenza A virus (A/Montevideo/2208/1967(H2N2)) H2N2 AY210056
GGCCCCCTCAAAGCCGAGTGCCCAGGGACTGCAGCGTAGACG
>Influenza A virus (A/Kumamoto/1/1965(H2N2)) H2N2 AY210050
GGCCCCCTCAAAGCCGAGTGCCCAGGGACTGCAGCGTAGACG
>Influenza A virus (A/Cordoba/522/67(H2N2)) H2N2 AY210057
GGCCCCCTCAAAGCCGAGTGCCCAGGGACTGCAGCGTAGACG
>Influenza A virus (A/Johannesburg/567/1967(H2N2)) H2N2 AY210060
GGCCCCCTCAAAGCCGAGTGCCCAGGGACTGCAGCGTAGACG
>Influenza A virus (A/Albany/1/65(H2N2)) H2N2 AY210047
GGCCCCCTCAAAGCCGAGTGCCCAGGGACTGCAGCGTAGACG
>Influenza A virus (A/Pittsburgh/2/65(H2N2)) H2N2 AY210049
GGCCCCCTCAAAGCCGAGTGCCCAGGGACTGCAGCGTAGACG
>Influenza A virus (A/Panama/1/66(H2N2)) H2N2 AY210052
GGCCCCCTCAAAGCCGAGTGCCCAGGGACTGCAGCGTAGACG
>Influenza A virus (A/NewJersey/3/65(H2N2)) H2N2 AY210048
GGCCCCCTCAAAGCCGAGTGCCCAGGGACTGCAGCGTAGACG
>Influenza A virus (A/Murakami/4/64(H2N2)) H2N2 AY210046
GGCCCCCTCAAAGCCGAGTGCCAAGGGACTGCAGCGTAGACG
>Influenza A virus (A/North Carolina/1/1963(H2N2)) H2N2 CY031588
GGCCCCCTCAAAGCCGAGTGCCCAGGGACTGCAGCGTAGACG
>Influenza A virus (A/Cottbus/1/1964(H2N2)) H2N2 CY032262
GGCCCCCTCAAAGCCGAGTGCCCAGGGACTGCAGCGTAGACG
>Influenza A virus (A/Tashkent/1046/1967(H2N2)) H2N2 CY032278
GGCCCCCTCAAAGCCGAGTGCCCAGGGACTGCAGCGTAGACG
>Influenza A virus (A/Johannesburg/617/1967(H2N2)) H2N2 CY032286
GGCCCCCTCAAAGCCGAGTGCCCAGGGACTGCAGCGTAGACG
>Influenza A virus (A/Netherlands/56/1963(H2N2)) H2N2 CY035079
GGCCCCCTCAAAGCCGAGTGCCCAGGGACTGCAGCGTAGACG
>Influenza A virus (A/North Carolina/1/1963(H2N2)) H2N2 CY045789
GGCCCCCTCAAAGCCGAGTGCCCAGGGACTGCAGCGTAGACG
>Influenza A virus (A/Georgia/1/1967(H2N2)) H2N2 CY033981
GGCCCCCTCAAAGCCGAGTGCCCAGGGACTGCAGCGTAGACG
>Influenza A virus (A/Czech Republic/1/1966(H2N2)) H2N2 CY034927
GGCCCCCTCAAAGCCGAGTGCCCAGGGACTGCAGCGTAGACG
>Influenza A virus (A/Ann Arbor/7/1967(H2N2)) H2N2 AY210063
GGCCCCCTCAAAGCCGAGTGCCCAGGGACTGCAGCGTAGACG
>Influenza A virus (A/Panama/1/67(H2N2)) H2N2 AY210064
GGCCCCCTCAAAGCCGAGTGCCCAGGGACTGCAGCGTAGACG
>Influenza A virus (A/El Salvador/2/1957(H2N2)) H2N2 HM204768
GGCCCCCTCAAAGCCGAGTGCCCAGGGACTGCAGCGTAGACG
>Influenza A virus (A/El Salvador/2-Q226L/1957(H2N2)) H2N2 HM204776
GGCCCCCTCAAAGCCGAGTGCCCAGGGACTGCAGCGTAGACG
>Influenza A virus (A/Netherlands/60/62(H2N2)) H2N2 AY210039
GGCCCCCTCAAAGCCGAGTGCCCAGGGACTGCAGCGTAGACG
>Influenza A virus (A/England/10/67(H2N2)) H2N2 AY210058
GGCCCCCTCAAAGCCGAGTGCCCAGGGACTGCAGCGTAGACG
>Influenza A virus (A/England/1/1961(H2N2)) H2N2 CY125855
GGCCCCCTCAAAGCCGAGTGCCCAGGGACTGCAGCGTAGACG
>Influenza A virus (A/Taiwan/1/1967(H2N2)) H2N2 AY210062
GGCCCCCTCAAAGCCGAGTGCCCAGGGACTGCAGCGTAGACG
>Influenza A virus (A/Potsdam/2/1965(H2N2)) H2N2 CY032246
GGCCCCCTCAAAGCCGAGTGCCCAGGGACTGCAGCGTAGACG
>Influenza A virus (A/Berlin/3/1964(H2N2)) H2N2 CY032238
GGCCCCCTCAAAGCCGAGTGCCCAGGGACTGCAGCGTAGACG
>Influenza A virus (A/Albany/1/1960(H2N2)) H2N2 CY021934
GGCCCCCTCAAAGCCGAGTGCCCAGGGACTGCAGCGTAGACG
>Influenza A virus (A/Krasnodar/101/1959(H2N2)) H2N2 JN596876
GGCCCCCTCAAAGCCGAGTGCCCAGGGACTGCAGCGTAGACG
>Influenza A virus (A/Nijmegen/1959(H2N2)) H2N2 CY077907
GGCCCCCTCAAAGCCGAGTGCCCAGGGACTGCAGCGTAGACG
>Influenza A virus (A/Netherlands/056H1/1960(H2N2)) H2N2 CY077789
GGCCCCCTCAAAGCCGAGTGCCCAGGGACTGCAGCGTAGACG
>Influenza A virus (A/Albany/6/1967(H2N2)) H2N2 CY020390
GGCCCCCTCAAAGCCGAGTGCCCAGGGACTTCAGCGTAGACG
>Influenza A virus (A/Albany/3/1967(H2N2)) H2N2 CY020406
GGCCCCCTCAAAGCCGAGTGCCCAGGGACTTCAGCGTAGACG
>Influenza A virus (A/Albany/4/1967(H2N2)) H2N2 CY021998
GGCCCCCTCAAAGCCGAGTGCCCAGGGACTTCAGCGTAGACG
>Influenza A virus (A/Albany/7/1967(H2N2)) H2N2 CY020398
GGCCCCCTCAAAGCCGAGTGCCCAGGGACTTCAGCGTAGACG
>Influenza A virus (A/Albany/2/1968(H2N2)) H2N2 CY020414
GGCCCCCTCAAAGCCGAGTGCCCAGGGACTGCAGCGTAGACG
>Influenza A virus (A/Berkeley/1/1968(H2N2)) H2N2 CY033474
GGCCCCCTCAAAGCCGAGTGCCCAGGGACTGCAGCGTAGACG
>Influenza A virus (A/Albany/9/1967(H2N2)) H2N2 CY020518
GGCCCCCTCAAAGCCGAGTGCCCAGGGACTGCAGCGTAGACG
>Influenza A virus (A/Ann Arbor/7/1967(H2N2)) H2N2 CY125839
GGCCCCCTCAAAGCCGAGTGCCCAGGGACTGCAGCGTAGACG
>Influenza A virus (A/Albany/8/1967(H2N2)) H2N2 CY020550
GGCCCCCTCAAAGCCGAGTGCCCAGGGACTGCAGCGTAGACG
>Influenza A virus (A/Albany/1/1968(H2N2)) H2N2 CY021022
GGCCCCCTCAAAGCCGAGTGCCCAGGGACTGCAGCGTAGACG
>Influenza A virus (A/Cornell/1001/1967(H2N2)) H2N2 CY125919
GGCCCCCTCAAAGCCGAGTGCCCAGGGACTGCAGCGTAGACG
>Influenza A virus (A/Netherlands/B1/1968(H2N2)) H2N2 KM402812
GGCCCCCTCAAAGCCGAGTGCCCAGGGACTGCAGCGTAGACG
>Influenza A virus (A/Korea/426/1968(H2N2)) H2N2 CY031596
GGCCCCCTCAAAGCCGAGTGCCAAGGGACTGCAGCGTAGACG
>Influenza A virus (A/Korea/426/1968(H2N2)) H2N2 CY036816
GGCCCCCTCAAAGCCGAGTGCCAAGGGACTGCAGCGTAGACG
>Influenza A virus (A/Taiwan/1964(H2N2)) H2N2 DQ508884
GGCCCCCTCAAAGCCGAGTGCCAAGGGACTGCAGCGTAGACG
>Influenza A virus (A/Korea/426/1968(H2N2)) H2N2 M63531
GGCCCCCTCAAAGCCGAGTGCCAAGGGACTGCAGCGTAGACG
>Influenza A virus (A/Tokyo/3/1967(H2N2)) H2N2 AY210059
GGCCCCCTCAAAGCCGAGTGCCCAGGGACTGCAGCGTAGACG
>A/Tokyo/3/1967 | EPI_ISL_3291 | A / H1N2
ggccccctcaaagccgagtgcccagggactgcagcgtagacg
>Influenza A virus (A/Netherlands/B2/1968(H2N2)) H2N2 KM885177
GGCCCCCTCAAAGCCGAGTGCCCAGGGACTGCAGCGTAGACG
>Influenza A virus (A/Berkeley/1/1968(H2N2)) H2N2 AY210065
GGCCCCCTCAAAGCCGAGTGCCCAGGGACTGCAGCGTAGACG
>Influenza A virus (A/Jingsheng/1/1956(H1N1)) CY058838 H1N1
--CCCCCTCAAAGCCGAGTGCCCAGGGACTGCAGCGTAGACG
>Influenza A virus (A/Fiji/15899/83) AJ298947 H1N1
GGCCCCCTCAAAGCCGAGTGCCCAGGGACTGCAGCGTAGACG
>Influenza A virus (A/Kwangju/27/1995(H1N1)) U52931 H1N1
-----------------GTGCCCAGGGACTGCAGCGTAGACG
>Influenza A virus (A/Seoul/24/1995(H1N1)) U52936 H1N1
-----------------GTGCCCAGGGACTGCAGCGTAGACG
>Influenza A virus (A/Texas/36/1991(H1N1)) U52940 H1N1
-----------------GTGCCCAGGGACTGCAGCGTAGACG
>Influenza A virus (A/Taiwan/1/1986(H1N1)) U52939 H1N1
-----------------GTGCCCAGGGACTGCAGCGTAGACG
>Influenza A virus (A/Yamagata/120/1986(H1N1)) U52944 H1N1
-----------------GTGCCCAGGGACTGCAGCGTAGACG
>Influenza A virus (A/NIB-27(H1N1)) U52932 H1N1
-----------------GTGCCCAGGGACTGCAGCGTAGACG
>Influenza A virus (A/Taiwan/511/96(H1N1)) AF138708 H1N1
GGCCCCCTCAAAGCCGAGTGCCCAGGGACTGCAGCGTAGACG
>Influenza A virus (A/Charlottesville/31/95(H1N1)) AF398876 H1N1
GGCCCCCTCAAAGCCGAGTGCCCAGGGACTGCAGCGTAGACG
>Influenza A virus CQ840446 H1N1
GGCCCCCTCAAAGCCGAGTGCCCAGGGACTGCAGCGTAGACG
>Influenza A virus (A/Texas/36/1991(H1N1)) CY009317 H1N1
GGCCCCCTCAAAGCCGAGTGCCCAGGGACTGCAGCGTAGACG
>Influenza A virus (A/New York/604/1995(H1N1)) CY010485 H1N1
GGCCCCCTCAAAGCCGAGTGCCCAGGGACTGCAGCGTAGACG
>Influenza A virus (A/New York/627/1995(H1N1)) CY010541 H1N1
GGCCCCCTCAAAGCCGAGTGCCCAGGGACTGCAGCGTAGACG
>Influenza A virus (A/New York/614/1995(H1N1)) CY010805 H1N1
GGCCCCCTCAAAGCCGAGTGCCCAGGGACTGCAGCGTAGACG
>Influenza A virus (A/New York/640/1996(H1N1)) CY010845 H1N1
GGCCCCCTCAAAGCCGAGTGCCCAGGGACTGCAGCGTAGACG
>Influenza A virus (A/New York/644/1995(H1N1)) CY010741 H1N1
GGCCCCCTCAAAGCCGAGTGCCCAGGGACTGCAGCGTAGACG
>Influenza A virus (A/Memphis/14/1996(H1N1)) CY020254 H1N1
GGCCCCCTCAAAGCCGAGTGCCCAGGGACTGCAGCGTAGACG
>Influenza A virus (A/New York/629/1995(H1N1)) CY011801 H1N1
GGCCCCCTCAAAGCCGAGTGCCCAGGGACTGCAGCGTAGACG
>Influenza A virus (A/New York/607/1995(H1N1)) CY010501 H1N1
GGCCCCCTCAAAGCCGAGTGCCCAGGGACTGCAGCGTAGACG
>Influenza A virus (A/New York/645/1995(H1N1)) CY011273 H1N1
GGCCCCCTCAAAGCCGAGTGCCCAGGGACTGCAGCGTAGACG
>Influenza A virus (A/New York/651/1995(H1N1)) CY010829 H1N1
GGCCCCCTCAAAGCCGAGTGCCCAGGGACTGCAGCGTAGACG
>Influenza A virus (A/New York/649/1995(H1N1)) CY011281 H1N1
GGCCCCCTCAAAGCCGAGTGCCCAGGGACTGCAGCGTAGACG
>Influenza A virus (A/New York/626/1996(H1N1)) CY011793 H1N1
GGCCCCCTCAAAGCCGAGTGCCCAGGGACTGCAGCGTAGACG
>Influenza A virus (A/New York/605/1995(H1N1)) CY010493 H1N1
GGCCCCCTCAAAGCCGAGTGCCCAGGGACTGCAGCGTAGACG
>Influenza A virus (A/New York/620/1995(H1N1)) CY010525 H1N1
GGCCCCCTCAAAGCCGAGTGCCCAGGGACTGCAGCGTAGACG
>Influenza A virus (A/New York/638/1995(H1N1)) CY010821 H1N1
GGCCCCCTCAAAGCCGAGTGCCCAGGGACTGCAGCGTAGACG
>Influenza A virus (A/Memphis/10/1996(H1N1)) CY019796 H1N1
GGCCCCCTCAAAGCCGAGTGCCCAGGGACTGCAGCGTAGACG
>Influenza A virus (A/Memphis/15/1996(H1N1)) CY021006 H1N1
GGCCCCCTCAAAGCCGAGTGCCCAGGGACTGCAGCGTAGACG
>Influenza A virus (A/New York/630/1995(H1N1)) CY012857 H1N1
GGCCCCCTCAAAGCCGAGTGCCCAGGGACTGCAGCGTAGACG
>Influenza A virus (A/New York/616/1995(H1N1)) CY013872 H1N1
GGCCCCCTCAAAGCCGAGTGCCCAGGGACTGCAGCGTAGACG
>Influenza A virus (A/New York/650/1995(H1N1)) CY012873 H1N1
GGCCCCCTCAAAGCCGAGTGCCCAGGGACTGCAGCGTAGACG
>Influenza A virus (A/New York/646/1996(H1N1)) CY013288 H1N1
GGCCCCCTCAAAGCCGAGTGCCCAGGGACTGCAGCGTAGACG
>Influenza A virus (A/New York/694/1995(H1N1)) CY015533 H1N1
GGCCCCCTCAAAGCCGAGTGCCCAGGGACTGCAGCGTAGACG
>Influenza A virus (A/Taiwan/1217/1995(H1N1)) KC739553 H1N1
GGCCCCCTCAAAGCCGAGTGCCCAGGGACTGCAGCGTAGACG
>Influenza A virus (A/Taiwan/9525865/1995(H1N1)) KC739554 H1N1
GGCCCCCTCAAAGCCGAGTGCCCAGGGACTGCAGCGTAGACG
>Influenza A virus (A/New York/633/1995(H1N1)) CY016964 H1N1
GGCCCCCTCAAAGCCGAGTGCCCAGGGACTGCAGCGTAGACG
>Influenza A virus (A/Memphis/2/1996(H1N1)) CY019110 H1N1
GGCCCCCTCAAAGCCGAGTGCCCAGGGACTGCAGCGTAGACG
>Influenza A virus (A/Memphis/6/1996(H1N1)) CY019788 H1N1
GGCCCCCTCAAAGCCGAGTGCCCAGGGACTGCAGCGTAGACG
>Influenza A virus (A/Memphis/3/1996(H1N1)) CY019118 H1N1
GGCCCCCTCAAAGCCGAGTGCCCAGGGACTGCAGCGTAGACG
>Influenza A virus (A/Memphis/13/1996(H1N1)) CY019868 H1N1
GGCCCCCTCAAAGCCGAGTGCCCAGGGACTGCAGCGTAGACG
>Influenza A virus (A/Texas/36/1991(H1N1)) CY033656 H1N1
GGCCCCCTCAAAGCCGAGTGCCCAGGGACTGCAGCGTAGACG
>Influenza A virus (A/Memphis/5/1996(H1N1)) CY019126 H1N1
GGCCCCCTCAAAGCCGAGTGCCCAGGGACTGCAGCGTAGACG
>Influenza A virus (A/Memphis/11/1996(H1N1)) CY019804 H1N1
GGCCCCCTCAAAGCCGAGTGCCCAGGGACTGCAGCGTAGACG
>Influenza A virus (A/New York/642/1995(H1N1)) CY012865 H1N1
GGCCCCCTCAAAGCCGAGTGCCCAGGGACTGCAGCGTAGACG
>Influenza A virus (A/Memphis/7/1996(H1N1)) CY019134 H1N1
GGCCCCCTCAAAGCCGAGTGCCCAGGGACTGCAGCGTAGACG
>Influenza A virus (A/Siena/10/1989(H1N1)) CY036824 H1N1
GGCCCCCTCAAAGCCGAGTGCCCAGGGACTGCAGCGTAGACG
>Influenza A virus (A/Siena/9/1989(H1N1)) CY036944 H1N1
GGCCCCCTCAAAGCCGAGTGCCCAGGGACTGCAGCGTAGACG
>Influenza A virus (A/Siena/14/1995(H1N1)) CY036840 H1N1
GGCCCCCTCAAAGCCGAGTGCCCAGGGACTGCAGCGTAGACG
>Influenza A virus (A/New York/615/1995(H1N1)) CY010509 H1N1
GGCCCCCTCAAAGCCGAGTGCCCAGGGACTGCAGCGTAGACG
>Influenza A virus (A/New York/621/1995(H1N1)) CY010533 H1N1
GGCCCCCTCAAAGCCGAGTGCCCAGGGACTGCAGCGTAGACG
>Influenza A virus (A/Texas/36/1991(H1N1)) DQ508892 H1N1
GGCCCCCTCAAAGCCGAGTGCCCAGGGACTGCAGCGTAGACG
>Influenza A virus (A/Taiwan/1132/1991(H1N1)) KC739550 H1N1
GGCCCCCTCAAAGCCGAGTGCCCAGGGACTGCAGCGTAGACG
>Influenza A virus (A/Florida/2/1993(H1N1)) CY125045 H1N1
GGCCCCCTCAAAGCCGAGTGCCCAGGGACTGCAGCGTAGACG
>Influenza A virus (A/Taiwan/0130/1996(H1N1)) DQ415349 H1N1
GGCCCCCTCAAAGCCGAGTGCCCAGGGACTGCAGCGTAGACG
>Influenza A virus (A/Taiwan/117/1996(H1N1)) DQ249265 H1N1
GGCCCCCTCAAAGCCGAGTGCCCAGGGACTGCAGCGTAGACG
>Influenza A virus (A/Taiwan/960100/1996(H1N1)) KC739551 H1N1
GGCCCCCTCAAAGCCGAGTGCCCAGGGACTGCAGCGTAGACG
>Influenza A virus (A/Taiwan/960123/1996(H1N1)) KC739552 H1N1
GGCCCCCTCAAAGCCGAGTGCCCAGGGACTGCAGCGTAGACG
>Influenza A virus (A/Bayern/7/1995(H1N1)) EU188798 H1N1
GGCCCCCTCAAAGCCGAGTGCCCAGGGACTGCAGCGTAGACG
>Influenza A virus (A/Bayern/7/1995(H1N1)) CY242092 H1N1
GGCCCCCTCAAAGCCGAGTGCCCAGGGACTGCAGCGTAGACG
>Influenza A virus (A/Texas/36-JY2/1991(H1N1)) CY147383 H1N1
GGCCCCCTCAAAGCCGAGTGCCCAGGGACTGCAGCGTAGACG
>Influenza A virus (A/Wellington/47/1992(H1N1)) CY125037 H1N1
GGCCCCCTCAAAGCCGAGTGCCCAGGGACTGCAGCGTAGACG
>Influenza A virus (A/Shengzhen/227/1995(H1N1)) CY125053 H1N1
GGCCCCCTCAAAGCCGAGTGCCCAGGGACTGCAGCGTAGACG
>Influenza A virus (A/Shanghai/8/1996(H1N1)) CY125061 H1N1
GGCCCCCTCAAAGCCGAGTGCCCAGGGACTGCAGCGTAGACG
>Influenza A virus (A/Malaysia/06768/1995(H1N1)) CY117692 H1N1
GGCCCCCTCAAAGCCGAGTGCCCAGGGACTGCAGCGTAGACG
>Influenza A virus (A/Malaysia/12530/1997(H1N1)) CY117745 H1N1
GGCCCCCTCAAAGCCGAGTGCCCAGGGACTGCAGCGTAGACG
>Influenza A virus (A/New York/653/1996(H1N1)) CY010837 H1N1
GGCCCCCTCAAAGCCGAGTGCCCAGGGACTGCAGCGTAGACG
>Influenza A virus (A/New York/643/1995(H1N1)) CY013280 H1N1
GGCCCCCTCAAAGCCGAGTGCCCAGGGACTGCAGCGTAGACG
>Influenza A virus (A/Yanfang/9/1989(H1N1)) CY059094 H1N1
--CCCCCTCAAAGCCGAGTGCCCAGGGACTGCAGCGTAGACG
>Influenza A virus (A/Shanghai/17/1990(H1N1)) CY059105 H1N1
--CCCCCTCAAAGCCGAGTGCCCAGGGACTGCAGCGTAGACG
>Influenza A virus (A/Sufang/17/1991(H1N1)) CY059238 H1N1
--CCCCCTCAAAGCCGAGTGCCCAGGGACTGCAGCGTAGACG
>Influenza A virus (A/Shenfang/227/1995(H1N1)) CY059349 H1N1
--CCCCCTCAAAGCCGAGTGCCCAGGGACTGCAGCGTAGACG
>Influenza A virus (A/Jinfang/3/1996(H1N1)) CY059377 H1N1
--CCCCCTCAAAGCCGAGTGCCCAGGGACTGCAGCGTAGACG
>Influenza A virus (A/Hufang/11/1996(H1N1)) CY059374 H1N1
--CCCCCTCAAAGCCGAGTGCCCAGGGACTGCAGCGTAGACG
>Influenza A virus (A/Hufang/8/1996(H1N1)) CY059376 H1N1
--CCCCCTCAAAGCCGAGTGCCCAGGGACTGCAGCGTAGACG
>Influenza A virus (A/Guangdong/1/1991(H1N1)) CY059116 H1N1
--CCCCCTCAAAGCCGAGTGCCCAGGGACTGCAGCGTAGACG
>Influenza A virus (A/Guizhou/18/1991(H1N1)) CY059149 H1N1
--CCCCCTCAAAGCCGAGTGCCCAGGGACTGCAGCGTAGACG
>Influenza A virus (A/Jingfang/54/1991(H1N1)) CY059172 H1N1
--CCCCCTCAAAGCCGAGTGCCCAGGGACTGCAGCGTAGACG
>Influenza A virus (A/Jingfang/96/1991(H1N1)) CY059183 H1N1
--CCCCCTCAAAGCCGAGTGCCCAGGGACTGCAGCGTAGACG
>Influenza A virus (A/Yueke/5/1991(H1N1)) CY059260 H1N1
--CCCCCTCAAAGCCGAGTGCCCAGGGACTGCAGCGTAGACG
>Influenza A virus (A/Guangdong/9/1991(H1N1)) CY059138 H1N1
--CCCCCTCAAAGCCGAGTGCCCAGGGACTGCAGCGTAGACG
>Influenza A virus (A/Shanghai/14/1991(H1N1)) CY059216 H1N1
--CCCCCTCAAAGCCGAGTGCCCAGGGACTGCAGCGTAGACG
>Influenza A virus (A/Yuefang/7/1991(H1N1)) CY059249 H1N1
--CCCCCTCAAAGCCGAGTGCCCAGGGACTGCAGCGTAGACG
>Influenza A virus (A/Hafang/1/1991(H1N1)) CY059160 H1N1
--CCCCCTCAAAGCCGAGTGCCCAGGGACTGCAGCGTAGACG
>Influenza A virus (A/Qingdao/61/1991(H1N1)) CY059194 H1N1
--CCCCCTCAAAGCCGAGTGCCCAGGGACTGCAGCGTAGACG
>Influenza A virus (A/Kunfang/5/1992(H1N1)) CY059271 H1N1
--CCCCCTCAAAGCCGAGTGCCCAGGGACTGCAGCGTAGACG
>Influenza A virus (A/Shanghai/9/1991(H1N1)) CY059227 H1N1
--CCCCCTCAAAGCCGAGTGCCCAGGGACTGCAGCGTAGACG
>Influenza A virus (A/New York/656/1995(H1N1)) CY013304 H1N1
GGCCCCCTCAAAGCCGAGTGCCCAGGGACTGCAGCGTAGACG
>Influenza A virus (A/Bayern/7/1995(H1N1)) AJ458294 H1N1
-----------------GTGCCCAGGGACTGCAGCGTAGACG
>Influenza A virus (A/New York/146/2000(H1N1)) CY000450 H1N1
GGCCCCCTCAAAGCCGAGTGCCCAGGGACTGCAACGTAGACG
>Influenza A virus (A/New York/307/2001(H1N1)) CY008149 H1N1
GGCCCCCTCAAAGCCGAGTGCCCAGGGACTGCAACGTAGACG
>Influenza A virus (A/Chile/4795/2000(H1N1)) CY125133 H1N1
GGCCCCCTCAAAGCCGAGTGCCCAGGGACTGCAACGTAGACG
>Influenza A virus (A/England/192/2000(H1N1)) CY125664 H1N1
GGCCCCCTCAAAGCCGAGTGCCCAGGGACTGCAACGTAGACG
>Influenza A virus (A/South Australia/45/2000(H1N1)) CY016668 H1N1
GGCCCCCTCAAAGCCGAGTGCCCAGGGACTGCAACGTAGACG
>Influenza A virus (A/South Australia/25/2000(H1N1)) CY017140 H1N1
GGCCCCCTCAAAGCCGAGTGCCCAGGGACTGCAACGTAGACG
>Influenza A virus (A/South Australia/26/2000(H1N1)) CY017380 H1N1
GGCCCCCTCAAAGCCGAGTGCCCAGGGACTGCAACGTAGACG
>Influenza A virus (A/South Australia/46/2000(H1N1)) CY017156 H1N1
GGCCCCCTCAAAGCCGAGTGCCCAGGGACTGCAACGTAGACG
>Influenza A virus (A/South Australia/40/2000(H1N1)) CY018934 H1N1
GGCCCCCTCAAAGCCGAGTGCCCAGGGACTGCAACGTAGACG
>Influenza A virus (A/South Australia/63/2000(H1N1)) CY016724 H1N1
GGCCCCCTCAAAGCCGAGTGCCCAGGGACTGCAACGTAGACG
>Influenza A virus (A/South Australia/44/2000(H1N1)) CY021750 H1N1
GGCCCCCTCAAAGCCGAGTGCCCAGGGACTGCAACGTAGACG
>Influenza A virus (A/South Australia/29/2000(H1N1)) CY017020 H1N1
GGCCCCCTCAAAGCCGAGTGCCCAGGGACTGCAACGTAGACG
>Influenza A virus (A/South Australia/36/2000(H1N1)) CY017148 H1N1
GGCCCCCTCAAAGCCGAGTGCCCAGGGACTGCAACGTAGACG
>Influenza A virus (A/South Australia/39/2000(H1N1)) CY017830 H1N1
GGCCCCCTCAAAGCCGAGTGCCCAGGGACTGCAACGTAGACG
>Influenza A virus (A/South Australia/64/2000(H1N1)) CY016732 H1N1
GGCCCCCTCAAAGCCGAGTGCCCAGGGACTGCAACGTAGACG
>Influenza A virus (A/South Australia/30/2000(H1N1)) CY017814 H1N1
GGCCCCCTCAAAGCCGAGTGCCCAGGGACTGCAACGTAGACG
>Influenza A virus (A/Denmark/40/2001(H1N1)) EU097878 H1N1
GGCCCCCTCAAAGCCGAGTGCCCAGGGACTGCAACGTAGACG
>Influenza A virus (A/Switzerland/5389/95 (H1N1)) DQ299489 H1N1
GGCCCCCTCAAAGCCGAGTGCCCAGGGACTGCAGCGTAGACG
>Influenza A virus (A/Moscow/13/1998(H1N1)) CY125085 H1N1
GGCCCCCTCAAAGCCGAGTGCCCAGGGACTGCAGCGTAGACG
>Influenza A virus (A/Hong Kong/427/1998(H1N1)) AF258523 H1N1
GGCCCCCTCAAAGCCGAGTGCCCAGGGACTGCAGCGTACACG
>Influenza A virus (A/Cameron/1946(H1N1)) CY009597 H1N1
GGCCCCCTCAAAGCCGAGTGCCCAGGGACTGCAGCGTAGACG
>Influenza A virus (A/WSN/1933(H1N1)) X08088 H1N1
GGCCCCCTCAAAGCCGAGTGCCCAGGGACTGCAGCGTAGACG
>Influenza A virus (A/WS/7/1933(H1N1)) X08089 H1N1
GGCCCCCTCAAAGCCGAGTGCCCAGGGACTGCAGCGTAGACG
>Influenza A virus (A/Wilson-Smith/1933(H1N1)) DQ508908 H1N1
GGCCCCCTCAAAGCCGAGTGCCCAGGGACTGCAGCGTAGACG
>Influenza A virus (A/WSN/1933(H1N1)) CY034133 H1N1
GGCCCCCTCAAAGCCGAGTGCCCAGGGACTGCAGCGTAGACG
>Influenza A virus (A/WSN/1933 TS61(H1N1)) CY010789 H1N1
GGCCCCCTCAAAGCCGAGTGCCCAGGGACTGCAGCGTAGACG
>Influenza A virus (A/Wilson-Smith/1933(H1N1)) CY009605 H1N1
GGCCCCCTCAAAGCCGAGTGCCCAGGGACTGCAGCGTAGACG
>Influenza A virus (A/bh/1935(H1N1)) CY096812 H1N1
GGCCCCCTCAAAGCCGAGTGCCCAGGGACTGCAGCGTAGACG
>Influenza A virus (A/WSN(H1N1)) D10598 H1N1
GGCCCCCTCAAAGCCGAGTGCCCAGGGACTGCAGCGTAGACG
>Influenza A virus (A/NWS/1933(H1N1)) L25814 H1N1
GGCCCCCTCAAAGCCGAGTGCCCAGGGACTGCAGCGTAGACG
>Influenza A virus (A/WSN/1933(H1N1)) LC333188 H1N1
GGCCCCCTCAAAGCCGAGTGCCCAGGGACTGCAGCGTAGACG
>Influenza A virus (A/WSN/1933(H1N1)) MF039638 H1N1
GGCCCCCTCAAAGCCGAGTGCCCAGGGACTGCAGCGTAGACG
>Influenza A virus (A/WSN/1933(H1N1)) L25818 H1N1
GGCCCCCTCAAAGCCGAGTGCCCAGGGACTGCAGCGTAGACG
>Influenza A virus (A/NWS/1934(H1N1)) CY120985 H1N1
GGCCCCCTCAAAGCCGAGTGCCCAGGGACTGCAGCGTAGACG
>Influenza A virus (A/BH/JY2/1935(H1N1)) CY147327 H1N1
GGCCCCCTCAAAGCCGAGTGCCCAGGGACTGCAGCGTAGACG
>Influenza A virus (A/United Kingdom/1/1933(H1N1)) CY045757 H1N1
GGCCCCCTCAAAGCCGAGTGCCCAGGGACTGCAGCGTAGACG
>Influenza A virus (A/United Kingdom/1-MA/1933(H1N1)) CY090846 H1N1
GGCCCCCTCAAAGCCGAGTGCCCAGGGACTGCAGCGTAGACG
>Influenza A virus (A/Taiwan/1769/96(H1N1)) AF138710 H1N1
GGCCCCCTCAAAGCCGAGTGCCCAGGGACTGCAGCGTAGACG
>Influenza A virus (A/WSN/1933(H1N1)) M19374 H1N1
GGCCCCCTCAAAGCCGAGTGCCCAGGGACTGCAGCGTAGACG
>Influenza A virus (A/WSN/1933(H1N1)) M23920 H1N1
GGCCCCCTCAAAGCCGAGTGCCTAGGGACTGCAGCGTAGACG
>Influenza A virus (A/WSN/1933(H1N1)) M23922 H1N1
------------------------------------------
>Influenza A virus (A/Puerto Rico/8/1934(H1N1)) V01099 H1N1
GGCCCCCTCAAAGCCGAGTGCCCAGGGACTGCAGCGTAGACG
>Influenza A virus (A/Iran/12/2014(H1N1)) KP843616 H1N1
GGCCCCCTCAAAGCCGAGTGCCCAGGGACTGCAGCGTAGACG
>Influenza A virus (A/hvPR8/34(H1N1)) EF190977 H1N1
GGCCCCCTCAAAGCCGAGTGCCCAGGGACTGCAGCGTAGACG
>Influenza A virus (A/Puerto Rico/8/34/Mount Sinai(H1N1)) AF389121 H1N1
GGCCCCCTCAAAGCCGAGTGCCCAGGGACTGCAGCGTAGACG
>Influenza A virus (A/Puerto Rico/8/1934(H1N1)) EF467824 H1N1
GGCCCCCTCAAAGCCGAGTGCCCAGGGACTGCAGCGTAGACG
>Influenza A virus (A/lvPR8/34(H1N1)) EF190985 H1N1
GGCCCCCTCAAAGCCGAGTGCCCAGGGACTGCAGCGTAGACG
>Influenza A virus (A/Puerto Rico/8/1934(H1N1)) KC866600 H1N1
GGCCCCCTCAAAGCCGAGTGCCCAGGGACTGCAGCGTAGACG
>Influenza A virus (A/Puerto Rico/8HY/1934(H1N1)) KT314334 H1N1
GGCCCCCTCAAAGCCGAGTGCCCAGGGACTGCAGCGTAGACG
>Influenza A virus (A/NanChang/08/2010(H1N1)) KP765781 H1N1
GGCCCCCTCAAAGCCGAGTGCCCAGGGACTGCAGCGTAGACG
>Influenza A virus (A/Puerto Rico/8/1934(H1N1)) LC120394 H1N1
GGCCCCCTCAAAGCCGAGTGCCCAGGGACTGCAGCGTAGACG
>Influenza A virus (A/Puerto Rico/8-MC/1934(H1N1)) CY083951 H1N1
GGCCCCCTCAAAGCCGAGTGCCCAGGGACTGCAGCGTAGACG
>Influenza A virus (A/Puerto Rico/8-9NMC1/1934(H1N1)) CY083959 H1N1
GGCCCCCTCAAAGCCGAGTGCCCAGGGACTGCAGCGTAGACG
>Influenza A virus (A/Puerto Rico/8-9NMC2/1934(H1N1)) CY083967 H1N1
GGCCCCCTCAAAGCCGAGTGCCCAGGGACTGCAGCGTAGACG
>Influenza A virus (A/Puerto Rico/8-9NMC3/1934(H1N1)) CY083975 H1N1
GGCCCCCTCAAAGCCGAGTGCCCAGGGACTGCAGCGTAGACG
>Influenza A virus (A/Puerto Rico/8-9VMC2/1934(H1N1)) CY083991 H1N1
GGCCCCCTCAAAGCCGAGTGCCCAGGGACTGCAGCGTAGACG
>Influenza A virus (A/Puerto Rico/8-9VMC3/1934(H1N1)) CY083999 H1N1
GGCCCCCTCAAAGCCGAGTGCCCAGGGACTGCAGCGTAGACG
>Influenza A virus (A/Puerto Rico/8/1934(H1N1)) CY148244 H1N1
GGCCCCCTCAAAGCCGAGTGCCCAGGGACTGCAGCGTAGACG
>Influenza A virus (A/Puerto Rico/8-9VMC1/1934(H1N1)) CY083983 H1N1
GGCCCCCTCAAAGCCGAGTGCCCAGGGACTGCAGCGTAGACG
>Influenza A virus (A/Puerto Rico/8-WG/1934(H1N1)) CY084007 H1N1
GGCCCCCTCAAAGCCGAGTGCCCAGGGACTGCAGCGTAGACG
>Influenza A virus (A/Puerto Rico/8-CV1/1934(H1N1)) CY084015 H1N1
GGCCCCCTCAAAGCCGAGTGCCCAGGGACTGCAGCGTAGACG
>Influenza A virus (A/Puerto Rico/8-CV2/1934(H1N1)) CY084023 H1N1
GGCCCCCTCAAAGCCGAGTGCCCAGGGACTGCAGCGTAGACG
>Influenza A virus (A/Puerto Rico/8-CV6/1934(H1N1)) CY084039 H1N1
GGCCCCCTCAAAGCCGAGTGCCCAGGGACTGCAGCGTAGACG
>Influenza A virus (A/Puerto Rico/8-CV7/1934(H1N1)) CY084047 H1N1
GGCCCCCTCAAAGCCGAGTGCCCAGGGACTGCAGCGTAGACG
>Influenza A virus (A/Puerto Rico/8-CV8/1934(H1N1)) CY084055 H1N1
GGCCCCCTCAAAGCCGAGTGCCCAGGGACTGCAGCGTAGACG
>Influenza A virus (A/Puerto Rico/8-CV9/1934(H1N1)) CY084063 H1N1
GGCCCCCTCAAAGCCGAGTGCCCAGGGACTGCAGCGTAGACG
>Influenza A virus (A/Puerto Rico/8-CV10/1934(H1N1)) CY084071 H1N1
GGCCCCCTCAAAGCCGAGTGCCCAGGGACTGCAGCGTAGACG
>Influenza A virus (A/Puerto Rico/8-JV1/1934(H1N1)) CY084079 H1N1
GGCCCCCTCAAAGCCGAGTGCCCAGGGACTGCAGCGTAGACG
>Influenza A virus (A/Puerto Rico/8-JV2/1934(H1N1)) CY084087 H1N1
GGCCCCCTCAAAGCCGAGTGCCCAGGGACTGCAGCGTAGACG
>Influenza A virus (A/Puerto Rico/8-JV3/1934(H1N1)) CY084095 H1N1
GGCCCCCTCAAAGCCGAGTGCCCAGGGACTGCAGCGTAGACG
>Influenza A virus (A/Puerto Rico/8-JV9/1934(H1N1)) CY084103 H1N1
GGCCCCCTCAAAGCCGAGTGCCCAGGGACTGCAGCGTAGACG
>Influenza A virus (A/Puerto Rico/8-JV18/1934(H1N1)) CY084111 H1N1
GGCCCCCTCAAAGCCGAGTGCCCAGGGACTGCAGCGTAGACG
>Influenza A virus (A/Puerto Rico/8-KV1/1934(H1N1)) CY084119 H1N1
GGCCCCCTCAAAGCCGAGTGCCCAGGGACTGCAGCGTAGACG
>Influenza A virus (A/Puerto Rico/8-KV2/1934(H1N1)) CY084127 H1N1
GGCCCCCTCAAAGCCGAGTGCCCAGGGACTGCAGCGTAGACG
>Influenza A virus (A/Puerto Rico/8-KV3/1934(H1N1)) CY084135 H1N1
GGCCCCCTCAAAGCCGAGTGCCCAGGGACTGCAGCGTAGACG
>Influenza A virus (A/Puerto Rico/8-KV4/1934(H1N1)) CY084143 H1N1
GGCCCCCTCAAAGCCGAGTGCCCAGGGACTGCAGCGTAGACG
>Influenza A virus (A/Puerto Rico/8-KV5/1934(H1N1)) CY084151 H1N1
GGCCCCCTCAAAGCCGAGTGCCCAGGGACTGCAGCGTAGACG
>Influenza A virus (A/Puerto Rico/8-KV6/1934(H1N1)) CY084159 H1N1
GGCCCCCTCAAAGCCGAGTGCCCAGGGACTGCAGCGTAGACG
>Influenza A virus (A/Puerto Rico/8-KV7/1934(H1N1)) CY084167 H1N1
GGCCCCCTCAAAGCCGAGTGCCCAGGGACTGCAGCGTAGACG
>Influenza A virus (A/Puerto Rico/8-KV8/1934(H1N1)) CY084175 H1N1
GGCCCCCTCAAAGCCGAGTGCCCAGGGACTGCAGCGTAGACG
>Influenza A virus (A/Puerto Rico/8-V24/1934(H1N1)) CY084183 H1N1
GGCCCCCTCAAAGCCGAGTGCCCAGGGACTGCAGCGTAGACG
>Influenza A virus (A/Puerto Rico/8/1934(H1N1)) CY121110 H1N1
GGCCCCCTCAAAGCCGAGTGCCCAGGGACTGCAGCGTAGACG
>Influenza A virus (A/Puerto Rico/8-LVD1/1934(H1N1)) CY146826 H1N1
GGCCCCCTCAAAGCCGAGTGCCCAGGGACTGCAGCGTAGACG
>Influenza A virus (A/Puerto Rico/8-SV20/1934(H1N1)) CY146842 H1N1
GGCCCCCTCAAAGCCGAGTGCCCAGGGACTGCAGCGTAGACG
>Influenza A virus (A/Puerto Rico/8-SV30/1934(H1N1)) CY146850 H1N1
GGCCCCCTCAAAGCCGAGTGCCCAGGGACTGCAGCGTAGACG
>Influenza A virus (A/Puerto Rico/8-SV40/1934(H1N1)) CY146858 H1N1
GGCCCCCTCAAAGCCGAGTGCCCAGGGACTGCAGCGTAGACG
>Influenza A virus (A/Puerto Rico/8-SV60/1934(H1N1)) CY146866 H1N1
GGCCCCCTCAAAGCCGAGTGCCCAGGGACTGCAGCGTAGACG
>Influenza A virus (A/Puerto Rico/8-SV120/1934(H1N1)) CY146874 H1N1
GGCCCCCTCAAAGCCGAGTGCCCAGGGACTGCAGCGTAGACG
>Influenza A virus (A/Puerto Rico/8-CV10/1934(H1N1)) CY146882 H1N1
GGCCCCCTCAAAGCCGAGTGCCCAGGGACTGCAGCGTAGACG
>Influenza A virus (A/Puerto Rico/8-KV20/1934(H1N1)) CY146890 H1N1
GGCCCCCTCAAAGCCGAGTGCCCAGGGACTGCAGCGTAGACG
>Influenza A virus (A/New Jersey/Wistar/1976(H1N1)) CY147423 H1N1
GGCCCCCTCAAAGCCGAGTGCCCAGGGACTGCAGCGTAGACG
>Influenza A virus (A/Puerto Rico/8-LVD4/1934(H1N1)) CY147463 H1N1
GGCCCCCTCAAAGCCGAGTGCCCAGGGACTGCAGCGTAGACG
>Influenza A virus (A/Puerto Rico/8-SV1/1934(H1N1)) CY147471 H1N1
GGCCCCCTCAAAGCCGAGTGCCCAGGGACTGCAGCGTAGACG
>Influenza A virus (A/Puerto Rico/8-SV5/1934(H1N1)) CY147479 H1N1
GGCCCCCTCAAAGCCGAGTGCCCAGGGACTGCAGCGTAGACG
>Influenza A virus (A/Puerto Rico/8-SV7/1934(H1N1)) CY147487 H1N1
GGCCCCCTCAAAGCCGAGTGCCCAGGGACTGCAGCGTAGACG
>Influenza A virus (A/Puerto Rico/8-SV8/1934(H1N1)) CY147495 H1N1
GGCCCCCTCAAAGCCGAGTGCCCAGGGACTGCAGCGTAGACG
>Influenza A virus (A/Puerto Rico/8-SV9/1934(H1N1)) CY147503 H1N1
GGCCCCCTCAAAGCCGAGTGCCCAGGGACTGCAGCGTAGACG
>Influenza A virus (A/Puerto Rico/8-SV10/1934(H1N1)) CY147511 H1N1
GGCCCCCTCAAAGCCGAGTGCCCAGGGACTGCAGCGTAGACG
>Influenza A virus (A/Puerto Rico/8-SV11/1934(H1N1)) CY147519 H1N1
GGCCCCCTCAAAGCCGAGTGCCCAGGGACTGCAGCGTAGACG
>Influenza A virus (A/Puerto Rico/8-SV13/1934(H1N1)) CY147527 H1N1
GGCCCCCTCAAAGCCGAGTGCCCAGGGACTGCAGCGTAGACG
>Influenza A virus (A/Puerto Rico/8-SV14/1934(H1N1)) CY147535 H1N1
GGCCCCCTCAAAGCCGAGTGCCCAGGGACTGCAGCGTAGACG
>Influenza A virus (A/Puerto Rico/8-CV5/1934(H1N1)) CY084031 H1N1
GGCCCCCTCAAAGCCGAGTGCCCAGGGACTGCAGCGTAGACG
>Influenza A virus (A/Puerto Rico/8-LVD3/1934(H1N1)) CY146834 H1N1
GGCCCCCTCAAAGCCGAGTGCCCAGGGACTGCAGCGTAGACG
>Influenza A virus (A/Puerto Rico/8-LVD2/1934(H1N1)) CY147455 H1N1
GGCCCCCTCAAAGCCGAGTGCCCAGGGACTGCAGCGTAGACG
>Influenza A virus (A/Puerto Rico/8-SV4/1934(H1N1)) CY105913 H1N1
GGCCCCCTCAAAGCCGAGTGCCCAGGGACTGCAGCGTAGACG
>Influenza A virus (A/Alaska/1935(H1N1)) CY019956 H1N1
GGCCCCCTCAAAGCCGAGTGCCCAGGGACTGCAGCGTAGACG
>Influenza A virus (A/Nymc X-163(Nymc X-157-St. Petersburg/8/2006)(H1N1)) CY034125 H1N1
GGCCCCCTCAAAGCCGAGTGCCCAGGGACTGCAGCGTAGACG
>Influenza A virus (A/Puerto Rico/8/1934(H1N1)) CY033578 H1N1
GGCCCCCTCAAAGCCGAGTGCCCAGGGACTGCAGCGTAGACG
>Influenza A virus (A/Puerto Rico/8-SV3/1934(H1N1)) CY038904 H1N1
GGCCCCCTCAAAGCCGAGTGCCCAGGGACTGCAGCGTAGACG
>Influenza A virus (A/Puerto Rico/8-SV1/1934(H1N1)) CY038896 H1N1
GGCCCCCTCAAAGCCGAGTGCCCAGGGACTGCAGCGTAGACG
>Influenza A virus (A/Puerto Rico/8-SV14/1934(H1N1)) CY040171 H1N1
GGCCCCCTCAAAGCCGAGTGCCCAGGGACTGCAGCGTAGACG
>Influenza A virus (A/X-127(Puerto Rico/8/1934-Beijing/262/1995)(H1N1)) CY044310 H1N1
GGCCCCCTCAAAGCCGAGTGCCCAGGGACTGCAGCGTAGACG
>Influenza A virus (A/New Jersey/1976(H1N1)) CY021958 H1N1
GGCCCCCTCAAAGCCGAGTGCCCAGGGACTGCAGCGTAGACG
>Influenza A virus (A/X-113(X-31B-Texas/36/1991)(H1N1)) CY033594 H1N1
GGCCCCCTCAAAGCCGAGTGCCCAGGGACTGCAGCGTAGACG
>Influenza A virus (A/Nymc X-163B(Nymc X-157-St. Petersburg/8/2006)(H1N1)) CY035119 H1N1
GGCCCCCTCAAAGCCGAGTGCCCAGGGACTGCAGCGTAGACG
>Influenza A virus (A/Puerto Rico/8-RG001C/1934(H1N1)) KC815517 H1N1
GGCCCCCTCAAAGCCGAGTGCCCAGGGACTGCAGCGTAGACG
>Influenza A virus (A/Tehran/Sm05/2015(H1N1)) KY634467 H1N1
GGCCCCCTCAAAGCCGAGTGCCCAGGGACTGCAGCGTAGACG
>Influenza A virus (A/Puerto Rico/8-1/1934(H1N1)) CY045765 H1N1
GGCCCCCTCAAAGCCGAGTGCCCAGGGACTGCAGCGTAGACG
>Influenza A virus (A/Puerto Rico/8-SV11/1934(H1N1)) CY105936 H1N1
GGCCCCCTCAAAGCCGAGTGCCCAGGGACTGCAGCGTAGACG
>Influenza A virus (A/X-139(X-31B-New Caledonia/20/1999)(H1N1)) CY096836 H1N1
GGCCCCCTCAAAGCCGAGTGCCCAGGGACTGCAGCGTAGACG
>Influenza A virus (A/Puerto Rico/8-SV7/1934(H1N1)) CY105921 H1N1
GGCCCCCTCAAAGCCGAGTGCCCAGGGACTGCAGCGTAGACG
>Influenza A virus (A/Puerto Rico/8/1934(H1N1)) CY105897 H1N1
GGCCCCCTCAAAGCCGAGTGCCCAGGGACTGCAGCGTAGACG
>Influenza A virus (A/Puerto Rico/8-SV2/1934(H1N1)) CY105905 H1N1
GGCCCCCTCAAAGCCGAGTGCCCAGGGACTGCAGCGTAGACG
>Influenza A virus (A/Puerto Rico/8-SV13/1934(H1N1)) CY105944 H1N1
GGCCCCCTCAAAGCCGAGTGCCCAGGGACTGCAGCGTAGACG
>Influenza A virus (A/Nymc X-163A(Nymc X-157-St. Petersburg/8/2006)(H1N1)) CY036920 H1N1
GGCCCCCTCAAAGCCGAGTGCCCAGGGACTGCAGCGTAGACG
>Influenza A virus (A/Tehran/404/2014(H1N1)) KT206208 H1N1
GGCCCCCTCAAAGCCGAGTGCCCAGGGACTGCAGCGTAGACG
>Influenza A virus (A/Puerto Rico/8-RG001A/1934(H1N1)) KC815529 H1N1
GGCCCCCTCAAAGCCGAGTGCCCAGGGACTGCAGCGTAGACG
>Influenza A virus (A/KOL/507/2007(H1N1)) JF903566 H1N1
GGCCCCCTCAAAGCCGAGTGCCCAGGGACTGCAGCGTAGACG
>Influenza A virus (A/KOL/536/2007(H1N1)) JF903567 H1N1
GGCCCCCTCAAAGCCGAGTGCCCAGGGACTGCAGCGTAGACG
>Influenza A virus (A/KOL/596/2007(H1N1)) JF903568 H1N1
GGCCCCCTCAAAGCCGAGTGCCCAGGGACTGCAGCGTAGACG
>Influenza A virus (A/KOL/611/2007(H1N1)) JF903569 H1N1
GGCCCCCTCAAAGCCGAGTGCCCAGGGACTGCAGCGTAGACG
>Influenza A virus (A/KOL/968/2007(H1N1)) JF903570 H1N1
GGCCCCCTCAAAGCCGAGTGCCCAGGGACTGCAGCGTAGACG
>Influenza A virus (A/Puerto Rico/8-1-MA/1934(H1N1)) CY046980 H1N1
GGCCCCCTCAAAGCCGAGTGCCCAGGGACTGCAGCGTAGACG
>Influenza A virus (A/Henry/1936(H1N1)) CY020446 H1N1
GGCCCCCTCAAAGCCGAGTGCCCAGGGACTGCAGCGTAGACG
>Influenza A virus (A/Melbourne/1935(H1N1)) CY009325 H1N1
GGCCCCCTCAAAGCCGAGTGCCCAGGGACTGCAGCGTAGACG
>Influenza A virus (A/Melbourne/JY2/1935(H1N1)) CY147399 H1N1
GGCCCCCTCAAAGCCGAGTGCCCAGGGACTGCAGCGTAGACG
>Influenza A virus (A/Melbourne/1/1946(H1N1)) CY045773 H1N1
GGCCCCCTCAAAGCCGAGTGCCCAGGGACTGCAGCGTAGACG
>Influenza A virus (A/Melbourne/1-MA/1946(H1N1)) CY046988 H1N1
GGCCCCCTCAAAGCCGAGTGCCCAGGGACTGCAGCGTAGACG
>Influenza A virus (A/X113(H1N1)) U52941 H1N1
-----------------GTGCCCAGGGACTGCAGCGTAGACG
>Influenza A virus (A/Puerto Rico/8/1934(H1N1)) CY009445 H1N1
GGCCCCCTCAAAGCCGAGTGCCCAGGGACTGCAGCGTAGACG
>Influenza A virus (A/Beijing/FL88/2012(H1N1)) KR025215 H1N1
-----------------GTGCCCAGGGACTGCAGCGTAGACG
>Influenza A virus (A/Phila/1935(H1N1)) CY020470 H1N1
GGCCCCCTCAAAGCCGAGTGCCCAGGGACTGCAGCGTAGACG
>Influenza A virus (A/Brevig Mission/1/1918(H1N1)) AY130766 H1N1
GGCCCCCTCAAAGCCGAGTGCCCAGGGACTGCAGCGTAGACG
>Influenza A virus (A/Denver/1957(H1N1)) AF305217 H1N1
-----------------GTGCCCAGGGACTGCAGCGTATACG
>Influenza A virus (A/Shanghai/2/1998(H1N1)) CY058848 H1N1
--CCCCCTCAAAGCCGAGTGCCCAGGGACTGCAACGTAGACG
>Influenza A virus (A/Shanghai/56/1998(H1N1)) CY058849 H1N1
--CCCCCTCAAAGCCGAGTGCCCAGGGACTGCAACGTAGACG
>Influenza A virus (A/Shanghai/20/1996(H1N1)) CY059382 H1N1
--CCCCCTCAAAGCCGAGTGCCCAGGGACTGCAGCGTAGACG
>Influenza A virus (A/Shenfang/182/1996(H1N1)) CY059383 H1N1
--CCCCCTCAAAGCCGAGTGCCCAGGGACTGCAGCGTAGACG
>Influenza A virus (A/Fujian/273/1997(H1N1)) CY059387 H1N1
--CCCCCTCAAAGCCGAGTGCCCAGGGACTGCAGCGTAGACG
>Influenza A virus (A/Jingke/266/1985(H1N1)) CY058983 H1N1
--CCCCCTCAAAGCCGAGTGCCCAGGGACTGCAGCGTAGACG
>Influenza A virus (A/Hafang/2/1988(H1N1)) CY059038 H1N1
--CCCCCTCAAAGCCGAGTGCCCAGGGACTGCAGCGTAGACG
>Influenza A virus (A/Sichuan/401/1997(H1N1)) CY059411 H1N1
--CCCCCTCAAAGCCGAGTGCCCAGGGACTGCAGCGTAGACG
>Influenza A virus (A/Guifang/6/1994(H1N1)) CY059305 H1N1
--CCCCCTCAAAGCCGAGTGCCCAGGGACTGCAGCGTAGACG
>Influenza A virus (A/Jinfang/42/1996(H1N1)) CY059378 H1N1
--CCCCCTCAAAGCCGAGTGCCCAGGGACTGCAGCGTAGACG
>Influenza A virus (A/Jingxi/34/1982(H1N1)) CY058850 H1N1
--CCCCCTCAAAGCCGAGTGCCCAGGGACTGCAGCGTAGACG
>Influenza A virus (A/Hui/35/1974(H1N1)) CY058949 H1N1
--CCCCCTCAAAGCCGAGTGCCCAGGGACTGCAGCGTAGACG
>A/Yokohama/22/2002 | EPI_ISL_248 | A / H1N2
ggccccctcaaagccgagtgcccagggactgcagcgtagacg
>A/Yokohama/47/2002 | EPI_ISL_249 | A / H1N2
ggccccctcaaagccgagtgcccagggactgcagcgtagacg
>A/New York/229/2003 | EPI_ISL_5226 | A / H1N2
ggccccctcaaagccgagtgcccagggactgcagcgtagacg
>A/New York/C1/2003 | EPI_ISL_6423 | A / H1N2
ggccccctcaaagccgagtgcccagggactgcagcgtagacg
>A/New York/294/2003 | EPI_ISL_8266 | A / H1N2
ggccccctcaaagccgagtgcccagggactgcagcgtagacg
>A/New York/489/2003 | EPI_ISL_8694 | A / H1N2
ggccccctcaaagccgagtgcccagggactgcagcgtagacg
>A/New York/491/2003 | EPI_ISL_8970 | A / H1N2
ggccccctcaaagccgagtgcccagggactgcagcgtagacg
>A/New York/490/2003 | EPI_ISL_8996 | A / H1N2
ggccccctcaaagccgagtgcccagggactgcagcgtagacg
>A/New York/487/2003 | EPI_ISL_8995 | A / H1N2
ggccccctcaaagccgagtgcccagggactgcagcgtagacg
>A/New York/417/2002 | EPI_ISL_8703 | A / H1N2
ggccccctcaaagccgagtgcccagggactgcagcgtagacg
>A/New York/296/2003 | EPI_ISL_8205 | A / H1N2
ggccccctcaaagccgagtgcccagggactgcagcgtagacg
>A/New York/231/2003 | EPI_ISL_8263 | A / H1N2
ggccccctcaaagccgagtgcccagggactgcagcgtagacg
>A/New York/482/2003 | EPI_ISL_8691 | A / H1N2
ggccccctcaaagccgagtgcccagggactgcagcgtagacg
>A/New York/400/2003 | EPI_ISL_8702 | A / H1N2
ggccccctcaaagccgagtgcccagggactgcagcgtagacg
>A/New York/225/2003 | EPI_ISL_9037 | A / H1N2
ggccccctcaaagccgagtgcccagggactgcagcgtagacg
>A/New York/211/2003 | EPI_ISL_9052 | A / H1N2
ggccccctcaaagccgagtgcccagggactgcagcgtagacg
>A/New York/492/2003 | EPI_ISL_8997 | A / H1N2
ggccccctcaaagccgagtgcccagggactgcagcgtagacg
>A/Sachsen/05.03.02/2002 | EPI_ISL_22700 | A / H1N2
ggccccctcaaagccgagtgcccagggactgcagcgtagacg
>A/Sachsen/11.03.02/2002 | EPI_ISL_22701 | A / H1N2
ggccccctcaaagccgagtgcccagggactgcagcgtagacg
>A/Baden-Wuerrtemberg/20/2003 | EPI_ISL_22702 | A / H1N2
ggccccctcaaagccgagtgcccagggactgcagcgtagacg
>A/Baden-Wuerrtemberg/129/2003 | EPI_ISL_22703 | A / H1N2
ggccccctcaaagccgagtgcccagggactgcagcgtagacg
>A/Sachsen/678/2003 | EPI_ISL_22705 | A / H1N2
ggccccctcaaagccgagtgcccagggactgcagcgtagacg
>A/Rheinland-Pfalz/34/2003 | EPI_ISL_22704 | A / H1N2
ggccccctcaaagccgagtgcccagggactgcagcgtagacg
>A/New York/217/2002 | EPI_ISL_8653 | A / H1N2
ggccccctcaaagccgagtgcccagggactgcagcgtagacg
>A/Denmark/12/2003 | EPI_ISL_15606 | A / H1N2
ggccccctcaaagccgagtgcccagggactgcagcgtagacg
>A/Denmark/86/2003 | EPI_ISL_15605 | A / H1N2
ggccccctcaaagccgagtgcccagggactgcagcgtagacg
>A/New York/209/2003 | EPI_ISL_8229 | A / H1N2
ggccccctcaaagccgagtgcccagggactgcagcgtagacg
>A/New York/300/2003 | EPI_ISL_8230 | A / H1N2
ggccccctcaaagccgagtgcccagggactgcagcgtagacg
>A/Sydney/12/2003 | EPI_ISL_173278 | A / H1N2
ggccccctcaaagccgagtgcccagggactgcagcgtagacg
>A/New York/297/2003 | EPI_ISL_8267 | A / H1N2
ggccccctcaaagccgagtgcccagggactgcagcgtagacg
>A/New York/219/2003 | EPI_ISL_8960 | A / H1N2
ggccccctcaaagccgagtgcccagggactgcagcgtagacg
>A/New York/78/2002 | EPI_ISL_6746 | A / H1N2
ggccccctcaaagccgagtgcccagggactgcagcgtagacg
>A/New York/481/2003 | EPI_ISL_8994 | A / H1N2
ggccccctcaaagccgagtgcccagggactgcagcgtagacg
>A/New York/226/2003 | EPI_ISL_8607 | A / H1N2
ggccccctcaaagccgagtgcccagggactgcagcgtagacg
>A/Brisbane/116/2002 | EPI_ISL_173277 | A / H1N2
ggccccctcaaagccgagtgcccagggactgcagcgtagacg
>Influenza A virus (A/canine/Guangxi/L1/2013(H3N2)) H3N2 KJ013180
GGCCCCCTCAAAGCCGAGTGCCCAGGGACTGCAGCGTAGACG
>Influenza A virus (A/canine/Guangxi/L2/2013(H3N2)) H3N2 KJ013193
GGCCCCCTCAAAGCCGAGTGCCCAGGGACTGCAGCGTAGACG
>A/ferret/Maryland/P10-UMD/2008 | EPI_ISL_66541 | A / H9N2
ggccccctcaaagccgagtgcccagggactgcagcgtagacg
>A/Egypt/96/2002 | EPI_ISL_2633 | A / H1N2
-----------------gtgcccagggactgcagcgtagacg
>A/Egypt/84/2001 | EPI_ISL_2632 | A / H1N2
-----------------gtgcccagggactgcagcgtagacg
>A/England/2/2002 | EPI_ISL_2666 | A / H1N2
-----------------gtgcccagggactgcagcgtagacg
>A/Saudi Arabia/2231/2001 | EPI_ISL_2665 | A / H1N2
-----------------gtgcccagggactgcagcgtagacg
>A/Israel/7/2002 | EPI_ISL_2684 | A / H1N2
-----------------gtgcccagggactgcagcgtagacg
>A/Saudi Arabia/2581/2001 | EPI_ISL_2681 | A / H1N2
-----------------gtgcccagggactgcagcgtagacg
>A/Israel/6/2002 | EPI_ISL_2635 | A / H1N2
-----------------gtgcccagggactgcagcgtagacg
>Influenza A virus (A/Hanfang/414/2001(H1N1)) CY058912 H1N1
--CCCCCTCAAAGCCGAGTGCCCAGGGACTGCAGCGTAGACG
>Influenza A virus (A/Yunnan/625/2005(H1N1)) CY058992 H1N1
--CCCCCTCAAAGCCGAGTGCCCAGGGACTGCAGCGTAGACG
>Influenza A virus (A/Hainan/c20/2007(H1N1)) CY059135 H1N1
--CCCCCTCAAAGCCGAGTGCCCAGGGACTGCAGCGTAGACG
>Influenza A virus (A/Hainan/i27/2007(H1N1)) CY059136 H1N1
--CCCCCTCAAAGCCGAGTGCCCAGGGACTGCAGCGTAGACG
>Influenza A virus (A/Hunan-Furong/178/2007(H1N1)) CY059155 H1N1
--CCCCCTCAAAGCCGAGTGCCCAGGGACTGCAGCGTAGACG
>Influenza A virus (A/DaNang/DN311/2008(H1N1)) CY104565 H1N1
GGCCCCCTCAAAGCCGAGTGCCCAGGGACTGCAGCGTAGACG
>Influenza A virus (A/Scotland/EastKilbride_417647/2009(H1N1)) CY107769 H1N1
GGCCCCCTCAAAGCCGAGTGCCCAGGGACTGCAGCGTAGACG
>A/Eastern India/N-1289/2009 | EPI_ISL_132831 | A / H1N2
ggccccctcaaagccgagtgcccagggactgcagcgtagacg
>Influenza A virus (A/Singapore/66L/2007(H1N1)) KF836406 H1N1
GGCCCCCTCAAAGCCGAGTGCCCAGGGACTGCAGCGTAGACG
>A/environment/Gainesville/01/2016 | EPI_ISL_230214 | A / H0N0
ggccccctcaaagccgagtgcccagggactgcagcgtagacg
>A/environment/Gainesville/02/2016 | EPI_ISL_230215 | A / H0N0
ggccccctcaaagccgagtgcccagggactgcagcgtagacg
>A/environment/Gainesville/03/2016 | EPI_ISL_230216 | A / H0N0
ggccccctcaaagccgagtgcccagggactgcagcgtagacg
>A/England/627/01 | EPI_ISL_2719 | A / H1N2
--------------------------------agcgtagacg
>A/Scotland/122/01 | EPI_ISL_2720 | A / H1N2
--------------------------------agcgtagacg
>A/England/691/01 | EPI_ISL_2721 | A / H1N2
--------------------------------agcgtagacg
>A/England/3/02 | EPI_ISL_2722 | A / H1N2
--------------------------------agcgtagacg
>A/England/5/02 | EPI_ISL_2723 | A / H1N2
--------------------------------agcgtagacg
>A/England/73/02 | EPI_ISL_2727 | A / H1N2
--------------------------------agcgtagacg
>A/England/90/02 | EPI_ISL_2724 | A / H1N2
--------------------------------agcgtagacg
>A/England/57/02 | EPI_ISL_2726 | A / H1N2
--------------------------------agcgtagacg
>A/England/97/02 | EPI_ISL_2725 | A / H1N2
--------------------------------agcgtagacg
>Influenza A virus (A/Hong Kong/470/1997(H1N1)) AF258522 H1N1
GGCCCCCTCAAAGCCGAGTGCCCACGGACTGCATCGTACACT
>Influenza A virus (A/Taiwan/2984/2002(H1N1)) DQ249267 H1N1
GGCCCCCTCAAAGCCGAGTGCCCAGGGACTGCAGCGTAGACG
>Influenza A virus (A/Taiwan/141/2002(H1N1)) CY084234 H1N1
GGCCCCCTCAAAGCCGAGTGCCCAGGGACTGCAGCGTAGACG
>Influenza A virus (A/New Caledonia/20/1999(H1N1)) AJ458301 H1N1
-----------------GTGCCCAGGGACTGCAGCGTAGACG
>Influenza A virus (A/New Caledonia/20/1999(H1N1)) EF620020 H1N1
GGCCCCCTCAAAGCCGAGTGCCCAGGGACTGCAGCGTAGACG
>Influenza A virus (A/Saudi Arabia/7971/2000(H1N1)) AJ458304 H1N1
-----------------GTGCCCAGGGACTGCAGCGTAGACG
>Influenza A virus (A/Memphis/6/2003(H1N1)) CY019342 H1N1
GGCCCCCTCAAAGCCGAGTGCCCAGGGACTGCAGCGTAGACG
>Influenza A virus (A/New York/205/2001(H1N1)) CY001953 H1N1
GGCCCCCTCAAAGCCGAGTGCCCAGGGACTGCAGCGTAGACG
>Influenza A virus (A/New Caledonia/20/1999(H1N1)) CY031337 H1N1
GGCCCCCTCAAAGCCGAGTGCCCAGGGACTGCAGCGTAGACG
>Influenza A virus (A/New York/281/2001(H1N1)) CY002569 H1N1
GGCCCCCTCAAAGCCGAGTGCCCAGGGACTGCAGCGTAGACG
>Influenza A virus (A/New York/234/2000(H1N1)) CY002649 H1N1
GGCCCCCTCAAAGCCGAGTGCCCAGGGACTGCAGCGTAGACG
>Influenza A virus (A/New York/341/2001(H1N1)) CY003025 H1N1
GGCCCCCTCAAAGCCGAGTGCCCAGGGACTGCAGCGTAGACG
>Influenza A virus (A/New York/344/2001(H1N1)) CY006780 H1N1
GGCCCCCTCAAAGCCGAGTGCCCAGGGACTGCAGCGTAGACG
>Influenza A virus (A/New York/309/2001(H1N1)) CY006876 H1N1
GGCCCCCTCAAAGCCGAGTGCCCAGGGACTGCAGCGTAGACG
>Influenza A virus (A/New York/346/2001(H1N1)) CY003329 H1N1
GGCCCCCTCAAAGCCGAGTGCCCAGGGACTGCAGCGTAGACG
>Influenza A virus (A/New York/343/2001(H1N1)) CY002393 H1N1
GGCCCCCTCAAAGCCGAGTGCCCAGGGACTGCAGCGTAGACG
>Influenza A virus (A/New York/312/2001(H1N1)) CY002697 H1N1
GGCCCCCTCAAAGCCGAGTGCCCAGGGACTGCAGCGTAGACG
>Influenza A virus (A/New York/442/2001(H1N1)) CY003465 H1N1
GGCCCCCTCAAAGCCGAGTGCCCAGGGACTGCAGCGTAGACG
>Influenza A virus (A/New York/208/2001(H1N1)) CY002617 H1N1
GGCCCCCTCAAAGCCGAGTGCCCAGGGACTGCAGCGTAGACG
>Influenza A virus (A/New York/444/2001(H1N1)) CY003289 H1N1
GGCCCCCTCAAAGCCGAGTGCCCAGGGACTGCAGCGTAGACG
>Influenza A virus (A/New York/212/2001(H1N1)) CY006420 H1N1
GGCCCCCTCAAAGCCGAGTGCCCAGGGACTGCAGCGTAGACG
>Influenza A virus (A/New York/233/2000(H1N1)) CY002641 H1N1
GGCCCCCTCAAAGCCGAGTGCCCAGGGACTGCAGCGTAGACG
>Influenza A virus (A/New York/302/2001(H1N1)) CY003313 H1N1
GGCCCCCTCAAAGCCGAGTGCCCAGGGACTGCAGCGTAGACG
>Influenza A virus (A/New York/303/2001(H1N1)) CY006364 H1N1
GGCCCCCTCAAAGCCGAGTGCCCAGGGACTGCAGCGTAGACG
>Influenza A virus (A/New York/345/2001(H1N1)) CY002401 H1N1
GGCCCCCTCAAAGCCGAGTGCCCAGGGACTGCAGCGTAGACG
>Influenza A virus (A/New York/308/2001(H1N1)) CY002801 H1N1
GGCCCCCTCAAAGCCGAGTGCCCAGGGACTGCAGCGTAGACG
>Influenza A virus (A/New York/241/2001(H1N1)) CY003009 H1N1
GGCCCCCTCAAAGCCGAGTGCCCAGGGACTGCAGCGTAGACG
>Influenza A virus (A/New York/246/2001(H1N1)) CY003017 H1N1
GGCCCCCTCAAAGCCGAGTGCCCAGGGACTGCAGCGTAGACG
>Influenza A virus (A/New York/446/2001(H1N1)) CY003481 H1N1
GGCCCCCTCAAAGCCGAGTGCCCAGGGACTGCAGCGTAGACG
>Influenza A virus (A/New York/242/2001(H1N1)) CY006356 H1N1
GGCCCCCTCAAAGCCGAGTGCCCAGGGACTGCAGCGTAGACG
>Influenza A virus (A/New York/445/2001(H1N1)) CY003834 H1N1
GGCCCCCTCAAAGCCGAGTGCCCAGGGACTGCAGCGTAGACG
>Influenza A virus (A/New York/342/2001(H1N1)) CY003321 H1N1
GGCCCCCTCAAAGCCGAGTGCCCAGGGACTGCAGCGTAGACG
>Influenza A virus (A/New York/310/2001(H1N1)) CY002673 H1N1
GGCCCCCTCAAAGCCGAGTGCCCAGGGACTGCAGCGTAGACG
>Influenza A virus (A/New York/239/2001(H1N1)) CY003001 H1N1
GGCCCCCTCAAAGCCGAGTGCCCAGGGACTGCAGCGTAGACG
>Influenza A virus (A/New York/447/2001(H1N1)) CY006172 H1N1
GGCCCCCTCAAAGCCGAGTGCCCAGGGACTGCAGCGTAGACG
>Influenza A virus (A/New York/221/2003(H1N1)) CY002985 H1N1
GGCCCCCTCAAAGCCGAGTGCCCAGGGACTGCAACGTAGACG
>Influenza A virus (A/New York/443/2001(H1N1)) CY003473 H1N1
GGCCCCCTCAAAGCCGAGTGCCCAGGGACTGCAGCGTAGACG
>Influenza A virus (A/Hanoi/1873/2002(H1N1)) AB285941 H1N1
GGCCCCCTCAAAGCCGAGTGCCCAGGGACTGCAGCGTAGACG
>Influenza A virus (A/Hanoi/337/2003(H1N1)) AB285956 H1N1
GGCCCCCTCAAAGCCGAGTGCCCAGGGACTGCAGCGTAGACG
>Influenza A virus (A/Hanoi/719/2003(H1N1)) AB285959 H1N1
GGCCCCCTCAAAGCCGAGTGCCCAGGGACTGCAGCGTAGACG
>Influenza A virus (A/Hanoi/777/2003(H1N1)) AB285962 H1N1
GGCCCCCTCAAAGCCGAGTGCCCAGGGACTGCAGCGTAGACG
>Influenza A virus (A/Hanoi/859/2003(H1N1)) AB285964 H1N1
GGCCCCCTCAAAGCCGAGTGCCCAGGGACTGCAGCGTAGACG
>Influenza A virus (A/Hanoi/902b/2003(H1N1)) AB285975 H1N1
GGCCCCCTCAAAGCCGAGTGCCCAGGGACTGCAGCGTAGACG
>Influenza A virus (A/Hanoi/1004/2003(H1N1)) AB285985 H1N1
GGCCCCCTCAAAGCCGAGTGCCCAGGGACTGCAGCGTAGACG
>Influenza A virus (A/Hanoi/1892/2002(H1N1)) AB285943 H1N1
GGCCCCCTCAAAGCCGAGTGCCCAGGGACTGCAGCGTAGACG
>Influenza A virus (A/Hanoi/2006/2002(H1N1)) AB285949 H1N1
GGCCCCCTCAAAGCCGAGTGCCCAGGGACTGCAGCGTAGACG
>Influenza A virus (A/Hanoi/191/2002(H1N1)) AB285954 H1N1
GGCCCCCTCAAAGCCGAGTGCCCAGGGACTGCAGCGTAGACG
>Influenza A virus (A/Hanoi/867/2003(H1N1)) AB285966 H1N1
GGCCCCCTCAAAGCCGAGTGCCCAGGGACTGCAGCGTAGACG
>Influenza A virus (A/Hanoi/784b/2003(H1N1)) AB285969 H1N1
GGCCCCCTCAAAGCCGAGTGCCCAGGGACTGCAGCGTAGACG
>Influenza A virus (A/Hanoi/959b/2003(H1N1)) AB285980 H1N1
GGCCCCCTCAAAGCCGAGTGCCCAGGGACTGCAGCGTAGACG
>Influenza A virus (A/Hanoi/188/2002(H1N1)) AB285951 H1N1
GGCCCCCTCAAAGCCGAGTGCCCAGGGACTGCAGCGTAGACG
>Influenza A virus (A/Hanoi/1928/2002(H1N1)) AB285946 H1N1
GGCCCCCTCAAAGCCGAGTGCCCAGGGACTGCAGCGTAGACG
>Influenza A virus (A/Paris/650/2004(H1N1)) LK054735 H1N1
GGCCCCCTCAAAGCCGAGTGCCCAGGGACTGCAGCGTAGACG
>Influenza A virus (A/Hanoi/Q137/2006(H1N1)) AB286002 H1N1
GGCCCCCTCAAAGCCGAGTGCCCAGGGACTGCAGCGTAGACG
>Influenza A virus (A/Hanoi/Q177/2006(H1N1)) AB286005 H1N1
GGCCCCCTCAAAGCCGAGTGCCCAGGGACTGCAGCGTAGACG
>Influenza A virus (A/Hanoi/BM356/2006(H1N1)) AB286011 H1N1
GGCCCCCTCAAAGCCGAGTGCCCAGGGACTGCAGCGTAGACG
>Influenza A virus (A/Kentucky/2/2006(H1N1)) EU100614 H1N1
GGCCCCCTCAAAGCCGAGTGCCCAGGGACTGCAGCGTAGACG
>Influenza A virus (A/Pennsylvania/2/2006(H1N1)) EU100619 H1N1
GGCCCCCTCAAAGCCGAGTGCCCAGGGACTGCAGCGTAGACG
>Influenza A virus (A/Maryland/1/2006(H1N1)) EU100616 H1N1
GGCCCCCTCAAAGCCGAGTGCCCAGGGACTGCAGCGTAGACG
>Influenza A virus (A/Netherlands/26/2007(H1N1)) HQ166047 H1N1
GGCCCCCTCAAAGCCGAGTGCCCAGGGACTGCAGCGTAGACG
>Influenza A virus (A/Texas/14/2006(H1N1)) EU100621 H1N1
GGCCCCCTCAAAGCCGAGTGCCCAGGGACTGCAGCGTAGACG
>Influenza A virus (A/New York/08-1326/2008(H1N1)) JN582060 H1N1
GGCCCCCTCAAAGCCGAGTGCCCAGGGACTGCAGCGTAGACG
>Influenza A virus (A/Passo Fundo/LACENRS-1972/2009(H1N1)) KY926407 H1N1
GGCCCCCTCAAAGCCGAGTGCCCAGGGACTGCAGCGTAGACG
>Influenza A virus (A/Tramandai/LACENRS-324/2009(H1N1)) KY926336 H1N1
GGCCCCCTCAAAGCCGAGTGCCCAGGGACTGCAGCGTAGACG
>Influenza A virus (A/New York/08-1253/2008(H1N1)) JN582052 H1N1
GGCCCCCTCAAAGCCGAGTGCCTAGGGACTGCAGCGTAGACG
>Influenza A virus (A/Uganda/MUWRP-137/2009(H1N1)) KJ690529 H1N1
GGCCCCCTCAAAGCCGAGTGCCCAGGGACTGCAGCGTAGACG
>Influenza A virus (A/Uganda/MUWRP-094/2009(H1N1)) KJ690474 H1N1
GGCCCCCTCAAAGCCGAGTGCCCAGGGACTGCAGCGTAGACG
>Influenza A virus (A/Kenya/39/2009(H1N1)) KX431150 H1N1
GGCCCCCTCAAAGCCGAGTGCCCAGGGACTGCAGCGTAGACG
>Influenza A virus (A/New York/220/2002(H1N1)) CY002529 H1N1
GGCCCCCTCAAAGCCGAGTGCCCAGGGACTGCAGCGTAGACG
>Influenza A virus (A/New York/348/2003(H1N1)) CY002705 H1N1
GGCCCCCTCAAAGCCGAGTGCCCAGGGACTGCAGCGTAGACG
>Influenza A virus (A/New York/494/2002(H1N1)) CY006676 H1N1
GGCCCCCTCAAAGCCGAGTGCCCAGGGACTGCAGCGTAGACG
>Influenza A virus (A/New York/483/2003(H1N1)) CY008525 H1N1
GGCCCCCTCAAAGCCGAGTGCCCAGGGACTGCAGCGTAGACG
>Influenza A virus (A/New York/230/2003(H1N1)) CY002625 H1N1
GGCCCCCTCAAAGCCGAGTGCCCAGGGACTGCAACGTAGACG
>Influenza A virus (A/New York/222/2003(H1N1)) CY002681 H1N1
GGCCCCCTCAAAGCCGAGTGCCCAGGGACTGCAGCGTAGACG
>Influenza A virus (A/New York/486/2003(H1N1)) CY003689 H1N1
GGCCCCCTCAAAGCCGAGTGCCCAGGGACTGCAGCGTAGACG
>Influenza A virus (A/New York/228/2003(H1N1)) CY003297 H1N1
GGCCCCCTCAAAGCCGAGTGCCCAGGGACTGCAGCGTAGACG
>Influenza A virus (A/New York/399/2003(H1N1)) CY002809 H1N1
GGCCCCCTCAAAGCCGAGTGCCCAGGGACTGCAGCGTAGACG
>Influenza A virus (A/New York/293/2003(H1N1)) CY003385 H1N1
GGCCCCCTCAAAGCCGAGTGCCCAGGGACTGCAGCGTAGACG
>Influenza A virus (A/New York/227/2003(H1N1)) CY002537 H1N1
GGCCCCCTCAAAGCCGAGTGCCCAGGGACTGCAGCGTAGACG
>Influenza A virus (A/New York/484/2003(H1N1)) CY008997 H1N1
GGCCCCCTCAAAGCCGAGTGCCCAGGGACTGCAGCGTAGACG
>Influenza A virus (A/New York/223/2003(H1N1)) CY002689 H1N1
GGCCCCCTCAAAGCCGAGTGCCCAGGGACTGCAGCGTAGACG
>Influenza A virus (A/New York/291/2002(H1N1)) CY003305 H1N1
GGCCCCCTCAAAGCCGAGTGCCCAGGGACTGCAGCGTAGACG
>Influenza A virus (A/New York/496/2003(H1N1)) CY003705 H1N1
GGCCCCCTCAAAGCCGAGTGCCCAGGGACTGCAGCGTAGACG
>Influenza A virus (A/New York/497/2003(H1N1)) CY006196 H1N1
GGCCCCCTCAAAGCCGAGTGCCCAGGGACTGCAGCGTAGACG
>Influenza A virus (A/New York/292/2003(H1N1)) CY003377 H1N1
GGCCCCCTCAAAGCCGAGTGCCCAGGGACTGCAGCGTAGACG
>Influenza A virus (A/New York/493/2003(H1N1)) CY006668 H1N1
GGCCCCCTCAAAGCCGAGTGCCCAGGGACTGCAACGTAGACG
>Influenza A virus (A/Canterbury/53/2001(H1N1)) CY010269 H1N1
GGCCCCCTCAAAGCCGAGTGCCCAGGGACTGCAGCGTAGACG
>Influenza A virus (A/Canterbury/119/2001(H1N1)) CY010309 H1N1
GGCCCCCTCAAAGCCGAGTGCCCAGGGACTGCAGCGTAGACG
>Influenza A virus (A/Canterbury/01/2001(H1N1)) CY010397 H1N1
GGCCCCCTCAAAGCCGAGTGCCCAGGGACTGCAGCGTAGACG
>Influenza A virus (A/New York/488/2003(H1N1)) CY006916 H1N1
GGCCCCCTCAAAGCCGAGTGCCCAGGGACTGCAGCGTAGACG
>Influenza A virus (A/South Canterbury/50/2000(H1N1)) CY009173 H1N1
GGCCCCCTCAAAGCCGAGTGCCCAGGGACTGCAGCGTAGACG
>Influenza A virus (A/South Canterbury/40/2000(H1N1)) CY009781 H1N1
GGCCCCCTCAAAGCCGAGTGCCCAGGGACTGCAGCGTAGACG
>Influenza A virus (A/Canterbury/30/2000(H1N1)) CY009181 H1N1
GGCCCCCTCAAAGCCGAGTGCCCAGGGACTGCAGCGTAGACG
>Influenza A virus (A/Canterbury/28/2000(H1N1)) CY009189 H1N1
GGCCCCCTCAAAGCCGAGTGCCCAGGGACTGCAGCGTAGACG
>Influenza A virus (A/Canterbury/36/2000(H1N1)) CY009197 H1N1
GGCCCCCTCAAAGCCGAGTGCCCAGGGACTGCAGCGTAGACG
>Influenza A virus (A/Canterbury/34/2000(H1N1)) CY009229 H1N1
GGCCCCCTCAAAGCCGAGTGCCCAGGGACTGCAGCGTAGACG
>Influenza A virus (A/Canterbury/37/2000(H1N1)) CY009533 H1N1
GGCCCCCTCAAAGCCGAGTGCCCAGGGACTGCAGCGTAGACG
>Influenza A virus (A/Canterbury/5/2000(H1N1)) CY009541 H1N1
GGCCCCCTCAAAGCCGAGTGCCCAGGGACTGCAGCGTAGACG
>Influenza A virus (A/Canterbury/65/2000(H1N1)) CY009549 H1N1
GGCCCCCTCAAAGCCGAGTGCCCAGGGACTGCAGCGTAGACG
>Influenza A virus (A/Canterbury/23/2000(H1N1)) CY009757 H1N1
GGCCCCCTCAAAGCCGAGTGCCCAGGGACTGCAGCGTAGACG
>Influenza A virus (A/Canterbury/7/2000(H1N1)) CY009765 H1N1
GGCCCCCTCAAAGCCGAGTGCCCAGGGACTGCAGCGTAGACG
>Influenza A virus (A/Canterbury/60/2000(H1N1)) CY009821 H1N1
GGCCCCCTCAAAGCCGAGTGCCCAGGGACTGCAGCGTAGACG
>Influenza A virus (A/Canterbury/41/2000(H1N1)) CY009829 H1N1
GGCCCCCTCAAAGCCGAGTGCCCAGGGACTGCAGCGTAGACG
>Influenza A virus (A/Canterbury/57/2000(H1N1)) CY009845 H1N1
GGCCCCCTCAAAGCCGAGTGCCCAGGGACTGCAGCGTAGACG
>Influenza A virus (A/Canterbury/43/2000(H1N1)) CY010093 H1N1
GGCCCCCTCAAAGCCGAGTGCCCAGGGACTGCAGCGTAGACG
>Influenza A virus (A/Canterbury/58/2000(H1N1)) CY010117 H1N1
GGCCCCCTCAAAGCCGAGTGCCCAGGGACTGCAGCGTAGACG
>Influenza A virus (A/Canterbury/54/2000(H1N1)) CY010125 H1N1
GGCCCCCTCAAAGCCGAGTGCCCAGGGACTGCAGCGTAGACG
>Influenza A virus (A/Canterbury/79/2000(H1N1)) CY009797 H1N1
GGCCCCCTCAAAGCCGAGTGCCCAGGGACTGCAGCGTAGACG
>Influenza A virus (A/Canterbury/87/2000(H1N1)) CY009805 H1N1
GGCCCCCTCAAAGCCGAGTGCCCAGGGACTGCAGCGTAGACG
>Influenza A virus (A/Wellington/3/2000(H1N1)) CY011005 H1N1
GGCCCCCTCAAAGCCGAGTGCCCAGGGACTGCAGCGTAGACG
>Influenza A virus (A/Canterbury/78/2000(H1N1)) CY009813 H1N1
GGCCCCCTCAAAGCCGAGTGCCCAGGGACTGCAGCGTAGACG
>Influenza A virus (A/New York/441/2001(H1N1)) CY009237 H1N1
GGCCCCCTCAAAGCCGAGTGCCCAGGGACTGCAGCGTAGACG
>Influenza A virus (A/Canterbury/63/2000(H1N1)) CY010389 H1N1
GGCCCCCTCAAAGCCGAGTGCCCAGGGACTGCAGCGTAGACG
>Influenza A virus (A/Canterbury/95/2000(H1N1)) CY010141 H1N1
GGCCCCCTCAAAGCCGAGTGCCCAGGGACTGCAGCGTAGACG
>Influenza A virus (A/South Canterbury/35/2000(H1N1)) CY009205 H1N1
GGCCCCCTCAAAGCCGAGTGCCCAGGGACTGCAGCGTAGACG
>Influenza A virus (A/Canterbury/32/2000(H1N1)) CY009221 H1N1
GGCCCCCTCAAAGCCGAGTGCCCAGGGACTGCAGCGTAGACG
>Influenza A virus (A/Wellington/5/2000(H1N1)) CY011013 H1N1
GGCCCCCTCAAAGCCGAGTGCCCAGGGACTGCAGCGTAGACG
>Influenza A virus (A/Canterbury/27/2000(H1N1)) CY010101 H1N1
GGCCCCCTCAAAGCCGAGTGCCCAGGGACTGCAGCGTAGACG
>Influenza A virus (A/TW/3355/1997(H1N1)) DQ415350 H1N1
GGCCCCCTCAAAGCCGAGTGCCCAGGGACTGCAGCGTAGACG
>Influenza A virus (A/Taiwan/4845/1999(H1N1)) DQ415351 H1N1
GGCCCCCTCAAAGCCGAGTGCCCAGGGACTGCAGCGTAGACG
>Influenza A virus (A/Canterbury/33/2000(H1N1)) CY009213 H1N1
GGCCCCCTCAAAGCCGAGTGCCCAGGGACTGCAGCGTAGACG
>Influenza A virus (A/New South Wales/18/1999(H1N1)) CY016644 H1N1
GGCCCCCTCAAAGCCGAGTGCCCAGGGACTGCAGCGTAGACG
>Influenza A virus (A/Paris/1694/01(H1N1)) DQ986133 H1N1
GGCCCCCTCAAAGCCGAGTGCCCAGGGACTGCAGCGTAGACG
>Influenza A virus (A/Memphis/8/2001(H1N1)) CY019876 H1N1
GGCCCCCTCAAAGCCGAGTGCCCAGGGACTGCAGCGTAGACG
>Influenza A virus (A/Memphis/7/2001(H1N1)) CY020150 H1N1
GGCCCCCTCAAAGCCGAGTGCCCAGGGACTGCAGCGTAGACG
>Influenza A virus (A/Auckland/585/2000(H1N1)) CY026156 H1N1
GGCCCCCTCAAAGCCGAGTGCCCAGGGACTGCAGCGTAGACG
>Influenza A virus (A/Canterbury/55/2000(H1N1)) CY011785 H1N1
GGCCCCCTCAAAGCCGAGTGCCCAGGGACTGCAGCGTAGACG
>Influenza A virus (A/Auckland/584/2000(H1N1)) CY025027 H1N1
GGCCCCCTCAAAGCCGAGTGCCCAGGGACTGCAGCGTAGACG
>Influenza A virus (A/Taiwan/512/1999(H1N1)) KC739555 H1N1
GGCCCCCTCAAAGCCGAGTGCCCAGGGACTGCAGCGTAGACG
>Influenza A virus (A/Taiwan/4/2000(H1N1)) KC739557 H1N1
GGCCCCCTCAAAGCCGAGTGCCCAGGGACTGCAGCGTAGACG
>Influenza A virus (A/Taiwan/343/1999(H1N1)) KC739558 H1N1
GGCCCCCTCAAAGCCGAGTGCCCAGGGACTGCAGCGTAGACG
>Influenza A virus (A/Taiwan/613/1999(H1N1)) KC739556 H1N1
GGCCCCCTCAAAGCCGAGTGCCCAGGGACTGCAGCGTAGACG
>Influenza A virus (A/New Caledonia/20/1999(H1N1)) DQ508860 H1N1
GGCCCCCTCAAAGCCGAGTGCCCAGGGACTGCAGCGTAGACG
>Influenza A virus (A/Sofia/126/2006(H1N1)) CY103775 H1N1
GGCCCCCTCAAAGCCGAGTGCCCAGGGACTGCAGCGTAGACG
>Influenza A virus (A/Sofia/179/2006(H1N1)) CY103778 H1N1
GGCCCCCTCAAAGCCGAGTGCCCAGGGACTGCAGCGTAGACG
>Influenza A virus (A/Sofia/218/2006(H1N1)) CY103781 H1N1
GGCCCCCTCAAAGCCGAGTGCCCAGGGACTGCAGCGTAGACG
>Influenza A virus (A/Sofia/418/2006(H1N1)) CY103787 H1N1
GGCCCCCTCAAAGCCGAGTGCCCAGGGACTGCAGCGTAGACG
>Influenza A virus (A/Sofia/422/2005(H1N1)) CY103769 H1N1
GGCCCCCTCAAAGCCGAGTGCCCAGGGACTGCAGCGTAGACG
>Influenza A virus (A/Waikato/19/2000(H1N1)) CY011953 H1N1
GGCCCCCTCAAAGCCGAGTGCCCAGGGACTGCAGCGTAGACG
>Influenza A virus (A/Wellington/2/2000(H1N1)) CY010997 H1N1
GGCCCCCTCAAAGCCGAGTGCCCAGGGACTGCAGCGTAGACG
>Influenza A virus (A/Taiwan/5072/1999(H1N1)) CY040139 H1N1
GGCCCCCTCAAAGCCGAGTGCCCAGGGACTGCAGCGTAGACG
>Influenza A virus (A/Nanchang/17/1996(H1N1)) CY013838 H1N1
GGCCCCCTCAAAGCCGAGTGCCCAGGGACTGCAGCGTAGACG
>Influenza A virus (A/Nanchang/23/1996(H1N1)) CY016245 H1N1
GGCCCCCTCAAAGCCGAGTGCCCAGGGACTGCAGCGTAGACG
>Influenza A virus (A/Dunedin/2/2000(H1N1)) CY011585 H1N1
GGCCCCCTCAAAGCCGAGTGCCCAGGGACTGCAGCGTAGACG
>Influenza A virus (A/Wellington/7/2000(H1N1)) CY012297 H1N1
GGCCCCCTCAAAGCCGAGTGCCCAGGGACTGCAGCGTAGACG
>Influenza A virus (A/Auckland/581/2000(H1N1)) CY022166 H1N1
GGCCCCCTCAAAGCCGAGTGCCCAGGGACTGCAGCGTAGACG
>Influenza A virus (A/Wellington/14/2000(H1N1)) CY016197 H1N1
GGCCCCCTCAAAGCCGAGTGCCCAGGGACTGCAGCGTAGACG
>Influenza A virus (A/Auckland/579/2000(H1N1)) CY022150 H1N1
GGCCCCCTCAAAGCCGAGTGCCCAGGGACTGCAGCGTAGACG
>Influenza A virus (A/Nanchang/16/1996(H1N1)) CY013830 H1N1
GGCCCCCTCAAAGCCGAGTGCCCAGGGACTGCAGCGTAGACG
>Influenza A virus (A/Nanchang/8/1996(H1N1)) CY016229 H1N1
GGCCCCCTCAAAGCCGAGTGCCCAGGGACTGCAGCGTAGACG
>Influenza A virus (A/Auckland/586/2000(H1N1)) CY022486 H1N1
GGCCCCCTCAAAGCCGAGTGCCCAGGGACTGCAGCGTAGACG
>Influenza A virus (A/Auckland/595/2000(H1N1)) CY023019 H1N1
GGCCCCCTCAAAGCCGAGTGCCCAGGGACTGCAGCGTAGACG
>Influenza A virus (A/Waikato/18/2000(H1N1)) CY013041 H1N1
GGCCCCCTCAAAGCCGAGTGCCCAGGGACTGCAGCGTAGACG
>Influenza A virus (A/Auckland/587/2000(H1N1)) CY022494 H1N1
GGCCCCCTCAAAGCCGAGTGCCCAGGGACTGCAGCGTAGACG
>Influenza A virus (A/Auckland/591/2000(H1N1)) CY023011 H1N1
GGCCCCCTCAAAGCCGAGTGCCCAGGGACTGCAGCGTAGACG
>Influenza A virus (A/Auckland/590/2000(H1N1)) CY022510 H1N1
GGCCCCCTCAAAGCCGAGTGCCCAGGGACTGCAGCGTAGACG
>Influenza A virus (A/Wellington/11/2000(H1N1)) CY012601 H1N1
GGCCCCCTCAAAGCCGAGTGCCCAGGGACTGCAGCGTAGACG
>Influenza A virus (A/England/192/2000(H1N1)) CY125665 H1N1
GGCCCCCTCAAAGCCGAGTGCCCAGGGACTGCAGCGTAGACG
>Influenza A virus (A/Nanchang/13/1996(H1N1)) CY013814 H1N1
GGCCCCCTCAAAGCCGAGTGCCCAGGGACTGCAGCGTAGACG
>Influenza A virus (A/Auckland/582/2000(H1N1)) CY022174 H1N1
GGCCCCCTCAAAGCCGAGTGCCCAGGGACTGCAGCGTAGACG
>Influenza A virus (A/Auckland/597/2000(H1N1)) CY025035 H1N1
GGCCCCCTCAAAGCCGAGTGCCCAGGGACTGCAGCGTAGACG
>Influenza A virus (A/Nanchang/19/1996(H1N1)) CY013846 H1N1
GGCCCCCTCAAAGCCGAGTGCCCAGGGACTGCAGCGTAGACG
>Influenza A virus (A/Nanchang/26/1996(H1N1)) CY013854 H1N1
GGCCCCCTCAAAGCCGAGTGCCCAGGGACTGCAGCGTAGACG
>Influenza A virus (A/Nanchang/21/1996(H1N1)) CY016053 H1N1
GGCCCCCTCAAAGCCGAGTGCCCAGGGACTGCAGCGTAGACG
>Influenza A virus (A/Nanchang/25/1996(H1N1)) CY016253 H1N1
GGCCCCCTCAAAGCCGAGTGCCCAGGGACTGCAGCGTAGACG
>Influenza A virus (A/Taiwan/2/2000(H1N1)) KC739559 H1N1
GGCCCCCTCAAAGCCGAGTGCCCAGGGACTGCAGCGTAGACG
>Influenza A virus (A/Wellington/16/2000(H1N1)) CY012609 H1N1
GGCCCCCTCAAAGCCGAGTGCCCAGGGACTGCAGCGTAGACG
>Influenza A virus (A/Wellington/24/2000(H1N1)) CY016972 H1N1
GGCCCCCTCAAAGCCGAGTGCCCAGGGACTGCAGCGTAGACG
>Influenza A virus (A/Nanchang/15/1996(H1N1)) CY013822 H1N1
GGCCCCCTCAAAGCCGAGTGCCCAGGGACTGCAGCGTAGACG
>Influenza A virus (A/Nanchang/9/1996(H1N1)) CY017004 H1N1
GGCCCCCTCAAAGCCGAGTGCCCAGGGACTGCAGCGTAGACG
>Influenza A virus (A/New South Wales/30/2000(H1N1)) CY016564 H1N1
GGCCCCCTCAAAGCCGAGTGCCCAGGGACTGCAGCGTAGACG
>Influenza A virus (A/New South Wales/26/2000(H1N1)) CY016261 H1N1
GGCCCCCTCAAAGCCGAGTGCCCAGGGACTGCAGCGTAGACG
>Influenza A virus (A/Nanchang/11/1996(H1N1)) CY016237 H1N1
GGCCCCCTCAAAGCCCAGTGCCCAGGGACTGCAGCGTAGACG
>Influenza A virus (A/Beijing/262/1995(H1N1)) CY033615 H1N1
GGCCCCCTCAAAGCCGAGTGCCCAGGGACTGCAGCGTAGACG
>Influenza A virus (A/South Canterbury/31/2000(H1N1)) CY009773 H1N1
GGCCCCCTCAAAGCCGAGTGCCCAGGGACTGCAGCGTAGACG
>Influenza A virus (A/Canterbury/76/2000(H1N1)) CY009789 H1N1
GGCCCCCTCAAAGCCGAGTGCCCAGGGACTGCAGCGTAGACG
>Influenza A virus (A/Canterbury/9/2000(H1N1)) CY009941 H1N1
GGCCCCCTCAAAGCCGAGTGCCCAGGGACTGCAGCGTAGACG
>Influenza A virus (A/Canterbury/100/2000(H1N1)) CY010133 H1N1
GGCCCCCTCAAAGCCGAGTGCCCAGGGACTGCAGCGTAGACG
>Influenza A virus (A/Canterbury/8/2000(H1N1)) CY010381 H1N1
GGCCCCCTCAAAGCCGAGTGCCCAGGGACTGCAGCGTAGACG
>Influenza A virus (A/Canterbury/48/2000(H1N1)) CY011777 H1N1
GGCCCCCTCAAAGCCGAGTGCCCAGGGACTGCAGCGTAGACG
>Influenza A virus (A/Wellington/6/2000(H1N1)) CY020510 H1N1
GGCCCCCTCAAAGCCGAGTGCCCAGGGACTGCAGCGTAGACG
>Influenza A virus (A/South Canterbury/59/2000(H1N1)) CY009837 H1N1
GGCCCCCTCAAAGCCGAGTGCCCAGGGACTGCAGCGTAGACG
>Influenza A virus (A/Canterbury/51/2000(H1N1)) CY010109 H1N1
GGCCCCCTCAAAGCCGAGTGCCCAGGGACTGCAGCGTAGACG
>Influenza A virus (A/Nanchang/14/1996(H1N1)) CY017012 H1N1
GGCCCCCTCAAAGCCGAGTGCCCAGGGACTGCAGCGTAGACG
>Influenza A virus (A/Memphis/6/2001(H1N1)) CY020142 H1N1
GGCCCCCTCAAAGCCGAGTGCCCAGGGACTGCAGCGTAGACG
>Influenza A virus (A/Canterbury/126/2001(H1N1)) CY010325 H1N1
GGCCCCCTCAAAGCCGAGTGCCCAGGGACTGCAGCGTAGACG
>Influenza A virus (A/Waikato/92/2001(H1N1)) CY016436 H1N1
GGCCCCCTCAAAGCCGAGTGCCCAGGGACTGCAGCGTAGACG
>Influenza A virus (A/Waikato/7/2001(H1N1)) CY011169 H1N1
GGCCCCCTCAAAGCCGAGTGCCCAGGGACTGCAGCGTAGACG
>Influenza A virus (A/Western Australia/22/2001(H1N1)) CY020430 H1N1
GGCCCCCTCAAAGCCGAGTGCCCAGGGACTGCAGCGTAGACG
>Influenza A virus (A/Canterbury/08/2001(H1N1)) CY009861 H1N1
GGCCCCCTCAAAGCCGAGTGCCCAGGGACTGCAGCGTAGACG
>Influenza A virus (A/Waikato/10/2001(H1N1)) CY011185 H1N1
GGCCCCCTCAAAGCCGAGTGCCCAGGGACTGCAGCGTAGACG
>Influenza A virus (A/South Canterbury/15/2001(H1N1)) CY009869 H1N1
GGCCCCCTCAAAGCCGAGTGCCCAGGGACTGCAGCGTAGACG
>Influenza A virus (A/Canterbury/16/2001(H1N1)) CY009877 H1N1
GGCCCCCTCAAAGCCGAGTGCCCAGGGACTGCAGCGTAGACG
>Influenza A virus (A/Canterbury/74/2001(H1N1)) CY009965 H1N1
GGCCCCCTCAAAGCCGAGTGCCCAGGGACTGCAGCGTAGACG
>Influenza A virus (A/Canterbury/76/2001(H1N1)) CY009973 H1N1
GGCCCCCTCAAAGCCGAGTGCCCAGGGACTGCAGCGTAGACG
>Influenza A virus (A/Canterbury/17/2001(H1N1)) CY010149 H1N1
GGCCCCCTCAAAGCCGAGTGCCCAGGGACTGCAGCGTAGACG
>Influenza A virus (A/Canterbury/19/2001(H1N1)) CY010157 H1N1
GGCCCCCTCAAAGCCGAGTGCCCAGGGACTGCAGCGTAGACG
>Influenza A virus (A/Canterbury/21/2001(H1N1)) CY010165 H1N1
GGCCCCCTCAAAGCCGAGTGCCCAGGGACTGCAGCGTAGACG
>Influenza A virus (A/Canterbury/23/2001(H1N1)) CY010173 H1N1
GGCCCCCTCAAAGCCGAGTGCCCAGGGACTGCAGCGTAGACG
>Influenza A virus (A/Canterbury/24/2001(H1N1)) CY010181 H1N1
GGCCCCCTCAAAGCCGAGTGCCCAGGGACTGCAGCGTAGACG
>Influenza A virus (A/Canterbury/27/2001(H1N1)) CY010197 H1N1
GGCCCCCTCAAAGCCGAGTGCCCAGGGACTGCAGCGTAGACG
>Influenza A virus (A/Canterbury/29/2001(H1N1)) CY010205 H1N1
GGCCCCCTCAAAGCCGAGTGCCCAGGGACTGCAGCGTAGACG
>Influenza A virus (A/Canterbury/30/2001(H1N1)) CY010213 H1N1
GGCCCCCTCAAAGCCGAGTGCCCAGGGACTGCAGCGTAGACG
>Influenza A virus (A/Canterbury/34/2001(H1N1)) CY010221 H1N1
GGCCCCCTCAAAGCCGAGTGCCCAGGGACTGCAGCGTAGACG
>Influenza A virus (A/Canterbury/35/2001(H1N1)) CY010229 H1N1
GGCCCCCTCAAAGCCGAGTGCCCAGGGACTGCAGCGTAGACG
>Influenza A virus (A/Canterbury/40/2001(H1N1)) CY010237 H1N1
GGCCCCCTCAAAGCCGAGTGCCCAGGGACTGCAGCGTAGACG
>Influenza A virus (A/Canterbury/45/2001(H1N1)) CY010245 H1N1
GGCCCCCTCAAAGCCGAGTGCCCAGGGACTGCAGCGTAGACG
>Influenza A virus (A/Canterbury/47/2001(H1N1)) CY010253 H1N1
GGCCCCCTCAAAGCCGAGTGCCCAGGGACTGCAGCGTAGACG
>Influenza A virus (A/Canterbury/48/2001(H1N1)) CY010261 H1N1
GGCCCCCTCAAAGCCGAGTGCCCAGGGACTGCAGCGTAGACG
>Influenza A virus (A/Canterbury/58/2001(H1N1)) CY010277 H1N1
GGCCCCCTCAAAGCCGAGTGCCCAGGGACTGCAGCGTAGACG
>Influenza A virus (A/Canterbury/73/2001(H1N1)) CY010301 H1N1
GGCCCCCTCAAAGCCGAGTGCCCAGGGACTGCAGCGTAGACG
>Influenza A virus (A/Canterbury/125/2001(H1N1)) CY010317 H1N1
GGCCCCCTCAAAGCCGAGTGCCCAGGGACTGCAGCGTAGACG
>Influenza A virus (A/South Canterbury/159/2001(H1N1)) CY010357 H1N1
GGCCCCCTCAAAGCCGAGTGCCCAGGGACTGCAGCGTAGACG
>Influenza A virus (A/Canterbury/63/2001(H1N1)) CY010421 H1N1
GGCCCCCTCAAAGCCGAGTGCCCAGGGACTGCAGCGTAGACG
>Influenza A virus (A/Canterbury/65/2001(H1N1)) CY010429 H1N1
GGCCCCCTCAAAGCCGAGTGCCCAGGGACTGCAGCGTAGACG
>Influenza A virus (A/Canterbury/69/2001(H1N1)) CY010445 H1N1
GGCCCCCTCAAAGCCGAGTGCCCAGGGACTGCAGCGTAGACG
>Influenza A virus (A/Canterbury/70/2001(H1N1)) CY010453 H1N1
GGCCCCCTCAAAGCCGAGTGCCCAGGGACTGCAGCGTAGACG
>Influenza A virus (A/Canterbury/79/2001(H1N1)) CY010469 H1N1
GGCCCCCTCAAAGCCGAGTGCCCAGGGACTGCAGCGTAGACG
>Influenza A virus (A/Canterbury/106/2001(H1N1)) CY010477 H1N1
GGCCCCCTCAAAGCCGAGTGCCCAGGGACTGCAGCGTAGACG
>Influenza A virus (A/Canterbury/54/2001(H1N1)) CY010557 H1N1
GGCCCCCTCAAAGCCGAGTGCCCAGGGACTGCAGCGTAGACG
>Influenza A virus (A/Canterbury/20/2001(H1N1)) CY010765 H1N1
GGCCCCCTCAAAGCCGAGTGCCCAGGGACTGCAGCGTAGACG
>Influenza A virus (A/Canterbury/152/2001(H1N1)) CY011089 H1N1
GGCCCCCTCAAAGCCGAGTGCCCAGGGACTGCAGCGTAGACG
>Influenza A virus (A/Waikato/18/2001(H1N1)) CY011209 H1N1
GGCCCCCTCAAAGCCGAGTGCCCAGGGACTGCAGCGTAGACG
>Influenza A virus (A/Wellington/9/2001(H1N1)) CY011217 H1N1
GGCCCCCTCAAAGCCGAGTGCCCAGGGACTGCAGCGTAGACG
>Influenza A virus (A/Waikato/51/2001(H1N1)) CY011225 H1N1
GGCCCCCTCAAAGCCGAGTGCCCAGGGACTGCAGCGTAGACG
>Influenza A virus (A/Waikato/80/2001(H1N1)) CY011393 H1N1
GGCCCCCTCAAAGCCGAGTGCCCAGGGACTGCAGCGTAGACG
>Influenza A virus (A/Canterbury/26/2001(H1N1)) CY011409 H1N1
GGCCCCCTCAAAGCCGAGTGCCCAGGGACTGCAGCGTAGACG
>Influenza A virus (A/Waikato/3/2001(H1N1)) CY011601 H1N1
GGCCCCCTCAAAGCCGAGTGCCCAGGGACTGCAGCGTAGACG
>Influenza A virus (A/Wellington/32/2001(H1N1)) CY011609 H1N1
GGCCCCCTCAAAGCCGAGTGCCCAGGGACTGCAGCGTAGACG
>Influenza A virus (A/Western Australia/19/2001(H1N1)) CY020278 H1N1
GGCCCCCTCAAAGCCGAGTGCCCAGGGACTGCAGCGTAGACG
>Influenza A virus (A/Canterbury/41/2001(H1N1)) CY009885 H1N1
GGCCCCCTCAAAGCCGAGTGCCCAGGGACTGCAGCGTAGACG
>Influenza A virus (A/Canterbury/25/2001(H1N1)) CY010189 H1N1
GGCCCCCTCAAAGCCGAGTGCCCAGGGACTGCAGCGTAGACG
>Influenza A virus (A/Canterbury/64/2001(H1N1)) CY010285 H1N1
GGCCCCCTCAAAGCCGAGTGCCCAGGGACTGCAGCGTAGACG
>Influenza A virus (A/Canterbury/72/2001(H1N1)) CY010293 H1N1
GGCCCCCTCAAAGCCGAGTGCCCAGGGACTGCAGCGTAGACG
>Influenza A virus (A/Canterbury/139/2001(H1N1)) CY010333 H1N1
GGCCCCCTCAAAGCCGAGTGCCCAGGGACTGCAGCGTAGACG
>Influenza A virus (A/Canterbury/60/2001(H1N1)) CY011081 H1N1
GGCCCCCTCAAAGCCGAGTGCCCAGGGACTGCAGCGTAGACG
>Influenza A virus (A/Canterbury/155/2001(H1N1)) CY010349 H1N1
GGCCCCCTCAAAGCCGAGTGCCCAGGGACTGCAGCGTAGACG
>Influenza A virus (A/West Coast/33/2001(H1N1)) CY010405 H1N1
GGCCCCCTCAAAGCCGAGTGCCCAGGGACTGCAGCGTAGACG
>Influenza A virus (A/West Coast/31/2001(H1N1)) CY011073 H1N1
GGCCCCCTCAAAGCCGAGTGCCCAGGGACTGCAGCGTAGACG
>Influenza A virus (A/Canterbury/51/2001(H1N1)) CY010413 H1N1
GGCCCCCTCAAAGCCGAGTGCCCAGGGACTGCAGCGTAGACG
>Influenza A virus (A/Canterbury/66/2001(H1N1)) CY009957 H1N1
GGCCCCCTCAAAGCCGAGTGCCCAGGGACTGCAGCGTAGACG
>Influenza A virus (A/Canterbury/144/2001(H1N1)) CY010341 H1N1
GGCCCCCTCAAAGCCGAGTGCCCAGGGACTGCAGCGTAGACG
>Influenza A virus (A/Canterbury/22/2001(H1N1)) CY010773 H1N1
GGCCCCCTCAAAGCCGAGTGCCCAGGGACTGCAGCGTAGACG
>Influenza A virus (A/Waikato/16/2001(H1N1)) CY011193 H1N1
GGCCCCCTCAAAGCCGAGTGCCCAGGGACTGCAGCGTAGACG
>Influenza A virus (A/Wellington/17/2001(H1N1)) CY012305 H1N1
GGCCCCCTCAAAGCCGAGTGCCCAGGGACTGCAGCGTAGACG
>Influenza A virus (A/Canterbury/68/2001(H1N1)) CY010437 H1N1
GGCCCCCTCAAAGCCGAGTGCCCAGGGACTGCAGCGTAGACG
>Influenza A virus (A/Canterbury/71/2001(H1N1)) CY010461 H1N1
GGCCCCCTCAAAGCCGAGTGCCCAGGGACTGCAGCGTAGACG
>Influenza A virus (A/Waikato/4/2001(H1N1)) CY011161 H1N1
GGCCCCCTCAAAGCCGAGTGCCCAGGGACTGCAGCGTAGACG
>Influenza A virus (A/Taiwan/123/2002(H1N1)) CY040155 H1N1
GGCCCCCTCAAAGCCGAGTGCCCAGGGACTGCAGCGTAGACG
>Influenza A virus (A/Waikato/20/2001(H1N1)) CY011201 H1N1
GGCCCCCTCAAAGCCGAGTGCCCAGGGACTGCAGCGTAGACG
>Influenza A virus (A/Auckland/605/2001(H1N1)) CY022534 H1N1
GGCCCCCTCAAAGCCGAGTGCCCAGGGACTGCAGCGTAGACG
>Influenza A virus (A/Waikato/42/2001(H1N1)) CY011233 H1N1
GGCCCCCTCAAAGCCGAGTGCCCAGGGACTGCAGCGTAGACG
>Influenza A virus (A/Auckland/606/2001(H1N1)) CY022542 H1N1
GGCCCCCTCAAAGCCGAGTGCCCAGGGACTGCAGCGTAGACG
>Influenza A virus (A/Canterbury/05/2001(H1N1)) CY019206 H1N1
GGCCCCCTCAAAGCCGAGTGCCCAGGGACTGCAGCGTAGACG
>Influenza A virus (A/Taiwan/567/2002(H1N1)) CY040075 H1N1
GGCCCCCTCAAAGCCGAGTGCCCAGGGACTGCAGCGTAGACG
>Influenza A virus (A/Taiwan/52/2002(H1N1)) CY040147 H1N1
GGCCCCCTCAAAGCCGAGTGCCCAGGGACTGCAGCGTAGACG
>Influenza A virus (A/Taiwan/401/2001(H1N1)) KC739562 H1N1
GGCCCCCTCAAAGCCGAGTGCCCAGGGACTGCAGCGTAGACG
>Influenza A virus (A/Morioka/17/2002(H1N1)) AB433826 H1N1
GGCCCCCTCAAAGCCGAGTGCCCAGGGACTGCAGCGTAGACG
>Influenza A virus (A/Morioka/27/2002(H1N1)) AB433830 H1N1
GGCCCCCTCAAAGCCGAGTGCCCAGGGACTGCAGCGTAGACG
>Influenza A virus (A/Taiwan/379/2001(H1N1)) KC739561 H1N1
GGCCCCCTCAAAGCCGAGTGCCCAGGGACTGCAGCGTAGACG
>Influenza A virus (A/Taiwan/3/2002(H1N1)) KC739563 H1N1
GGCCCCCTCAAAGCCGAGTGCCCAGGGACTGCAGCGTAGACG
>Influenza A virus (A/Taiwan/40/2002(H1N1)) KC739565 H1N1
GGCCCCCTCAAAGCCGAGTGCCCAGGGACTGCAGCGTAGACG
>Influenza A virus (A/Taiwan/13/2002(H1N1)) KC739564 H1N1
GGCCCCCTCAAAGCCGAGTGCCCAGGGACTGCAGCGTAGACG
>Influenza A virus (A/New York/235/2001(H1N1)) CY010853 H1N1
GGCCCCCTCAAAGCCGAGTGCCCAGGGACTGCAGCGTAGACG
>Influenza A virus (A/Canterbury/153/2001(H1N1)) CY009981 H1N1
GGCCCCCTCAAAGCCGAGTGCCCAGGGACTGCAGCGTAGACG
>Influenza A virus (A/Western Australia/21/2001(H1N1)) CY020422 H1N1
GGCCCCCTCAAAGCCGAGTGCCCAGGGACTGCAGCGTAGACG
>Influenza A virus (A/Wellington/3/2001(H1N1)) CY011177 H1N1
GGCCCCCTCAAAGCCGAGTGCCCAGGGACTGCAGCGTAGACG
>Influenza A virus (A/Western Australia/20/2001(H1N1)) CY019924 H1N1
GGCCCCCTCAAAGCCGAGTGCCCAGGGACTGCAGCGTAGACG
>Influenza A virus (A/Denmark/11/2001(H1N1)) EU097874 H1N1
GGCCCCCTCAAAGCCGAGTGCCCAGGGACTGCAGCGTAGACG
>Influenza A virus (A/Denmark/40/2000(H1N1)) EU097887 H1N1
GGCCCCCTCAAAGCCGAGTGCCCAGGGACTGCAGCGTAGACG
>Influenza A virus (A/Canterbury/42/2001(H1N1)) CY010781 H1N1
GGCCCCCTCAAAGCCGAGTGCCCAGGGACTGCAGCGTAGACG
>Influenza A virus (A/Auckland/580/2000(H1N1)) CY022158 H1N1
GGCCCCCTCAAAGCCGAGTGCCCAGGGACTGCAGCGTAGACG
>Influenza A virus (A/New York/306/2001(H1N1)) CY003401 H1N1
GGCCCCCTCAAAGCCGAGTGCCCAGGGACTGCAGCGTAGACG
>Influenza A virus (A/New York/305/2001(H1N1)) CY003393 H1N1
GGCCCCCTCAAAGCCGAGTGCCCAGGGACTGCAGCGTAGACG
>Influenza A virus (A/Wellington/18/2000(H1N1)) CY013033 H1N1
GGCCCCCTCAAAGCCGAGTGCCCAGGGACTGCAGCGTAGACG
>Influenza A virus (A/Memphis/1/2001(H1N1)) CY020262 H1N1
GGCCCCCTCAAAGCCGAGTGCCCAGGGACTGCAGCGTAGACG
>Influenza A virus (A/New South Wales/24/1999(H1N1)) CY017124 H1N1
GGCCCCCTCAAAGCCGAGTGCCCAGGGACTGCAGCGTAGACG
>Influenza A virus (A/New Caledonia/20/1999(H1N1)) CY033623 H1N1
GGCCCCCTCAAAGCCGAGTGCCCAGGGACTGCAGCGTAGACG
>Influenza A virus (A/Iran/20/2014(H1N1)) KP881887 H1N1
GGCCCCCTCAAAGCCGAGTGCCCAGGGACTGCAGCGTAGACG
>Influenza A virus (A/Iran/21/2014(H1N1)) KP881888 H1N1
GGCCCCCTCAAAGCCGAGTGCCCAGGGACTGCAGCGTAGACG
>Influenza A virus (A/Sofia/522/2005(H1N1)) CY103772 H1N1
GGCCCCCTCAAAGCCGAGTGCCCAGGGACTGCAGCGTAGACG
>Influenza A virus (A/Memphis/15/2000(H1N1)) CY021694 H1N1
GGCCCCCTCAAAGCCGAGTGCCCAGGGACTGCAGCGTAGACG
>Influenza A virus (A/Wellington/4/2000(H1N1)) CY021630 H1N1
GGCCCCCTCAAAGCCGAGTGCCCAGGGACTGCAGCGTAGACG
>Influenza A virus (A/Wellington/28/2001(H1N1)) CY011241 H1N1
GGCCCCCTCAAAGCCGAGTGCCCAGGGACTGCAGCGTAGACG
>Influenza A virus (A/Hanoi/1823/2001(H1N1)) AB285935 H1N1
GGCCCCCTCAAAGCCGAGTGCCCAGGGACTGCAGCGTAGACG
>Influenza A virus (A/Hanoi/1863/2001(H1N1)) AB285938 H1N1
GGCCCCCTCAAAGCCGAGTGCCCAGGGACTGCAGCGTAGACG
>Influenza A virus (A/Hanoi/ISBM15/2005(H1N1)) AB285990 H1N1
GGCCCCCTCAAAGCCGAGTGCCCAGGGACTGCAGCGTAGACG
>Influenza A virus (A/Hanoi/ISBM31/2005(H1N1)) AB285999 H1N1
GGCCCCCTCAAAGCCGAGTGCCCAGGGACTGCAGCGTAGACG
>Influenza A virus (A/Hanoi/ISBM23/2005(H1N1)) AB285993 H1N1
GGCCCCCTCAAAGCCGAGTGCCCAGGGACTGCAGCGTATACG
>Influenza A virus (A/Hanoi/ISBM27/2005(H1N1)) AB285996 H1N1
GGCCCCCTCAAAGCCGAGTGCCCAGGGACTGCAGCGTAGACG
>Influenza A virus (A/Thailand/CU32/2006(H1N1)) FJ912911 H1N1
GGCCCCCTCAAAGCCGAGTGCCCAGGGACTGCAGCGTAGACG
>Influenza A virus (A/Wellington/1/2001(H1N1)) CY011153 H1N1
GGCCCCCTCAAAGCCGAGTGCCCAGGGACTGCAGCGTAGACG
>Influenza A virus (A/Waikato/11/2005(H1N1)) CY016460 H1N1
GGCCCCCTCAAAGCCGAGTGCCCAGGGACTGCAGCGTAGACG
>Influenza A virus (A/South Australia/55/2005(H1N1)) CY016676 H1N1
GGCCCCCTCAAAGCCGAGTGCCCAGGGACTGCAGCGTAGACG
>Influenza A virus (A/Taiwan/1201/2004(H1N1)) KC739573 H1N1
GGCCCCCTCAAAGCCGAGTGCCCAGGGACTGCAGCGTAGACG
>Influenza A virus (A/Texas/UR06-0467/2007(H1N1)) CY025446 H1N1
GGCCCCCTCAAAGCCGAGTGCCCAGGGACTGCAGCGTAGACG
>Influenza A virus (A/Texas/UR06-0542/2007(H1N1)) CY026340 H1N1
GGCCCCCTCAAAGCCGAGTGCCCAGGGACTGCAGCGTAGACG
>Influenza A virus (A/Texas/UR06-0503/2007(H1N1)) CY027884 H1N1
GGCCCCCTCAAAGCCGAGTGCCCAGGGACTGCAGCGTAGACG
>Influenza A virus (A/Texas/UR06-0026/2007(H1N1)) CY028324 H1N1
GGCCCCCTCAAAGCCGAGTGCCCAGGGACTGCAGCGTAGACG
>Influenza A virus (A/Texas/UR06-0468/2007(H1N1)) CY026500 H1N1
GGCCCCCTCAAAGCCGAGTGCCCAGGGACTGCAGCGTAGACG
>Influenza A virus (A/Rheinland-Pfalz/1/2006(H1N1)) EU249172 H1N1
GGCCCCCTCAAAGCCGAGTGCCCAGGGACTGCAGCGTAGACG
>Influenza A virus (A/Tennessee/UR06-0236/2007(H1N1)) CY031141 H1N1
GGCCCCCTCAAAGCCGAGTGCCCAGGGACTGCAGCGTAGACG
>Influenza A virus (A/Ohio/04/2006(H1N1)) EU516161 H1N1
GGCCCCCTCAAAGCCGAGTGCCCAGGGACTGCAGCGTAGACG
>Influenza A virus (A/Texas/UR06-0420/2007(H1N1)) CY028220 H1N1
GGCCCCCTCAAAGCCGAGTGCCCAGGGACTGCAGCGTAGACG
>Influenza A virus (A/Brisbane/193/2004(H1N1)) CY031333 H1N1
GGCCCCCTCAAAGCCGAGTGCCCAGGGACTGCAGCGTAGACG
>Influenza A virus (A/Taiwan/284/2004(H1N1)) KC739569 H1N1
GGCCCCCTCAAAGCCGAGTGCCCAGGGACTGCAGCGTAGACG
>Influenza A virus (A/Taiwan/288/2004(H1N1)) KC739571 H1N1
GGCCCCCTCAAAGCCGAGTGCCCAGGGACTGCAGCGTAGACG
>Influenza A virus (A/Taiwan/188/2001(H1N1)) KC739560 H1N1
GGCCCCCTCAAAGCCGAGTGCCCAGGGACTGCAGCGTAGACG
>Influenza A virus (A/Taiwan/286/2004(H1N1)) KC739568 H1N1
GGCCCCCTCAAAGCCGAGTGCCCAGGGACTGCAGCGTAGACG
>Influenza A virus (A/Taiwan/289/2004(H1N1)) KC739572 H1N1
GGCCCCCTCAAAGCCGAGTGCCCAGGGACTGCAGCGTAGACG
>Influenza A virus (A/Taiwan/44/2005(H1N1)) KC739574 H1N1
GGCCCCCTCAAAGCCGAGTGCCCAGGGACTGCAGCGTAGACG
>Influenza A virus (A/Taiwan/50/2005(H1N1)) KC739575 H1N1
GGCCCCCTCAAAGCCGAGTGCCCAGGGACTGCAGCGTAGACG
>Influenza A virus (A/Taiwan/1392/2003(H1N1)) KC739566 H1N1
GGCCCCCTCAAAGCCGAGTGCCCAGGGACTGCAGCGTAGACG
>Influenza A virus (A/Sofia/490/2006(H1N1)) CY103790 H1N1
GGCCCCCTCAAAGCCGAGTGCCCAGGGACTGCAGCGTAGACG
>Influenza A virus (A/New York/350/2003(H1N1)) CY006428 H1N1
GGCCCCCTCAAAGCCGAGTGCCCAGGGACTGCAGCGTAGACG
>Influenza A virus (A/New York/UR06-0386/2007(H1N1)) CY025286 H1N1
GGCCCCCTCAAAGCCGAGTGCCCAGGGACTGCAGCGTAGACG
>Influenza A virus (A/Tennessee/UR06-0087/2007(H1N1)) CY026508 H1N1
GGCCCCCTCAAAGCCGAGTGCCCAGGGACTGCAGCGTAGACG
>Influenza A virus (A/Vermont/UR06-0513/2007(H1N1)) CY037464 H1N1
GGCCCCCTCAAAGCCGAGTGCCCAGGGACTGCAGCGTAGACG
>Influenza A virus (A/California/UR06-0125/2007(H1N1)) CY027844 H1N1
GGCCCCCTCAAAGCCGAGTGCCCAGGGACTGCAGCGTAGACG
>Influenza A virus (A/Illinois/UR06-0137/2007(H1N1)) CY027092 H1N1
GGCCCCCTCAAAGCCGAGTGCCCAGGGACTGCAGCGTAGACG
>Influenza A virus (A/Tennessee/UR06-0379/2007(H1N1)) CY037776 H1N1
GGCCCCCTCAAAGCCGAGTGCCCAGGGACTGCAGCGTAGACG
>Influenza A virus (A/New York/1070/2007(H1N1)) CY172680 H1N1
GGCCCCCTCAAAGCCGAGTGCCCAGGGACTGCAGCGTAGACG
>Influenza A virus (A/New York/1076/2007(H1N1)) CY172728 H1N1
GGCCCCCTCAAAGCCGAGTGCCCAGGGACTGCAGCGTAGACG
>Influenza A virus (A/New York/1074/2007(H1N1)) CY172712 H1N1
GGCCCCCTCAAAGCCGAGTGCCCAGGGACTGCAGCGTAGACG
>Influenza A virus (A/Texas/UR06-0309/2007(H1N1)) CY026596 H1N1
GGCCCCCTCAAAGCCGAGTGCCCAGGGACTGCAGCGTAGACG
>Influenza A virus (A/Virginia/UR06-0562/2007(H1N1)) CY027652 H1N1
GGCCCCCTCAAAGCCGAGTGCCCAGGGACTGCAGCGTAGACG
>Influenza A virus (A/Illinois/UR06-0096/2007(H1N1)) CY028348 H1N1
GGCCCCCTCAAAGCCGAGTGCCCAGGGACTGCAGCGTAGACG
>Influenza A virus (A/Florida/UR06-0265/2007(H1N1)) CY037448 H1N1
GGCCCCCTCAAAGCCGAGTGCCCAGGGACTGCAGCGTAGACG
>Influenza A virus (A/Kentucky/UR06-0371/2007(H1N1)) CY027284 H1N1
GGCCCCCTCAAAGCCGAGTGCCCAGGGACTGCAGCGTAGACG
>Influenza A virus (A/California/UR06-0462/2007(H1N1)) CY028733 H1N1
GGCCCCCTCAAAGCCGAGTGCCCAGGGACTGCAGCGTAGACG
>Influenza A virus (A/Texas/UR06-0422/2007(H1N1)) CY037440 H1N1
GGCCCCCTCAAAGCCGAGTGCCCAGGGACTGCAGCGTAGACG
>Influenza A virus (A/Mississippi/UR06-0014/2006(H1N1)) CY027876 H1N1
GGCCCCCTCAAAGCCGAGTGCCCAGGGACTGCAGCGTAGACG
>Influenza A virus (A/Florida/UR06-0049/2007(H1N1)) CY027100 H1N1
GGCCCCCTCAAAGCCGAGTGCCCAGGGACTGCAGCGTAGACG
>Influenza A virus (A/Kentucky/UR06-0061/2007(H1N1)) CY026740 H1N1
GGCCCCCTCAAAGCCGAGTGCCCAGGGACTGCAGCGTAGACG
>Influenza A virus (A/Kentucky/UR06-0081/2007(H1N1)) CY027172 H1N1
GGCCCCCTCAAAGCCGAGTGCCCAGGGACTGCAGCGTAGACG
>Influenza A virus (A/Kentucky/UR06-0007/2006(H1N1)) CY028196 H1N1
GGCCCCCTCAAAGCCGAGTGCCCAGGGACTGCAGCGTAGACG
>Influenza A virus (A/Ohio/UR06-0521/2007(H1N1)) CY027260 H1N1
GGCCCCCTCAAAGCCGAGTGCCCAGGGACTGCAGCGTAGACG
>Influenza A virus (A/Kentucky/UR06-0220/2007(H1N1)) CY027332 H1N1
GGCCCCCTCAAAGCCGAGTGCCCAGGGACTGCAGCGTAGACG
>Influenza A virus (A/Kentucky/UR06-0161/2007(H1N1)) CY026980 H1N1
GGCCCCCTCAAAGCCGAGTGCCCAGGGACTGCAGCGTAGACG
>Influenza A virus (A/Illinois/UR06-0136/2007(H1N1)) CY027396 H1N1
GGCCCCCTCAAAGCCGAGTGCCCAGGGACTGCAGCGTAGACG
>Influenza A virus (A/Virginia/UR06-0065/2007(H1N1)) CY037472 H1N1
GGCCCCCTCAAAGCCGAGTGCCCAGGGACTGCAGCGTAGACG
>Influenza A virus (A/Washington/AF06/2007(H1N1)) CY037328 H1N1
GGCCCCCTCAAAGCCGAGTGCCCAGGGACTGCAGCGTAGACG
>Influenza A virus (A/Boston/52/2008(H1N1)) CY044685 H1N1
GGCCCCCTCAAAGCCGAGTGCCCAGGGACTGCAGCGTAGACG
>Influenza A virus (A/Taiwan/71720/2007(H1N1)) CY040059 H1N1
GGCCCCCTCAAAGCCGAGTGCCCAGGGACTGCAGCGTAGACG
>Influenza A virus (A/Japan/AF07/2008(H1N1)) CY037336 H1N1
GGCCCCCTCAAAGCCGAGTGCCCAGGGACTGCAGCGTAGACG
>Influenza A virus (A/Managua/2860.01/2008(H1N1)) CY040235 H1N1
GGCCCCCTCAAAGCCGAGTGCCCAGGGACTGCAGCGTAGACG
>Influenza A virus (A/Managua/2512.01/2008(H1N1)) CY041211 H1N1
GGCCCCCTCAAAGCCGAGTGCCCAGGGACTGCAGCGTAGACG
>Influenza A virus (A/Boston/26/2008(H1N1)) CY044374 H1N1
GGCCCCCTCAAAGCCGAGTGCCCAGGGACTGCAGCGTAGACG
>Influenza A virus (A/Boston/12/2007(H1N1)) CY044485 H1N1
GGCCCCCTCAAAGCCGAGTGCCCAGGGACTGCAGCGTAGACG
>Influenza A virus (A/Florida/UR07-0022/2008(H1N1)) CY037680 H1N1
GGCCCCCTCAAAGCCGAGTGCCCAGGGACTGCAGCGTAGACG
>Influenza A virus (A/Managua/521.01/2008(H1N1)) CY039128 H1N1
GGCCCCCTCAAAGCCGAGTGCCCAGGGACTGCAGCGTAGACG
>Influenza A virus (A/Managua/1409.01/2008(H1N1)) CY039136 H1N1
GGCCCCCTCAAAGCCGAGTGCCCAGGGACTGCAGCGTAGACG
>Influenza A virus (A/Managua/3418.01/2008(H1N1)) CY043737 H1N1
GGCCCCCTCAAAGCCGAGTGCCCAGGGACTGCAGCGTAGACG
>Influenza A virus (A/Managua/5751.01/2008(H1N1)) CY043777 H1N1
GGCCCCCTCAAAGCCGAGTGCCCAGGGACTGCAGCGTAGACG
>Influenza A virus (A/KhanhHoa/KH57/2008(H1N1)) CY105111 H1N1
GGCCCCCTCAAAGCCGAGTGCCCAGGGACTGCAGCGTAGACG
>Influenza A virus (A/Florida/UR07-0026/2008(H1N1)) CY038808 H1N1
GGCCCCCTCAAAGCCGAGTGCCCAGGGACTGCAGCGTAGACG
>Influenza A virus (A/New York/1117/2008(H1N1)) CY173008 H1N1
GGCCCCCTCAAAGCCGAGTGCCCAGGGACTGCAGCGTAGACG
>Influenza A virus (A/Managua/5214.01/2008(H1N1)) CY039456 H1N1
GGCCCCCTCAAAGCCGAGTGCCCAGGGACTGCAGCGTAGACG
>Influenza A virus (A/Managua/3570.01/2008(H1N1)) CY040291 H1N1
GGCCCCCTCAAAGCCGAGTGCCCAGGGACTGCAGCGTAGACG
>Influenza A virus (A/Managua/5007.01/2008(H1N1)) CY043801 H1N1
GGCCCCCTCAAAGCCGAGTGCCCAGGGACTGCAGCGTAGACG
>Influenza A virus (A/New York/1692/2009(H1N1)) CY050477 H1N1
GGCCCCCTCAAAGCCGAGTGCCCAGGGACTGCAGCGTAGACG
>Influenza A virus (A/Managua/4315.04/2008(H1N1)) CY039448 H1N1
GGCCCCCTCAAAGCCGAGTGCCCAGGGACTGCAGCGTAGACG
>Influenza A virus (A/Managua/309.01/2008(H1N1)) CY040267 H1N1
GGCCCCCTCAAAGCCGAGTGCCCAGGGACTGCAGCGTAGACG
>Influenza A virus (A/New York/3467/2009(H1N1)) CY050757 H1N1
GGCCCCCTCAAAGCCGAGTGCCCAGGGACTGCAGCGTAGACG
>Influenza A virus (A/Managua/4537.03/2008(H1N1)) CY038928 H1N1
GGCCCCCTCAAAGCCGAGTGCCCAGGGACTGCAGCGTAGACG
>Influenza A virus (A/Managua/1985.01/2008(H1N1)) CY045861 H1N1
GGCCCCCTCAAAGCCGAGTGCCCAGGGACTGCAGCGTAGACG
>Influenza A virus (A/New York/3768/2009(H1N1)) CY050749 H1N1
GGCCCCCTCAAAGCCGAGTGCCCAGGGACTGCAGCGTAGACG
>Influenza A virus (A/Managua/954.02/2008(H1N1)) CY043785 H1N1
GGCCCCCTCAAAGCCGAGTGCCCAGGGACTGCAGCGTAGACG
>Influenza A virus (A/Kentucky/UR07-0061/2008(H1N1)) CY037696 H1N1
GGCCCCCTCAAAGCCGAGTGCCCAGGGACTGCAGCGTAGACG
>Influenza A virus (A/Managua/496.01/2008(H1N1)) CY044414 H1N1
GGCCCCCTCAAAGCCGAGTGCCCAGGGACTGCAGCGTAGACG
>Influenza A virus (A/New York/1161/2009(H1N1)) CY173328 H1N1
GGCCCCCTCAAAGCCGAGTGCCCAGGGACTGCAGCGTAGACG
>Influenza A virus (A/New York/1165/2009(H1N1)) CY173360 H1N1
GGCCCCCTCAAAGCCGAGTGCCCAGGGACTGCAGCGTAGACG
>Influenza A virus (A/New York/1170/2009(H1N1)) CY173384 H1N1
GGCCCCCTCAAAGCCGAGTGCCCAGGGACTGCAGCGTAGACG
>Influenza A virus (A/New York/1176/2009(H1N1)) CY173432 H1N1
GGCCCCCTCAAAGCCGAGTGCCCAGGGACTGCAGCGTAGACG
>Influenza A virus (A/New York/1163/2009(H1N1)) CY173344 H1N1
GGCCCCCTCAAAGCCGAGTGCCCAGGGACTGCAGCGTAGACG
>Influenza A virus (A/New York/1183/2009(H1N1)) CY173480 H1N1
GGCCCCCTCAAAGCCGAGTGCCCAGGGACTGCAGCGTAGACG
>Influenza A virus (A/Mexico/24006/2009(H1N1)) CY147604 H1N1
GGCCCCCTCAAAGCCGAGTGCCCAGGGACTGCAGCGTAGACG
>Influenza A virus (A/New York/1171/2009(H1N1)) CY173392 H1N1
GGCCCCCTCAAAGCCGAGTGCCCAGGGACTGCAGCGTAGACG
>Influenza A virus (A/New York/1173/2009(H1N1)) CY173408 H1N1
GGCCCCCTCAAAGCCGAGTGCCCAGGGACTGCAGCGTAGACG
>Influenza A virus (A/New York/1179/2009(H1N1)) CY173448 H1N1
GGCCCCCTCAAAGCCGAGTGCCCAGGGACTGCAGCGTAGACG
>Influenza A virus (A/New York/1180/2009(H1N1)) CY173456 H1N1
GGCCCCCTCAAAGCCGAGTGCCCAGGGACTGCAGCGTAGACG
>Influenza A virus (A/New York/1181/2009(H1N1)) CY173464 H1N1
GGCCCCCTCAAAGCCGAGTGCCCAGGGACTGCAGCGTAGACG
>Influenza A virus (A/New York/1175/2009(H1N1)) CY173424 H1N1
GGCCCCCTCAAAGCCGAGTGCCCAGGGACTGCAGCGTAGACG
>Influenza A virus (A/New York/1172/2009(H1N1)) CY173400 H1N1
GGCCCCCTCAAAGCCGAGTGCCCAGGGACTGCAGCGTAGACG
>Influenza A virus (A/Managua/4070.01/2008(H1N1)) CY044406 H1N1
GGCCCCCTCAAAGCCGAGTGCCCAGGGACTGCAGCGTAGACG
>Influenza A virus (A/Managua/4086.02/2008(H1N1)) CY039480 H1N1
GGCCCCCTCAAAGCCGAGTGCCCAGGGACTGCAGCGTAGACG
>Influenza A virus (A/Managua/4341.01/2008(H1N1)) CY040179 H1N1
GGCCCCCTCAAAGCCGAGTGCCCAGGGACTGCAGCGTAGACG
>Influenza A virus (A/Managua/3180.01/2008(H1N1)) CY040163 H1N1
GGCCCCCTCAAAGCCGAGTGCCCAGGGACTGCAGCGTAGACG
>Influenza A virus (A/Managua/3027.01/2008(H1N1)) CY039472 H1N1
GGCCCCCTCAAAGCCGAGTGCCCAGGGACTGCAGCGTAGACG
>Influenza A virus (A/Managua/4017.02/2008(H1N1)) CY044422 H1N1
GGCCCCCTCAAAGCCGAGTGCCCAGGGACTGCAACGTAGACG
>Influenza A virus (A/California/UR06-0479/2007(H1N1)) CY028308 H1N1
GGCCCCCTCAAAGCCGAGTGCCCAGGGACTGCAGCGTAGACG
>Influenza A virus (A/Tennessee/UR06-0055/2007(H1N1)) CY028204 H1N1
GGCCCCCTCAAAGCCGAGTGCCCAGGGACTGCAGCGTAGACG
>Influenza A virus (A/Texas/UR06-0012/2006(H1N1)) CY025214 H1N1
GGCCCCCTCAAAGCCGAGTGCCCAGGGACTGCAGCGTAGACG
>Influenza A virus (A/Oregon/UR06-0185/2007(H1N1)) CY027956 H1N1
GGCCCCCTCAAAGCCGAGTGCCCAGGGACTGCAGCGTAGACG
>Influenza A virus (A/Florida/UR06-0209/2007(H1N1)) CY028340 H1N1
GGCCCCCTCAAAGCCGAGTGCCCAGGGACTGCAGCGTAGACG
>Influenza A virus (A/Florida/UR06-0208/2007(H1N1)) CY027316 H1N1
GGCCCCCTCAAAGCCGAGTGCCCAGGGACTGCAGCGTAGACG
>Influenza A virus (A/Tennessee/UR06-0119/2007(H1N1)) CY027380 H1N1
GGCCCCCTCAAAGCCGAGTGCCCAGGGACTGCAGCGTAGACG
>Influenza A virus (A/Kentucky/UR06-0391/2007(H1N1)) CY028084 H1N1
GGCCCCCTCAAAGCCGAGTGCCCAGGGACTGCAGCGTAGACG
>Influenza A virus (A/Tennessee/UR06-0106/2007(H1N1)) CY037784 H1N1
GGCCCCCTCAAAGCCGAGTGCCCAGGGACTGCAGCGTAGACG
>Influenza A virus (A/Virginia/UR06-0180/2007(H1N1)) CY028757 H1N1
GGCCCCCTCAAAGCCGAGTGCCCAGGGACTGCAGCGTAGACG
>Influenza A virus (A/Texas/UR06-0157/2007(H1N1)) CY026964 H1N1
GGCCCCCTCAAAGCCGAGTGCCCAGGGACTGCAGCGTAGACG
>Influenza A virus (A/Oregon/UR06-0230/2007(H1N1)) CY027084 H1N1
GGCCCCCTCAAAGCCGAGTGCCCAGGGACTGCAGCGTAGACG
>Influenza A virus (A/Oregon/UR06-0219/2007(H1N1)) CY028212 H1N1
GGCCCCCTCAAAGCCGAGTGCCCAGGGACTGCAGCGTAGACG
>Influenza A virus (A/Kansas/UR06-0085/2007(H1N1)) CY027836 H1N1
GGCCCCCTCAAAGCCGAGTGCCCAGGGACTGCAGCGTAGACG
>Influenza A virus (A/Kentucky/UR06-0425/2007(H1N1)) CY028052 H1N1
GGCCCCCTCAAAGCCGAGTGCCCAGGGACTGCAGCGTAGACG
>Influenza A virus (A/New York/1072/2007(H1N1)) CY172696 H1N1
GGCCCCCTCAAAGCCGAGTGCCCAGGGACTGCAGCGTAGACG
>Influenza A virus (A/Florida/UR06-0280/2007(H1N1)) CY025772 H1N1
GGCCCCCTCAAAGCCGAGTGCCCAGGGACTGCAGCGTAGACG
>Influenza A virus (A/Kentucky/UR06-0183/2007(H1N1)) CY027020 H1N1
GGCCCCCTCAAAGCCGAGTGCCCAGGGACTGCAGCGTAGACG
>Influenza A virus (A/Tennessee/UR06-0120/2007(H1N1)) CY027132 H1N1
GGCCCCCTCAAAGCCGAGTGCCCAGGGACTGCAGCGTAGACG
>Influenza A virus (A/Texas/UR06-0305/2007(H1N1)) CY027164 H1N1
GGCCCCCTCAAAGCCGAGTGCCCAGGGACTGCAGCGTAGACG
>Influenza A virus (A/Tennessee/UR06-0459/2007(H1N1)) CY027748 H1N1
GGCCCCCTCAAAGCCGAGTGCCCAGGGACTGCAGCGTAGACG
>Influenza A virus (A/Tennessee/UR06-0312/2007(H1N1)) CY028004 H1N1
GGCCCCCTCAAAGCCGAGTGCCCAGGGACTGCAGCGTAGACG
>Influenza A virus (A/Tennessee/UR06-0523/2007(H1N1)) CY028092 H1N1
GGCCCCCTCAAAGCCGAGTGCCCAGGGACTGCAGCGTAGACG
>Influenza A virus (A/Tennessee/UR06-0078/2007(H1N1)) CY026892 H1N1
GGCCCCCTCAAAGCCGAGTGCCCAGGGACTGCAGCGTAGACG
>Influenza A virus (A/Tennessee/UR06-0414/2007(H1N1)) CY027452 H1N1
GGCCCCCTCAAAGCCGAGTGCCCAGGGACTGCAGCGTAGACG
>Influenza A virus (A/Mississippi/UR06-0047/2007(H1N1)) CY027204 H1N1
GGCCCCCTCAAAGCCGAGTGCCCAGGGACTGCAGCGTAGACG
>Influenza A virus (A/Tennessee/UR06-0113/2007(H1N1)) CY027724 H1N1
GGCCCCCTCAAAGCCGAGTGCCCAGGGACTGCAGCGTAGACG
>Influenza A virus (A/Virginia/UR06-0332/2007(H1N1)) CY028380 H1N1
GGCCCCCTCAAAGCCGAGTGCCCAGGGACTGCAGCGTAGACG
>Influenza A virus (A/Oregon/UR06-0231/2007(H1N1)) CY026900 H1N1
GGCCCCCTCAAAGCCGAGTGCCCAGGGACTGCAGCGTAGACG
>Influenza A virus (A/Oregon/UR06-0179/2007(H1N1)) CY027692 H1N1
GGCCCCCTCAAAGCCGAGTGCCCAGGGACTGCAGCGTAGACG
>Influenza A virus (A/Oregon/UR06-0186/2007(H1N1)) CY027924 H1N1
GGCCCCCTCAAAGCCGAGTGCCCAGGGACTGCAGCGTAGACG
>Influenza A virus (A/Oklahoma/UR06-0063/2007(H1N1)) CY027772 H1N1
GGCCCCCTCAAAGCCGAGTGCCCAGGGACTGCAGCGTAGACG
>Influenza A virus (A/Florida/UR06-0501/2007(H1N1)) CY026660 H1N1
GGCCCCCTCAAAGCCGAGTGCCCAGGGACTGCAGCGTAGACG
>Influenza A virus (A/Kentucky/UR06-0046/2007(H1N1)) CY028036 H1N1
GGCCCCCTCAAAGCCGAGTGCCCAGGGACTGCAGCGTAGACG
>Influenza A virus (A/Vermont/UR06-0301/2007(H1N1)) CY025660 H1N1
GGCCCCCTCAAAGCCGAGTGCCCAGGGACTGCAGCGTAGACG
>Influenza A virus (A/Vermont/UR06-0089/2007(H1N1)) CY025796 H1N1
GGCCCCCTCAAAGCCGAGTGCCCAGGGACTGCAGCGTAGACG
>Influenza A virus (A/Tennessee/UR06-0508/2007(H1N1)) CY027732 H1N1
GGCCCCCTCAAAGCCGAGTGCCCAGGGACTGCAGCGTAGACG
>Influenza A virus (A/Ohio/UR06-0233/2007(H1N1)) CY027388 H1N1
GGCCCCCTCAAAGCCGAGTGCCCAGGGACTGCAGCGTAGACG
>Influenza A virus (A/New York/1069/2007(H1N1)) CY172672 H1N1
GGCCCCCTCAAAGCCGAGTGCCCAGGGACTGCAGCGTAGACG
>Influenza A virus (A/Wellington/10/2005(H1N1)) CY013558 H1N1
GGCCCCCTCAAAGCCGAGTGCCCAGGGACTGCAGCGTAGACG
>Influenza A virus (A/South Australia/56/2005(H1N1)) CY016684 H1N1
GGCCCCCTCAAAGCCGAGTGCCCAGGGACTGCAGCGTAGACG
>Influenza A virus (A/Mississippi/UR06-0086/2007(H1N1)) CY025628 H1N1
GGCCCCCTCAAAGCCGAGTGCCCAGGGACTGCAGCGTAGACG
>Influenza A virus (A/Mississippi/UR06-0595/2007(H1N1)) CY026396 H1N1
GGCCCCCTCAAAGCCGAGTGCCCAGGGACTGCAGCGTAGACG
>Influenza A virus (A/Virginia/UR06-0266/2007(H1N1)) CY027972 H1N1
GGCCCCCTCAAAGCCGAGTGCCCAGGGACTGCAGCGTAGACG
>Influenza A virus (A/Illinois/UR06-0115/2007(H1N1)) CY027484 H1N1
GGCCCCCTCAAAGCCGAGTGCCCAGGGACTGCAGCGTAGACG
>Influenza A virus (A/Managua/156.01/2008(H1N1)) CY039464 H1N1
GGCCCCCTCAAAGCCGAGTGCCCAGGGACTGCAGCGTAGACG
>Influenza A virus (A/Managua/4412.01/2008(H1N1)) CY040283 H1N1
GGCCCCCTCAAAGCCGAGTGCCCAGGGACTGCAGCGTAGACG
>Influenza A virus (A/Thailand/CU-B97/2009(H1N1)) GU271953 H1N1
GGCCCCCTCAAAGCCGAGTGCCCAGGGACTGCAGCGTAGACG
>Influenza A virus (A/Vermont/UR06-0556/2007(H1N1)) CY026756 H1N1
GGCCCCCTCAAAGCCGAGTGCCCAGGGACTGCAGCGTAGACG
>Influenza A virus (A/Illinois/UR06-0095/2007(H1N1)) CY026972 H1N1
GGCCCCCTCAAAGCCGAGTGCCCAGGGACTGCAGCGTAGACG
>Influenza A virus (A/Otago/5/2005(H1N1)) CY013574 H1N1
GGCCCCCTCAAAGCCGAGTGCCCAGGGACTGCAGCGTAGACG
>Influenza A virus (A/Colorado/UR06-0207/2007(H1N1)) CY025406 H1N1
GGCCCCCTCAAAGCCGAGTGCCCAGGGACTGCAGCGTAGACG
>Influenza A virus (A/Texas/UR06-0303/2007(H1N1)) CY026188 H1N1
GGCCCCCTCAAAGCCGAGTGCCCAGGGACTGCAGCGTAGACG
>Influenza A virus (A/Alabama/UR06-0455/2007(H1N1)) CY025382 H1N1
GGCCCCCTCAAAGCCGAGTGCCCAGGGACTGCAGCGTAGACG
>Influenza A virus (A/Tennessee/UR06-0509/2007(H1N1)) CY028116 H1N1
GGCCCCCTCAAAGCCGAGTGCCCAGGGACTGCAGCGTAGACG
>Influenza A virus (A/Texas/UR06-0196/2007(H1N1)) CY025526 H1N1
GGCCCCCTCAAAGCCGAGTGCCCAGGGACTGCAGCGTAGACG
>Influenza A virus (A/Illinois/UR06-0248/2007(H1N1)) CY025572 H1N1
GGCCCCCTCAAAGCCGAGTGCCCAGGGACTGCAGCGTAGACG
>Influenza A virus (A/Kansas/UR06-0140/2007(H1N1)) CY025964 H1N1
GGCCCCCTCAAAGCCGAGTGCCCAGGGACTGCAGCGTAGACG
>Influenza A virus (A/Kansas/UR06-0104/2007(H1N1)) CY027036 H1N1
GGCCCCCTCAAAGCCGAGTGCCCAGGGACTGCAGCGTAGACG
>Influenza A virus (A/Colorado/UR06-0111/2007(H1N1)) CY025828 H1N1
GGCCCCCTCAAAGCCGAGTGCCCAGGGACTGCAGCGTAGACG
>Influenza A virus (A/Texas/UR06-0540/2007(H1N1)) CY026332 H1N1
GGCCCCCTCAAAGCCGAGTGCCCAGGGACTGCAGCGTAGACG
>Influenza A virus (A/Texas/UR06-0323/2007(H1N1)) CY041443 H1N1
GGCCCCCTCAAAGCCGAGTGCCCAGGGACTGCAGCGTAGACG
>Influenza A virus (A/England/494/2006(H1N1)) FJ445091 H1N1
GGCCCCCTCAAAGCCGAGTGCCCAGGGACTGCAGCGTAGACG
>Influenza A virus (A/Vermont/UR06-0485/2007(H1N1)) CY025764 H1N1
GGCCCCCTCAAAGCCGAGTGCCCAGGGACTGCAGCGTAGACG
>Influenza A virus (A/Texas/UR06-0445/2007(H1N1)) CY027596 H1N1
GGCCCCCTCAAAGCCGAGTGCCCAGGGACTGCAGCGTAGACG
>Influenza A virus (A/North Carolina/UR06-0011/2006(H1N1)) CY027148 H1N1
GGCCCCCTCAAAGCCGAGTGCCCAGGGACTGCAGCGTAGACG
>Influenza A virus (A/California/UR06-0439/2007(H1N1)) CY041451 H1N1
GGCCCCCTCAAAGCCGAGTGCCCAGGGACTGCAGCGTAGACG
>Influenza A virus (A/England/594/2006(H1N1)) FJ445048 H1N1
GGCCCCCTCAAAGCCGAGTGCCCAGGGACTGCAGCGTAGACG
>Influenza A virus (A/England/593/2006(H1N1)) FJ445051 H1N1
GGCCCCCTCAAAGCCGAGTGCCCAGGGACTGCAGCGTAGACG
>Influenza A virus (A/Texas/UR06-0306/2007(H1N1)) CY026268 H1N1
GGCCCCCTCAAAGCCGAGTGCCCAGGGACTGCAGCGTAGACG
>Influenza A virus (A/Texas/UR06-0133/2007(H1N1)) CY027660 H1N1
GGCCCCCTCAAAGCCGAGTGCCCAGGGACTGCAGCGTAGACG
>Influenza A virus (A/Kentucky/UR06-0057/2007(H1N1)) CY026516 H1N1
GGCCCCCTCAAAGCCGAGTGCCCAGGGACTGCAGCGTAGACG
>Influenza A virus (A/England/545/2007(H1N1)) FJ445054 H1N1
GGCCCCCTCAAAGCCGAGTGCCCAGGGACTGCAGCGTAGACG
>Influenza A virus (A/England/26/2008(H1N1)) FJ445070 H1N1
GGCCCCCTCAAAGCCGAGTGCCCAGGGACTGCAGCGTAGACG
>Influenza A virus (A/England/557/2007(H1N1)) FJ445045 H1N1
GGCCCCCTCAAAGCCGAGTGCCCAGGGACTGCAGCGTAGACG
>Influenza A virus (A/England/654/2007(H1N1)) FJ445053 H1N1
GGCCCCCTCAAAGCCGAGTGCCCAGGGACTGCAGCGTAGACG
>Influenza A virus (A/Managua/3029.01/2008(H1N1)) CY039120 H1N1
GGCCCCCTCAAAGCCGAGTGCCCAGGGACTGCAGCGTAGACG
>Influenza A virus (A/Taiwan/70167/2008(H1N1)) CY040115 H1N1
GGCCCCCTCAAAGCCGAGTGCCCAGGGACTGCAGCGTAGACG
>Influenza A virus (A/Taiwan/70132/2008(H1N1)) CY040107 H1N1
GGCCCCCTCAAAGCCGAGTGCCCAGGGACTGCAGCGTAGACG
>Influenza A virus (A/New Jersey/AF09/2008(H1N1)) CY044342 H1N1
GGCCCCCTCAAAGCCGAGTGCCCAGGGACTGCAGCGTAGACG
>Influenza A virus (A/Managua/4032.01/2008(H1N1)) CY038536 H1N1
GGCCCCCTCAAAGCCGAGTGCCCAGGGACTGCAGCGTAGACG
>Influenza A virus (A/Managua/2055.01/2008(H1N1)) CY040227 H1N1
GGCCCCCTCAAAGCCGAGTGCCCAGGGACTGCAGCGTAGACG
>Influenza A virus (A/Boston/34/2008(H1N1)) CY044557 H1N1
GGCCCCCTCAAAGCCGAGTGCCCAGGGACTGCAGCGTAGACG
>Influenza A virus (A/Boston/35/2008(H1N1)) CY044565 H1N1
GGCCCCCTCAAAGCCGAGTGCCCAGGGACTGCAGCGTAGACG
>Influenza A virus (A/Texas/UR06-0444/2007(H1N1)) CY026388 H1N1
GGCCCCCTCAAAGCCGAGTGCCCAGGGACTGCAGCGTAGACG
>Influenza A virus (A/Auckland/619/2005(H1N1)) CY022582 H1N1
GGCCCCCTCAAAGCCGAGTGCCCAGGGACTGCAGCGTAGACG
>Influenza A virus (A/England/493/2006(H1N1)) FJ445077 H1N1
GGCCCCCTCAAAGCCGAGTGCCCAGGGACTGCAGCGTAGACG
>Influenza A virus (A/Sofia/361/2005(H1N1)) CY103766 H1N1
GGCCCCCTCAAAGCCGAGTGCCCAGGGACTGCAGCGTAGACG
>Influenza A virus (A/Wellington/12/2005(H1N1)) CY013566 H1N1
GGCCCCCTCAAAGCCGAGTGCCCAGGGACTGCAGCGTAGACG
>Influenza A virus (A/South Australia/57/2005(H1N1)) CY016692 H1N1
GGCCCCCTCAAAGCCGAGTGCCCAGGGACTGCAGCGTAGACG
>Influenza A virus (A/Texas/UR06-0526/2007(H1N1)) CY025588 H1N1
GGCCCCCTCAAAGCCGAGTGCCCAGGGACTGCAGCGTAGACG
>Influenza A virus (A/Colorado/UR06-0255/2007(H1N1)) CY025334 H1N1
GGCCCCCTCAAAGCCGAGTGCCCAGGGACTGCAGCGTAGACG
>Influenza A virus (A/Kansas/UR06-0102/2007(H1N1)) CY031552 H1N1
GGCCCCCTCAAAGCCGAGTGCCCAGGGACTGCAGCGTAGACG
>Influenza A virus (A/Kentucky/UR06-0072/2007(H1N1)) CY025430 H1N1
GGCCCCCTCAAAGCCGAGTGCCCAGGGACTGCAGCGTAGACG
>Influenza A virus (A/Illinois/UR06-0376/2007(H1N1)) CY026612 H1N1
GGCCCCCTCAAAGCCGAGTGCCCAGGGACTGCAGCGTAGACG
>Influenza A virus (A/South Australia/51/2005(H1N1)) CY021758 H1N1
GGCCCCCTCAAAGCCGAGTGCCCAGGGACTGCAGCGTAGACG
>Influenza A virus (A/Florida/UR06-0355/2007(H1N1)) CY025534 H1N1
GGCCCCCTCAAAGCCGAGTGCCCAGGGACTGCAGCGTAGACG
>Influenza A virus (A/Vermont/UR06-0090/2007(H1N1)) CY025652 H1N1
GGCCCCCTCAAAGCCGAGTGCCCAGGGACTGCAGCGTAGACG
>Influenza A virus (A/Vermont/UR06-0575/2007(H1N1)) CY026172 H1N1
GGCCCCCTCAAAGCCGAGTGCCCAGGGACTGCAGCGTAGACG
>Influenza A virus (A/Vermont/UR06-0511/2007(H1N1)) CY026620 H1N1
GGCCCCCTCAAAGCCGAGTGCCCAGGGACTGCAGCGTAGACG
>Influenza A virus (A/Kentucky/UR06-0010/2006(H1N1)) CY025230 H1N1
GGCCCCCTCAAAGCCGAGTGCCCAGGGACTGCAGCGTAGACG
>Influenza A virus (A/Kentucky/UR06-0071/2007(H1N1)) CY026812 H1N1
GGCCCCCTCAAAGCCGAGTGCCCAGGGACTGCAGCGTAGACG
>Influenza A virus (A/Virginia/UR06-0109/2007(H1N1)) CY025996 H1N1
GGCCCCCTCAAAGCCGAGTGCCCAGGGACTGCAGCGTAGACG
>Influenza A virus (A/Texas/UR06-0250/2007(H1N1)) CY028332 H1N1
GGCCCCCTCAAAGCCGAGTGCCCAGGGACTGCAGCGTAGACG
>Influenza A virus (A/Texas/UR06-0308/2007(H1N1)) CY026636 H1N1
GGCCCCCTCAAAGCCGAGTGCCCAGGGACTGCAGCGTAGACG
>Influenza A virus (A/Texas/UR06-0176/2007(H1N1)) CY027180 H1N1
GGCCCCCTCAAAGCCGAGTGCCCAGGGACTGCAGCGTAGACG
>Influenza A virus (A/North Carolina/UR06-0365/2007(H1N1)) CY028388 H1N1
GGCCCCCTCAAAGCCGAGTGCCCAGGGACTGCAGCGTAGACG
>Influenza A virus (A/Kentucky/UR06-0059/2007(H1N1)) CY025262 H1N1
GGCCCCCTCAAAGCCGAGTGCCCAGGGACTGCAGCGTAGACG
>Influenza A virus (A/Managua/107.01/2008(H1N1)) CY038920 H1N1
GGCCCCCTCAAAGCCGAGTGCCCAGGGACTGCAGCGTAGACG
>Influenza A virus (A/Texas/UR06-0502/2007(H1N1)) CY025270 H1N1
GGCCCCCTCAAAGCCGAGTGCCCAGGGACTGCAGCGTAGACG
>Influenza A virus (A/Kentucky/UR06-0034/2007(H1N1)) CY025924 H1N1
GGCCCCCTCAAAGCCGAGTGCCCAGGGACTGCAGCGTAGACG
>Influenza A virus (A/Texas/UR06-0271/2007(H1N1)) CY026348 H1N1
GGCCCCCTCAAAGCCGAGTGCCCAGGGACTGCAGCGTAGACG
>Influenza A virus (A/Texas/UR06-0398/2007(H1N1)) CY025390 H1N1
GGCCCCCTCAAAGCCGAGTGCCCAGGGACTGCAGCGTAGACG
>Influenza A virus (A/Kentucky/UR06-0097/2007(H1N1)) CY025510 H1N1
GGCCCCCTCAAAGCCGAGTGCCCAGGGACTGCAGCGTAGACG
>Influenza A virus (A/Colorado/UR06-0495/2007(H1N1)) CY096852 H1N1
GGCCCCCTCAAAGCCGAGTGCCCAGGGACTGCAGCGTAGACG
>Influenza A virus (A/Illinois/UR06-0223/2007(H1N1)) CY026180 H1N1
GGCCCCCTCAAAGCCGAGTGCCCAGGGACTGCAGCGTAGACG
>Influenza A virus (A/California/UR06-0374/2007(H1N1)) CY026316 H1N1
GGCCCCCTCAAAGCCGAGTGCCCAGGGACTGCAGCGTAGACG
>Influenza A virus (A/Texas/UR06-0357/2007(H1N1)) CY027340 H1N1
GGCCCCCTCAAAGCCGAGTGCCCAGGGACTGCAGCGTAGACG
>Influenza A virus (A/Kentucky/UR06-0028/2007(H1N1)) CY026220 H1N1
GGCCCCCTCAAAGCCGAGTGCCCAGGGACTGCAGCGTAGACG
>Influenza A virus (A/Texas/UR06-0461/2007(H1N1)) CY025564 H1N1
GGCCCCCTCAAAGCCGAGTGCCCAGGGACTGCAGCGTAGACG
>Influenza A virus (A/Kentucky/UR06-0033/2007(H1N1)) CY025788 H1N1
GGCCCCCTCAAAGCCGAGTGCCCAGGGACTGCAGCGTAGACG
>Influenza A virus (A/Texas/UR06-0380/2007(H1N1)) CY025294 H1N1
GGCCCCCTCAAAGCCGAGTGCCCAGGGACTGCAGCGTAGACG
>Influenza A virus (A/New York/UR06-0056/2007(H1N1)) CY026380 H1N1
GGCCCCCTCAAAGCCGAGTGCCCAGGGACTGCAGCGTAGACG
>Influenza A virus (A/Texas/UR06-0039/2007(H1N1)) CY027812 H1N1
GGCCCCCTCAAAGCCGAGTGCCCAGGGACTGCAGCGTAGACG
>Influenza A virus (A/New York/UR06-0253/2007(H1N1)) CY026644 H1N1
GGCCCCCTCAAAGCCGAGTGCCCAGGGACTGCAGCGTAGACG
>Influenza A virus (A/Kentucky/UR06-0257/2007(H1N1)) CY025948 H1N1
GGCCCCCTCAAAGCCGAGTGCCCAGGGACTGCAGCGTAGACG
>Influenza A virus (A/Illinois/UR06-0098/2007(H1N1)) CY027364 H1N1
GGCCCCCTCAAAGCCGAGTGCCCAGGGACTGCAGCGTAGACG
>Influenza A virus (A/Iran/18/2014(H1N1)) KP881886 H1N1
GGCCCCCTCAAAGCCGAGTGCCCAGGGACTGCAGCGTAGACG
>Influenza A virus (A/Iran/25/2014(H1N1)) KP890037 H1N1
GGCCCCCTCAAAGCCGAGTGCCCAGGGACTGCAGCGTAGACG
>Influenza A virus (A/Wellington/14/2005(H1N1)) CY015581 H1N1
GGCCCCCTCAAAGCCGAGTGCCCAGGGACTGCAGCGTAGACG
>Influenza A virus (A/Kentucky/UR06-0162/2007(H1N1)) CY028020 H1N1
GGCCCCCTCAAAGCCGAGTGCCCAGGGACTGCAGCGTAGACG
>Influenza A virus (A/Kentucky/UR06-0058/2007(H1N1)) CY026804 H1N1
GGCCCCCTCAAAGCCGAGTGCCCAGGGACTGCAGCGTAGACG
>Influenza A virus (A/California/UR06-0440/2007(H1N1)) CY027892 H1N1
GGCCCCCTCAAAGCCGAGTGCCCAGGGACTGCAGCGTAGACG
>Influenza A virus (A/Ohio/UR06-0591/2007(H1N1)) CY031572 H1N1
GGCCCCCTCAAAGCCGAGTGCCCAGGGACTGCAGCGTAGACG
>Influenza A virus (A/Kentucky/UR06-0082/2007(H1N1)) CY025310 H1N1
GGCCCCCTCAAAGCCGAGTGCCCAGGGACTGCAGCGTAGACG
>Influenza A virus (A/Kentucky/UR06-0062/2007(H1N1)) CY025454 H1N1
GGCCCCCTCAAAGCCGAGTGCCCAGGGACTGCAGCGTAGACG
>Influenza A virus (A/Kentucky/UR06-0129/2007(H1N1)) CY025462 H1N1
GGCCCCCTCAAAGCCGAGTGCCCAGGGACTGCAGCGTAGACG
>Influenza A virus (A/Ohio/UR06-0493/2007(H1N1)) CY037656 H1N1
GGCCCCCTCAAAGCCGAGTGCCCAGGGACTGCAGCGTAGACG
>Influenza A virus (A/Kentucky/UR06-0188/2007(H1N1)) CY025636 H1N1
GGCCCCCTCAAAGCCGAGTGCCCAGGGACTGCAGCGTAGACG
>Influenza A virus (A/Ohio/UR06-0325/2007(H1N1)) CY025972 H1N1
GGCCCCCTCAAAGCCGAGTGCCCAGGGACTGCAGCGTAGACG
>Influenza A virus (A/Ohio/UR06-0122/2007(H1N1)) CY026012 H1N1
GGCCCCCTCAAAGCCGAGTGCCCAGGGACTGCAGCGTAGACG
>Influenza A virus (A/Ohio/UR06-0341/2007(H1N1)) CY026852 H1N1
GGCCCCCTCAAAGCCGAGTGCCCAGGGACTGCAGCGTAGACG
>Influenza A virus (A/Ohio/UR06-0091/2007(H1N1)) CY026956 H1N1
GGCCCCCTCAAAGCCGAGTGCCCAGGGACTGCAGCGTAGACG
>Influenza A virus (A/Ohio/UR06-0465/2007(H1N1)) CY027004 H1N1
GGCCCCCTCAAAGCCGAGTGCCCAGGGACTGCAGCGTAGACG
>Influenza A virus (A/Tennessee/UR06-0152/2007(H1N1)) CY027116 H1N1
GGCCCCCTCAAAGCCGAGTGCCCAGGGACTGCAGCGTAGACG
>Influenza A virus (A/Ohio/UR06-0166/2007(H1N1)) CY027404 H1N1
GGCCCCCTCAAAGCCGAGTGCCCAGGGACTGCAGCGTAGACG
>Influenza A virus (A/Ohio/UR06-0121/2007(H1N1)) CY027444 H1N1
GGCCCCCTCAAAGCCGAGTGCCCAGGGACTGCAGCGTAGACG
>Influenza A virus (A/Mississippi/UR06-0537/2007(H1N1)) CY025892 H1N1
GGCCCCCTCAAAGCCGAGTGCCCAGGGACTGCAGCGTAGACG
>Influenza A virus (A/Colorado/UR06-0496/2007(H1N1)) CY027900 H1N1
GGCCCCCTCAAAGCCGAGTGCCCAGGGACTGCAGCGTAGACG
>Influenza A virus (A/Kentucky/UR06-0069/2007(H1N1)) CY025916 H1N1
GGCCCCCTCAAAGCCGAGTGCCCAGGGACTGCAGCGTAGACG
>Influenza A virus (A/Kentucky/UR06-0027/2007(H1N1)) CY026652 H1N1
GGCCCCCTCAAAGCCGAGTGCCCAGGGACTGCAGCGTAGACG
>Influenza A virus (A/Florida/UR06-0577/2007(H1N1)) CY026548 H1N1
GGCCCCCTCAAAGCCGAGTGCCCAGGGACTGCAGCGTAGACG
>Influenza A virus (A/California/UR06-0321/2007(H1N1)) CY026764 H1N1
GGCCCCCTCAAAGCCGAGTGCCCAGGGACTGCAGCGTAGACG
>Influenza A virus (A/Tennessee/UR06-0073/2007(H1N1)) CY028452 H1N1
GGCCCCCTCAAAGCCGAGTGCCCAGGGACTGCAGCGTAGACG
>Influenza A virus (A/Oregon/UR06-0609/2007(H1N1)) CY033466 H1N1
GGCCCCCTCAAAGCCGAGTGCCCAGGGACTGCAGCGTAGACG
>Influenza A virus (A/Illinois/UR06-0491/2007(H1N1)) CY026796 H1N1
GGCCCCCTCAAAGCCGAGTGCCCAGGGACTGCAGCGTAGACG
>Influenza A virus (A/California/UR06-0564/2007(H1N1)) CY027356 H1N1
GGCCCCCTCAAAGCCGAGTGCCCAGGGACTGCAGCGTAGACG
>Influenza A virus (A/Colorado/UR06-0499/2007(H1N1)) CY027228 H1N1
GGCCCCCTCAAAGCCGAGTGCCCAGGGACTGCAGCGTAGACG
>Influenza A virus (A/California/UR06-0442/2007(H1N1)) CY028460 H1N1
GGCCCCCTCAAAGCCGAGTGCCCAGGGACTGCAGCGTAGACG
>Influenza A virus (A/Illinois/UR06-0019/2007(H1N1)) CY025238 H1N1
GGCCCCCTCAAAGCCGAGTGCCCAGGGACTGCAGCGTAGACG
>Influenza A virus (A/New York/1050/2006(H1N1)) CY172544 H1N1
GGCCCCCTCAAAGCCGAGTGCCCAGGGACTGCAGCGTAGACG
>Influenza A virus (A/New York/1051/2006(H1N1)) CY172552 H1N1
GGCCCCCTCAAAGCCGAGTGCCCAGGGACTGCAGCGTAGACG
>Influenza A virus (A/New York/1055/2007(H1N1)) CY172584 H1N1
GGCCCCCTCAAAGCCGAGTGCCCAGGGACTGCAGCGTAGACG
>Influenza A virus (A/New York/1066/2007(H1N1)) CY172656 H1N1
GGCCCCCTCAAAGCCGAGTGCCCAGGGACTGCAGCGTAGACG
>Influenza A virus (A/New York/1064/2007(H1N1)) CY172648 H1N1
GGCCCCCTCAAAGCCGAGTGCCCAGGGACTGCAGCGTAGACG
>Influenza A virus (A/New York/1068/2007(H1N1)) CY172664 H1N1
GGCCCCCTCAAAGCCGAGTGCCCAGGGACTGCAGCGTAGACG
>Influenza A virus (A/New York/1059/2007(H1N1)) CY172608 H1N1
GGCCCCCTCAAAGCCGAGTGCCCAGGGACTGCAGCGTAGACG
>Influenza A virus (A/New York/1063/2007(H1N1)) CY172640 H1N1
GGCCCCCTCAAAGCCGAGTGCCCAGGGACTGCAGCGTAGACG
>Influenza A virus (A/New York/1071/2007(H1N1)) CY172688 H1N1
GGCCCCCTCAAAGCCGAGTGCCCAGGGACTGCAGCGTAGACG
>Influenza A virus (A/Kansas/UR06-0143/2007(H1N1)) CY027852 H1N1
GGCCCCCTCAAAGCCGAGTGCCCAGGGACTGCAGCGTAGACG
>Influenza A virus (A/New York/1075/2007(H1N1)) CY172720 H1N1
GGCCCCCTCAAAGCCGAGTGCCCAGGGACTGCAGCGTAGACG
>Influenza A virus (A/Wellington/13/2005(H1N1)) CY013590 H1N1
GGCCCCCTCAAAGCCGAGTGCCCAGGGACTGCAGCGTAGACG
>Influenza A virus (A/Kentucky/UR06-0240/2007(H1N1)) CY025676 H1N1
GGCCCCCTCAAAGCCGAGTGCCCAGGGACTGCAGCGTAGACG
>Influenza A virus (A/Kentucky/UR06-0128/2007(H1N1)) CY025980 H1N1
GGCCCCCTCAAAGCCGAGTGCCCAGGGACTGCAGCGTAGACG
>Influenza A virus (A/Colorado/UR06-0498/2007(H1N1)) CY026236 H1N1
GGCCCCCTCAAAGCCGAGTGCCCAGGGACTGCAGCGTAGACG
>Influenza A virus (A/Vermont/UR06-0035/2007(H1N1)) CY026684 H1N1
GGCCCCCTCAAAGCCGAGTGCCCAGGGACTGCAGCGTAGACG
>Influenza A virus (A/Illinois/UR06-0224/2007(H1N1)) CY026692 H1N1
GGCCCCCTCAAAGCCGAGTGCCCAGGGACTGCAGCGTAGACG
>Influenza A virus (A/Kentucky/UR06-0127/2007(H1N1)) CY026868 H1N1
GGCCCCCTCAAAGCCGAGTGCCCAGGGACTGCAGCGTAGACG
>Influenza A virus (A/Kentucky/UR06-0123/2007(H1N1)) CY026876 H1N1
GGCCCCCTCAAAGCCGAGTGCCCAGGGACTGCAGCGTAGACG
>Influenza A virus (A/Kentucky/UR06-0327/2007(H1N1)) CY027012 H1N1
GGCCCCCTCAAAGCCGAGTGCCCAGGGACTGCAGCGTAGACG
>Influenza A virus (A/Kentucky/UR06-0154/2007(H1N1)) CY027052 H1N1
GGCCCCCTCAAAGCCGAGTGCCCAGGGACTGCAGCGTAGACG
>Influenza A virus (A/Illinois/UR06-0249/2007(H1N1)) CY027348 H1N1
GGCCCCCTCAAAGCCGAGTGCCCAGGGACTGCAGCGTAGACG
>Influenza A virus (A/Kansas/UR06-0283/2007(H1N1)) CY027428 H1N1
GGCCCCCTCAAAGCCGAGTGCCCAGGGACTGCAGCGTAGACG
>Influenza A virus (A/Kentucky/UR06-0184/2007(H1N1)) CY027460 H1N1
GGCCCCCTCAAAGCCGAGTGCCCAGGGACTGCAGCGTAGACG
>Influenza A virus (A/Illinois/UR06-0088/2007(H1N1)) CY027668 H1N1
GGCCCCCTCAAAGCCGAGTGCCCAGGGACTGCAGCGTAGACG
>Influenza A virus (A/Kansas/UR06-0068/2007(H1N1)) CY027740 H1N1
GGCCCCCTCAAAGCCGAGTGCCCAGGGACTGCAGCGTAGACG
>Influenza A virus (A/Illinois/UR06-0227/2007(H1N1)) CY027788 H1N1
GGCCCCCTCAAAGCCGAGTGCCCAGGGACTGCAGCGTAGACG
>Influenza A virus (A/Illinois/UR06-0475/2007(H1N1)) CY027908 H1N1
GGCCCCCTCAAAGCCGAGTGCCCAGGGACTGCAGCGTAGACG
>Influenza A virus (A/Kansas/UR06-0284/2007(H1N1)) CY027980 H1N1
GGCCCCCTCAAAGCCGAGTGCCCAGGGACTGCAGCGTAGACG
>Influenza A virus (A/Tennessee/UR06-0238/2007(H1N1)) CY028060 H1N1
GGCCCCCTCAAAGCCGAGTGCCCAGGGACTGCAGCGTAGACG
>Influenza A virus (A/Tennessee/UR06-0076/2007(H1N1)) CY028108 H1N1
GGCCCCCTCAAAGCCGAGTGCCCAGGGACTGCAGCGTAGACG
>Influenza A virus (A/Oklahoma/UR06-0519/2007(H1N1)) CY028132 H1N1
GGCCCCCTCAAAGCCGAGTGCCCAGGGACTGCAGCGTAGACG
>Influenza A virus (A/Texas/UR06-0038/2007(H1N1)) CY028292 H1N1
GGCCCCCTCAAAGCCGAGTGCCCAGGGACTGCAGCGTAGACG
>Influenza A virus (A/Kentucky/UR06-0372/2007(H1N1)) CY028749 H1N1
GGCCCCCTCAAAGCCGAGTGCCCAGGGACTGCAGCGTAGACG
>Influenza A virus (A/Kansas/UR06-0103/2007(H1N1)) CY030070 H1N1
GGCCCCCTCAAAGCCGAGTGCCCAGGGACTGCAGCGTAGACG
>Influenza A virus (A/Illinois/UR006-018/2007(H1N1)) CY025246 H1N1
GGCCCCCTCAAAGCCGAGTGCCCAGGGACTGCAGCGTAGACG
>Influenza A virus (A/Florida/UR06-0412/2007(H1N1)) CY026724 H1N1
GGCCCCCTCAAAGCCGAGTGCCCAGGGACTGCAGCGTAGACG
>Influenza A virus (A/Vermont/UR06-0472/2007(H1N1)) CY027188 H1N1
GGCCCCCTCAAAGCCGAGTGCCCAGGGACTGCAGCGTAGACG
>Influenza A virus (A/Kentucky/UR06-0339/2007(H1N1)) CY027780 H1N1
GGCCCCCTCAAAGCCGAGTGCCCAGGGACTGCAGCGTAGACG
>Influenza A virus (A/Kansas/UR06-0192/2007(H1N1)) CY028364 H1N1
GGCCCCCTCAAAGCCGAGTGCCCAGGGACTGCAGCGTAGACG
>Influenza A virus (A/Mississippi/UR06-0130/2007(H1N1)) CY025556 H1N1
GGCCCCCTCAAAGCCGAGTGCCCAGGGACTGCAGCGTAGACG
>Influenza A virus (A/Texas/UR06-0359/2007(H1N1)) CY025692 H1N1
GGCCCCCTCAAAGCCGAGTGCCCAGGGACTGCAGCGTAGACG
>Influenza A virus (A/Texas/UR06-0397/2007(H1N1)) CY026564 H1N1
GGCCCCCTCAAAGCCGAGTGCCCAGGGACTGCAGCGTAGACG
>Influenza A virus (A/Colorado/UR06-0287/2007(H1N1)) CY026780 H1N1
GGCCCCCTCAAAGCCGAGTGCCCAGGGACTGCAGCGTAGACG
>Influenza A virus (A/Colorado/UR06-0336/2007(H1N1)) CY026820 H1N1
GGCCCCCTCAAAGCCGAGTGCCCAGGGACTGCAGCGTAGACG
>Influenza A virus (A/Virginia/UR06-0384/2007(H1N1)) CY026916 H1N1
GGCCCCCTCAAAGCCGAGTGCCCAGGGACTGCAGCGTAGACG
>Influenza A virus (A/Alabama/UR06-0536/2007(H1N1)) CY027412 H1N1
GGCCCCCTCAAAGCCGAGTGCCCAGGGACTGCAGCGTAGACG
>Influenza A virus (A/Vermont/UR06-0051/2007(H1N1)) CY025812 H1N1
GGCCCCCTCAAAGCCGAGTGCCCAGGGACTGCAGCGTAGACG
>Influenza A virus (A/Tennessee/UR06-0239/2007(H1N1)) CY027268 H1N1
GGCCCCCTCAAAGCCGAGTGCCCAGGGACTGCAGCGTAGACG
>Influenza A virus (A/Virginia/UR06-0092/2007(H1N1)) CY027996 H1N1
GGCCCCCTCAAAGCCGAGTGCCCAGGGACTGCAGCGTAGACG
>Influenza A virus (A/Virginia/UR06-0228/2007(H1N1)) CY031133 H1N1
GGCCCCCTCAAAGCCGAGTGCCCAGGGACTGCAGCGTAGACG
>Influenza A virus (A/Virginia/UR06-0351/2007(H1N1)) CY028156 H1N1
GGCCCCCTCAAAGCCGAGTGCCCAGGGACTGCAGCGTAGACG
>Influenza A virus (A/Texas/UR06-0193/2007(H1N1)) CY025684 H1N1
GGCCCCCTCAAAGCCGAGTGCCCAGGGACTGCAGCGTAGACG
>Influenza A virus (A/Texas/UR06-0216/2007(H1N1)) CY027620 H1N1
GGCCCCCTCAAAGCCGAGTGCCCAGGGACTGCAGCGTAGACG
>Influenza A virus (A/Texas/UR06-0156/2007(H1N1)) CY036856 H1N1
GGCCCCCTCAAAGCCGAGTGCCCAGGGACTGCAGCGTAGACG
>Influenza A virus (A/Texas/UR06-0582/2007(H1N1)) CY026716 H1N1
GGCCCCCTCAAAGCCGAGTGCCCAGGGACTGCAGCGTAGACG
>Influenza A virus (A/Virginia/UR06-0244/2007(H1N1)) CY027028 H1N1
GGCCCCCTCAAAGCCGAGTGCCCAGGGACTGCAGCGTAGACG
>Influenza A virus (A/Tennessee/UR06-0294/2007(H1N1)) CY027252 H1N1
GGCCCCCTCAAAGCCGAGTGCCCAGGGACTGCAGCGTAGACG
>Influenza A virus (A/Tennessee/UR06-0388/2007(H1N1)) CY027636 H1N1
GGCCCCCTCAAAGCCGAGTGCCCAGGGACTGCAGCGTAGACG
>Influenza A virus (A/Ohio/UR06-0522/2007(H1N1)) CY028028 H1N1
GGCCCCCTCAAAGCCGAGTGCCCAGGGACTGCAGCGTAGACG
>Influenza A virus (A/Virginia/UR06-0346/2007(H1N1)) CY028412 H1N1
GGCCCCCTCAAAGCCGAGTGCCCAGGGACTGCAGCGTAGACG
>Influenza A virus (A/Virginia/UR06-0245/2007(H1N1)) CY025988 H1N1
GGCCCCCTCAAAGCCGAGTGCCCAGGGACTGCAGCGTAGACG
>Influenza A virus (A/Kentucky/UR06-0043/2007(H1N1)) CY025700 H1N1
GGCCCCCTCAAAGCCGAGTGCCCAGGGACTGCAGCGTAGACG
>Influenza A virus (A/Ohio/UR06-0100/2007(H1N1)) CY026004 H1N1
GGCCCCCTCAAAGCCGAGTGCCCAGGGACTGCAGCGTAGACG
>Influenza A virus (A/Virginia/UR06-0594/2007(H1N1)) CY027948 H1N1
GGCCCCCTCAAAGCCGAGTGCCCAGGGACTGCAGCGTAGACG
>Influenza A virus (A/Ohio/UR06-0178/2007(H1N1)) CY031149 H1N1
GGCCCCCTCAAAGCCGAGTGCCCAGGGACTGCAGCGTAGACG
>Influenza A virus (A/Colorado/UR06-0110/2007(H1N1)) CY026580 H1N1
GGCCCCCTCAAAGCCGAGTGCCCAGGGACTGCAGCGTAGACG
>Influenza A virus (A/Ohio/UR06-0443/2007(H1N1)) CY027068 H1N1
GGCCCCCTCAAAGCCGAGTGCCCAGGGACTGCAGCGTAGACG
>Influenza A virus (A/Ohio/UR06-0296/2007(H1N1)) CY030062 H1N1
GGCCCCCTCAAAGCCGAGTGCCCAGGGACTGCAGCGTAGACG
>Influenza A virus (A/Berlin/9/2006(H1N1)) EU249167 H1N1
GGCCCCCTCAAAGCCGAGTGCCCAGGGACTGCAGCGTAGACG
>Influenza A virus (A/Illinois/UR06-0415/2007(H1N1)) CY025596 H1N1
GGCCCCCTCAAAGCCGAGTGCCCAGGGACTGCAGCGTAGACG
>Influenza A virus (A/California/UR06-0302/2007(H1N1)) CY026532 H1N1
GGCCCCCTCAAAGCCGAGTGCCCAGGGACTGCAGCGTAGACG
>Influenza A virus (A/Ohio/UR06-0177/2007(H1N1)) CY027140 H1N1
GGCCCCCTCAAAGCCGAGTGCCCAGGGACTGCAGCGTAGACG
>Influenza A virus (A/California/UR06-0585/2007(H1N1)) CY027212 H1N1
GGCCCCCTCAAAGCCGAGTGCCCAGGGACTGCAGCGTAGACG
>Influenza A virus (A/Kansas/UR06-0191/2007(H1N1)) CY028140 H1N1
GGCCCCCTCAAAGCCGAGTGCCCAGGGACTGCAGCGTAGACG
>Influenza A virus (A/Ohio/UR06-0429/2007(H1N1)) CY028404 H1N1
GGCCCCCTCAAAGCCGAGTGCCCAGGGACTGCAGCGTAGACG
>Influenza A virus (A/New York/1073/2007(H1N1)) CY172704 H1N1
GGCCCCCTCAAAGCCGAGTGCCCAGGGACTGCAGCGTAGACG
>Influenza A virus (A/Ohio/UR06-0394/2007(H1N1)) CY027468 H1N1
GGCCCCCTCAAAGCCGAGTGCCCAGGGACTGCAGCGTAGACG
>Influenza A virus (A/Virginia/UR06-0361/2007(H1N1)) CY028773 H1N1
GGCCCCCTCAAAGCCGAGTGCCCAGGGACTGCAGCGTAGACG
>Influenza A virus (A/North Carolina/UR06-0099/2007(H1N1)) CY026860 H1N1
GGCCCCCTCAAAGCCGAGTGCCCAGGGACTGCAGCGTAGACG
>Influenza A virus (A/Virginia/UR06-0117/2007(H1N1)) CY027236 H1N1
GGCCCCCTCAAAGCCGAGTGCCCAGGGACTGCAGCGTAGACG
>Influenza A virus (A/Virginia/UR06-0549/2007(H1N1)) CY027708 H1N1
GGCCCCCTCAAAGCCGAGTGCCCAGGGACTGCAGCGTAGACG
>Influenza A virus (A/Virginia/UR06-0295/2007(H1N1)) CY027940 H1N1
GGCCCCCTCAAAGCCGAGTGCCCAGGGACTGCAGCGTAGACG
>Influenza A virus (A/Virginia/UR06-0254/2007(H1N1)) CY026908 H1N1
GGCCCCCTCAAAGCCGAGTGCCCAGGGACTGCAGCGTAGACG
>Influenza A virus (A/Tennessee/UR06-0262/2007(H1N1)) CY027420 H1N1
GGCCCCCTCAAAGCCGAGTGCCCAGGGACTGCAGCGTAGACG
>Influenza A virus (A/Illinois/UR06-0094/2007(H1N1)) CY027436 H1N1
GGCCCCCTCAAAGCCGAGTGCCCAGGGACTGCAGCGTAGACG
>Influenza A virus (A/Illinois/UR06-0093/2007(H1N1)) CY028068 H1N1
GGCCCCCTCAAAGCCGAGTGCCCAGGGACTGCAGCGTAGACG
>Influenza A virus (A/Illinois/UR06-0215/2007(H1N1)) CY028420 H1N1
GGCCCCCTCAAAGCCGAGTGCCCAGGGACTGCAGCGTAGACG
>Influenza A virus (A/Illinois/UR06-0131/2007(H1N1)) CY027700 H1N1
GGCCCCCTCAAAGCCGAGTGCCCAGGGACTGCAGCGTAGACG
>Influenza A virus (A/Ohio/UR06-0112/2007(H1N1)) CY027764 H1N1
GGCCCCCTCAAAGCCGAGTGCCCAGGGACTGCAGCGTAGACG
>Influenza A virus (A/Kentucky/UR06-0553/2007(H1N1)) CY025668 H1N1
GGCCCCCTCAAAGCCGAGTGCCCAGGGACTGCAGCGTAGACG
>Influenza A virus (A/Kentucky/UR06-0539/2007(H1N1)) CY025940 H1N1
GGCCCCCTCAAAGCCGAGTGCCCAGGGACTGCAGCGTAGACG
>Influenza A virus (A/Kentucky/UR06-0538/2007(H1N1)) CY026228 H1N1
GGCCCCCTCAAAGCCGAGTGCCCAGGGACTGCAGCGTAGACG
>Influenza A virus (A/Kentucky/UR06-0424/2007(H1N1)) CY027372 H1N1
GGCCCCCTCAAAGCCGAGTGCCCAGGGACTGCAGCGTAGACG
>Influenza A virus (A/Kentucky/UR06-0182/2007(H1N1)) CY028148 H1N1
GGCCCCCTCAAAGCCGAGTGCCCAGGGACTGCAGCGTAGACG
>Influenza A virus (A/Kentucky/UR06-0449/2007(H1N1)) CY027676 H1N1
GGCCCCCTCAAAGCCGAGTGCCCAGGGACTGCAGCGTAGACG
>Influenza A virus (A/Illinois/UR06-0116/2007(H1N1)) CY027276 H1N1
GGCCCCCTCAAAGCCGAGTGCCCAGGGACTGCAGCGTAGACG
>Influenza A virus (A/North Carolina/UR06-0364/2007(H1N1)) CY026996 H1N1
GGCCCCCTCAAAGCCGAGTGCCCAGGGACTGCAGCGTAGACG
>Influenza A virus (A/Vermont/UR06-0050/2007(H1N1)) CY025302 H1N1
GGCCCCCTCAAAGCCGAGTGCCCAGGGACTGCAGCGTAGACG
>Influenza A virus (A/Vermont/UR06-0573/2007(H1N1)) CY026572 H1N1
GGCCCCCTCAAAGCCGAGTGCCCAGGGACTGCAGCGTAGACG
>Influenza A virus (A/Virginia/UR06-0107/2007(H1N1)) CY031547 H1N1
GGCCCCCTCAAAGCCGAGTGCCCAGGGACTGCAGCGTAGACG
>Influenza A virus (A/Brandenburg/1/2006(H1N1)) EU249169 H1N1
GGCCCCCTCAAAGCCGAGTGCCCAGGGACTGCAGCGTAGACG
>Influenza A virus (A/Baden-Wuerttemberg/3/2006(H1N1)) EU249163 H1N1
GGCCCCCTCAAAGCCGAGTGCCCAGGGACTGCAGCGTAGACG
>Influenza A virus (A/Baden-Wuerttemberg/4/2006(H1N1)) EU249164 H1N1
GGCCCCCTCAAAGCCGAGTGCCCAGGGACTGCAGCGTAGACG
>Influenza A virus (A/Baden-Wuerttemberg/5/2006(H1N1)) EU249165 H1N1
GGCCCCCTCAAAGCCGAGTGCCCAGGGACTGCAGCGTAGACG
>Influenza A virus (A/Mississippi/UR06-0145/2007(H1N1)) CY025580 H1N1
GGCCCCCTCAAAGCCGAGTGCCCAGGGACTGCAGCGTAGACG
>Influenza A virus (A/Tennessee/UR06-0151/2007(H1N1)) CY027060 H1N1
GGCCCCCTCAAAGCCGAGTGCCCAGGGACTGCAGCGTAGACG
>Influenza A virus (A/Tennessee/UR06-0234/2007(H1N1)) CY027476 H1N1
GGCCCCCTCAAAGCCGAGTGCCCAGGGACTGCAGCGTAGACG
>Influenza A virus (A/Texas/UR06-0204/2007(H1N1)) CY027556 H1N1
GGCCCCCTCAAAGCCGAGTGCCCAGGGACTGCAGCGTAGACG
>Influenza A virus (A/Kentucky/UR06-0259/2007(H1N1)) CY027916 H1N1
GGCCCCCTCAAAGCCGAGTGCCCAGGGACTGCAGCGTAGACG
>Influenza A virus (A/Texas/UR06-0174/2007(H1N1)) CY025956 H1N1
GGCCCCCTCAAAGCCGAGTGCCCAGGGACTGCAGCGTAGACG
>Influenza A virus (A/Tennessee/UR06-0080/2007(H1N1)) CY028076 H1N1
GGCCCCCTCAAAGCCGAGTGCCCAGGGACTGCAGCGTAGACG
>Influenza A virus (A/Tennessee/UR06-0277/2007(H1N1)) CY028396 H1N1
GGCCCCCTCAAAGCCGAGTGCCCAGGGACTGCAGCGTAGACG
>Influenza A virus (A/Mississippi/UR06-0048/2007(H1N1)) CY025804 H1N1
GGCCCCCTCAAAGCCGAGTGCCCAGGGACTGCAGCGTAGACG
>Influenza A virus (A/Memphis/5/2003(H1N1)) CY019884 H1N1
GGCCCCCTCAAAGCCGAGTGCCCAGGGACTGCAGCGTAGACG
>Influenza A virus (A/Berlin/18/2005(H1N1)) EU249148 H1N1
GGCCCCCTCAAAGCCGAGTGCCCAGGGACTGCAGCGTAGACG
>Influenza A virus (A/Bremen/5/2005(H1N1)) EU249151 H1N1
GGCCCCCTCAAAGCCGAGTGCCCAGGGACTGCAGCGTAGACG
>Influenza A virus (A/Hessen/4/2005(H1N1)) EU249153 H1N1
GGCCCCCTCAAAGCCGAGTGCCCAGGGACTGCAGCGTATACG
>Influenza A virus (A/Hamburg/1/2005(H1N1)) EU249152 H1N1
GGCCCCCTCAAAGCCGAGTGCCCAGGGACTGCAGCGTATACG
>Influenza A virus (A/Thueringen/40/2005(H1N1)) EU249162 H1N1
GGCCCCCTCAAAGCCGAGTGCCCAGGGACTGCAGCGTATACG
>Influenza A virus (A/Bremen/4/2005(H1N1)) EU249150 H1N1
GGCCCCCTCAAAGCCGAGTGCCCAGGGACTGCAGCGTAGACG
>Influenza A virus (A/Niedersachsen/202/2005(H1N1)) EU249156 H1N1
GGCCCCCTCAAAGCCGAGTGCCCAGGGACTGCAGCGTAGACG
>Influenza A virus (A/Niedersachsen/217/2005(H1N1)) EU249157 H1N1
GGCCCCCTCAAAGCCGAGTGCCCAGGGACTGCAGCGTAGACG
>Influenza A virus (A/Taiwan/5524/2005(H1N1)) HQ292013 H1N1
GGCCCCCTCAAAGCCGAGTGCCCAGGGACTGCAGCGTAGACG
>Influenza A virus (A/Taiwan/5515/2005(H1N1)) HQ292014 H1N1
GGCCCCCTCAAAGCCGAGTGCCCAGGGACTGCAGCGTAGACG
>Influenza A virus (A/Niedersachsen/218/2005(H1N1)) EU249158 H1N1
GGCCCCCTCAAAGCCGAGTGCCCAGGGACTGCAGCGTAGACG
>Influenza A virus (A/Rheinland-Pfalz/58/2005(H1N1)) EU249160 H1N1
GGCCCCCTCAAAGCCGAGTGCCCAGGGACTGCAGCGTAGACG
>Influenza A virus (A/Sachsen/14/2005(H1N1)) EU249161 H1N1
GGCCCCCTCAAAGCCGAGTGCCCAGGGACTGCAGCGTAGACG
>Influenza A virus (A/Niedersachsen/191/2005(H1N1)) EU249154 H1N1
GGCCCCCTCAAAGCCGAGTGCCCAGGGACTGCAGCGTAGACG
>Influenza A virus (A/Nordrhein-Westfalen/6/2005(H1N1)) EU249159 H1N1
GGCCCCCTCAAAGCCGAGTGCCCAGGGACTGCAGCGTAGACG
>Influenza A virus (A/Niedersachsen/192/2005(H1N1)) EU249155 H1N1
GGCCCCCTCAAAGCCGAGTGCCCAGGGACTGCAGCGTAGACG
>Influenza A virus (A/Morioka/3/2005(H1N1)) AB433827 H1N1
GGCCCCCTCAAAGCCGAGTGCCCAGGGACTGCAGCGTAGACG
>Influenza A virus (A/Morioka/4/2005(H1N1)) AB433828 H1N1
GGCCCCCTCAAAGCCGAGTGCCCAGGGACTGCAGCGTAGACG
>Influenza A virus (A/Morioka/5/2005(H1N1)) AB433831 H1N1
GGCCCCCTCAAAGCCGAGTGCCCAGGGACTGCAGCGTAGACG
>Influenza A virus (A/Morioka/7/2005(H1N1)) AB433832 H1N1
GGCCCCCTCAAAGCCGAGTGCCCAGGGACTGCAGCGTAGACG
>Influenza A virus (A/Morioka/1/2005(H1N1)) AB433833 H1N1
GGCCCCCTCAAAGCCGAGTGCCCAGGGACTGCAGCGTAGACG
>Influenza A virus (A/Morioka/21/2005(H1N1)) AB433829 H1N1
GGCCCCCTCAAAGCCGAGTGCCCAGGGACTGCAGCGTAGACG
>Influenza A virus (A/Berlin/60/2005(H1N1)) EU249149 H1N1
GGCCCCCTCAAAGCCGAGTGCCCAGGGACTGCAGCGTAGACG
>Influenza A virus (A/Ohio/UR06-0411/2007(H1N1)) CY027988 H1N1
GGCCCCCTCAAAGCCGAGTGCCCAGGGACTGCAGCGTAGACG
>Influenza A virus (A/Texas/UR06-0025/2007(H1N1)) CY025366 H1N1
GGCCCCCTCAAAGCCGAGTGCCCAGGGACTGCAGCGTAGACG
>Influenza A virus (A/California/UR06-0552/2007(H1N1)) CY028468 H1N1
GGCCCCCTCAAAGCCGAGTGCCCAGGGACTGCAGCGTAGACG
>Influenza A virus (A/Virginia/UR06-0139/2007(H1N1)) CY026836 H1N1
GGCCCCCTCAAAGCCGAGTGCCCAGGGACTGCAGCGTAGACG
>Influenza A virus (A/Virginia/UR06-0164/2007(H1N1)) CY026940 H1N1
GGCCCCCTCAAAGCCGAGTGCCCAGGGACTGCAGCGTAGACG
>Influenza A virus (A/Virginia/UR06-0387/2007(H1N1)) CY028100 H1N1
GGCCCCCTCAAAGCCGAGTGCCCAGGGACTGCAGCGTAGACG
>Influenza A virus (A/Tennessee/UR06-0473/2007(H1N1)) CY027492 H1N1
GGCCCCCTCAAAGCCGAGTGCCCAGGGACTGCAGCGTAGACG
>Influenza A virus (A/Texas/UR06-0195/2007(H1N1)) CY026212 H1N1
GGCCCCCTCAAAGCCGAGTGCCCAGGGACTGCAGCGTAGACG
>Influenza A virus (A/Waikato/13/2005(H1N1)) CY013582 H1N1
GGCCCCCTCAAAGCCGAGTGCCCAGGGACTGCAGCGTAGACG
>Influenza A virus (A/South Australia/58/2005(H1N1)) CY016700 H1N1
GGCCCCCTCAAAGCCGAGTGCCCAGGGACTGCAGCGTAGACG
>Influenza A virus (A/Mississippi/UR06-0242/2007(H1N1)) CY025318 H1N1
GGCCCCCTCAAAGCCGAGTGCCCAGGGACTGCAGCGTAGACG
>Influenza A virus (A/Kentucky/UR06-0070/2007(H1N1)) CY030728 H1N1
GGCCCCCTCAAAGCCGAGTGCCCAGGGACTGCAGCGTAGACG
>Influenza A virus (A/Kentucky/UR06-0187/2007(H1N1)) CY026204 H1N1
GGCCCCCTCAAAGCCGAGTGCCCAGGGACTGCAGCGTAGACG
>Influenza A virus (A/Illinois/UR06-0032/2007(H1N1)) CY027804 H1N1
GGCCCCCTCAAAGCCGAGTGCCCAGGGACTGCAGCGTAGACG
>Influenza A virus (A/Waikato/14/2005(H1N1)) CY013598 H1N1
GGCCCCCTCAAAGCCGAGTGCCCAGGGACTGCAGCGTAGACG
>Influenza A virus (A/Illinois/UR06-0377/2007(H1N1)) CY025326 H1N1
GGCCCCCTCAAAGCCGAGTGCCCAGGGACTGCAGCGTAGACG
>Influenza A virus (A/Illinois/UR06-0456/2007(H1N1)) CY025518 H1N1
GGCCCCCTCAAAGCCGAGTGCCCAGGGACTGCAGCGTAGACG
>Influenza A virus (A/Kentucky/UR06-0328/2007(H1N1)) CY026988 H1N1
GGCCCCCTCAAAGCCGAGTGCCCAGGGACTGCAGCGTAGACG
>Influenza A virus (A/Kentucky/UR06-0401/2007(H1N1)) CY028044 H1N1
GGCCCCCTCAAAGCCGAGTGCCCAGGGACTGCAGCGTAGACG
>Influenza A virus (A/Mississippi/UR06-0142/2007(H1N1)) CY025620 H1N1
GGCCCCCTCAAAGCCGAGTGCCCAGGGACTGCAGCGTAGACG
>Influenza A virus (A/Vermont/UR06-0574/2007(H1N1)) CY025820 H1N1
GGCCCCCTCAAAGCCGAGTGCCCAGGGACTGCAGCGTAGACG
>Influenza A virus (A/California/UR06-0375/2007(H1N1)) CY026676 H1N1
GGCCCCCTCAAAGCCGAGTGCCCAGGGACTGCAGCGTAGACG
>Influenza A virus (A/Ohio/05/2006(H1N1)) EU516155 H1N1
GGCCCCCTCAAAGCCGAGTGCCCAGGGACTGCAGCGTAGACG
>Influenza A virus (A/Kentucky/UR06-0258/2007(H1N1)) CY028164 H1N1
GGCCCCCTCAAAGCCGAGTGCCCAGGGACTGCAGCGTAGACG
>Influenza A virus (A/Illinois/UR06-0333/2007(H1N1)) CY025438 H1N1
GGCCCCCTCAAAGCCGAGTGCCCAGGGACTGCAGCGTAGACG
>Influenza A virus (A/Texas/UR06-0270/2007(H1N1)) CY026404 H1N1
GGCCCCCTCAAAGCCGAGTGCCCAGGGACTGCAGCGTAGACG
>Influenza A virus (A/Idaho/11/2007(H1N1)) EU516162 H1N1
GGCCCCCTCAAAGCCGAGTGCCCAGGGACTGCAGCGTAGACG
>Influenza A virus (A/California/UR06-0393/2007(H1N1)) CY026540 H1N1
GGCCCCCTCAAAGCCGAGTGCCCAGGGACTGCAGCGTAGACG
>Influenza A virus (A/Illinois/16/2007(H1N1)) EU716565 H1N1
GGCCCCCTCAAAGCCGAGTGCCCAGGGACTGCAGCGTAGACG
>Influenza A virus (A/Illinois/UR06-0146/2007(H1N1)) CY027044 H1N1
GGCCCCCTCAAAGCCGAGTGCCCAGGGACTGCAGCGTAGACG
>Influenza A virus (A/Hawaii/21/2007(H1N1)) EU516150 H1N1
GGCCCCCTCAAAGCCGAGTGCCCAGGGACTGCAGCGTAGACG
>Influenza A virus (A/Hawaii/31/2007(H1N1)) EU516159 H1N1
GGCCCCCTCAAAGCCGAGTGCCCAGGGACTGCAGCGTAGACG
>Influenza A virus (A/California/28/2007(H1N1)) EU516160 H1N1
GGCCCCCTCAAAGCCGAGTGCCCAGGGACTGCAGCGTAGACG
>Influenza A virus (A/California/27/2007(H1N1)) EU516163 H1N1
GGCCCCCTCAAAGCCGAGTGCCCAGGGACTGCAGCGTAGACG
>Influenza A virus (A/Hawaii/31/2007(H1N1)) EU516164 H1N1
GGCCCCCTCAAAGCCGAGTGCCCAGGGACTGCAGCGTAGACG
>Influenza A virus (A/Hawaii/35/2007(H1N1)) EU716517 H1N1
GGCCCCCTCAAAGCCGAGTGCCCAGGGACTGCAGCGTAGACG
>Influenza A virus (A/Arizona/13/2007(H1N1)) EU716527 H1N1
GGCCCCCTCAAAGCCGAGTGCCCAGGGACTGCAGCGTAGACG
>Influenza A virus (A/New Jersey/20/2007(H1N1)) EU716532 H1N1
GGCCCCCTCAAAGCCGAGTGCCCAGGGACTGCAGCGTAGACG
>Influenza A virus (A/Hawaii/39/2007(H1N1)) EU716558 H1N1
GGCCCCCTCAAAGCCGAGTGCCCAGGGACTGCAGCGTAGACG
>Influenza A virus (A/Florida/13/2007(H1N1)) EU716561 H1N1
GGCCCCCTCAAAGCCGAGTGCCCAGGGACTGCAGCGTAGACG
>Influenza A virus (A/South Dakota/06/2007(H1N1)) EU716577 H1N1
GGCCCCCTCAAAGCCGAGTGCCCAGGGACTGCAGCGTAGACG
>Influenza A virus (A/New York/16/2007(H1N1)) EU716590 H1N1
GGCCCCCTCAAAGCCGAGTGCCCAGGGACTGCAGCGTAGACG
>Influenza A virus (A/Hawaii/20/2007(H1N1)) EU716594 H1N1
GGCCCCCTCAAAGCCGAGTGCCCAGGGACTGCAGCGTAGACG
>Influenza A virus (A/New Mexico/01/2008(H1N1)) EU716599 H1N1
GGCCCCCTCAAAGCCGAGTGCCCAGGGACTGCAGCGTAGACG
>Influenza A virus (A/Massachusetts/14/2007(H1N1)) EU716610 H1N1
GGCCCCCTCAAAGCCGAGTGCCCAGGGACTGCAGCGTAGACG
>Influenza A virus (A/Illinois/15/2007(H1N1)) EU716612 H1N1
GGCCCCCTCAAAGCCGAGTGCCCAGGGACTGCAGCGTAGACG
>Influenza A virus (A/Illinois/10/2007(H1N1)) EU716620 H1N1
GGCCCCCTCAAAGCCGAGTGCCCAGGGACTGCAGCGTAGACG
>Influenza A virus (A/New Jersey/16/2007(H1N1)) EU716551 H1N1
GGCCCCCTCAAAGCCGAGTGCCCAGGGACTGCAGCGTAGACG
>Influenza A virus (A/South Dakota/06/2007(H1N1)) EU716564 H1N1
GGCCCCCTCAAAGCCGAGTGCCCAGGGACTGCAGCGTAGACG
>Influenza A virus (A/New Jersey/06/2008(H1N1)) EU716613 H1N1
GGCCCCCTCAAAGCCGAGTGCCCAGGGACTGCAGCGTAGACG
>Influenza A virus (A/Texas/78/2007(H1N1)) EU716575 H1N1
GGCCCCCTCAAAGCCGAGTGCCTAGGGACTGCAGCGTAGACG
>Influenza A virus (A/Alaska/11/2007(H1N1)) EU716604 H1N1
GGCCCCCTCAAAGCCGAGTGCCCAGGGACTGCAGCGTAGACG
>Influenza A virus (A/Wisconsin/35/2007(H1N1)) EU716553 H1N1
GGCCCCCTCAAAGCCGAGTGCCCAGGGACTGCAGCGTAGACG
>Influenza A virus (A/Florida/10/2007(H1N1)) EU716562 H1N1
GGCCCCCTCAAAGCCGAGTGCCCAGGGACTGCAGCGTAGACG
>Influenza A virus (A/Florida/02/2008(H1N1)) EU716581 H1N1
GGCCCCCTCAAAGCCGAGTGCCCAGGGACTGCAGCGTAGACG
>Influenza A virus (A/Pennsylvania/05/2008(H1N1)) EU716589 H1N1
GGCCCCCTCAAAGCCGAGTGCCCAGGGACTGCAGCGTAGACG
>Influenza A virus (A/Florida/12/2007(H1N1)) EU716566 H1N1
GGCCCCCTCAAAGCCGAGTGCCCAGGGACTGCAGCGTAGACG
>Influenza A virus (A/Hawaii/18/2007(H1N1)) EU516152 H1N1
GGCCCCCTCAAAGCCGAGTGCCCAGGGACTGCAGCGTAGACG
>Influenza A virus (A/Maryland/04/2007(H1N1)) EU716622 H1N1
GGCCCCCTCAAAGCCGAGTGCCCAGGGACTGCAGCGTAGACG
>Influenza A virus (A/Illinois/17/2007(H1N1)) EU716560 H1N1
GGCCCCCTCAAAGCCGAGTGCCCAGGGACTGCAGCGTAGACG
>Influenza A virus (A/New York/01/2009(H1N1)) GQ475912 H1N1
GGCCCCCTCAAAGCCGAGTGCCCAGGGACTGCAGCGTAGACG
>Influenza A virus (A/Wisconsin/12/2008(H1N1)) GQ475667 H1N1
GGCCCCCTCAAAGCCGAGTGCCCAGGGACTGCAGCGTAGACG
>Influenza A virus (A/Maryland/04/2008(H1N1)) GQ475744 H1N1
GGCCCCCTCAAAGCCGAGTGCCCAGGGACTGCAGCGTAGACG
>Influenza A virus (A/Massachusetts/09/2008(H1N1)) GQ475821 H1N1
GGCCCCCTCAAAGCCGAGTGCCCAGGGACTGCAGCGTAGACG
>Influenza A virus (A/Massachusetts/12/2008(H1N1)) GQ475826 H1N1
GGCCCCCTCAAAGCCGAGTGCCCAGGGACTGCAGCGTAGACG
>Influenza A virus (A/Hawaii/04/2009(H1N1)) GQ475865 H1N1
GGCCCCCTCAAAGCCGAGTGCCCAGGGACTGCAGCGTAGACG
>Influenza A virus (A/Illinois/05/2009(H1N1)) GQ475889 H1N1
GGCCCCCTCAAAGCCGAGTGCCCAGGGACTGCAGCGTAGACG
>Influenza A virus (A/Hawaii/04/2009(H1N1)) GQ475918 H1N1
GGCCCCCTCAAAGCCGAGTGCCCAGGGACTGCAGCGTAGACG
>Influenza A virus (A/Rhode Island/01/2009(H1N1)) GQ475949 H1N1
GGCCCCCTCAAAGCCGAGTGCCCAGGGACTGCAGCGTAGACG
>Influenza A virus (A/New York/65/2009(H1N1)) GQ476054 H1N1
GGCCCCCTCAAAGCCGAGTGCCCAGGGACTGCAGCGTAGACG
>Influenza A virus (A/Hawaii/17/2009(H1N1)) GQ476080 H1N1
GGCCCCCTCAAAGCCGAGTGCCCAGGGACTGCAGCGTAGACG
>Influenza A virus (A/Delaware/01/2009(H1N1)) GQ476153 H1N1
GGCCCCCTCAAAGCCGAGTGCCCAGGGACTGCAGCGTAGACG
>Influenza A virus (A/Wisconsin/16/2008(H1N1)) GQ475672 H1N1
GGCCCCCTCAAAGCCGAGTGCCCAGGGACTGCAGCGTAGACG
>Influenza A virus (A/Pennsylvania/12/2008(H1N1)) GQ475729 H1N1
GGCCCCCTCAAAGCCGAGTGCCCAGGGACTGCAGCGTAGACG
>Influenza A virus (A/North Dakota/01/2008(H1N1)) GQ475807 H1N1
GGCCCCCTCAAAGCCGAGTGCCCAGGGACTGCAGCGTAGACG
>Influenza A virus (A/Indiana/07/2009(H1N1)) GQ475935 H1N1
GGCCCCCTCAAAGCCGAGTGCCCAGGGACTGCAGCGTAGACG
>Influenza A virus (A/Michigan/07/2009(H1N1)) GQ476025 H1N1
GGCCCCCTCAAAGCCGAGTGCCCAGGGACTGCAGCGTAGACG
>Influenza A virus (A/Tennessee/04/2009(H1N1)) GQ476042 H1N1
GGCCCCCTCAAAGCCGAGTGCCCAGGGACTGCAGCGTAGACG
>Influenza A virus (A/Florida/28/2008(H1N1)) GQ475773 H1N1
GGCCCCCTCAAAGCCGAGTGCCCAGGGACTGCAGCGTAGACG
>Influenza A virus (A/Nevada/02/2009(H1N1)) GQ476001 H1N1
GGCCCCCTCAAAGCCGAGTGCCCAGGGACTGCAGCGTAGACG
>Influenza A virus (A/New Mexico/01/2009(H1N1)) GQ476156 H1N1
GGCCCCCTCAAAGCCGAGTGCCCAGGGACTGCAGCGTAGACG
>Influenza A virus (A/Tennessee/01/2009(H1N1)) GQ475881 H1N1
GGCCCCCTCAAAGCCGAGTGCCCAGGGACTGCAGCGTAGACG
>Influenza A virus (A/Florida/03/2009(H1N1)) GQ476073 H1N1
GGCCCCCTCAAAGCCGAGTGCCCAGGGACTGCAGCGTAGACG
>Influenza A virus (A/Colorado/21/2007(H1N1)) EU716528 H1N1
GGCCCCCTCAAAGCCGAGTGCCCAGGGACTGCAGCGTAGACG
>Influenza A virus (A/Pennsylvania/11/2007(H1N1)) EU716579 H1N1
GGCCCCCTCAAAGCCGAGTGCCCAGGGACTGCAGCGTAGACG
>Influenza A virus (A/Pennsylvania/11/2007(H1N1)) EU716537 H1N1
GGCCCCCTCAAAGCCGAGTGCCCAGGGACTGCAGCGTAGACG
>Influenza A virus (A/Colorado/25/2007(H1N1)) EU716534 H1N1
GGCCCCCTCAAAGCCGAGTGCCCAGGGACTGCAGCGTAGACG
>Influenza A virus (A/California/39/2007(H1N1)) EU716593 H1N1
GGCCCCCTCAAAGCCGAGTGCCCAGGGACTGCAGCGTAGACG
>Influenza A virus (A/Colorado/26/2007(H1N1)) EU716615 H1N1
GGCCCCCTCAAAGCCGAGTGCCCAGGGACTGCAGCGTAGACG
>Influenza A virus (A/Illinois/13/2007(H1N1)) EU716542 H1N1
GGCCCCCTCAAAGCCGAGTGCCTAGGGACTGCAGCGTAGACG
>Influenza A virus (A/Pennsylvania/15/2007(H1N1)) EU716586 H1N1
GGCCCCCTCAAAGCCGAGTGCCCAGGGACTGCAGCGTAGACG
>Influenza A virus (A/Minnesota/34/2008(H1N1)) GQ475675 H1N1
GGCCCCCTCAAAGCCGAGTGCCCAGGGACTGCAGCGTAGACG
>Influenza A virus (A/Minnesota/33/2008(H1N1)) GQ475779 H1N1
GGCCCCCTCAAAGCCGAGTGCCCAGGGACTGCAGCGTAGACG
>Influenza A virus (A/Florida/24/2008(H1N1)) GQ475801 H1N1
GGCCCCCTCAAAGCCGAGTGCCCAGGGACTGCAGCGTAGACG
>Influenza A virus (A/Virginia/06/2009(H1N1)) GQ476010 H1N1
GGCCCCCTCAAAGCCGAGTGCCCAGGGACTGCAGCGTAGACG
>Influenza A virus (A/Indiana/08/2009(H1N1)) GQ476124 H1N1
GGCCCCCTCAAAGCCGAGTGCCCAGGGACTGCAGCGTAGACG
>Influenza A virus (A/Wisconsin/02/2009(H1N1)) GQ475875 H1N1
GGCCCCCTCAAAGCCGAGTGCCCAGGGACTGCAGCGTAGACG
>Influenza A virus (A/Wisconsin/01/2009(H1N1)) GQ475892 H1N1
GGCCCCCTCAAAGCCGAGTGCCCAGGGACTGCAGCGTAGACG
>Influenza A virus (A/Minnesota/01/2009(H1N1)) GQ475998 H1N1
GGCCCCCTCAAAGCCGAGTGCCCAGGGACTGCAGCGTAGACG
>Influenza A virus (A/Minnesota/01/2009(H1N1)) GQ476100 H1N1
GGCCCCCTCAAAGCCGAGTGCCCAGGGACTGCAGCGTAGACG
>Influenza A virus (A/North Dakota/03/2009(H1N1)) GQ476013 H1N1
GGCCCCCTCAAAGCCGAGTGCCCAGGGACTGCAGCGTAGACG
>Influenza A virus (A/North Dakota/02/2009(H1N1)) GQ476122 H1N1
GGCCCCCTCAAAGCCGAGTGCCCAGGGACTGCAGCGTAGACG
>Influenza A virus (A/Illinois/06/2009(H1N1)) GQ476062 H1N1
GGCCCCCTCAAAGCCGAGTGCCCAGGGACTGCAGCGTAGACG
>Influenza A virus (A/Florida/05/2007(H1N1)) EU716616 H1N1
GGCCCCCTCAAAGCCGAGTGCCCAGGGACTGCAGCGTAGACG
>Influenza A virus (A/Florida/21/2008(H1N1)) GQ475839 H1N1
GGCCCCCTCAAAGCCGAGTGCCCAGGGACTGCAGCGTAGACG
>Influenza A virus (A/Hawaii/41/2008(H1N1)) GQ466381 H1N1
GGCCCCCTCAAAGCCGAGTGCCCAGGGACTGCAGCGTAGACG
>Influenza A virus (A/Hawaii/55/2008(H1N1)) GQ466385 H1N1
GGCCCCCTCAAAGCCGAGTGCCCAGGGACTGCAGCGTAGACG
>Influenza A virus (A/South Carolina/06/2008(H1N1)) GQ475671 H1N1
GGCCCCCTCAAAGCCGAGTGCCCAGGGACTGCAGCGTAGACG
>Influenza A virus (A/Hawaii/38/2008(H1N1)) GQ475680 H1N1
GGCCCCCTCAAAGCCGAGTGCCCAGGGACTGCAGCGTAGACG
>Influenza A virus (A/Washington/12/2008(H1N1)) GQ475696 H1N1
GGCCCCCTCAAAGCCGAGTGCCCAGGGACTGCAGCGTAGACG
>Influenza A virus (A/Arizona/13/2008(H1N1)) GQ475699 H1N1
GGCCCCCTCAAAGCCGAGTGCCCAGGGACTGCAGCGTAGACG
>Influenza A virus (A/Wisconsin/20/2008(H1N1)) GQ475703 H1N1
GGCCCCCTCAAAGCCGAGTGCCCAGGGACTGCAGCGTAGACG
>Influenza A virus (A/Hawaii/59/2008(H1N1)) GQ475709 H1N1
GGCCCCCTCAAAGCCGAGTGCCCAGGGACTGCAGCGTAGACG
>Influenza A virus (A/Hawaii/20/2008(H1N1)) GQ475741 H1N1
GGCCCCCTCAAAGCCGAGTGCCCAGGGACTGCAGCGTAGACG
>Influenza A virus (A/Hawaii/20/2008(H1N1)) GQ475742 H1N1
GGCCCCCTCAAAGCCGAGTGCCCAGGGACTGCAGCGTAGACG
>Influenza A virus (A/Pennsylvania/09/2008(H1N1)) GQ475766 H1N1
GGCCCCCTCAAAGCCGAGTGCCCAGGGACTGCAGCGTAGACG
>Influenza A virus (A/Arizona/13/2008(H1N1)) GQ475768 H1N1
GGCCCCCTCAAAGCCGAGTGCCCAGGGACTGCAGCGTAGACG
>Influenza A virus (A/Hawaii/59/2008(H1N1)) GQ475784 H1N1
GGCCCCCTCAAAGCCGAGTGCCCAGGGACTGCAGCGTAGACG
>Influenza A virus (A/Pennsylvania/08/2008(H1N1)) GQ475798 H1N1
GGCCCCCTCAAAGCCGAGTGCCCAGGGACTGCAGCGTAGACG
>Influenza A virus (A/Pennsylvania/08/2008(H1N1)) GQ475799 H1N1
GGCCCCCTCAAAGCCGAGTGCCCAGGGACTGCAGCGTAGACG
>Influenza A virus (A/Michigan/05/2008(H1N1)) GQ475803 H1N1
GGCCCCCTCAAAGCCGAGTGCCCAGGGACTGCAGCGTAGACG
>Influenza A virus (A/South Carolina/06/2008(H1N1)) GQ475823 H1N1
GGCCCCCTCAAAGCCGAGTGCCCAGGGACTGCAGCGTAGACG
>Influenza A virus (A/Hawaii/20/2008(H1N1)) GQ475842 H1N1
GGCCCCCTCAAAGCCGAGTGCCCAGGGACTGCAGCGTAGACG
>Influenza A virus (A/Hawaii/38/2008(H1N1)) GQ475843 H1N1
GGCCCCCTCAAAGCCGAGTGCCCAGGGACTGCAGCGTAGACG
>Influenza A virus (A/Hawaii/03/2009(H1N1)) GQ475915 H1N1
GGCCCCCTCAAAGCCGAGTGCCCAGGGACTGCAGCGTAGACG
>Influenza A virus (A/Indiana/11/2009(H1N1)) GQ475983 H1N1
GGCCCCCTCAAAGCCGAGTGCCCAGGGACTGCAGCGTAGACG
>Influenza A virus (A/Hawaii/03/2009(H1N1)) GQ476030 H1N1
GGCCCCCTCAAAGCCGAGTGCCCAGGGACTGCAGCGTAGACG
>Influenza A virus (A/Hawaii/01/2009(H1N1)) GQ476097 H1N1
GGCCCCCTCAAAGCCGAGTGCCCAGGGACTGCAGCGTAGACG
>Influenza A virus (A/Oregon/01/2009(H1N1)) GQ476133 H1N1
GGCCCCCTCAAAGCCGAGTGCCCAGGGACTGCAGCGTAGACG
>Influenza A virus (A/Michigan/01/2009(H1N1)) GQ476135 H1N1
GGCCCCCTCAAAGCCGAGTGCCCAGGGACTGCAGCGTAGACG
>Influenza A virus (A/Pennsylvania/09/2008(H1N1)) GQ896369 H1N1
GGCCCCCTCAAAGCCGAGTGCCCAGGGACTGCAGCGTAGACG
>Influenza A virus (A/Pennsylvania/08/2008(H1N1)) GQ896373 H1N1
GGCCCCCTCAAAGCCGAGTGCCCAGGGACTGCAGCGTAGACG
>Influenza A virus (A/Pennsylvania/08/2008(H1N1)) GQ896374 H1N1
GGCCCCCTCAAAGCCGAGTGCCCAGGGACTGCAGCGTAGACG
>Influenza A virus (A/Florida/19/2008(H1N1)) GQ475644 H1N1
GGCCCCCTCAAAGCCGAGTGCCCAGGGACTGCAGCGTAGACG
>Influenza A virus (A/Florida/19/2008(H1N1)) GQ475740 H1N1
GGCCCCCTCAAAGCCGAGTGCCCAGGGACTGCAGCGTAGACG
>Influenza A virus (A/Florida/18/2008(H1N1)) GQ475769 H1N1
GGCCCCCTCAAAGCCGAGTGCCCAGGGACTGCAGCGTAGACG
>Influenza A virus (A/Pennsylvania/15/2008(H1N1)) GQ475649 H1N1
GGCCCCCTCAAAGCCGAGTGCCCAGGGACTGCAGCGTAGACG
>Influenza A virus (A/Ohio/04/2009(H1N1)) GQ475932 H1N1
GGCCCCCTCAAAGCCGAGTGCCCAGGGACTGCAGCGTAGACG
>Influenza A virus (A/Michigan/10/2008(H1N1)) GQ475654 H1N1
GGCCCCCTCAAAGCCGAGTGCCCAGGGACTGCAGCGTAGACG
>Influenza A virus (A/Michigan/06/2008(H1N1)) GQ475845 H1N1
GGCCCCCTCAAAGCCGAGTGCCCAGGGACTGCAGCGTAGACG
>Influenza A virus (A/Tennessee/11/2008(H1N1)) GQ475747 H1N1
GGCCCCCTCAAAGCCGAGTGCCCAGGGACTGCAGCGTAGACG
>Influenza A virus (A/Texas/15/2008(H1N1)) GQ475800 H1N1
GGCCCCCTCAAAGCCGAGTGCCCAGGGACTGCAGCGTAGACG
>Influenza A virus (A/Texas/16/2008(H1N1)) GQ475836 H1N1
GGCCCCCTCAAAGCCGAGTGCCCAGGGACTGCAGCGTAGACG
>Influenza A virus (A/Kentucky/01/2009(H1N1)) GQ475906 H1N1
GGCCCCCTCAAAGCCGAGTGCCCAGGGACTGCAGCGTAGACG
>Influenza A virus (A/Idaho/23/2008(H1N1)) GQ475743 H1N1
GGCCCCCTCAAAGCCGAGTGCCCAGGGACTGCAGCGTAGACG
>Influenza A virus (A/Wisconsin/06/2009(H1N1)) GQ475973 H1N1
GGCCCCCTCAAAGCCGAGTGCCCAGGGACTGCAGCGTAGACG
>Influenza A virus (A/Utah/12/2009(H1N1)) GQ896362 H1N1
GGCCCCCTCAAAGCCGAGTGCCCAGGGACTGCAGCGTAGACG
>Influenza A virus (A/Utah/12/2009(H1N1)) GQ896372 H1N1
GGCCCCCTCAAAGCCGAGTGCCCAGGGACTGCAGCGTAGACG
>Influenza A virus (A/Wisconsin/14/2009(H1N1)) GQ896368 H1N1
GGCCCCCTCAAAGCCGAGTGCCCAGGGACTGCAGCGTAGACG
>Influenza A virus (A/Wisconsin/14/2009(H1N1)) GQ896378 H1N1
GGCCCCCTCAAAGCCGAGTGCCCAGGGACTGCAGCGTAGACG
>Influenza A virus (A/Illinois/15/2008(H1N1)) GQ466388 H1N1
GGCCCCCTCAAAGCCGAGTGCCCAGGGACTGCAGCGTAGACG
>Influenza A virus (A/Delaware/01/2008(H1N1)) GQ475668 H1N1
GGCCCCCTCAAAGCCGAGTGCCCAGGGACTGCAGCGTAGACG
>Influenza A virus (A/Illinois/16/2008(H1N1)) GQ475802 H1N1
GGCCCCCTCAAAGCCGAGTGCCCAGGGACTGCAGCGTAGACG
>Influenza A virus (A/Illinois/17/2008(H1N1)) GQ475820 H1N1
GGCCCCCTCAAAGCCGAGTGCCCAGGGACTGCAGCGTAGACG
>Influenza A virus (A/New Jersey/32/2008(H1N1)) GQ475657 H1N1
GGCCCCCTCAAAGCCGAGTGCCCAGGGACTGCAGCGTAGACG
>Influenza A virus (A/Massachusetts/08/2008(H1N1)) GQ475746 H1N1
GGCCCCCTCAAAGCCGAGTGCCCAGGGACTGCAGCGTAGACG
>Influenza A virus (A/Massachusetts/08/2008(H1N1)) GQ475844 H1N1
GGCCCCCTCAAAGCCGAGTGCCCAGGGACTGCAGCGTAGACG
>Influenza A virus (A/New Jersey/23/2008(H1N1)) GQ475670 H1N1
GGCCCCCTCAAAGCCGAGTGCCCAGGGACTGCAGCGTAGACG
>Influenza A virus (A/New Jersey/31/2008(H1N1)) GQ475682 H1N1
GGCCCCCTCAAAGCCGAGTGCCCAGGGACTGCAGCGTAGACG
>Influenza A virus (A/New Jersey/30/2008(H1N1)) GQ475759 H1N1
GGCCCCCTCAAAGCCGAGTGCCCAGGGACTGCAGCGTAGACG
>Influenza A virus (A/New Jersey/20/2008(H1N1)) GQ475806 H1N1
GGCCCCCTCAAAGCCGAGTGCCCAGGGACTGCAGCGTAGACG
>Influenza A virus (A/Washington/03/2009(H1N1)) GQ475946 H1N1
GGCCCCCTCAAAGCCGAGTGCCCAGGGACTGCAGCGTAGACG
>Influenza A virus (A/Montana/01/2009(H1N1)) GQ475963 H1N1
GGCCCCCTCAAAGCCGAGTGCCCAGGGACTGCAGCGTAGACG
>Influenza A virus (A/New York/56/2009(H1N1)) GQ476110 H1N1
GGCCCCCTCAAAGCCGAGTGCCCAGGGACTGCAGCGTAGACG
>Influenza A virus (A/Vermont/01/2009(H1N1)) GQ476144 H1N1
GGCCCCCTCAAAGCCGAGTGCCCAGGGACTGCAGCGTAGACG
>Influenza A virus (A/West Virginia/03/2009(H1N1)) GQ476016 H1N1
GGCCCCCTCAAAGCCGAGTGCCCAGGGACTGCAGCGTAGACG
>Influenza A virus (A/Tennessee/02/2009(H1N1)) GQ476086 H1N1
GGCCCCCTCAAAGCCGAGTGCCCAGGGACTGCAGCGTAGACG
>Influenza A virus (A/Vermont/03/2008(H1N1)) GQ466378 H1N1
GGCCCCCTCAAAGCCGAGTGCCCAGGGACTGCAGCGTAGACG
>Influenza A virus (A/Massachusetts/04/2009(H1N1)) GQ476051 H1N1
GGCCCCCTCAAAGCCGAGTGCCCAGGGACTGCAGCGTAGACG
>Influenza A virus (A/Maryland/05/2008(H1N1)) GQ475745 H1N1
GGCCCCCTCAAAGCCGAGTGCCCAGGGACTGCAGCGTAGACG
>Influenza A virus (A/South Dakota/06/2007(H1N1)) GQ475615 H1N1
GGCCCCCTCAAAGCCGAGTGCCCAGGGACTGCAGCGTAGACG
>Influenza A virus (A/Colorado/33/2007(H1N1)) EU716614 H1N1
GGCCCCCTCAAAGCCGAGTGCCCAGGGACTGCAGCGTAGACG
>Influenza A virus (A/Washington/28/2007(H1N1)) EU516151 H1N1
GGCCCCCTCAAAGCCGAGTGCCTAGGGACTGCAGCGTAGACG
>Influenza A virus (A/Washington/34/2007(H1N1)) EU716550 H1N1
GGCCCCCTCAAAGCCGAGTGCCTAGGGACTGCAGCGTAGACG
>Influenza A virus (A/New York/1124/2008(H1N1)) CY173064 H1N1
GGCCCCCTCAAAGCCGAGTGCCTAGGGACTGCAGCGTAGACG
>Influenza A virus (A/Washington/33/2007(H1N1)) EU716591 H1N1
GGCCCCCTCAAAGCCGAGTGCCCAGGGACTGCAGCGTAGACG
>Influenza A virus (A/Washington/28/2007(H1N1)) EU716552 H1N1
GGCCCCCTCAAAGCCGAGTGCCTAGGGACTGCAGCGTAGACG
>Influenza A virus (A/Colorado/17/2008(H1N1)) GQ475651 H1N1
GGCCCCCTCAAAGCCGAGTGCCCAGGGACTGCAGCGTAGACG
>Influenza A virus (A/Colorado/17/2008(H1N1)) GQ475782 H1N1
GGCCCCCTCAAAGCCGAGTGCCCAGGGACTGCAGCGTAGACG
>Influenza A virus (A/Ohio/03/2009(H1N1)) GQ476119 H1N1
GGCCCCCTCAAAGCCGAGTGCCCAGGGACTGCAGCGTAGACG
>Influenza A virus (A/Wisconsin/04/2009(H1N1)) GQ475854 H1N1
GGCCCCCTCAAAGCCGAGTGCCCAGGGACTGCAGCGTAGACG
>Influenza A virus (A/Nevada/01/2009(H1N1)) GQ475860 H1N1
GGCCCCCTCAAAGCCGAGTGCCCAGGGACTGCAGCGTAGACG
>Influenza A virus (A/North Carolina/04/2009(H1N1)) GQ475867 H1N1
GGCCCCCTCAAAGCCGAGTGCCCAGGGACTGCAGCGTAGACG
>Influenza A virus (A/California/02/2009(H1N1)) GQ475955 H1N1
GGCCCCCTCAAAGCCGAGTGCCCAGGGACTGCAGCGTAGACG
>Influenza A virus (A/Pennsylvania/01/2009(H1N1)) GQ476092 H1N1
GGCCCCCTCAAAGCCGAGTGCCCAGGGACTGCAGCGTAGACG
>Influenza A virus (A/Wisconsin/17/2008(H1N1)) GQ475700 H1N1
GGCCCCCTCAAAGCCGAGTGCCCAGGGACTGCAGCGTAGACG
>Influenza A virus (A/Maryland/07/2008(H1N1)) GQ475732 H1N1
GGCCCCCTCAAAGCCGAGTGCCCAGGGACTGCAGCGTAGACG
>Influenza A virus (A/Hawaii/58/2008(H1N1)) GQ475756 H1N1
GGCCCCCTCAAAGCCGAGTGCCCAGGGACTGCAGCGTAGACG
>Influenza A virus (A/Oregon/02/2009(H1N1)) GQ475978 H1N1
GGCCCCCTCAAAGCCGAGTGCCCAGGGACTGCAGCGTAGACG
>Influenza A virus (A/South Dakota/01/2009(H1N1)) GQ475857 H1N1
GGCCCCCTCAAAGCCGAGTGCCCAGGGACTGCAGCGTAGACG
>Influenza A virus (A/California/03/2009(H1N1)) GQ475921 H1N1
GGCCCCCTCAAAGCCGAGTGCCCAGGGACTGCAGCGTAGACG
>Influenza A virus (A/New York/64/2009(H1N1)) GQ476150 H1N1
GGCCCCCTCAAAGCCGAGTGCCCAGGGACTGCAGCGTAGACG
>Influenza A virus (A/Montana/03/2009(H1N1)) GQ475941 H1N1
GGCCCCCTCAAAGCCGAGTGCCCAGGGACTGCAGCGTAGACG
>Influenza A virus (A/Iowa/01/2009(H1N1)) GQ896359 H1N1
GGCCCCCTCAAAGCCGAGTGCCCAGGGACTGCAGCGTAGACG
>Influenza A virus (A/Shanghai/LWS1/2009(H1N1)) GQ850598 H1N1
GGCCCCCTCAAAGCCGAGTGCCCAGGGACTGCAGCGTAGACG
>Influenza A virus (A/New York/62/2009(H1N1)) GQ475878 H1N1
GGCCCCCTCAAAGCCGAGTGCCCAGGGACTGCAGCGTAGACG
>Influenza A virus (A/Ohio/01/2009(H1N1)) GQ475851 H1N1
GGCCCCCTCAAAGCCGAGTGCCCAGGGACTGCAGCGTAGACG
>Influenza A virus (A/Ohio/06/2009(H1N1)) GQ475966 H1N1
GGCCCCCTCAAAGCCGAGTGCCCAGGGACTGCAGCGTAGACG
>Influenza A virus (A/New York/63/2009(H1N1)) GQ475970 H1N1
GGCCCCCTCAAAGCCGAGTGCCCAGGGACTGCAGCGTAGACG
>Influenza A virus (A/Washington/01/2009(H1N1)) GQ475967 H1N1
GGCCCCCTCAAAGCCGAGTGCCCAGGGACTGCAGCGTAGACG
>Influenza A virus (A/Hawaii/46/2008(H1N1)) GQ466358 H1N1
GGCCCCCTCAAAGCCGAGTGCCCAGGGACTGCAGCGTAGACG
>Influenza A virus (A/Hawaii/42/2008(H1N1)) GQ466369 H1N1
GGCCCCCTCAAAGCCGAGTGCCCAGGGACTGCAGCGTAGACG
>Influenza A virus (A/Alaska/05/2008(H1N1)) GQ475819 H1N1
GGCCCCCTCAAAGCCGAGTGCCCAGGGACTGCAGCGTAGACG
>Influenza A virus (A/California/01/2009(H1N1)) GQ475895 H1N1
GGCCCCCTCAAAGCCGAGTGCCCAGGGACTGCAGCGTAGACG
>Influenza A virus (A/Alaska/01/2009(H1N1)) GQ476141 H1N1
GGCCCCCTCAAAGCCGAGTGCCCAGGGACTGCAGCGTAGACG
>Influenza A virus (A/Hawaii/21/2008(H1N1)) GQ475669 H1N1
GGCCCCCTCAAAGCCGAGTGCCCAGGGACTGCAGCGTAGACG
>Influenza A virus (A/Hawaii/21/2008(H1N1)) GQ475797 H1N1
GGCCCCCTCAAAGCCGAGTGCCCAGGGACTGCAGCGTAGACG
>Influenza A virus (A/South Dakota/02/2009(H1N1)) GQ475903 H1N1
GGCCCCCTCAAAGCCGAGTGCCCAGGGACTGCAGCGTAGACG
>Influenza A virus (A/Pennsylvania/04/2009(H1N1)) GQ476067 H1N1
GGCCCCCTCAAAGCCGAGTGCCCAGGGACTGCAGCGTAGACG
>Influenza A virus (A/Montana/02/2009(H1N1)) GQ476130 H1N1
GGCCCCCTCAAAGCCGAGTGCCCAGGGACTGCAGCGTAGACG
>Influenza A virus (A/Pennsylvania/01/2008(H1N1)) EU716549 H1N1
GGCCCCCTCAAAGCCGAGTGCCCAGGGACTGCAGCGTAGACG
>Influenza A virus (A/Nebraska/07/2008(H1N1)) GQ475721 H1N1
GGCCCCCTCAAAGCCGAGTGCCCAGGGACTGCAGCGTAGACG
>Influenza A virus (A/Washington/27/2007(H1N1)) EU516153 H1N1
GGCCCCCTCAAAGCCGAGTGCCCAGGGACTGCAGCGTAGACG
>Influenza A virus (A/New Mexico/07/2007(H1N1)) EU716546 H1N1
GGCCCCCTCAAAGCCGAGTGCCCAGGGACTGCAGCGTAGACG
>Influenza A virus (A/Illinois/11/2007(H1N1)) EU716545 H1N1
GGCCCCCTCAAAGCCGAGTGCCCAGGGACTGCAGCGTAGACG
>Influenza A virus (A/New Jersey/02/2008(H1N1)) EU716617 H1N1
GGCCCCCTCAAAGCCGAGTGCCCAGGGACTGCAGCGTAGACG
>Influenza A virus (A/Washington/41/2007(H1N1)) EU716541 H1N1
GGCCCCCTCAAAGCCGAGTGCCCAGGGACTGCAGCGTAGACG
>Influenza A virus (A/Texas/23/2008(H1N1)) GQ466363 H1N1
GGCCCCCTCAAAGCCGAGTGCCCAGGGACTGCAGCGTAGACG
>Influenza A virus (A/Texas/27/2008(H1N1)) GQ466366 H1N1
GGCCCCCTCAAAGCCGAGTGCCCAGGGACTGCAGCGTAGACG
>Influenza A virus (A/Virginia/03/2008(H1N1)) GQ475722 H1N1
GGCCCCCTCAAAGCCGAGTGCCCAGGGACTGCAGCGTAGACG
>Influenza A virus (A/Texas/29/2008(H1N1)) GQ475770 H1N1
GGCCCCCTCAAAGCCGAGTGCCCAGGGACTGCAGCGTAGACG
>Influenza A virus (A/New Mexico/02/2009(H1N1)) GQ475848 H1N1
GGCCCCCTCAAAGCCGAGTGCCCAGGGACTGCAGCGTAGACG
>Influenza A virus (A/Kansas/01/2009(H1N1)) GQ475909 H1N1
GGCCCCCTCAAAGCCGAGTGCCCAGGGACTGCAGCGTAGACG
>Influenza A virus (A/Texas/01/2009(H1N1)) GQ475924 H1N1
GGCCCCCTCAAAGCCGAGTGCCCAGGGACTGCAGCGTAGACG
>Influenza A virus (A/Nebraska/01/2009(H1N1)) GQ475995 H1N1
GGCCCCCTCAAAGCCGAGTGCCCAGGGACTGCAGCGTAGACG
>Influenza A virus (A/Alaska/02/2009(H1N1)) GQ476019 H1N1
GGCCCCCTCAAAGCCGAGTGCCCAGGGACTGCAGCGTAGACG
>Influenza A virus (A/Arkansas/01/2009(H1N1)) GQ476048 H1N1
GGCCCCCTCAAAGCCGAGTGCCCAGGGACTGCAGCGTAGACG
>Influenza A virus (A/Alaska/03/2009(H1N1)) GQ476057 H1N1
GGCCCCCTCAAAGCCGAGTGCCCAGGGACTGCAGCGTAGACG
>Influenza A virus (A/Indiana/04/2009(H1N1)) GQ476107 H1N1
GGCCCCCTCAAAGCCGAGTGCCCAGGGACTGCAGCGTAGACG
>Influenza A virus (A/Wisconsin/13/2009(H1N1)) GQ476113 H1N1
GGCCCCCTCAAAGCCGAGTGCCCAGGGACTGCAGCGTAGACG
>Influenza A virus (A/Wisconsin/13/2009(H1N1)) GQ476116 H1N1
GGCCCCCTCAAAGCCGAGTGCCCAGGGACTGCAGCGTAGACG
>Influenza A virus (A/Texas/23/2008(H1N1)) GQ475685 H1N1
GGCCCCCTCAAAGCCGAGTGCCCAGGGACTGCAGCGTAGACG
>Influenza A virus (A/Wisconsin/13/2009(H1N1)) GQ896365 H1N1
GGCCCCCTCAAAGCCGAGTGCCCAGGGACTGCAGCGTAGACG
>Influenza A virus (A/Virginia/07/2008(H1N1)) GQ475726 H1N1
GGCCCCCTCAAAGCCGAGTGCCCAGGGACTGCAGCGTAGACG
>Influenza A virus (A/Nebraska/06/2009(H1N1)) GQ475887 H1N1
GGCCCCCTCAAAGCCGAGTGCCCAGGGACTGCAGCGTAGACG
>Influenza A virus (A/North Dakota/01/2009(H1N1)) GQ475975 H1N1
GGCCCCCTCAAAGCCGAGTGCCCAGGGACTGCAGCGTAGACG
>Influenza A virus (A/Colorado/02/2009(H1N1)) GQ476004 H1N1
GGCCCCCTCAAAGCCGAGTGCCCAGGGACTGCAGCGTAGACG
>Influenza A virus (A/Nebraska/05/2009(H1N1)) GQ476089 H1N1
GGCCCCCTCAAAGCCGAGTGCCCAGGGACTGCAGCGTAGACG
>Influenza A virus (A/Pennsylvania/11/2009(H1N1)) GQ475992 H1N1
GGCCCCCTCAAAGCCGAGTGCCCAGGGACTGCAGCGTAGACG
>Influenza A virus (A/Pennsylvania/11/2009(H1N1)) GQ476059 H1N1
GGCCCCCTCAAAGCCGAGTGCCCAGGGACTGCAGCGTAGACG
>Influenza A virus (A/Texas/17/2008(H1N1)) GQ475739 H1N1
GGCCCCCTCAAAGCCGAGTGCCCAGGGACTGCAGCGTAGACG
>Influenza A virus (A/New York/66/2009(H1N1)) GQ475986 H1N1
GGCCCCCTCAAAGCCGAGTGCCCAGGGACTGCAGCGTAGACG
>Influenza A virus (A/Texas/32/2008(H1N1)) GQ475776 H1N1
GGCCCCCTCAAAGCCGAGTGCCCAGGGACTGCAGCGTAGACG
>Influenza A virus (A/Hawaii/13/2009(H1N1)) GQ476036 H1N1
GGCCCCCTCAAAGCCGAGTGCCCAGGGACTGCAGCGTAGACG
>Influenza A virus (A/North Carolina/01/2009(H1N1)) GQ476045 H1N1
GGCCCCCTCAAAGCCGAGTGCCCAGGGACTGCAGCGTAGACG
>Influenza A virus (A/Indiana/01/2009(H1N1)) GQ476039 H1N1
GGCCCCCTCAAAGCCGAGTGCCCAGGGACTGCAGCGTAGACG
>Influenza A virus (A/Indiana/03/2009(H1N1)) GQ476138 H1N1
GGCCCCCTCAAAGCCGAGTGCCCAGGGACTGCAGCGTAGACG
>Influenza A virus (A/California/26/2009(H1N1)) GQ475938 H1N1
GGCCCCCTCAAAGCCGAGTGCCCAGGGACTGCAGCGTAGACG
>Influenza A virus (A/California/26/2009(H1N1)) GQ476065 H1N1
GGCCCCCTCAAAGCCGAGTGCCCAGGGACTGCAGCGTAGACG
>Influenza A virus (A/Arizona/10/2009(H1N1)) GQ475989 H1N1
GGCCCCCTCAAAGCCGAGTGCCCAGGGACTGCAGCGTAGACG
>Influenza A virus (A/Arizona/10/2009(H1N1)) GQ476022 H1N1
GGCCCCCTCAAAGCCGAGTGCCCAGGGACTGCAGCGTAGACG
>Influenza A virus (A/Arkansas/02/2009(H1N1)) GQ476083 H1N1
GGCCCCCTCAAAGCCGAGTGCCCAGGGACTGCAGCGTAGACG
>Influenza A virus (A/Texas/18/2008(H1N1)) GQ475767 H1N1
GGCCCCCTCAAAGCCGAGTGCCCAGGGACTGCAGCGTAGACG
>Influenza A virus (A/Wyoming/01/2009(H1N1)) GQ476007 H1N1
GGCCCCCTCAAAGCCGAGTGCCCAGGGACTGCAGCGTAGACG
>Influenza A virus (A/Florida/02/2009(H1N1)) GQ476070 H1N1
GGCCCCCTCAAAGCCGAGTGCCCAGGGACTGCAGCGTAGACG
>Influenza A virus (A/Texas/38/2009(H1N1)) GQ476033 H1N1
GGCCCCCTCAAAGCCGAGTGCCCAGGGACTGCAGCGTAGACG
>Influenza A virus (A/Colorado/08/2008(H1N1)) GQ475706 H1N1
GGCCCCCTCAAAGCCGAGTGCCCAGGGACTGCAGCGTAGACG
>Influenza A virus (A/Pennsylvania/10/2007(H1N1)) EU516154 H1N1
GGCCCCCTCAAAGCCGAGTGCCCAGGGACTGCAGCGTAGACG
>Influenza A virus (A/Washington/08/2008(H1N1)) GQ475748 H1N1
GGCCCCCTCAAAGCCGAGTGCCCAGGGACTGCAGCGTAGACG
>Influenza A virus (A/Texas/41/2007(H1N1)) EU516157 H1N1
GGCCCCCTCAAAGCCGAGTGCCCAGGGACTGCAGCGTAGACG
>Influenza A virus (A/North Carolina/07/2008(H1N1)) GQ466373 H1N1
GGCCCCCTCAAAGCCGAGTGCCCAGGGACTGCAGCGTAGACG
>Influenza A virus (A/Kentucky/03/2009(H1N1)) GQ475952 H1N1
GGCCCCCTCAAAGCCGAGTGCCCAGGGACTGCAGCGTAGACG
>Influenza A virus (A/Minnesota/27/2008(H1N1)) GQ475822 H1N1
GGCCCCCTCAAAGCCGAGTGCCCAGGGACTGCAGCGTAGACG
>Influenza A virus (A/Maryland/03/2009(H1N1)) GQ475958 H1N1
GGCCCCCTCAAAGCCGAGTGCCCAGGGACTGCAGCGTAGACG
>Influenza A virus (A/Florida/07/2009(H1N1)) GQ476127 H1N1
GGCCCCCTCAAAGCCGAGTGCCCAGGGACTGCAGCGTAGACG
>Influenza A virus (A/Michigan/31/2009(H1N1)) KC782271 H1N1
GGCCCCCTCAAAGCCGAGTGCCCAGGGACTGCAGCGTAGACG
>Influenza A virus (A/New York/1159/2009(H1N1)) CY173312 H1N1
GGCCCCCTCAAAGCCGAGTGCCCAGGGACTGCAGCGTAGACG
>Influenza A virus (A/New York/1162/2009(H1N1)) CY173336 H1N1
GGCCCCCTCAAAGCCGAGTGCCCAGGGACTGCAGCGTAGACG
>Influenza A virus (A/New York/1177/2009(H1N1)) CY173440 H1N1
GGCCCCCTCAAAGCCGAGTGCCCAGGGACTGCAGCGTAGACG
>Influenza A virus (A/Tianjin/15/2009(H1N1)) HQ533867 H1N1
GGCCCCCTCAAAGCCGAGTGCCCAGGGACTGCAGCGTAGACG
>Influenza A virus (A/Florida/15/2007(H1N1)) EU716618 H1N1
GGCCCCCTCAAAGCCGAGTGCCCAGGGACTGCAGCGTAGACG
>Influenza A virus (A/Kentucky/08/2009(H1N1)) GQ475872 H1N1
GGCCCCCTCAAAGCCGAGTGCCCAGGGACTGCAGCGTAGACG
>Influenza A virus (A/Kentucky/08/2009(H1N1)) GQ475929 H1N1
GGCCCCCTCAAAGCCGAGTGCCCAGGGACTGCAGCGTAGACG
>Influenza A virus (A/Minnesota/04/2009(H1N1)) GQ476147 H1N1
GGCCCCCTCAAAGCCGAGTGCCCAGGGACTGCAGCGTAGACG
>Influenza A virus (A/West Virginia/02/2009(H1N1)) GQ475884 H1N1
GGCCCCCTCAAAGCCGAGTGCCCAGGGACTGCAGCGTAGACG
>Influenza A virus (A/Wellington/11/2005(H1N1)) CY014008 H1N1
GGCCCCCTCAAAGCCGAGTGCCCAGGGACTGCAGCGTAGACG
>Influenza A virus (A/Managua/4924.01/2008(H1N1)) CY040275 H1N1
GGCCCCCTCAAAGCCGAGTGCCCAGGGACTGCAGCGTAGACG
>Influenza A virus (A/Waikato/4/2005(H1N1)) CY017316 H1N1
GGCCCCCTCAAAGCCGAGTGCCCAGGGACTGCAGCGTAGACG
>Influenza A virus (A/Waikato/17/2005(H1N1)) CY019998 H1N1
GGCCCCCTCAAAGCCGAGTGCCCAGGGACTGCAGCGTAGACG
>Influenza A virus (A/New York/8/2006(H1N1)) CY017372 H1N1
GGCCCCCTCAAAGCCGAGTGCCCAGGGACTGCAGCGTAGACG
>Influenza A virus (A/Western Australia/77/2005(H1N1)) CY020158 H1N1
GGCCCCCTCAAAGCCGAGTGCCCAGGGACTGCAGCGTAGACG
>Influenza A virus (A/Michigan/UR06-0015/2006(H1N1)) CY025222 H1N1
GGCCCCCTCAAAGCCGAGTGCCCAGGGACTGCAGCGTAGACG
>Influenza A virus (A/Tennessee/UR06-0124/2007(H1N1)) CY027244 H1N1
GGCCCCCTCAAAGCCGAGTGCCCAGGGACTGCAGCGTAGACG
>Influenza A virus (A/Kentucky/UR06-0042/2007(H1N1)) CY025494 H1N1
GGCCCCCTCAAAGCCGAGTGCCCAGGGACTGCAGCGTAGACG
>Influenza A virus (A/Florida/UR06-0383/2007(H1N1)) CY025780 H1N1
GGCCCCCTCAAAGCCGAGTGCCCAGGGACTGCAGCGTAGACG
>Influenza A virus (A/Kansas/UR06-0084/2007(H1N1)) CY028012 H1N1
GGCCCCCTCAAAGCCGAGTGCCCAGGGACTGCAGCGTAGACG
>Influenza A virus (A/Virginia/UR06-0267/2007(H1N1)) CY026932 H1N1
GGCCCCCTCAAAGCCGAGTGCCCAGGGACTGCAGCGTAGACG
>Influenza A virus (A/Florida/UR06-0578/2007(H1N1)) CY027628 H1N1
GGCCCCCTCAAAGCCGAGTGCCCAGGGACTGCAGCGTAGACG
>Influenza A virus (A/Kentucky/UR06-0181/2007(H1N1)) CY028356 H1N1
GGCCCCCTCAAAGCCGAGTGCCCAGGGACTGCAGCGTAGACG
>Influenza A virus (A/Kentucky/UR06-0369/2007(H1N1)) CY037664 H1N1
GGCCCCCTCAAAGCCGAGTGCCCAGGGACTGCAGCGTAGACG
>Influenza A virus (A/Virginia/UR06-0297/2007(H1N1)) CY027644 H1N1
GGCCCCCTCAAAGCCGAGTGCCCAGGGACTGCAGCGTAGACG
>Influenza A virus (A/Vermont/UR06-0576/2007(H1N1)) CY025470 H1N1
GGCCCCCTCAAAGCCGAGTGCCCAGGGACTGCAGCGTAGACG
>Influenza A virus (A/Florida/UR06-0447/2007(H1N1)) CY027612 H1N1
GGCCCCCTCAAAGCCGAGTGCCCAGGGACTGCAGCGTAGACG
>Influenza A virus (A/Vermont/UR06-0330/2007(H1N1)) CY037456 H1N1
GGCCCCCTCAAAGCCGAGTGCCCAGGGACTGCAGCGTAGACG
>Influenza A virus (A/Texas/UR06-0342/2007(H1N1)) CY027324 H1N1
GGCCCCCTCAAAGCCGAGTGCCCAGGGACTGCAGCGTAGACG
>Influenza A virus (A/Texas/UR06-0203/2007(H1N1)) CY025398 H1N1
GGCCCCCTCAAAGCCGAGTGCCCAGGGACTGCAGCGTAGACG
>Influenza A virus (A/Texas/UR06-0563/2007(H1N1)) CY025548 H1N1
GGCCCCCTCAAAGCCGAGTGCCCAGGGACTGCAGCGTAGACG
>Influenza A virus (A/Ohio/UR06-0353/2007(H1N1)) CY028124 H1N1
GGCCCCCTCAAAGCCGAGTGCCCAGGGACTGCAGCGTAGACG
>Influenza A virus (A/Oklahoma/UR06-0241/2007(H1N1)) CY027964 H1N1
GGCCCCCTCAAAGCCGAGTGCCCAGGGACTGCAGCGTAGACG
>Influenza A virus (A/Kansas/UR06-0299/2007(H1N1)) CY028765 H1N1
GGCCCCCTCAAAGCCGAGTGCCCAGGGACTGCAGCGTAGACG
>Influenza A virus (A/Oregon/UR06-0291/2007(H1N1)) CY027932 H1N1
GGCCCCCTCAAAGCCGAGTGCCCAGGGACTGCAGCGTAGACG
>Influenza A virus (A/Managua/5380.01/2008(H1N1)) CY039152 H1N1
GGCCCCCTCAAAGCCGAGTGCCCAGGGACTGCAGCGTAGACG
>Influenza A virus (A/Managua/3153.01/2008(H1N1)) CY040251 H1N1
GGCCCCCTCAAAGCCGAGTGCCCAGGGACTGCAGCGTAGACG
>Influenza A virus (A/Managua/1225.02/2008(H1N1)) CY041219 H1N1
GGCCCCCTCAAAGCCGAGTGCCCAGGGACTGCAGCGTAGACG
>Influenza A virus (A/Managua/4359.01/2008(H1N1)) CY044390 H1N1
GGCCCCCTCAAAGCCGAGTGCCCAGGGACTGCAGCGTAGACG
>Influenza A virus (A/Mexico/UASLP-007/2008(H1N1)) CY073943 H1N1
GGCCCCCTCAAAGCCGAGTGCCCAGGGACTGCAGCGTAGACG
>Influenza A virus (A/New York/3442/2009(H1N1)) CY050773 H1N1
GGCCCCCTCAAAGCCGAGTGCCCAGGGACTGCAGCGTAGACG
>Influenza A virus (A/Denmark/16/2004(H1N1)) EU097890 H1N1
GGCCCCCTCAAAGCCGAGTGCCCAGGGACTGCAGCGTAGACG
>Influenza A virus (A/Denmark/22/2005(H1N1)) EU097891 H1N1
GGCCCCCTCAAAGCCGAGTGCCCAGGGACTGCAGCGTAGACG
>Influenza A virus (A/Thailand/391/2006(H1N1)) AB501525 H1N1
GGCCCCCTCAAAGCCGAGTGCCCAGGGACTGCAGCGTAGACG
>Influenza A virus (A/Sofia/240/2005(H1N1)) CY103763 H1N1
GGCCCCCTCAAAGCCGAGTGCCCAGGGACTGCAGCGTAGACG
>Influenza A virus (A/Thailand/385/2006(H1N1)) AB501520 H1N1
GGCCCCCTCAAAGCCGAGTGCCCAGGGACTGCAGCGTAGACG
>Influenza A virus (A/Thailand/392/2006(H1N1)) AB501526 H1N1
GGCCCCCTCAAAGCCGAGTGCCCAGGGACTGCAGCGTAGACG
>Influenza A virus (A/Thailand/403/2006(H1N1)) AB501536 H1N1
GGCCCCCTCAAAGCCGAGTGCCCAGGGACTGCAGCGTAGACG
>Influenza A virus (A/Denmark/04/2008(H1N1)) FJ265002 H1N1
GGCCCCCTCAAAGCCGAGTGCCCAGGGACTGCAGCGTAGACG
>Influenza A virus (A/Denmark/05/2008(H1N1)) FJ265003 H1N1
GGCCCCCTCAAAGCCGAGTGCCCAGGGACTGCAGCGTAGACG
>Influenza A virus (A/Denmark/11/2008(H1N1)) FJ265006 H1N1
GGCCCCCTCAAAGCCGAGTGCCCAGGGACTGCAGCGTAGACG
>Influenza A virus (A/Denmark/01/2008(H1N1)) FJ265008 H1N1
GGCCCCCTCAAAGCCGAGTGCCCAGGGACTGCAGCGTAGACG
>Influenza A virus (A/Denmark/22/2007(H1N1)) FJ265009 H1N1
GGCCCCCTCAAAGCCGAGTGCCCAGGGACTGCAGCGTAGACG
>Influenza A virus (A/Denmark/22/2008(H1N1)) FJ265010 H1N1
GGCCCCCTCAAAGCCGAGTGCCCAGGGACTGCAGCGTAGACG
>Influenza A virus (A/Denmark/122/2008(H1N1)) FJ265014 H1N1
GGCCCCCTCAAAGCCGAGTGCCCAGGGACTGCAGCGTAGACG
>Influenza A virus (A/Denmark/07/2008(H1N1)) FJ265005 H1N1
GGCCCCCTCAAAGCCGAGTGCCCAGGGACTGCAGCGTAGACG
>Influenza A virus (A/Denmark/151/2008(H1N1)) FJ265011 H1N1
GGCCCCCTCAAAGCCGAGTGCCCAGGGACTGCAGCGTAGACG
>Influenza A virus (A/Denmark/52/2008(H1N1)) FJ265013 H1N1
GGCCCCCTCAAAGCCGAGTGCCCAGGGACTGCAGCGTAGACG
>Influenza A virus (A/Denmark/27/2007(H1N1)) FJ265012 H1N1
GGCCCCCTCAAAGCCGAGTGCCCAGGGACTGCAGCGTAGACG
>Influenza A virus (A/Denmark/06/2008(H1N1)) FJ265004 H1N1
GGCCCCCTCAAAGCCGAGTGCCCAGGGACTGCAGCGTAGACG
>Influenza A virus (A/Brisbane/59/2007(H1N1)) CY058490 H1N1
GGCCCCCTCAAAGCCGAGTGCCCAGGGACTGCAGCGTAGACG
>Influenza A virus (A/New Jersey/15/2007(H1N1)) CY058498 H1N1
GGCCCCCTCAAAGCCGAGTGCCCAGGGACTGCAGCGTAGACG
>Influenza A virus (A/New Zealand/3958/2009(H1N1)) KJ130159 H1N1
GGCCCCCTCAAAGCCGAGTGCCCAGGGACTGCAGCGTAGACG
>Influenza A virus (A/Taiwan/13/2008(H1N1)) KC739630 H1N1
GGCCCCCTCAAAGCCGAGTGCCCAGGGACTGCAGCGTAGACG
>Influenza A virus (A/Taiwan/20/2008(H1N1)) KC739646 H1N1
GGCCCCCTCAAAGCCGAGTGCCCAGGGACTGCAGCGTAGACG
>Influenza A virus (A/Sendai/TU66/2008(H1N1)) AB795909 H1N1
GGCCCCCTCAAAGCCGAGTGCCCAGGGACTGCAGCGTAGACG
>Influenza A virus (A/Sendai/TU66/2008(H1N1)) AB795910 H1N1
GGCCCCCTCAAAGCCGAGTGCCCAGGGACTGCAGCGTAGACG
>Influenza A virus (A/Sendai/TU66/2008(H1N1)) AB795911 H1N1
GGCCCCCTCAAAGCCGAGTGCCCAGGGACTGCAGCGTAGACG
>Influenza A virus (A/Sendai/TU66/2008(H1N1)) AB795912 H1N1
GGCCCCCTCAAAGCCGAGTGCCCAGGGACTGCAGCGTAGACG
>Influenza A virus (A/Sendai/TU66/2008(H1N1)) AB795914 H1N1
GGCCCCCTCAAAGCCGAGTGCCCAGGGACTGCAGCGTAGACG
>Influenza A virus (A/Sendai/TU66/2008(H1N1)) AB795916 H1N1
GGCCCCCTCAAAGCCGAGTGCCCAGGGACTGCAGCGTAGACG
>Influenza A virus (A/Sendai/TU66/2008(H1N1)) AB795917 H1N1
GGCCCCCTCAAAGCCGAGTGCCCAGGGACTGCAGCGTAGACG
>Influenza A virus (A/Sendai/TU66/2008(H1N1)) AB795918 H1N1
GGCCCCCTCAAAGCCGAGTGCCCAGGGACTGCAGCGTAGACG
>Influenza A virus (A/Sendai/TU66/2008(H1N1)) AB795919 H1N1
GGCCCCCTCAAAGCCGAGTGCCCAGGGACTGCAGCGTAGACG
>Influenza A virus (A/Sendai/TU66/2008(H1N1)) AB795920 H1N1
GGCCCCCTCAAAGCCGAGTGCCCAGGGACTGCAGCGTAGACG
>Influenza A virus (A/Sendai/TU66/2008(H1N1)) AB795921 H1N1
GGCCCCCTCAAAGCCGAGTGCCCAGGGACTGCAGCGTAGACG
>Influenza A virus (A/Sendai/TU66/2008(H1N1)) AB795913 H1N1
GGCCCCCTCAAAGCCGAGTGCCCAGGGACTGCAGCGTAGACG
>Influenza A virus (A/Canada/EFA0001/2007(H1N1)) CY065750 H1N1
GGCCCCCTCAAAGCCGAGTGCCCAGGGACTGCAGCGTAGACG
>Influenza A virus (A/British Columbia/EFA1201/2007(H1N1)) CY065758 H1N1
GGCCCCCTCAAAGCCGAGTGCCCAGGGACTGCAGCGTAGACG
>Influenza A virus (A/Taiwan/23/2008(H1N1)) KC739642 H1N1
GGCCCCCTCAAAGCCGAGTGCCCAGGGACTGCAGCGTAGACG
>Influenza A virus (A/Yokohama/1/2008(H1N1)) AB519809 H1N1
GGCCCCCTCAAAGCCGAGTGCCCAGGGACTGCAGCGTAGACG
>Influenza A virus (A/Taiwan/6/2009(H1N1)) KC739631 H1N1
GGCCCCCTCAAAGCCGAGTGCCCAGGGACTGCAGCGTAGACG
>Influenza A virus (A/Taiwan/626/2008(H1N1)) KC739643 H1N1
GGCCCCCTCAAAGCCGAGTGCCCAGGGACTGCAGCGTAGACG
>Influenza A virus (A/Taiwan/2/2009(H1N1)) KC739648 H1N1
GGCCCCCTCAAAGCCGAGTGCCCAGGGACTGCAGCGTAGACG
>Influenza A virus (A/Taiwan/638/2008(H1N1)) KC739645 H1N1
GGCCCCCTCAAAGCCGAGTGCCCAGGGACTGCAGCGTAGACG
>Influenza A virus (A/Taiwan/158/2009(H1N1)) KC739647 H1N1
GGCCCCCTCAAAGCCGAGTGCCCAGGGACTGCAGCGTAGACG
>Influenza A virus (A/Mexico/UASLP-005/2008(H1N1)) CY073930 H1N1
GGCCCCCTCAAAGCCGAGTGCCCAGGGACTGCAGCGTAGACG
>Influenza A virus (A/Mexico/UASLP-006/2008(H1N1)) CY073938 H1N1
GGCCCCCTCAAAGCCGAGTGCCCAGGGACTGCAGCGTAGACG
>Influenza A virus (A/Piura/WRAIR1700P/2009(H1N1)) CY100903 H1N1
GGCCCCCTCAAAGCCGAGTGCCCAGGGACTGCAGCGTAGACG
>Influenza A virus (A/Pucallpa/WRAIR1704P/2009(H1N1)) CY100927 H1N1
GGCCCCCTCAAAGCCGAGTGCCCAGGGACTGCAGCGTAGACG
>Influenza A virus (A/Mexico/UASLP-008/2008(H1N1)) CY073955 H1N1
GGCCCCCTCAAAGCCGAGTGCCCAGGGACTGCAGCGTAGACG
>Influenza A virus (A/Medellin/WRAIR1297P/2008(H1N1)) CY100879 H1N1
GGCCCCCTCAAAGCCGAGTGCCCAGGGACTGCAGCGTAGACG
>Influenza A virus (A/Trujillo/WRAIR1702P/2008(H1N1)) CY100919 H1N1
GGCCCCCTCAAAGCCGAGTGCCCAGGGACTGCAGCGTAGACG
>Influenza A virus (A/Pucallpa/WRAIR1709P/2009(H1N1)) CY100959 H1N1
GGCCCCCTCAAAGCCGAGTGCCCAGGGACTGCAGCGTAGACG
>Influenza A virus (A/Cusco/WRAIR1730P/2008(H1N1)) CY100975 H1N1
GGCCCCCTCAAAGCCGAGTGCCCAGGGACTGCAGCGTAGACG
>Influenza A virus (A/Texas/WRAIR1053P/2009(H1N1)) CY100775 H1N1
GGCCCCCTCAAAGCCGAGTGCCCAGGGACTGCAGCGTAGACG
>Influenza A virus (A/Nevada/WRAIR1257P/2009(H1N1)) CY100871 H1N1
GGCCCCCTCAAAGCCGAGTGCCCAGGGACTGCAGCGTAGACG
>Influenza A virus (A/Texas/WRAIR1118P/2009(H1N1)) CY100815 H1N1
GGCCCCCTCAAAGCCGAGTGCCCAGGGACTGCAGCGTAGACG
>Influenza A virus (A/Nevada/WRAIR1117P/2009(H1N1)) CY100807 H1N1
GGCCCCCTCAAAGCCGAGTGCCCAGGGACTGCAGCGTAGACG
>Influenza A virus (A/Washington/WRAIR1237P/2009(H1N1)) CY100855 H1N1
GGCCCCCTCAAAGCCGAGTGCCCAGGGACTGCAGCGTAGACG
>Influenza A virus (A/South Korea/WRAIR1238P/2009(H1N1)) CY100863 H1N1
GGCCCCCTCAAAGCCGAGTGCCCAGGGACTGCAGCGTAGACG
>Influenza A virus (A/Piura/WRAIR1699P/2008(H1N1)) CY100895 H1N1
GGCCCCCTCAAAGCCGAGTGCCCAGGGACTGCAGCGTAGACG
>Influenza A virus (A/Sullana/WRAIR1707P/2009(H1N1)) CY100943 H1N1
GGCCCCCTCAAAGCCGAGTGCCCAGGGACTGCAGCGTAGACG
>Influenza A virus (A/Texas/WRAIR1115P/2009(H1N1)) CY100799 H1N1
GGCCCCCTCAAAGCCGAGTGCCCAGGGACTGCAGCGTAGACG
>Influenza A virus (A/Mexico/UASLP-009/2008(H1N1)) CY073963 H1N1
GGCCCCCTCAAAGCCGAGTGCCCAGGGACTGCAGCGTAGACG
>Influenza A virus (A/Japan/WRAIR1226P/2009(H1N1)) CY100831 H1N1
GGCCCCCTCAAAGCCGAGTGCCCAGGGACTGCAGCGTAGACG
>Influenza A virus (A/Alabama/WRAIR1235P/2009(H1N1)) CY100847 H1N1
GGCCCCCTCAAAGCCGAGTGCCCAGGGACTGCAGCGTAGACG
>Influenza A virus (A/Japan/WRAIR1054P/2009(H1N1)) CY100783 H1N1
GGCCCCCTCAAAGCCGAGTGCCCAGGGACTGCAGCGTAGACG
>Influenza A virus (A/Kuwait/WRAIR1119P/2009(H1N1)) CY100823 H1N1
GGCCCCCTCAAAGCCGAGTGCCCAGGGACTGCAGCGTAGACG
>Influenza A virus (A/Illinois/WRAIR1233P/2009(H1N1)) CY100839 H1N1
GGCCCCCTCAAAGCCGAGTGCCCAGGGACTGCAGCGTAGACG
>Influenza A virus (A/Oklahoma/WRAIR1110P/2009(H1N1)) CY100791 H1N1
GGCCCCCTCAAAGCCGAGTGCCCAGGGACTGCAGCGTAGACG
>Influenza A virus (A/California/UR06-0232/2007(H1N1)) CY026356 H1N1
GGCCCCCTCAAAGCCGAGTGCCCAGGGACTGCAGCGTAGACG
>Influenza A virus (A/New York/UR06-0134/2007(H1N1)) CY026732 H1N1
GGCCCCCTCAAAGCCGAGTGCCCAGGGACTGCAGCGTAGACG
>Influenza A virus (A/Ohio/K1207/2006(H1N1)) EU409970 H1N1
GGCCCCCTCAAAGCCGAGTGCCCAGGGACTGCAGCGTAGACG
>Influenza A virus (A/Alaska/13/2007(H1N1)) EU716600 H1N1
GGCCCCCTCAAAGCCGAGTGCCCAGGGACTGCAGCGTAGACG
>Influenza A virus (A/Yangon/M195/2008(H1N1)) GQ396601 H1N1
GGCCCCCTCAAAGCCGAGTGCCCAGGGACTGCAGCGTAGACG
>Influenza A virus (A/Mississippi/UR06-0378/2007(H1N1)) CY026372 H1N1
GGCCCCCTCAAAGCCGAGTGCCCAGGGACTGCAGCGTAGACG
>Influenza A virus (A/Tennessee/UR06-0045/2007(H1N1)) CY026700 H1N1
GGCCCCCTCAAAGCCGAGTGCCCAGGGACTGCAGCGTAGACG
>Influenza A virus (A/Kentucky/UR06-0476/2007(H1N1)) CY026588 H1N1
GGCCCCCTCAAAGCCGAGTGCCCAGGGACTGCAGCGTAGACG
>Influenza A virus (A/Texas/UR06-0217/2007(H1N1)) CY028316 H1N1
GGCCCCCTCAAAGCCGAGTGCCCAGGGACTGCAGCGTAGACG
>Influenza A virus (A/Taiwan/70013/2008(H1N1)) CY040091 H1N1
GGCCCCCTCAAAGCCGAGTACCCAGGGACTGCAGCGTAGACG
>Influenza A virus (A/Arizona/03/2007(H1N1)) GQ475614 H1N1
GGCCCCCTCAAAGCCGAGTGCCCAGGGACTGCAGCGTAGACG
>Influenza A virus (A/New Jersey/15/2007(H1N1)) GQ475617 H1N1
GGCCCCCTCAAAGCCGAGTGCCCAGGGACTGCAGCGTAGACG
>Influenza A virus (A/Pennsylvania/13/2007(H1N1)) GQ475619 H1N1
GGCCCCCTCAAAGCCGAGTGCCCAGGGACTGCAGCGTAGACG
>Influenza A virus (A/Arizona/14/2007(H1N1)) GQ475620 H1N1
GGCCCCCTCAAAGCCGAGTGCCCAGGGACTGCAGCGTAGACG
>Influenza A virus (A/Arizona/15/2007(H1N1)) GQ475636 H1N1
GGCCCCCTCAAAGCCGAGTGCCCAGGGACTGCAGCGTAGACG
>Influenza A virus (A/Wyoming/10/2008(H1N1)) GQ475692 H1N1
GGCCCCCTCAAAGCCGAGTGCCCAGGGACTGCAGCGTAGACG
>Influenza A virus (A/New Jersey/10/2008(H1N1)) GQ475710 H1N1
GGCCCCCTCAAAGCCGAGTGCCCAGGGACTGCAGCGTAGACG
>Influenza A virus (A/North Carolina/02/2008(H1N1)) GQ475711 H1N1
GGCCCCCTCAAAGCCGAGTGCCCAGGGACTGCAGCGTAGACG
>Influenza A virus (A/Memphis/03/2008(H1N1)) GQ475736 H1N1
GGCCCCCTCAAAGCCGAGTGCCCAGGGACTGCAGCGTAGACG
>Influenza A virus (A/Minnesota/01/2008(H1N1)) GQ475737 H1N1
GGCCCCCTCAAAGCCGAGTGCCCAGGGACTGCAGCGTAGACG
>Influenza A virus (A/Hawaii/01/2008(H1N1)) GQ475763 H1N1
GGCCCCCTCAAAGCCGAGTGCCCAGGGACTGCAGCGTAGACG
>Influenza A virus (A/New Jersey/08/2008(H1N1)) GQ475810 H1N1
GGCCCCCTCAAAGCCGAGTGCCCAGGGACTGCAGCGTAGACG
>Influenza A virus (A/Hawaii/02/2008(H1N1)) GQ475827 H1N1
GGCCCCCTCAAAGCCGAGTGCCCAGGGACTGCAGCGTAGACG
>Influenza A virus (A/Indiana/01/2008(H1N1)) GQ475828 H1N1
GGCCCCCTCAAAGCCGAGTGCCCAGGGACTGCAGCGTAGACG
>Influenza A virus (A/Peru/WRAIR1295P/2007(H1N1)) CY070059 H1N1
GGCCCCCTCAAAGCCGAGTGCCCAGGGACTGCAGCGTAGACG
>Influenza A virus (A/Peru/WRAIR1298P/2007(H1N1)) CY070075 H1N1
GGCCCCCTCAAAGCCGAGTGCCCAGGGACTGCAGCGTAGACG
>Influenza A virus (A/Peru/WRAIR1377P/2007(H1N1)) CY070123 H1N1
GGCCCCCTCAAAGCCGAGTGCCCAGGGACTGCAGCGTAGACG
>Influenza A virus (A/Peru/WRAIR1505P/2007(H1N1)) CY070139 H1N1
GGCCCCCTCAAAGCCGAGTGCCCAGGGACTGCAGCGTAGACG
>Influenza A virus (A/New York/1105/2008(H1N1)) CY172920 H1N1
GGCCCCCTCAAAGCCGAGTGCCCAGGGACTGCAGCGTAGACG
>Influenza A virus (A/New York/1108/2008(H1N1)) CY172936 H1N1
GGCCCCCTCAAAGCCGAGTGCCCAGGGACTGCAGCGTAGACG
>Influenza A virus (A/New York/1111/2008(H1N1)) CY172960 H1N1
GGCCCCCTCAAAGCCGAGTGCCCAGGGACTGCAGCGTAGACG
>Influenza A virus (A/New York/1116/2008(H1N1)) CY173000 H1N1
GGCCCCCTCAAAGCCGAGTGCCCAGGGACTGCAGCGTAGACG
>Influenza A virus (A/New York/1118/2008(H1N1)) CY173016 H1N1
GGCCCCCTCAAAGCCGAGTGCCCAGGGACTGCAGCGTAGACG
>Influenza A virus (A/New York/1126/2008(H1N1)) CY173080 H1N1
GGCCCCCTCAAAGCCGAGTGCCCAGGGACTGCAGCGTAGACG
>Influenza A virus (A/Thailand/KS07116/2007(H1N1)) KP637897 H1N1
GGCCCCCTCAAAGCCGAGTGCCCAGGGACTGCAGCGTAGACG
>Influenza A virus (A/Thailand/SN07022/2007(H1N1)) KP637873 H1N1
GGCCCCCTCAAAGCCGAGTGCCCAGGGACTGCAGCGTAGACG
>Influenza A virus (A/Thailand/SS07080/2007(H1N1)) KP637769 H1N1
GGCCCCCTCAAAGCCGAGTGCCCAGGGACTGCAGCGTAGACG
>Influenza A virus (A/Thailand/SS07035/2007(H1N1)) KP637761 H1N1
GGCCCCCTCAAAGCCGAGTGCCCAGGGACTGCAGCGTAGACG
>Influenza A virus (A/Thailand/KS07117/2007(H1N1)) KP637313 H1N1
GGCCCCCTCAAAGCCGAGTGCCCAGGGACTGCAGCGTAGACG
>Influenza A virus (A/Hawaii/39/2007(H1N1)) GQ475626 H1N1
GGCCCCCTCAAAGCCGAGTGCCCAGGGACTGCAGCGTAGACG
>Influenza A virus (A/Florida/19/2007(H1N1)) GQ475633 H1N1
GGCCCCCTCAAAGCCGAGTGCCCAGGGACTGCAGCGTAGACG
>Influenza A virus (A/Florida/19/2007(H1N1)) GQ475634 H1N1
GGCCCCCTCAAAGCCGAGTGCCCAGGGACTGCAGCGTAGACG
>Influenza A virus (A/New Jersey/05/2008(H1N1)) GQ475787 H1N1
GGCCCCCTCAAAGCCGAGTGCCCAGGGACTGCAGCGTAGACG
>Influenza A virus (A/New Jersey/01/2008(H1N1)) GQ466361 H1N1
GGCCCCCTCAAAGCCGAGTGCCCAGGGACTGCAGCGTAGACG
>Influenza A virus (A/Georgia/08/2007(H1N1)) GQ475637 H1N1
GGCCCCCTCAAAGCCGAGTGCCCAGGGACTGCAGCGTAGACG
>Influenza A virus (A/New York/1119/2008(H1N1)) CY173024 H1N1
GGCCCCCTCAAAGCCGAGTGCCCAGGGACTGCAGCGTAGACG
>Influenza A virus (A/New York/1120/2008(H1N1)) CY173032 H1N1
GGCCCCCTCAAAGCCGAGTGCCCAGGGACTGCAGCGTAGACG
>Influenza A virus (A/North Carolina/06/2008(H1N1)) GQ475664 H1N1
GGCCCCCTCAAAGCCGAGTGCCCAGGGACTGCAGCGTAGACG
>Influenza A virus (A/North Carolina/06/2008(H1N1)) GQ475814 H1N1
GGCCCCCTCAAAGCCGAGTGCCCAGGGACTGCAGCGTAGACG
>Influenza A virus (A/Washington/01/2008(H1N1)) GQ475690 H1N1
GGCCCCCTCAAAGCCGAGTGCCCAGGGACTGCAGCGTAGACG
>Influenza A virus (A/Wisconsin/01/2008(H1N1)) GQ475735 H1N1
GGCCCCCTCAAAGCCGAGTGCCCAGGGACTGCAGCGTAGACG
>Influenza A virus (A/Peru/WRAIR1299P/2007(H1N1)) CY070083 H1N1
GGCCCCCTCAAAGCCGAGTGCCCAGGGACTGCAGCGTAGACG
>Influenza A virus (A/Peru/WRAIR1310P/2007(H1N1)) CY070099 H1N1
GGCCCCCTCAAAGCCGAGTGCCCAGGGACTGCAGCGTAGACG
>Influenza A virus (A/Peru/WRAIR1378P/2007(H1N1)) CY070131 H1N1
GGCCCCCTCAAAGCCGAGTGCCCAGGGACTGCAGCGTAGACG
>Influenza A virus (A/New York/1107/2008(H1N1)) CY172928 H1N1
GGCCCCCTCAAAGCCGAGTGCCCAGGGACTGCAGCGTAGACG
>Influenza A virus (A/New York/1109/2008(H1N1)) CY172944 H1N1
GGCCCCCTCAAAGCCGAGTGCCCAGGGACTGCAGCGTAGACG
>Influenza A virus (A/New York/1112/2008(H1N1)) CY172968 H1N1
GGCCCCCTCAAAGCCGAGTGCCCAGGGACTGCAGCGTAGACG
>Influenza A virus (A/New York/1115/2008(H1N1)) CY172992 H1N1
GGCCCCCTCAAAGCCGAGTGCCCAGGGACTGCAGCGTAGACG
>Influenza A virus (A/Thailand/KS07038/2007(H1N1)) KP637305 H1N1
GGCCCCCTCAAAGCCGAGTGCCCAGGGACTGCAGCGTAGACG
>Influenza A virus (A/Colorado/27/2007(H1N1)) GQ475616 H1N1
GGCCCCCTCAAAGCCGAGTGCCCAGGGACTGCAGCGTAGACG
>Influenza A virus (A/Pennsylvania/14/2007(H1N1)) GQ475627 H1N1
GGCCCCCTCAAAGCCGAGTGCCCAGGGACTGCAGCGTAGACG
>Influenza A virus (A/California/40/2007(H1N1)) GQ475629 H1N1
GGCCCCCTCAAAGCCGAGTGCCCAGGGACTGCAGCGTAGACG
>Influenza A virus (A/Pennsylvania/14/2007(H1N1)) GQ475640 H1N1
GGCCCCCTCAAAGCCGAGTGCCCAGGGACTGCAGCGTAGACG
>Influenza A virus (A/Guangdong-Baoan/51/2008(H1N1)) KF178711 H1N1
GGCCCCCTCAAAGCCGAGTGCCCAGGGACTGCAGCGTAGACG
>Influenza A virus (A/Pennsylvania/16/2007(H1N1)) GQ475628 H1N1
GGCCCCCTCAAAGCCGAGTGCCCAGGGACTGCAGCGTAGACG
>Influenza A virus (A/Pennsylvania/16/2007(H1N1)) GQ475632 H1N1
GGCCCCCTCAAAGCCGAGTGCCCAGGGACTGCAGCGTAGACG
>Influenza A virus (A/South Dakota/02/2008(H1N1)) GQ475734 H1N1
GGCCCCCTCAAAGCCGAGTGCCCAGGGACTGCAGCGTAGACG
>Influenza A virus (A/Montana/01/2008(H1N1)) GQ475832 H1N1
GGCCCCCTCAAAGCCGAGTGCCCAGGGACTGCAGCGTAGACG
>Influenza A virus (A/Peru/WRAIR1376P/2007(H1N1)) CY070115 H1N1
GGCCCCCTCAAAGCCGAGTGCCCAGGGACTGCAGCGTAGACG
>Influenza A virus (A/Texas/11/2008(H1N1)) GQ475818 H1N1
GGCCCCCTCAAAGCCSAGTGCCCAGGGACTGCAGCGTAGACG
>Influenza A virus (A/Managua/3307.01/2008(H1N1)) CY040243 H1N1
GGCCCCCTCAAAGCCGAGTGCCCAGGGACTGCAGCGTAGACG
>Influenza A virus (A/Texas/08/2008(H1N1)) GQ475698 H1N1
GGCCCCCTCAAAGCCGAGTGCCCAGGGACTGCAGCGTAGACG
>Influenza A virus (A/Texas/09/2008(H1N1)) GQ475816 H1N1
GGCCCCCTCAAAGCCGAGTGCCCAGGGACTGCAGCGTAGACG
>Influenza A virus (A/Bogota/WRAIR0088N/2009(H1N1)) CY069312 H1N1
GGCCCCCTCAAAGCCGAGTGCCCAGGGACTGCAGCGTAGACG
>Influenza A virus (A/Pennsylvania/03/2009(H1N1)) KC780036 H1N1
GGCCCCCTCAAAGCCGAGTGCCCAGGGACTGCAGCGTAGACG
>Influenza A virus (A/California/WRAIR1243P/2009(H1N1)) CY069528 H1N1
GGCCCCCTCAAAGCCGAGTGCCCAGGGACTGCAGCGTAGACG
>Influenza A virus (A/Taiwan/1026/2009(H1N1)) HQ292009 H1N1
GGCCCCCTCAAAGCCGAGTGCCCAGGGACTGCAGCGTAGACG
>Influenza A virus (A/Colorado/07/2009(H1N1)) KC780090 H1N1
GGCCCCCTCAAAGCCGAGTGCCCAGGGACTGCAGCGTAGACG
>Influenza A virus (A/New Jersey/32/2008(H1N1)) KC782257 H1N1
GGCCCCCTCAAAGCCGAGTGCCCAGGGACTGCAGCGTAGACG
>Influenza A virus (A/Taiwan/10092/2007(H1N1)) HQ292001 H1N1
GGCCCCCTCAAAGCCGAGTGCCCAGGGACTGCAGCGTAGACG
>Influenza A virus (A/Taiwan/3293/2008(H1N1)) HQ292005 H1N1
GGCCCCCTCAAAGCCGAGTGCCCAGGGACTGCAGCGTAGACG
>Influenza A virus (A/Taiwan/0258/2008(H1N1)) HQ292002 H1N1
GGCCCCCTCAAAGCCGAGTGCCCAGGGACTGCAGCGTAGACG
>Influenza A virus (A/Washington/05/2008(H1N1)) GQ475720 H1N1
GGCCCCCTCAAAGCCGAGTGCCCAGGGACTGCAGCGTAGACG
>Influenza A virus (A/Maryland/01/2009(H1N1)) KC780038 H1N1
GGCCCCCTCAAAGCCGAGTGCCCAGGGACTGCAGCGTAGACG
>Influenza A virus (A/Pennsylvania/12/2009(H1N1)) KC780039 H1N1
GGCCCCCTCAAAGCCGAGTGCCCAGGGACTGCAGCGTAGACG
>Influenza A virus (A/Maryland/04/2009(H1N1)) KC780046 H1N1
GGCCCCCTCAAAGCCGAGTGCCCAGGGACTGCAGCGTAGACG
>Influenza A virus (A/New York/1174/2009(H1N1)) CY173416 H1N1
GGCCCCCTCAAAGCCGAGTGCCCAGGGACTGCAGCGTAGACG
>Influenza A virus (A/New Jersey/WRAIR1120P/2009(H1N1)) CY069400 H1N1
GGCCCCCTCAAAGCCGAGTGCCCAGGGACTGCAGCGTAGACG
>Influenza A virus (A/Washington/25/2009(H1N1)) KC782264 H1N1
GGCCCCCTCAAAGCCGAGTGCCCAGGGACTGCAGCGTAGACG
>Influenza A virus (A/New York/1158/2008(H1N1)) CY173304 H1N1
GGCCCCCTCAAAGCCGAGTGCCCAGGGACTGCAGCGTAGACG
>Influenza A virus (A/New York/1169/2009(H1N1)) CY173376 H1N1
GGCCCCCTCAAAGCCGAGTGCCCAGGGACTGCAGCGTAGACG
>Influenza A virus (A/Peru/WRAIR1300P/2007(H1N1)) CY070091 H1N1
GGCCCCCTCAAAGCCGAGTGCCCAGGGACTGCAGCGTAGACG
>Influenza A virus (A/New York/1182/2009(H1N1)) CY173472 H1N1
GGCCCCCTCAAAGCCGAGTGCCCAGGGACTGCAGCGTAGACG
>Influenza A virus (A/Rhode Island/17/2009(H1N1)) KC780065 H1N1
GGCCCCCTCAAAGCCGAGTGCCCAGGGACTGCAGCGTAGACG
>Influenza A virus (A/Illinois/12/2009(H1N1)) KC782268 H1N1
GGCCCCCTCAAAGCCGAGTGCCCAGGGACTGCAGCGTAGACG
>Influenza A virus (A/Managua/1038.01/2008(H1N1)) CY040187 H1N1
GGCCCCCTCAAAGCCGAGTGCCCAGGGACTGCAGCGTAGACG
>Influenza A virus (A/Thailand/SP07102/2007(H1N1)) KP637617 H1N1
GGCCCCCTCAAAGCCGAGTGCCCAGGGACTGCAGCGTAGACG
>Influenza A virus (A/Thailand/SN07086/2007(H1N1)) KP637505 H1N1
GGCCCCCTCAAAGCCGAGTGCCCAGGGACTGCAGCGTAGACG
>Influenza A virus (A/Taiwan/5858/2008(H1N1)) HQ291996 H1N1
GGCCCCCTCAAAGCCGAGTGCCCAGGGACTGCAGCGTAGACG
>Influenza A virus (A/Taiwan/5857/2008(H1N1)) HQ292015 H1N1
GGCCCCCTCAAAGCCGAGTGCCCAGGGACTGCAGCGTAGACG
>Influenza A virus (A/Mumbai/3212/2009(H1N1)) KJ909525 H1N1
GGCCCCCTCAAAGCCGAGTGCCCAGGGACTGCAGCGTAGACG
>Influenza A virus (A/New York/1168/2009(H1N1)) CY173368 H1N1
GGCCCCCTCAAAGCCGAGTGCCCAGGGACTGCAGCGTAGACG
>Influenza A virus (A/Washington/WRAIR1126P/2009(H1N1)) CY069416 H1N1
GGCCCCCTCAAAGCCGAGTGCCCAGGGACTGCAGCGTAGACG
>Influenza A virus (A/Kentucky/04/2009(H1N1)) KC780040 H1N1
GGCCCCCTCAAAGCCGAGTGCCCAGGGACTGCAGCGTAGACG
>Influenza A virus (A/Boston/49/2008(H1N1)) CY044661 H1N1
GGCCCCCTCAAAGCCGAGTGCCCAGGGACTGCAGCGTAGACG
>Influenza A virus (A/Wisconsin/36/2007(H1N1)) GQ475635 H1N1
GGCCCCCTCAAAGCCGAGTGCCCAGGGACTGCAGCGTAGACG
>Influenza A virus (A/New Jersey/16/2008(H1N1)) GQ475716 H1N1
GGCCCCCTCAAAGCCGAGTGCCCAGGGACTGCAGCGTAGACG
>Influenza A virus (A/Florida/09/2008(H1N1)) GQ475764 H1N1
GGCCCCCTCAAAGCCGAGTGCCCAGGGACTGCAGCGTAGACG
>Influenza A virus (A/Georgia/05/2008(H1N1)) GQ475694 H1N1
GGCCCCCTCAAAGCCGAGTGCCCAGGGACTGCAGCGTAGACG
>Influenza A virus (A/North Carolina/04/2008(H1N1)) GQ475712 H1N1
GGCCCCCTCAAAGCCGAGTGCCCAGGGACTGCAGCGTAGACG
>Influenza A virus (A/Vermont/01/2008(H1N1)) GQ475738 H1N1
GGCCCCCTCAAAGCCGAGTGCCCAGGGACTGCAGCGTAGACG
>Influenza A virus (A/Georgia/06/2008(H1N1)) GQ475791 H1N1
GGCCCCCTCAAAGCCGAGTGCCCAGGGACTGCAGCGTAGACG
>Influenza A virus (A/Florida/06/2008(H1N1)) GQ466362 H1N1
GGCCCCCTCAAAGCCGAGTGCCCAGGGACTGCAGCGTAGACG
>Influenza A virus (A/New York/03/2008(H1N1)) GQ475658 H1N1
GGCCCCCTCAAAGCCGAGTGCCCAGGGACTGCAGCGTAGACG
>Influenza A virus (A/New York/1121/2008(H1N1)) CY173040 H1N1
GGCCCCCTCAAAGCCGAGTGCCCAGGGACTGCAGCGTAGACG
>Influenza A virus (A/New York/1122/2008(H1N1)) CY173048 H1N1
GGCCCCCTCAAAGCCGAGTGCCCAGGGACTGCAGCGTAGACG
>Influenza A virus (A/New York/1123/2008(H1N1)) CY173056 H1N1
GGCCCCCTCAAAGCCGAGTGCCCAGGGACTGCAGCGTAGACG
>Influenza A virus (A/New York/1125/2008(H1N1)) CY173072 H1N1
GGCCCCCTCAAAGCCGAGTGCCCAGGGACTGCAGCGTAGACG
>Influenza A virus (A/South Carolina/01/2008(H1N1)) GQ475834 H1N1
GGCCCCCTCAAAGCCGAGTGCCCAGGGACTGCAGCGTAGACG
>Influenza A virus (A/Thailand/SN07106/2008(H1N1)) KP637513 H1N1
GGCCCCCTCAAAGCCGAGTGCCCAGGGACTGCAGCGTAGACG
>Influenza A virus (A/Managua/254.01/2008(H1N1)) CY039144 H1N1
GGCCCCCTCAAAGCCGAGTGCCCAGGGACTGCAGCGTAGACG
>Influenza A virus (A/New Jersey/04/2008(H1N1)) GQ466370 H1N1
GGCCCCCTCAAAGCCGAGTGCCCAGGGACTGCAGCGTAGACG
>Influenza A virus (A/Texas/74/2007(H1N1)) GQ475625 H1N1
GGCCCCCTCAAAGCCGAGTGCCCAGGGACTGCAGCGTAGACG
>Influenza A virus (A/Arizona/04/2007(H1N1)) GQ475639 H1N1
GGCCCCCTCAAAGCCGAGTGCCCAGGGACTGCAGCGTAGACG
>Influenza A virus (A/Oklahoma/03/2008(H1N1)) GQ475693 H1N1
GGCCCCCTCAAAGCCGAGTGCCCAGGGACTGCAGCGTAGACG
>Influenza A virus (A/Idaho/01/2008(H1N1)) GQ475789 H1N1
GGCCCCCTCAAAGCCGAGTGCCCAGGGACTGCAGCGTAGACG
>Influenza A virus (A/Indiana/04/2008(H1N1)) GQ475790 H1N1
GGCCCCCTCAAAGCCGAGTGCCCAGGGACTGCAGCGTAGACG
>Influenza A virus (A/Tennessee/03/2008(H1N1)) GQ475793 H1N1
GGCCCCCTCAAAGCCGAGTGCCCAGGGACTGCAGCGTAGACG
>Influenza A virus (A/Texas/10/2008(H1N1)) GQ475796 H1N1
GGCCCCCTCAAAGCCGAGTGCCCAGGGACTGCAGCGTAGACG
>Influenza A virus (A/California/05/2008(H1N1)) GQ475813 H1N1
GGCCCCCTCAAAGCCGAGTGCCCAGGGACTGCAGCGTAGACG
>Influenza A virus (A/Texas/70/2007(H1N1)) GQ475638 H1N1
GGCCCCCTCAAAGCCGAGTGCCCAGGGACTGCAGCGTAGACG
>Influenza A virus (A/Colorado/01/2008(H1N1)) GQ475686 H1N1
GGCCCCCTCAAAGCCGAGTGCCCAGGGACTGCAGCGTAGACG
>Influenza A virus (A/Oklahoma/02/2008(H1N1)) GQ475765 H1N1
GGCCCCCTCAAAGCCGAGTGCCCAGGGACTGCAGCGTAGACG
>Influenza A virus (A/New Jersey/13/2008(H1N1)) GQ475829 H1N1
GGCCCCCTCAAAGCCGAGTGCCCAGGGACTGCAGCGTAGACG
>Influenza A virus (A/Idaho/02/2008(H1N1)) GQ475660 H1N1
GGCCCCCTCAAAGCCGAGTGCCCAGGGACTGCAGCGTAGACG
>Influenza A virus (A/New York/1104/2008(H1N1)) CY172912 H1N1
GGCCCCCTCAAAGCCGAGTGCCCAGGGACTGCAGCGTAGACG
>Influenza A virus (A/Florida/08/2008(H1N1)) GQ466374 H1N1
GGCCCCCTCAAAGCCGAGTGCCCAGGGACTGCAGCGTAGACG
>Influenza A virus (A/Mississippi/06/2008(H1N1)) GQ475659 H1N1
GGCCCCCTCAAAGCCGAGTGCCCAGGGACTGCAGCGTAGACG
>Influenza A virus (A/Ohio/02/2008(H1N1)) GQ475662 H1N1
GGCCCCCTCAAAGCCGAGTGCCCAGGGACTGCAGCGTAGACG
>Influenza A virus (A/North Carolina/05/2008(H1N1)) GQ475713 H1N1
GGCCCCCTCAAAGCCGAGTGCCCAGGGACTGCAGCGTAGACG
>Influenza A virus (A/New Jersey/09/2008(H1N1)) GQ475733 H1N1
GGCCCCCTCAAAGCCGAGTGCCCAGGGACTGCAGCGTAGACG
>Influenza A virus (A/Nebraska/01/2008(H1N1)) GQ475794 H1N1
GGCCCCCTCAAAGCCGAGTGCCCAGGGACTGCAGCGTAGACG
>Influenza A virus (A/Mississippi/06/2008(H1N1)) GQ475812 H1N1
GGCCCCCTCAAAGCCGAGTGCCCAGGGACTGCAGCGTAGACG
>Influenza A virus (A/Peru/WRAIR1311P/2007(H1N1)) CY070107 H1N1
GGCCCCCTCAAAGCCGAGTGCCCAGGGACTGCAGCGTAGACG
>Influenza A virus (A/Colorado/39/2007(H1N1)) GQ475618 H1N1
GGCCCCCTCAAAGCCGAGTGCCCAGGGACTGCAGCGTAGACG
>Influenza A virus (A/North Dakota/05/2007(H1N1)) GQ475630 H1N1
GGCCCCCTCAAAGCCGAGTGCCCAGGGACTGCAGCGTAGACG
>Influenza A virus (A/Hawaii/06/2008(H1N1)) GQ475788 H1N1
GGCCCCCTCAAAGCCGAGTGCCCAGGGACTGCAGCGTAGACG
>Influenza A virus (A/South Carolina/WRAIR1112P/2009(H1N1)) CY069368 H1N1
GGCCCCCTCAAAGCCGAGTGCCCAGGGACTGCAGCGTAGACG
>Influenza A virus (A/Tennessee/09/2009(H1N1)) KC780034 H1N1
GGCCCCCTCAAAGCCGAGTGCCCAGGGACTGCAGCGTAGACG
>Influenza A virus (A/Texas/42/2009(H1N1)) KC780088 H1N1
GGCCCCCTCAAAGCCGAGTGCCCAGGGACTGCAGCGTAGACG
>Influenza A virus (A/Mbagathi/7596/2008(H1N1)) HQ214328 H1N1
GGCCCCCTCAAAGCCGAGTGCCCAGGGACTGCAGCGTAGACG
>Influenza A virus (A/Thailand/KS08205/2008(H1N1)) KP637857 H1N1
GGCCCCCTCAAAGCCGAGTGCCCAGGGACTGCAGCGTAGACG
>Influenza A virus (A/Thailand/SP08195/2009(H1N1)) KP637641 H1N1
GGCCCCCTCAAAGCCGAGTGCCCAGGGACTGCAGCGTAGACG
>Influenza A virus (A/Thailand/SP07146/2008(H1N1)) KP637625 H1N1
GGCCCCCTCAAAGCCGAGTGCCCAGGGACTGCAGCGTAGACG
>Influenza A virus (A/Taiwan/8949/2008(H1N1)) HQ291997 H1N1
GGCCCCCTCAAAGCCGAGTGCCCAGGGACTGCAGCGTAGACG
>Influenza A virus (A/Taiwan/9042/2008(H1N1)) HQ292017 H1N1
GGCCCCCTCAAAGCCGAGTGCCCAGGGACTGCAGCGTAGACG
>Influenza A virus (A/Thailand/SS07138/2008(H1N1)) KP637777 H1N1
GGCCCCCTCAAAGCCGAGTGCCCAGGGACTGCAGCGTAGACG
>Influenza A virus (A/Thailand/SP08207/2009(H1N1)) KP637649 H1N1
GGCCCCCTCAAAGCCGAGTGCCCAGGGACTGCAGCGTAGACG
>Influenza A virus (A/Thailand/SP08193/2008(H1N1)) KP637633 H1N1
GGCCCCCTCAAAGCCGAGTGCCCAGGGACTGCAGCGTAGACG
>Influenza A virus (A/Thailand/KS08222/2008(H1N1)) KP637321 H1N1
GGCCCCCTCAAAGCCGAGTGCCCAGGGACTGCAGCGTAGACG
>Influenza A virus (A/North Carolina/03/2009(H1N1)) KC780043 H1N1
GGCCCCCTCAAAGCCGAGTGCCCAGGGACTGCAGCGTAGACG
>Influenza A virus (A/Thailand/SS08191/2009(H1N1)) KP637793 H1N1
GGCCCCCTCAAAGCCGAGTGCCCAGGGACTGCAGCGTAGACG
>Influenza A virus (A/Thailand/SN08294/2009(H1N1)) KP637537 H1N1
GGCCCCCTCAAAGCCGAGTGCCCAGGGACTGCAGCGTAGACG
>Influenza A virus (A/Thailand/SN08205/2009(H1N1)) KP637521 H1N1
GGCCCCCTCAAAGCCGAGTGCCCAGGGACTGCAGCGTAGACG
>Influenza A virus (A/Japan/WRAIR1230P/2009(H1N1)) CY069512 H1N1
GGCCCCCTCAAAGCCGAGTGCCCAGGGACTGCAGCGTAGACG
>Influenza A virus (A/Nebraska/WRAIR1247P/2009(H1N1)) CY069536 H1N1
GGCCCCCTCAAAGCCGAGTGCCCAGGGACTGCAGCGTAGACG
>Influenza A virus (A/Thailand/SS07168/2009(H1N1)) KP637785 H1N1
GGCCCCCTCAAAGCCGAGTGCCCAGGGACTGCAGCGTAGACG
>Influenza A virus (A/Florida/17/2008(H1N1)) GQ475666 H1N1
GGCCCCCTCAAAGCCGAGTGCCCAGGGACTGCAGCGTAGACG
>Influenza A virus (A/Kericho/7529/2008(H1N1)) HQ214319 H1N1
GGCCCCCTCAAAGCCGAGTGCCCAGGGACTGCAGCGTAGACG
>Influenza A virus (A/Kericho/7530/2008(H1N1)) HQ214320 H1N1
GGCCCCCTCAAAGCCGAGTGCCCAGGGACTGCAGCGTAGACG
>Influenza A virus (A/Kisii/7554/2008(H1N1)) HQ214324 H1N1
GGCCCCCTCAAAGCCGAGTGCCCAGGGACTGCAGCGTAGACG
>Influenza A virus (A/Kisii/7565/2008(H1N1)) HQ214326 H1N1
GGCCCCCTCAAAGCCGAGTGCCCAGGGACTGCAGCGTAGACG
>Influenza A virus (A/Kericho/7535/2008(H1N1)) HQ214321 H1N1
GGCCCCCTCAAAGCCGAGTGCCCAGGGACTGCAGCGTAGACG
>Influenza A virus (A/Illinois/06/2008(H1N1)) GQ475833 H1N1
GGCCCCCTCAAAGCCGAGTGCCCAGGGACTGCAGCGTAGACG
>Influenza A virus (A/New Jersey/06/2008(H1N1)) GQ475689 H1N1
GGCCCCCTCAAAGCCGAGTGCCCAGGGACTGCAGCGTAGACG
>Influenza A virus (A/Kisii/7541/2008(H1N1)) HQ214322 H1N1
GGCCCCCTCAAAGCCGAGTGCCCAGGGACTGCAGCGTAGACG
>Influenza A virus (A/Kisii/7547/2008(H1N1)) HQ214323 H1N1
GGCCCCCTCAAAGCCGAGTGCCCAGGGACTGCAGCGTAGACG
>Influenza A virus (A/Kisii/7559/2008(H1N1)) HQ214325 H1N1
GGCCCCCTCAAAGCCGAGTGCCCAGGGACTGCAGCGTAGACG
>Influenza A virus (A/Kisii/7570/2008(H1N1)) HQ214327 H1N1
GGCCCCCTCAAAGCCGAGTGCCCAGGGACTGCAGCGTAGACG
>Influenza A virus (A/Michigan/14/2009(H1N1)) KC782253 H1N1
GGCCCCCTCAAAGCCGAGTGCCCAGGGACTGCAGCGTAGACG
>Influenza A virus (A/Tianjin-Jinnan/15/2009(H1N1)) KF178712 H1N1
GGCCCCCTCAAAGCCGAGTGCCCAGGGACTGCAGCGTAGACG
>Influenza A virus (A/Texas/WRAIR1052P/2009(H1N1)) CY069344 H1N1
GGCCCCCTCAAAGCCGAGTGCCCAGGGACTGCAGCGTAGACG
>Influenza A virus (A/Alaska/WRAIR1114P/2009(H1N1)) CY069384 H1N1
GGCCCCCTCAAAGCCGAGTGCCCAGGGACTGCAGCGTAGACG
>Influenza A virus (A/Arkansas/WRAIR1249P/2009(H1N1)) CY069544 H1N1
GGCCCCCTCAAAGCCGAGTGCCCAGGGACTGCAGCGTAGACG
>Influenza A virus (A/Ohio/05/2009(H1N1)) KC782259 H1N1
GGCCCCCTCAAAGCCGAGTGCCCAGGGACTGCAGCGTAGACG
>Influenza A virus (A/Missouri/05/2009(H1N1)) KC782262 H1N1
GGCCCCCTCAAAGCCGAGTGCCCAGGGACTGCAGCGTAGACG
>Influenza A virus (A/Texas/WRAIR1254P/2009(H1N1)) CY069552 H1N1
GGCCCCCTCAAAGCCGAGTGCCCAGGGACTGCAGCGTAGACG
>Influenza A virus (A/Colorado/08/2009(H1N1)) KC780091 H1N1
GGCCCCCTCAAAGCCGAGTGCCCAGGGACTGCAGCGTAGACG
>Influenza A virus (A/Texas/35/2008(H1N1)) KC782255 H1N1
GGCCCCCTCAAAGCCGAGTGCCCAGGGACTGCAGCGTAGACG
>Influenza A virus (A/Texas/36/2008(H1N1)) KC782256 H1N1
GGCCCCCTCAAAGCCGAGTGCCCAGGGACTGCAGCGTAGACG
>Influenza A virus (A/Indiana/05/2009(H1N1)) KC782258 H1N1
GGCCCCCTCAAAGCCGAGTGCCCAGGGACTGCAGCGTAGACG
>Influenza A virus (A/Louisiana/WRAIR1170P/2009(H1N1)) CY069488 H1N1
GGCCCCCTCAAAGCCGAGTGCCCAGGGACTGCAGCGTAGACG
>Influenza A virus (A/New York/02/2009(H1N1)) KC780092 H1N1
GGCCCCCTCAAAGCCGAGTGCCCAGGGACTGCAGCGTAGACG
>Influenza A virus (A/Hawaii/13/2009(H1N1)) KC782251 H1N1
GGCCCCCTCAAAGCCGAGTGCCCAGGGACTGCAGCGTAGACG
>Influenza A virus (A/Taiwan/10103/2008(H1N1)) HQ292007 H1N1
GGCCCCCTCAAAGCCGAGTGCCCAGGGACTGCAGCGTAGACG
>Influenza A virus (A/Taiwan/11526/2008(H1N1)) HQ292008 H1N1
GGCCCCCTCAAAGCCGAGTGCCCAGGGACTGCAGCGTAGACG
>Influenza A virus (A/Massachusetts/05/2009(H1N1)) KC780047 H1N1
GGCCCCCTCAAAGCCGAGTGCCCAGGGACTGCAGCGTAGACG
>Influenza A virus (A/New York/05/2008(H1N1)) GQ475661 H1N1
GGCCCCCTCAAAGCCGAGTGCCTAGGGACTGCAGCGTAGACG
>Influenza A virus (A/Idaho/09/2008(H1N1)) GQ475718 H1N1
GGCCCCCTCAAAGCCGAGTGCCTAGGGACTGCAGCGTAGACG
>Influenza A virus (A/Alaska/02/2008(H1N1)) GQ475762 H1N1
GGCCCCCTCAAAGCCGAGTGCCCAGGGACTGCAGCGTAGACG
>Influenza A virus (A/Thailand/MR07080/2007(H1N1)) KP637393 H1N1
GGCCCCCTCAAAGCCGAGTGCCCAGGGACTGCAGCGTAGACG
>Influenza A virus (A/Thailand/MR07060/2007(H1N1)) KP637385 H1N1
GGCCCCCTCAAAGCCGAGTGCCCAGGGACTGCAGCGTAGACG
>Influenza A virus (A/Peru/WRAIR1509P/2007(H1N1)) CY070155 H1N1
GGCCCCCTCAAAGCCGAGTGCCCAGGGACTGCAGCGTAGACG
>Influenza A virus (A/Managua/3759.02/2008(H1N1)) CY040259 H1N1
GGCCCCCTCAAAGCCGAGTGCCCAGGGACTGCAGCGTAGACG
>Influenza A virus (A/New York/1164/2009(H1N1)) CY173352 H1N1
GGCCCCCTCAAAGCCGAGTGCCCAGGGACTGCAGCGTAGACG
>Influenza A virus (A/Peru/WRAIR1296P/2007(H1N1)) CY070067 H1N1
GGCCCCCTCAAAGCCGAGTGCCCAGGGACTGCAGCGTAGACG
>Influenza A virus (A/Ohio/UR06-0518/2007(H1N1)) CY026948 H1N1
GGCCCCCTCAAAGCCGAGTGCCCAGGGACTGCAGCGTAGACG
>Influenza A virus (A/Texas/UR06-0175/2007(H1N1)) CY026364 H1N1
GGCCCCCTCAAAGCCGAGTGCCCAGGGACTGCAGCGTAGACG
>Influenza A virus (A/Ohio/K1130/2006(H1N1)) EU409966 H1N1
GGCCCCCTCAAAGCCGAGTGCCCAGGGACTGCAGCGTAGACG
>Influenza A virus (A/Virginia/UR06-0075/2007(H1N1)) CY027828 H1N1
GGCCCCCTCAAAGCCGAGTGCCCAGGGACTGCAGCGTAGACG
>Influenza A virus (A/Virginia/UR06-0114/2007(H1N1)) CY027756 H1N1
GGCCCCCTCAAAGCCGAGTGCCCAGGGACTGCAGCGTAGACG
>Influenza A virus (A/Kentucky/UR06-0363/2007(H1N1)) CY025358 H1N1
GGCCCCCTCAAAGCCGAGTGCCCAGGGACTGCAGCGTAGACG
>Influenza A virus (A/California/UR06-0435/2007(H1N1)) CY025374 H1N1
GGCCCCCTCAAAGCCGAGTGCCCAGGGACTGCAGCGTAGACG
>Influenza A virus (A/Illinois/UR06-0074/2007(H1N1)) CY027820 H1N1
GGCCCCCTCAAAGCCGAGTGCCCAGGGACTGCAGCGTAGACG
>Influenza A virus (A/Managua/4444.01/2008(H1N1)) CY043793 H1N1
GGCCCCCTCAAAGCCGAGTGCCCAGGGACTGCAGCGTAGACG
>Influenza A virus (A/Virginia/UR06-0360/2007(H1N1)) CY027860 H1N1
GGCCCCCTCAAAGCCGAGTGCCCAGGGACTGCAGCGTAGACG
>Influenza A virus (A/Florida/UR06-0354/2007(H1N1)) CY026324 H1N1
GGCCCCCTCAAAGCCGAGTGCCCAGGGACTGCAGCGTAGACG
>Influenza A virus (A/Kentucky/UR06-0029/2007(H1N1)) CY027220 H1N1
GGCCCCCTCAAAGCCGAGTGCCCAGGGACTGCAGCGTAGACG
>Influenza A virus (A/Perth/1/2007(H1N1)) CY031347 H1N1
GGCCCCCTCAAAGCCGAGTGCCCAGGGACTGCAGCGTAGACG
>Influenza A virus (A/Johannesburg/67/2007(H1N1)) CY031365 H1N1
GGCCCCCTCAAAGCCGAGTGCCCAGGGACTGCAGCGTAGACG
>Influenza A virus (A/Sydney/581/2007(H1N1)) CY031375 H1N1
GGCCCCCTCAAAGCCGAGTGCCCAGGGACTGCAGCGTAGACG
>Influenza A virus (A/Brisbane/59/2007(H1N1)) CY031391 H1N1
GGCCCCCTCAAAGCCGAGTGCCCAGGGACTGCAGCGTAGACG
>Influenza A virus (A/Brisbane/59/2007(H1N1)) CY064977 H1N1
GGCCCCCTCAAAGCCGAGTGCCCAGGGACTGCAGCGTAGACG
>Influenza A virus (A/Sydney/142/2007(H1N1)) CY031379 H1N1
GGCCCCCTCAAAGCCGAGTGCCCAGGGACTGCAGCGTAGACG
>Influenza A virus (A/Sydney/142/2007(H1N1)) CY064985 H1N1
GGCCCCCTCAAAGCCGAGTGCCCAGGGACTGCAGCGTAGACG
>Influenza A virus (A/Thailand/545/2007(H1N1)) CY031383 H1N1
GGCCCCCTCAAAGCCGAGTGCCCAGGGACTGCAGCGTAGACG
>Influenza A virus (A/South Australia/423/2007(H1N1)) CY031373 H1N1
GGCCCCCTCAAAGCCGAGTGCCCAGGGACTGCAGCGTAGACG
>Influenza A virus (A/Lyon/1337/2007(H1N1)) CY031385 H1N1
GGCCCCCTCAAAGCCGAGTGCCCAGGGACTGCAGCGTAGACG
>Influenza A virus (A/Victoria/07159220/2007(H1N1)) CY031387 H1N1
GGCCCCCTCAAAGCCGAGTGCCCAGGGACTGCAGCGTAGACG
>Influenza A virus (A/Kyoto/07K454/2008(H1N1)) CY043460 H1N1
GGCCCCCTCAAAGCCGAGTGCCCAGGGACTGCAGCGTAGACG
>Influenza A virus (A/Yokohama/78/2008(H1N1)) CY043564 H1N1
GGCCCCCTCAAAGCCGAGTGCCCAGGGACTGCAGCGTAGACG
>Influenza A virus (A/Kyoto/08K056/2009(H1N1)) CY043540 H1N1
GGCCCCCTCAAAGCCGAGTGCCCAGGGACTGCAGCGTAGACG
>Influenza A virus (A/Boston/1/2009(H1N1)) CY080627 H1N1
GGCCCCCTCAAAGCCGAGTGCCCAGGGACTGCAGCGTAGACG
>Influenza A virus (A/Boston/4/2009(H1N1)) CY080635 H1N1
GGCCCCCTCAAAGCCGAGTGCCCAGGGACTGCAGCGTAGACG
>Influenza A virus (A/Boston/18/2009(H1N1)) CY080682 H1N1
GGCCCCCTCAAAGCCGAGTGCCCAGGGACTGCAGCGTAGACG
>Influenza A virus (A/Boston/24/2009(H1N1)) CY080706 H1N1
GGCCCCCTCAAAGCCGAGTGCCCAGGGACTGCAGCGTAGACG
>Influenza A virus (A/Boston/26/2009(H1N1)) CY080714 H1N1
GGCCCCCTCAAAGCCGAGTGCCCAGGGACTGCAGCGTAGACG
>Influenza A virus (A/Boston/28/2009(H1N1)) CY080730 H1N1
GGCCCCCTCAAAGCCGAGTGCCCAGGGACTGCAGCGTAGACG
>Influenza A virus (A/Boston/38/2009(H1N1)) CY080778 H1N1
GGCCCCCTCAAAGCCGAGTGCCCAGGGACTGCAGCGTAGACG
>Influenza A virus (A/Boston/41/2009(H1N1)) CY080794 H1N1
GGCCCCCTCAAAGCCGAGTGCCCAGGGACTGCAGCGTAGACG
>Influenza A virus (A/Boston/65/2009(H1N1)) CY080898 H1N1
GGCCCCCTCAAAGCCGAGTGCCCAGGGACTGCAGCGTAGACG
>Influenza A virus (A/Boston/66/2009(H1N1)) CY080906 H1N1
GGCCCCCTCAAAGCCGAGTGCCCAGGGACTGCAGCGTAGACG
>Influenza A virus (A/Boston/84/2009(H1N1)) CY080962 H1N1
GGCCCCCTCAAAGCCGAGTGCCCAGGGACTGCAGCGTAGACG
>Influenza A virus (A/Boston/20/2009(H1N1)) CY080690 H1N1
GGCCCCCTCAAAGCCGAGTGCCCAGGGACTGCAGCGTAGACG
>Influenza A virus (A/Boston/60/2009(H1N1)) CY080866 H1N1
GGCCCCCTCAAAGCCGAGTGCCCAGGGACTGCAGCGTAGACG
>Influenza A virus (A/Boston/36/2009(H1N1)) CY080762 H1N1
GGCCCCCTCAAAGCCGAGTGCCCAGGGACTGCAGCGTAGACG
>Influenza A virus (A/Boston/58/2009(H1N1)) CY080858 H1N1
GGCCCCCTCAAAGCCGAGTGCCCAGGGACTGCAGCGTAGACG
>Influenza A virus (A/Boston/27/2009(H1N1)) CY080722 H1N1
GGCCCCCTCAAAGCCGAGTGCCCAGGGACTGCAGCGTAGACG
>Influenza A virus (A/Boston/83/2009(H1N1)) CY080954 H1N1
GGCCCCCTCAAAGCCGAGTGCCCAGGGACTGCAGCGTAGACG
>Influenza A virus (A/Boston/89/2009(H1N1)) CY080994 H1N1
GGCCCCCTCAAAGCCGAGTGCCCAGGGACTGCAGCGTAGACG
>Influenza A virus (A/Boston/68/2009(H1N1)) CY080922 H1N1
GGCCCCCTCAAAGCCGAGTGCCCAGGGACTGCAGCGTAGACG
>Influenza A virus (A/Boston/76/2009(H1N1)) CY080946 H1N1
GGCCCCCTCAAAGCCGAGTGCCCAGGGACTGCAGCGTAGACG
>Influenza A virus (A/Boston/14/2009(H1N1)) CY080659 H1N1
GGCCCCCTCAAAGCCGAGTGCCCAGGGACTGCAGCGTAGACG
>Influenza A virus (A/Boston/21/2009(H1N1)) CY080698 H1N1
GGCCCCCTCAAAGCCGAGTGCCCAGGGACTGCAGCGTAGACG
>Influenza A virus (A/Boston/35/2009(H1N1)) CY080754 H1N1
GGCCCCCTCAAAGCCGAGTGCCCAGGGACTGCAGCGTAGACG
>Influenza A virus (A/Boston/45/2009(H1N1)) CY080818 H1N1
GGCCCCCTCAAAGCCGAGTGCCCAGGGACTGCAGCGTAGACG
>Influenza A virus (A/Boston/30/2009(H1N1)) CY080738 H1N1
GGCCCCCTCAAAGCCGAGTGCCCAGGGACTGCAGCGTAGACG
>Influenza A virus (A/Boston/85/2009(H1N1)) CY080970 H1N1
GGCCCCCTCAAAGCCGAGTGCCCAGGGACTGCAGCGTAGACG
>Influenza A virus (A/Boston/17/2009(H1N1)) CY080674 H1N1
GGCCCCCTCAAAGCCGAGTGCCCAGGGACTGCAGCGTAGACG
>Influenza A virus (A/Boston/49/2009(H1N1)) CY080834 H1N1
GGCCCCCTCAAAGCCGAGTGCCCAGGGACTGCAGCGTAGACG
>Influenza A virus (A/Boston/88/2009(H1N1)) CY080986 H1N1
GGCCCCCTCAAAGCCGAGTGCCCAGGGACTGCAGCGTAGACG
>Influenza A virus (A/Boston/93/2009(H1N1)) CY081018 H1N1
GGCCCCCTCAAAGCCGAGTGCCCAGGGACTGCAGCGTAGACG
>Influenza A virus (A/Nagasaki/07N011/2008(H1N1)) CY043476 H1N1
GGCCCCCTCAAAGCCGAGTGCCCAGGGACTGCAGCGTAGACG
>Influenza A virus (A/Kyoto/07K316/2008(H1N1)) CY043452 H1N1
GGCCCCCTCAAAGCCGAGTGCCCAGGGACTGCAGCGTAGACG
>Influenza A virus (A/Hokkaido/07H007/2007(H1N1)) CY043428 H1N1
GGCCCCCTCAAAGCCGAGTGCCCAGGGACTGCAGCGTAGACG
>Influenza A virus (A/Hyogo/07K030/2007(H1N1)) CY043436 H1N1
GGCCCCCTCAAAGCCGAGTGCCCAGGGACTGCAGCGTAGACG
>Influenza A virus (A/Niigata/08F031/2009(H1N1)) CY043500 H1N1
GGCCCCCTCAAAGCCGAGTGCCCAGGGACTGCAGCGTAGACG
>Influenza A virus (A/Nagasaki/07N020/2008 (H1N1)) CY043484 H1N1
GGCCCCCTCAAAGCCGAGTGCCCAGGGACTGCAGCGTAGACG
>Influenza A virus (A/Niigata/08F093/2009(H1N1)) CY043508 H1N1
GGCCCCCTCAAAGCCGAGTGCCCAGGGACTGCAGCGTAGACG
>Influenza A virus (A/Niigata/08F188/2009(H1N1)) CY043516 H1N1
GGCCCCCTCAAAGCCGAGTGCCCAGGGACTGCAGCGTAGACG
>Influenza A virus (A/Gunma/08G006/2009(H1N1)) CY043524 H1N1
GGCCCCCTCAAAGCCGAGTGCCCAGGGACTGCAGCGTAGACG
>Influenza A virus (A/Nagasaki/08N006/2009(H1N1)) CY043548 H1N1
GGCCCCCTCAAAGCCGAGTGCCCAGGGACTGCAGCGTAGACG
>Influenza A virus (A/Hokkaido/08H024/2009(H1N1)) CY043532 H1N1
GGCCCCCTCAAAGCCGAGTGCCCAGGGACTGCAGCGTAGACG
>Influenza A virus (A/Tottori/08T010/2008(H1N1)) CY043556 H1N1
GGCCCCCTCAAAGCCGAGTGCCCAGGGACTGCAGCGTAGACG
>Influenza A virus (A/Taiwan/544/2007(H1N1)) KC739640 H1N1
GGCCCCCTCAAAGCCGAGTGCCCAGGGACTGCAGCGTAGACG
>Influenza A virus (A/Thailand/CU-B267/2009(H1N1)) GU271961 H1N1
GGCCCCCTCAAAGCCGAGTGCCCAGGGACTGCAGCGTAGACG
>Influenza A virus (A/Thailand/CU-B589/2009(H1N1)) GU183802 H1N1
GGCCCCCTCAAAGCCGAGTGCCCAGGGACTGCAGCGTAGACG
>Influenza A virus (A/Mexico/UASLP-003/2008(H1N1)) GU811750 H1N1
--------------CGAGTGCCCAGGGACTGCAGCGTAGACG
>Influenza A virus (A/Denmark/12/2008(H1N1)) FJ265007 H1N1
GGCCCCCTCAAAGCCGAGTGCCCAGGGACTGCAGCGTAGACG
>Influenza A virus (A/Gunma/07G006/2008(H1N1)) CY043420 H1N1
GGCCCCCTCAAAGCCGAGTGCCCAGGGACTGCAGCGTAGACG
>Influenza A virus (A/Habana/190/2006(H1N1)) JX549374 H1N1
GGCCCCCTCAAAGCCGAGTGCCCAGGGACTGCAGCGTAGACG
>Influenza A virus (A/Habana/352/2007(H1N1)) JX549375 H1N1
GGCCCCCTCAAAGCCGAGTGCCCAGGGACTGCAGCGTAGACG
>Influenza A virus (A/Habana/353/2007(H1N1)) JX549376 H1N1
GGCCCCCTCAAAGCCGAGTGCCCAGGGACTGCAGCGTAGACG
>Influenza A virus (A/Habana/354/2007(H1N1)) JX549377 H1N1
GGCCCCCTCAAAGCCGAGTGCCCAGGGACTGCAGCGTAGACG
>Influenza A virus (A/Habana/168/2008(H1N1)) JX549378 H1N1
GGCCCCCTCAAAGCCGAGTGCCCAGGGACTGCAGCGTAGACG
>Influenza A virus (A/Habana/177/2008(H1N1)) JX549379 H1N1
GGCCCCCTCAAAGCCGAGTGCCCAGGGACTGCAGCGTAGACG
>Influenza A virus (A/Habana/179/2008(H1N1)) JX549380 H1N1
GGCCCCCTCAAAGCCGAGTGCCCAGGGACTGCAGCGTAGACG
>Influenza A virus (A/Habana/1156/2009(H1N1)) JX549381 H1N1
GGCCCCCTCAAAGCCGAGTGCCCAGGGACTGCAGCGTAGACG
>Influenza A virus (A/Thailand/CU-B42/2009(H1N1)) GQ902804 H1N1
GGCCCCCTCAAAGCCGAGTGCCCAGGGACTGCAGCGTAGACG
>Influenza A virus (A/California/VRDL134/2009(H1N1)) CY064800 H1N1
GGCCCCCTCAAAGCCGAGTGCCCAGGGACTGCAGCGTAGACG
>Influenza A virus (A/Boston/87/2009(H1N1)) CY089758 H1N1
GGCCCCCTCAAAGCCGAGTGCCCAGGGACTGCAGCGTAGACG
>Influenza A virus (A/South Dakota/06/2007(H1N1)) CY121593 H1N1
GGCCCCCTCAAAGCCGAGTGCCCAGGGACTGCAGCGTAGACG
>Influenza A virus (A/Boston/51/2009(H1N1)) CY080842 H1N1
GGCCCCCTCAAAGCCGAGTGCCCAGGGACTGCAGCGTAGACG
>Influenza A virus (A/Boston/67/2009(H1N1)) CY080914 H1N1
GGCCCCCTCAAAGCCGAGTGCCCAGGGACTGCAGCGTAGACG
>Influenza A virus (A/Boston/11/2009(H1N1)) CY080643 H1N1
GGCCCCCTCAAAGCCGAGTGCCCAGGGACTGCAGCGTAGACG
>Influenza A virus (A/Boston/33/2009(H1N1)) CY080746 H1N1
GGCCCCCTCAAAGCCGAGTGCCCAGGGACTGCAGCGTAGACG
>Influenza A virus (A/Boston/42/2009(H1N1)) CY080802 H1N1
GGCCCCCTCAAAGCCGAGTGCCCAGGGACTGCAGCGTAGACG
>Influenza A virus (A/Boston/48/2009(H1N1)) CY080826 H1N1
GGCCCCCTCAAAGCCGAGTGCCCAGGGACTGCAGCGTAGACG
>Influenza A virus (A/Boston/62/2009(H1N1)) CY080874 H1N1
GGCCCCCTCAAAGCCGAGTGCCCAGGGACTGCAGCGTAGACG
>Influenza A virus (A/Boston/86/2009(H1N1)) CY080978 H1N1
GGCCCCCTCAAAGCCGAGTGCCCAGGGACTGCAGCGTAGACG
>Influenza A virus (A/Boston/92/2009(H1N1)) CY081010 H1N1
GGCCCCCTCAAAGCCGAGTGCCCAGGGACTGCAGCGTAGACG
>Influenza A virus (A/Boston/47/2009(H1N1)) CY093126 H1N1
GGCCCCCTCAAAGCCGAGTGCCCAGGGACTGCAGCGTAGACG
>Influenza A virus (A/Boston/80/2009(H1N1)) CY080603 H1N1
GGCCCCCTCAAAGCCGAGTGCCCAGGGACTGCAGCGTAGACG
>Influenza A virus (A/Boston/100/2009(H1N1)) CY080619 H1N1
GGCCCCCTCAAAGCCGAGTGCCCAGGGACTGCAGCGTAGACG
>Influenza A virus (A/Boston/37/2009(H1N1)) CY080770 H1N1
GGCCCCCTCAAAGCCGAGTGCCCAGGGACTGCAGCGTAGACG
>Influenza A virus (A/Boston/64/2009(H1N1)) CY080890 H1N1
GGCCCCCTCAAAGCCGAGTGCCCAGGGACTGCAGCGTAGACG
>Influenza A virus (A/Boston/91/2009(H1N1)) CY081002 H1N1
GGCCCCCTCAAAGCCGAGTGCCCAGGGACTGCAGCGTAGACG
>Influenza A virus (A/Boston/63/2009(H1N1)) CY080882 H1N1
GGCCCCCTCAAAGCCGAGTGCCCAGGGACTGCAGCGTAGACG
>Influenza A virus (A/Boston/72/2009(H1N1)) CY080938 H1N1
GGCCCCCTCAAAGCCGAGTGCCCAGGGACTGCAGCGTAGACG
>Influenza A virus (A/Boston/95/2009(H1N1)) CY080611 H1N1
GGCCCCCTCAAAGCCGAGTGCCCAGGGACTGCAGCGTAGACG
>Influenza A virus (A/California/VRDL191/2009(H1N1)) CY092346 H1N1
GGCCCCCTCAAAGCCGAGTGCCCAGGGACTGCAGCGTAGACG
>Influenza A virus (A/Boston/13/2009(H1N1)) CY080651 H1N1
GGCCCCCTCAAAGCCGAGTGCCCAGGGACTGCAGCGTAGACG
>Influenza A virus (A/Boston/43/2009(H1N1)) CY080810 H1N1
GGCCCCCTCAAAGCCGAGTGCCCAGGGACTGCAGCGTAGACG
>Influenza A virus (A/Boston/39/2009(H1N1)) CY080786 H1N1
GGCCCCCTCAAAGCCGAGTGCCCAGGGACTGCAGCGTAGACG
>Influenza A virus (A/Boston/71/2009(H1N1)) CY080930 H1N1
GGCCCCCTCAAAGCCGAGTGCCCAGGGACTGCAGCGTAGACG
>Influenza A virus (A/California/VRDL190/2009(H1N1)) CY092338 H1N1
GGCCCCCTCAAAGCCGAGTGCCCAGGGACTGCAGCGTAGACG
>Influenza A virus (A/California/VRDL140/2009(H1N1)) CY064832 H1N1
GGCCCCCTCAAAGCCGAGTGCCCAGGGACTGCAGCGTAGACG
>Influenza A virus (A/California/VRDL149/2009(H1N1)) CY070896 H1N1
GGCCCCCTCAAAGCCGAGTGCCCAGGGACTGCAGCGTAGACG
>Influenza A virus (A/California/VRDL218/2009(H1N1)) CY074188 H1N1
GGCCCCCTCAAAGCCGAGTGCCCAGGGACTGCAGCGTAGACG
>Influenza A virus (A/California/VRDL219/2009(H1N1)) CY074196 H1N1
GGCCCCCTCAAAGCCGAGTGCCCAGGGACTGCAGCGTAGACG
>Influenza A virus (A/New York/3150/2009(H1N1)) CY050661 H1N1
GGCCCCCTCAAAGCCGAGTGCCCAGGGACTGCAGCGTAGACG
>Influenza A virus (A/Mexico/24019/2009(H1N1)) CY147684 H1N1
GGCCCCCTCAAAGCCGAGTGCCCAGGGACTGCAGCGTAGACG
>Influenza A virus (A/Mexico/24020/2009(H1N1)) CY147692 H1N1
GGCCCCCTCAAAGCCGAGTGCCCAGGGACTGCAGCGTAGACG
>Influenza A virus (A/Mexico/24042/2009(H1N1)) CY147812 H1N1
GGCCCCCTCAAAGCCGAGTGCCCAGGGACTGCAGCGTAGACG
>Influenza A virus (A/California/VRDL154/2009(H1N1)) CY073822 H1N1
GGCCCCCTCAAAGCCGAGTGCCCAGGGACTGCAGCGTAGACG
>Influenza A virus (A/California/VRDL290/2009(H1N1)) CY074476 H1N1
GGCCCCCTCAAAGCCGAGTGCCCAGGGACTGCAGCGTAGACG
>Influenza A virus (A/California/VRDL301/2009(H1N1)) CY074532 H1N1
GGCCCCCTCAAAGCCGAGTGCCCAGGGACTGCAGCGTAGACG
>Influenza A virus (A/Boston/19/2009(H1N1)) CY089710 H1N1
GGCCCCCTCAAAGCCGAGTGCCCAGGGACTGCAGCGTAGACG
>Influenza A virus (A/Mexico/24004/2009(H1N1)) CY147588 H1N1
GGCCCCCTCAAAGCCGAGTGCCCAGGGACTGCAGCGTAGACG
>Influenza A virus (A/California/VRDL249/2009(H1N1)) CY074340 H1N1
GGCCCCCTCAAAGCCGAGTGCCCAGGGACTGCAGCGTAGACG
>Influenza A virus (A/Mexico/24005/2009(H1N1)) CY147596 H1N1
GGCCCCCTCAAAGCCGAGTGCCCAGGGACTGCAGCGTAGACG
>Influenza A virus (A/California/VRDL377/2009(H1N1)) CY074636 H1N1
GGCCCCCTCAAAGCCGAGTGCCCAGGGACTGCAGCGTAGACG
>Influenza A virus (A/California/VRDL378/2009(H1N1)) CY074644 H1N1
GGCCCCCTCAAAGCCGAGTGCCCAGGGACTGCAGCGTAGACG
>Influenza A virus (A/California/VRDL229/2009(H1N1)) CY073862 H1N1
GGCCCCCTCAAAGCCGAGTGCCCAGGGACTGCAGCGTAGACG
>Influenza A virus (A/California/VRDL239/2009(H1N1)) CY074316 H1N1
GGCCCCCTCAAAGCCGAGTGCCCAGGGACTGCAGCGTAGACG
>Influenza A virus (A/Boston/2/2009(H1N1)) CY088578 H1N1
GGCCCCCTCAAAGCCGAGTGCCCAGGGACTGCAGCGTAGACG
>Influenza A virus (A/Boston/22/2009(H1N1)) CY089052 H1N1
GGCCCCCTCAAAGCCGAGTGCCCAGGGACTGCAGCGTAGACG
>Influenza A virus (A/Boston/44/2009(H1N1)) CY089076 H1N1
GGCCCCCTCAAAGCCGAGTGCCCAGGGACTGCAGCGTAGACG
>Influenza A virus (A/Boston/54/2009(H1N1)) CY089100 H1N1
GGCCCCCTCAAAGCCGAGTGCCCAGGGACTGCAGCGTAGACG
>Influenza A virus (A/Boston/70/2009(H1N1)) CY089124 H1N1
GGCCCCCTCAAAGCCGAGTGCCCAGGGACTGCAGCGTAGACG
>Influenza A virus (A/Boston/74/2009(H1N1)) CY089132 H1N1
GGCCCCCTCAAAGCCGAGTGCCCAGGGACTGCAGCGTAGACG
>Influenza A virus (A/Boston/94/2009(H1N1)) CY089172 H1N1
GGCCCCCTCAAAGCCGAGTGCCCAGGGACTGCAGCGTAGACG
>Influenza A virus (A/Boston/32/2009(H1N1)) CY089782 H1N1
GGCCCCCTCAAAGCCGAGTGCCCAGGGACTGCAGCGTAGACG
>Influenza A virus (A/Boston/79/2009(H1N1)) CY089831 H1N1
GGCCCCCTCAAAGCCGAGTGCCCAGGGACTGCAGCGTAGACG
>Influenza A virus (A/California/VRDL200/2009(H1N1)) CY074132 H1N1
GGCCCCCTCAAAGCCGAGTGCCCAGGGACTGCAGCGTAGACG
>Influenza A virus (A/Boston/59/2009(H1N1)) CY089108 H1N1
GGCCCCCTCAAAGCCGAGTGCCCAGGGACTGCAGCGTAGACG
>Influenza A virus (A/Boston/61/2009(H1N1)) CY089116 H1N1
GGCCCCCTCAAAGCCGAGTGCCCAGGGACTGCAGCGTAGACG
>Influenza A virus (A/California/VRDL194/2009(H1N1)) CY074124 H1N1
GGCCCCCTCAAAGCCGAGTGCCCAGGGACTGCAGCGTAGACG
>Influenza A virus (A/California/VRDL206/2009(H1N1)) CY074148 H1N1
GGCCCCCTCAAAGCCGAGTGCCCAGGGACTGCAGCGTAGACG
>Influenza A virus (A/California/VRDL217/2009(H1N1)) CY074180 H1N1
GGCCCCCTCAAAGCCGAGTGCCCAGGGACTGCAGCGTAGACG
>Influenza A virus (A/California/VRDL244/2009(H1N1)) CY074324 H1N1
GGCCCCCTCAAAGCCGAGTGCCCAGGGACTGCAGCGTAGACG
>Influenza A virus (A/California/VRDL280/2009(H1N1)) CY074436 H1N1
GGCCCCCTCAAAGCCGAGTGCCCAGGGACTGCAGCGTAGACG
>Influenza A virus (A/California/VRDL380/2009(H1N1)) CY074660 H1N1
GGCCCCCTCAAAGCCGAGTGCCCAGGGACTGCAGCGTAGACG
>Influenza A virus (A/California/VRDL235/2009(H1N1)) CY074284 H1N1
GGCCCCCTCAAAGCCGAGTGCCCAGGGACTGCAGCGTAGACG
>Influenza A virus (A/California/VRDL252/2009(H1N1)) CY074356 H1N1
GGCCCCCTCAAAGCCGAGTGCCCAGGGACTGCAGCGTAGACG
>Influenza A virus (A/California/VRDL238/2009(H1N1)) CY074308 H1N1
GGCCCCCTCAAAGCCGAGTGCCCAGGGACTGCAGCGTAGACG
>Influenza A virus (A/Boston/23/2009(H1N1)) CY089060 H1N1
GGCCCCCTCAAAGCCGAGTGCCCAGGGACTGCAGCGTAGACG
>Influenza A virus (A/Boston/10/2009(H1N1)) CY089044 H1N1
GGCCCCCTCAAAGCCGAGTGCCCAGGGACTGCAGCGTAGACG
>Influenza A virus (A/Boston/78/2009(H1N1)) CY089148 H1N1
GGCCCCCTCAAAGCCGAGTGCCCAGGGACTGCAGCGTAGACG
>Influenza A virus (A/Boston/81/2009(H1N1)) CY089156 H1N1
GGCCCCCTCAAAGCCGAGTGCCCAGGGACTGCAGCGTAGACG
>Influenza A virus (A/Boston/82/2009(H1N1)) CY089164 H1N1
GGCCCCCTCAAAGCCGAGTGCCCAGGGACTGCAGCGTAGACG
>Influenza A virus (A/Boston/3/2009(H1N1)) CY080595 H1N1
GGCCCCCTCAAAGCCGAGTGCCCAGGGACTGCAGCGTAGACG
>Influenza A virus (A/Boston/77/2009(H1N1)) CY089140 H1N1
GGCCCCCTCAAAGCCGAGTGCCCAGGGACTGCAGCGTAGACG
>Influenza A virus (A/California/VRDL146/2009(H1N1)) CY064872 H1N1
GGCCCCCTCAAAGCCGAGTGCCCAGGGACTGCAGCGTAGACG
>Influenza A virus (A/California/VRDL135/2009(H1N1)) CY064808 H1N1
GGCCCCCTCAAAGCCGAGTGCCCAGGGACTGCAGCGTAGACG
>Influenza A virus (A/California/VRDL152/2009(H1N1)) CY073806 H1N1
GGCCCCCTCAAAGCCGAGTGCCCAGGGACTGCAGCGTAGACG
>Influenza A virus (A/California/VRDL180/2009(H1N1)) CY074084 H1N1
GGCCCCCTCAAAGCCGAGTGCCCAGGGACTGCAGCGTAGACG
>Influenza A virus (A/California/VRDL192/2009(H1N1)) CY074108 H1N1
GGCCCCCTCAAAGCCGAGTGCCCAGGGACTGCAGCGTAGACG
>Influenza A virus (A/California/VRDL202/2009(H1N1)) CY074140 H1N1
GGCCCCCTCAAAGCCGAGTGCCCAGGGACTGCAGCGTAGACG
>Influenza A virus (A/California/VRDL220/2009(H1N1)) CY074204 H1N1
GGCCCCCTCAAAGCCGAGTGCCCAGGGACTGCAGCGTAGACG
>Influenza A virus (A/California/VRDL224/2009(H1N1)) CY074236 H1N1
GGCCCCCTCAAAGCCGAGTGCCCAGGGACTGCAGCGTAGACG
>Influenza A virus (A/California/VRDL232/2009(H1N1)) CY074276 H1N1
GGCCCCCTCAAAGCCGAGTGCCCAGGGACTGCAGCGTAGACG
>Influenza A virus (A/California/VRDL251/2009(H1N1)) CY074348 H1N1
GGCCCCCTCAAAGCCGAGTGCCCAGGGACTGCAGCGTAGACG
>Influenza A virus (A/California/VRDL275/2009(H1N1)) CY074420 H1N1
GGCCCCCTCAAAGCCGAGTGCCCAGGGACTGCAGCGTAGACG
>Influenza A virus (A/California/VRDL289/2009(H1N1)) CY074468 H1N1
GGCCCCCTCAAAGCCGAGTGCCCAGGGACTGCAGCGTAGACG
>Influenza A virus (A/California/VRDL297/2009(H1N1)) CY074500 H1N1
GGCCCCCTCAAAGCCGAGTGCCCAGGGACTGCAGCGTAGACG
>Influenza A virus (A/California/VRDL311/2009(H1N1)) CY074540 H1N1
GGCCCCCTCAAAGCCGAGTGCCCAGGGACTGCAGCGTAGACG
>Influenza A virus (A/California/VRDL320/2009(H1N1)) CY074548 H1N1
GGCCCCCTCAAAGCCGAGTGCCCAGGGACTGCAGCGTAGACG
>Influenza A virus (A/California/VRDL324/2009(H1N1)) CY074556 H1N1
GGCCCCCTCAAAGCCGAGTGCCCAGGGACTGCAGCGTAGACG
>Influenza A virus (A/California/VRDL369/2009(H1N1)) CY074620 H1N1
GGCCCCCTCAAAGCCGAGTGCCCAGGGACTGCAGCGTAGACG
>Influenza A virus (A/California/VRDL148/2009(H1N1)) CY087152 H1N1
GGCCCCCTCAAAGCCGAGTGCCCAGGGACTGCAGCGTAGACG
>Influenza A virus (A/California/VRDL153/2009(H1N1)) CY073814 H1N1
GGCCCCCTCAAAGCCGAGTGCCCAGGGACTGCAGCGTAGACG
>Influenza A virus (A/California/VRDL254/2009(H1N1)) CY074364 H1N1
GGCCCCCTCAAAGCCGAGTGCCCAGGGACTGCAGCGTAGACG
>Influenza A virus (A/California/VRDL298/2009(H1N1)) CY074508 H1N1
GGCCCCCTCAAAGCCGAGTGCCCAGGGACTGCAGCGTAGACG
>Influenza A virus (A/California/VRDL300/2009(H1N1)) CY074524 H1N1
GGCCCCCTCAAAGCCGAGTGCCCAGGGACTGCAGCGTAGACG
>Influenza A virus (A/California/VRDL193/2009(H1N1)) CY074116 H1N1
GGCCCCCTCAAAGCCGAGTGCCCAGGGACTGCAGCGTAGACG
>Influenza A virus (A/California/VRDL222/2009(H1N1)) CY074220 H1N1
GGCCCCCTCAAAGCCGAGTGCCCAGGGACTGCAGCGTAGACG
>Influenza A virus (A/California/VRDL358/2009(H1N1)) CY074596 H1N1
GGCCCCCTCAAAGCCGAGTGCCCAGGGACTGCAGCGTAGACG
>Influenza A virus (A/Malaysia/2155235/2009(H1N1)) CY118192 H1N1
GGCCCCCTCAAAGCCGAGTGCCCAGGGACTGCAGCGTAGACG
>Influenza A virus (A/California/VRDL256/2009(H1N1)) CY074372 H1N1
GGCCCCCTCAAAGCCGAGTGCCCAGGGACTGCAGCGTAGACG
>Influenza A virus (A/California/VRDL155/2009(H1N1)) CY073830 H1N1
GGCCCCCTCAAAGCCGAGTGCCCAGGGACTGCAGCGTAGACG
>Influenza A virus (A/California/VRDL283/2009(H1N1)) CY074452 H1N1
GGCCCCCTCAAAGCCGAGTGCCCAGGGACTGCAGCGTAGACG
>Influenza A virus (A/California/VRDL150/2009(H1N1)) CY070904 H1N1
GGCCCCCTCAAAGCCGAGTGCCCAGGGACTGCAGCGTAGACG
>Influenza A virus (A/California/VRDL276/2009(H1N1)) CY074428 H1N1
GGCCCCCTCAAAGCCGAGTGCCCAGGGACTGCAGCGTAGACG
>Influenza A virus (A/California/VRDL167/2009(H1N1)) CY073846 H1N1
GGCCCCCTCAAAGCCGAGTGCCCAGGGACTGCAGCGTAGACG
>Influenza A virus (A/California/VRDL186/2009(H1N1)) CY074092 H1N1
GGCCCCCTCAAAGCCGAGTGCCCAGGGACTGCAGCGTAGACG
>Influenza A virus (A/California/VRDL221/2009(H1N1)) CY074212 H1N1
GGCCCCCTCAAAGCCGAGTGCCCAGGGACTGCAGCGTAGACG
>Influenza A virus (A/California/VRDL225/2009(H1N1)) CY074244 H1N1
GGCCCCCTCAAAGCCGAGTGCCCAGGGACTGCAGCGTAGACG
>Influenza A virus (A/California/VRDL226/2009(H1N1)) CY074252 H1N1
GGCCCCCTCAAAGCCGAGTGCCCAGGGACTGCAGCGTAGACG
>Influenza A virus (A/California/VRDL227/2009(H1N1)) CY074260 H1N1
GGCCCCCTCAAAGCCGAGTGCCCAGGGACTGCAGCGTAGACG
>Influenza A virus (A/California/VRDL228/2009(H1N1)) CY074268 H1N1
GGCCCCCTCAAAGCCGAGTGCCCAGGGACTGCAGCGTAGACG
>Influenza A virus (A/California/VRDL237/2009(H1N1)) CY074300 H1N1
GGCCCCCTCAAAGCCGAGTGCCCAGGGACTGCAGCGTAGACG
>Influenza A virus (A/California/VRDL365/2009(H1N1)) CY074604 H1N1
GGCCCCCTCAAAGCCGAGTGCCCAGGGACTGCAGCGTAGACG
>Influenza A virus (A/California/VRDL382/2009(H1N1)) CY074668 H1N1
GGCCCCCTCAAAGCCGAGTGCCCAGGGACTGCAGCGTAGACG
>Influenza A virus (A/California/VRDL137/2009(H1N1)) CY087144 H1N1
GGCCCCCTCAAAGCCGAGTGCCCAGGGACTGCAGCGTAGACG
>Influenza A virus (A/California/VRDL372/2009(H1N1)) CY092094 H1N1
GGCCCCCTCAAAGCCGAGTGCCCAGGGACTGCAGCGTAGACG
>Influenza A virus (A/California/VRDL371/2009(H1N1)) CY074628 H1N1
GGCCCCCTCAAAGCCGAGTGCCCAGGGACTGCAGCGTAGACG
>Influenza A virus (A/California/VRDL175/2009(H1N1)) CY073854 H1N1
GGCCCCCTCAAAGCCGAGTGCCCAGGGACTGCAGCGTAGACG
>Influenza A virus (A/California/VRDL270/2009(H1N1)) CY074404 H1N1
GGCCCCCTCAAAGCCGAGTGCCCAGGGACTGCAGCGTAGACG
>Influenza A virus (A/Malaysia/2143035/2009(H1N1)) CY119299 H1N1
GGCCCCCTCAAAGCCGAGTGCCCAGGGACTGCAGCGTAGACG
>Influenza A virus (A/California/VRDL245/2009(H1N1)) CY074332 H1N1
GGCCCCCTCAAAGCCGAGTGCCCAGGGACTGCAGCGTAGACG
>Influenza A virus (A/Malaysia/2156486/2009(H1N1)) CY119323 H1N1
GGCCCCCTCAAAGCCGAGTGCCCAGGGACTGCAGCGTAGACG
>Influenza A virus (A/California/VRDL366/2009(H1N1)) CY074612 H1N1
GGCCCCCTCAAAGCCGAGTGCCCAGGGACTGCAGCGTAGACG
>Influenza A virus (A/Boston/46/2009(H1N1)) CY089084 H1N1
GGCCCCCTCAAAGCCGAGTGCCCAGGGACTGCAGCGTAGACG
>Influenza A virus (A/California/VRDL213/2009(H1N1)) CY074164 H1N1
GGCCCCCTCAAAGCCGAGTGCCCAGGGACTGCAGCGTAGACG
>Influenza A virus (A/California/VRDL236/2009(H1N1)) CY074292 H1N1
GGCCCCCTCAAAGCCGAGTGCCCAGGGACTGCAGCGTAGACG
>Influenza A virus (A/Malaysia/2104192/2008(H1N1)) CY119315 H1N1
GGCCCCCTCAAAGCCGAGTGCCCAGGGACTGCAGCGTAGACG
>Influenza A virus (A/DaNang/DN302/2008(H1N1)) CY104557 H1N1
GGCCCCCTCAAAGCCGAGTGCCCAGGGACTGCAGCGTAGACG
>Influenza A virus (A/Hue/H445/2008(H1N1)) CY104588 H1N1
GGCCCCCTCAAAGCCGAGTGCCCAGGGACTGCAGCGTAGACG
>Influenza A virus (A/Hue/H485/2008(H1N1)) CY104596 H1N1
GGCCCCCTCAAAGCCGAGTGCCCAGGGACTGCAGCGTAGACG
>Influenza A virus (A/HaNoi/BT241/2008(H1N1)) CY104871 H1N1
GGCCCCCTCAAAGCCGAGTGCCCAGGGACTGCAGCGTAGACG
>Influenza A virus (A/DaNang/DN345/2008(H1N1)) CY104895 H1N1
GGCCCCCTCAAAGCCGAGTGCCCAGGGACTGCAGCGTAGACG
>Influenza A virus (A/DaNang/DN431/2008(H1N1)) CY104919 H1N1
GGCCCCCTCAAAGCCGAGTGCCCAGGGACTGCAGCGTAGACG
>Influenza A virus (A/DaNang/DN467/2008(H1N1)) CY104935 H1N1
GGCCCCCTCAAAGCCGAGTGCCCAGGGACTGCAGCGTAGACG
>Influenza A virus (A/Hue/H339/2008(H1N1)) CY104975 H1N1
GGCCCCCTCAAAGCCGAGTGCCCAGGGACTGCAGCGTAGACG
>Influenza A virus (A/Hue/H409/2008(H1N1)) CY105007 H1N1
GGCCCCCTCAAAGCCGAGTGCCCAGGGACTGCAGCGTAGACG
>Influenza A virus (A/Hue/H441/2008(H1N1)) CY105015 H1N1
GGCCCCCTCAAAGCCGAGTGCCCAGGGACTGCAGCGTAGACG
>Influenza A virus (A/Hue/H413/2008(H1N1)) CY105023 H1N1
GGCCCCCTCAAAGCCGAGTGCCCAGGGACTGCAGCGTAGACG
>Influenza A virus (A/Hue/H418/2008(H1N1)) CY105039 H1N1
GGCCCCCTCAAAGCCGAGTGCCCAGGGACTGCAGCGTAGACG
>Influenza A virus (A/Hue/H423/2008(H1N1)) CY105047 H1N1
GGCCCCCTCAAAGCCGAGTGCCCAGGGACTGCAGCGTAGACG
>Influenza A virus (A/Hue/H432/2008(H1N1)) CY105055 H1N1
GGCCCCCTCAAAGCCGAGTGCCCAGGGACTGCAGCGTAGACG
>Influenza A virus (A/Hue/H435/2008(H1N1)) CY105063 H1N1
GGCCCCCTCAAAGCCGAGTGCCCAGGGACTGCAGCGTAGACG
>Influenza A virus (A/Hue/H436/2008(H1N1)) CY105071 H1N1
GGCCCCCTCAAAGCCGAGTGCCCAGGGACTGCAGCGTAGACG
>Influenza A virus (A/KhanhHoa/KH161/2008(H1N1)) CY105087 H1N1
GGCCCCCTCAAAGCCGAGTGCCCAGGGACTGCAGCGTAGACG
>Influenza A virus (A/HaNoi/N229/2008(H1N1)) CY105119 H1N1
GGCCCCCTCAAAGCCGAGTGCCCAGGGACTGCAGCGTAGACG
>Influenza A virus (A/ThaiBinh/TB289/2008(H1N1)) CY105127 H1N1
GGCCCCCTCAAAGCCGAGTGCCCAGGGACTGCAGCGTAGACG
>Influenza A virus (A/HaNoi/TX200/2008(H1N1)) CY105135 H1N1
GGCCCCCTCAAAGCCGAGTGCCCAGGGACTGCAGCGTAGACG
>Influenza A virus (A/TayNinh/HCM1329/2008(H1N1)) CY105183 H1N1
GGCCCCCTCAAAGCCGAGTGCCCAGGGACTGCAGCGTAGACG
>Influenza A virus (A/Malaysia/1999752/2008(H1N1)) CY118168 H1N1
GGCCCCCTCAAAGCCGAGTGCCCAGGGACTGCAGCGTAGACG
>Influenza A virus (A/Malaysia/1842338/2007(H1N1)) CY119275 H1N1
GGCCCCCTCAAAGCCGAGTGCCCAGGGACTGCAGCGTAGACG
>Influenza A virus (A/Malaysia/1882831/2007(H1N1)) CY119283 H1N1
GGCCCCCTCAAAGCCGAGTGCCCAGGGACTGCAGCGTAGACG
>Influenza A virus (A/Hue/H400/2008(H1N1)) CY104999 H1N1
GGCCCCCTCAAAGCCGAGTGCCCAGGGACTGCAGCGTAGACG
>Influenza A virus (A/Hue/H442/2008(H1N1)) CY105079 H1N1
GGCCCCCTCAAAGCCGAGTGCCCAGGGACTGCAGCGTAGACG
>Influenza A virus (A/KhanhHoa/KH38/2008(H1N1)) CY105103 H1N1
GGCCCCCTCAAAGCCGAGTGCCCAGGGACTGCAGCGTAGACG
>Influenza A virus (A/Malaysia/2089302/2009(H1N1)) CY118257 H1N1
GGCCCCCTCAAAGCCGAGTGCCCAGGGACTGCAGCGTAGACG
>Influenza A virus (A/Boston/6/2009(H1N1)) CY089036 H1N1
GGCCCCCTCAAAGCCGAGTGCCCAGGGACTGCAGCGTAGACG
>Influenza A virus (A/HaNoi/TX233/2008(H1N1)) CY105151 H1N1
GGCCCCCTCAAAGCCGAGTGCCCAGGGACTGCAGCGTAGACG
>Influenza A virus (A/Hue/H257/2008(H1N1)) CY104951 H1N1
GGCCCCCTCAAAGCCGAGTGCCCAGGGACTGCAGCGTAGACG
>Influenza A virus (A/Hue/H433/2008(H1N1)) CY104580 H1N1
GGCCCCCTCAAAGCCGAGTGCCCAGGGACTGCAGCGTAGACG
>Influenza A virus (A/Hue/H386/2008(H1N1)) CY104983 H1N1
GGCCCCCTCAAAGCCGAGTGCCCAGGGACTGCAGCGTAGACG
>Influenza A virus (A/California/VRDL151/2009(H1N1)) CY070912 H1N1
GGCCCCCTCAAAGCCGAGTGCCCAGGGACTGCAGCGTAGACG
>Influenza A virus (A/California/VRDL223/2009(H1N1)) CY074228 H1N1
GGCCCCCTCAAAGCCGAGTGCCCAGGGACTGCAGCGTAGACG
>Influenza A virus (A/California/VRDL273/2009(H1N1)) CY074412 H1N1
GGCCCCCTCAAAGCCGAGTGCCCAGGGACTGCAGCGTAGACG
>Influenza A virus (A/California/VRDL299/2009(H1N1)) CY074516 H1N1
GGCCCCCTCAAAGCCGAGTGCCCAGGGACTGCAGCGTAGACG
>Influenza A virus (A/California/VRDL341/2009(H1N1)) CY074572 H1N1
GGCCCCCTCAAAGCCGAGTGCCCAGGGACTGCAGCGTAGACG
>Influenza A virus (A/Hue/H274/2008(H1N1)) CY104967 H1N1
GGCCCCCTCAAAGCCGAGTGCCCAGGGACTGCAGCGTAGACG
>Influenza A virus (A/California/VRDL267/2009(H1N1)) CY074396 H1N1
GGCCCCCTCAAAGCCGAGTGCCCAGGGACTGCAGCGTAGACG
>Influenza A virus (A/California/VRDL326/2009(H1N1)) CY074564 H1N1
GGCCCCCTCAAAGCCGAGTGCCCAGGGACTGCAGCGTAGACG
>Influenza A virus (A/California/VRDL346/2009(H1N1)) CY074580 H1N1
GGCCCCCTCAAAGCCGAGTGCCCAGGGACTGCAGCGTAGACG
>Influenza A virus (A/California/VRDL348/2009(H1N1)) CY074588 H1N1
GGCCCCCTCAAAGCCGAGTGCCCAGGGACTGCAGCGTAGACG
>Influenza A virus (A/New York/1184/2009(H1N1)) CY173488 H1N1
GGCCCCCTCAAAGCCGAGTGCCCAGGGACTGCAGCGTAGACG
>Influenza A virus (A/New York/1185/2009(H1N1)) CY173496 H1N1
GGCCCCCTCAAAGCCGAGTGCCCAGGGACTGCAGCGTAGACG
>Influenza A virus (A/New York/1186/2009(H1N1)) CY173504 H1N1
GGCCCCCTCAAAGCCGAGTGCCCAGGGACTGCAGCGTAGACG
>Influenza A virus (A/California/VRDL215/2009(H1N1)) CY074172 H1N1
GGCCCCCTCAAAGCCGAGTGCCCAGGGACTGCAGCGTAGACG
>Influenza A virus (A/California/VRDL258/2009(H1N1)) CY074380 H1N1
GGCCCCCTCAAAGCCGAGTGCCCAGGGACTGCAGCGTAGACG
>Influenza A virus (A/California/VRDL379/2009(H1N1)) CY074652 H1N1
GGCCCCCTCAAAGCCGAGTGCCCAGGGACTGCAGCGTAGACG
>Influenza A virus (A/New York/1160/2009(H1N1)) CY173320 H1N1
GGCCCCCTCAAAGCCGAGTGCCAAGGGACTGCAGCGTAGACG
>Influenza A virus (A/California/VRDL141/2009(H1N1)) CY064840 H1N1
GGCCCCCTCAAAGCCGAGTGCCCAGGGACTGCAGCGTAGACG
>Influenza A virus (A/California/VRDL209/2009(H1N1)) CY074156 H1N1
GGCCCCCTCAAAGCCGAGTGCCCAGGGACTGCAGCGTAGACG
>Influenza A virus (A/Malaysia/2132379/2008(H1N1)) CY119291 H1N1
GGCCCCCTCAAAGCCGAGTGCCCAGGGACTGCAGCGTAGACG
>Influenza A virus (A/Mexico/24018/2009(H1N1)) CY147543 H1N1
GGCCCCCTCAAAGCCGAGTGCCCAGGGACTGCAGCGTAGACG
>Influenza A virus (A/Mexico/24001/2009(H1N1)) CY147572 H1N1
GGCCCCCTCAAAGCCGAGTGCCCAGGGACTGCAGCGTAGACG
>Influenza A virus (A/Mexico/24062/2009(H1N1)) CY147956 H1N1
GGCCCCCTCAAAGCCGAGTGCCCAGGGACTGCAGCGTAGACG
>Influenza A virus (A/Brisbane/59/2007(H1N1)) CY163513 H1N1
GGCCCCCTCAAAGCCGAGTGCCCAGGGACTGCAGCGTAGACG
>Influenza A virus (A/Brisbane/59/2007(H1N1)) CY163521 H1N1
GGCCCCCTCAAAGCCGAGTGCCCAGGGACTGCAGCGTAGACG
>Influenza A virus (A/Brisbane/59/2007(H1N1)) CY163529 H1N1
GGCCCCCTCAAAGCCGAGTGCCCAGGGACTGCAGCGTAGACG
>Influenza A virus (A/Brisbane/59/2007(H1N1)) CY163537 H1N1
GGCCCCCTCAAAGCCGAGTGCCCAGGGACTGCAGCGTAGACG
>Influenza A virus (A/Brisbane/59/2007(H1N1)) CY163545 H1N1
GGCCCCCTCAAAGCCGAGTGCCCAGGGACTGCAGCGTAGACG
>Influenza A virus (A/Brisbane/59/2007(H1N1)) CY163553 H1N1
GGCCCCCTCAAAGCCGAGTGCCCAGGGACTGCAGCGTAGACG
>Influenza A virus (A/Brisbane/59/2007(H1N1)) CY163561 H1N1
GGCCCCCTCAAAGCCGAGTGCCCAGGGACTGCAGCGTAGACG
>Influenza A virus (A/Brisbane/59/2007(H1N1)) CY163569 H1N1
GGCCCCCTCAAAGCCGAGTGCCCAGGGACTGCAGCGTAGACG
>Influenza A virus (A/Brisbane/59/2007(H1N1)) CY163577 H1N1
GGCCCCCTCAAAGCCGAGTGCCCAGGGACTGCAGCGTAGACG
>Influenza A virus (A/Brisbane/59/2007(H1N1)) CY163585 H1N1
GGCCCCCTCAAAGCCGAGTGCCCAGGGACTGCAGCGTAGACG
>Influenza A virus (A/Brisbane/59/2007(H1N1)) CY163593 H1N1
GGCCCCCTCAAAGCCGAGTGCCCAGGGACTGCAGCGTAGACG
>Influenza A virus (A/Brisbane/59/2007(H1N1)) CY163601 H1N1
GGCCCCCTCAAAGCCGAGTGCCCAGGGACTGCAGCGTAGACG
>Influenza A virus (A/Brisbane/59/2007(H1N1)) CY163609 H1N1
GGCCCCCTCAAAGCCGAGTGCCCAGGGACTGCAGCGTAGACG
>Influenza A virus (A/Brisbane/59/2007(H1N1)) CY163617 H1N1
GGCCCCCTCAAAGCCGAGTGCCCAGGGACTGCAGCGTAGACG
>Influenza A virus (A/Brisbane/59/2007(H1N1)) CY163625 H1N1
GGCCCCCTCAAAGCCGAGTGCCCAGGGACTGCAGCGTAGACG
>Influenza A virus (A/Brisbane/59/2007(H1N1)) CY163641 H1N1
GGCCCCCTCAAAGCCGAGTGCCCAGGGACTGCAGCGTAGACG
>Influenza A virus (A/Brisbane/59/2007(H1N1)) CY163673 H1N1
GGCCCCCTCAAAGCCGAGTGCCCAGGGACTGCAGCGTAGACG
>Influenza A virus (A/Brisbane/59/2007(H1N1)) CY163753 H1N1
GGCCCCCTCAAAGCCGAGTGCCCAGGGACTGCAGCGTAGACG
>Influenza A virus (A/Brisbane/59/2007(H1N1)) CY163761 H1N1
GGCCCCCTCAAAGCCGAGTGCCCAGGGACTGCAGCGTAGACG
>Influenza A virus (A/Brisbane/59/2007(H1N1)) CY163769 H1N1
GGCCCCCTCAAAGCCGAGTGCCCAGGGACTGCAGCGTAGACG
>Influenza A virus (A/Brisbane/59/2007(H1N1)) CY163777 H1N1
GGCCCCCTCAAAGCCGAGTGCCCAGGGACTGCAGCGTAGACG
>Influenza A virus (A/Brisbane/59/2007(H1N1)) CY163785 H1N1
GGCCCCCTCAAAGCCGAGTGCCCAGGGACTGCAGCGTAGACG
>Influenza A virus (A/Brisbane/59/2007(H1N1)) CY163793 H1N1
GGCCCCCTCAAAGCCGAGTGCCCAGGGACTGCAGCGTAGACG
>Influenza A virus (A/Brisbane/59/2007(H1N1)) CY163801 H1N1
GGCCCCCTCAAAGCCGAGTGCCCAGGGACTGCAGCGTAGACG
>Influenza A virus (A/Brisbane/59/2007(H1N1)) CY163817 H1N1
GGCCCCCTCAAAGCCGAGTGCCCAGGGACTGCAGCGTAGACG
>Influenza A virus (A/Brisbane/59/2007(H1N1)) CY163825 H1N1
GGCCCCCTCAAAGCCGAGTGCCCAGGGACTGCAGCGTAGACG
>Influenza A virus (A/Brisbane/59/2007(H1N1)) CY163833 H1N1
GGCCCCCTCAAAGCCGAGTGCCCAGGGACTGCAGCGTAGACG
>Influenza A virus (A/Brisbane/59/2007(H1N1)) CY163841 H1N1
GGCCCCCTCAAAGCCGAGTGCCCAGGGACTGCAGCGTAGACG
>Influenza A virus (A/Brisbane/59/2007(H1N1)) CY163849 H1N1
GGCCCCCTCAAAGCCGAGTGCCCAGGGACTGCAGCGTAGACG
>Influenza A virus (A/Brisbane/59/2007(H1N1)) CY163857 H1N1
GGCCCCCTCAAAGCCGAGTGCCCAGGGACTGCAGCGTAGACG
>Influenza A virus (A/Brisbane/59/2007(H1N1)) CY163865 H1N1
GGCCCCCTCAAAGCCGAGTGCCCAGGGACTGCAGCGTAGACG
>Influenza A virus (A/Brisbane/59/2007(H1N1)) CY163633 H1N1
GGCCCCCTCAAAGCCGAGTGCCCAGGGACTGCAGCGTAGACG
>Influenza A virus (A/Brisbane/59/2007(H1N1)) CY163809 H1N1
GGCCCCCTCAAAGCCGAGTGCCCAGGGACTGCAGCGTAGACG
>Influenza A virus (A/New York/1110/2008(H1N1)) CY172952 H1N1
GGCCCCCTCAAAGCCGAGTGCCCAGGGACTGCAGCGTAGACG
>Influenza A virus (A/New York/1113/2008(H1N1)) CY172976 H1N1
GGCCCCCTCAAAGCCGAGTGCCCAGGGACTGCAGCGTAGACG
>Influenza A virus (A/New York/1114/2008(H1N1)) CY172984 H1N1
GGCCCCCTCAAAGCCGAGTGCCCAGGGACTGCAGCGTAGACG
>Influenza A virus (A/New York/1049/2006(H1N1)) CY172536 H1N1
GGCCCCCTCAAAGCCGAGTGCCCAGGGACTGCAGCGTAGACG
>Influenza A virus (A/New York/1052/2006(H1N1)) CY172560 H1N1
GGCCCCCTCAAAGCCGAGTGCCCAGGGACTGCAGCGTAGACG
>Influenza A virus (A/New York/1053/2006(H1N1)) CY172568 H1N1
GGCCCCCTCAAAGCCGAGTGCCCAGGGACTGCAGCGTAGACG
>Influenza A virus (A/New York/1054/2007(H1N1)) CY172576 H1N1
GGCCCCCTCAAAGCCGAGTGCCCAGGGACTGCAGCGTAGACG
>Influenza A virus (A/New York/1056/2007(H1N1)) CY172592 H1N1
GGCCCCCTCAAAGCCGAGTGCCCAGGGACTGCAGCGTAGACG
>Influenza A virus (A/New York/1061/2007(H1N1)) CY172624 H1N1
GGCCCCCTCAAAGCCGAGTGCCCAGGGACTGCAGCGTAGACG
>Influenza A virus (A/New York/1058/2007(H1N1)) CY172600 H1N1
GGCCCCCTCAAAGCCGAGTGCCCAGGGACTGCAGCGTAGACG
>Influenza A virus (A/New York/1060/2007(H1N1)) CY172616 H1N1
GGCCCCCTCAAAGCCGAGTGCCCAGGGACTGCAGCGTAGACG
>Influenza A virus (A/New York/1067/2007(H1N1)) CY172168 H1N1
GGCCCCCTCAAAGCCGAGTGCCCAGGGACTGCAGCGTAGACG
>Influenza A virus (A/Neimenggu/52/2002(H1N1)) CY125181 H1N1
GGCCCCCTCAAAGCCGAGTGCCCAGGGACTGCAGCGTAGACG
>Influenza A virus (A/Christchurch/1/2003(H1N1)) CY125189 H1N1
GGCCCCCTCAAAGCCGAGTGCCCAGGGACTGCAGCGTAGACG
>Influenza A virus (A/Malaysia/11641/1997(H1N1)) CY119067 H1N1
GGCCCCCTCAAAGCCGAGTGCCCAGGGACTGCAGCGTAGACG
>Influenza A virus (A/Malaysia/11642/1997(H1N1)) CY119075 H1N1
GGCCCCCTCAAAGCCGAGTGCCCAGGGACTGCAGCGTAGACG
>Influenza A virus (A/Malaysia/14817/1997(H1N1)) CY119115 H1N1
GGCCCCCTCAAAGCCGAGTGCCCAGGGACTGCAGCGTAGACG
>Influenza A virus (A/Malaysia/14458/2000(H1N1)) CY119091 H1N1
GGCCCCCTCAAAGCCGAGTGCCCAGGGACTGCAGCGTAGACG
>Influenza A virus (A/Malaysia/14075/2000(H1N1)) CY119099 H1N1
GGCCCCCTCAAAGCCGAGTGCCCAGGGACTGCAGCGTAGACG
>Influenza A virus (A/Malaysia/15042/1998(H1N1)) CY119123 H1N1
GGCCCCCTCAAAGCCGAGTGCCCAGGGACTGCAGCGTAGACG
>Influenza A virus (A/Nanchang/16A/1999(H1N1)) CY125013 H1N1
GGCCCCCTCAAAGCCGAGTGCCCAGGGACTGCAGCGTAGACG
>Influenza A virus (A/Malaysia/14210/2000(H1N1)) CY119107 H1N1
GGCCCCCTCAAAGCCGAGTGCCCAGGGACTGCAGCGTAGACG
>Influenza A virus (A/Johannesburg/159/1997(H1N1)) CY125069 H1N1
GGCCCCCTCAAAGCCGAGTGCCCAGGGACTGCAGCGTAGACG
>Influenza A virus (A/Shanghai/2/1997(H1N1)) CY125077 H1N1
GGCCCCCTCAAAGCCGAGTGCCCAGGGACTGCAGCGTAGACG
>Influenza A virus (A/Ostrava/801/1998(H1N1)) CY125093 H1N1
GGCCCCCTCAAAGCCGAGTGCCCAGGGACTGCAGCGTAGACG
>Influenza A virus (A/Bangkok/163/2000(H1N1)) CY125109 H1N1
GGCCCCCTCAAAGCCGAGTGCCCAGGGACTGCAGCGTAGACG
>Influenza A virus (A/Brazil/74200/2000(H1N1)) CY125117 H1N1
GGCCCCCTCAAAGCCGAGTGCCCAGGGACTGCAGCGTAGACG
>Influenza A virus (A/Fujian/156/2000(H1N1)) CY125125 H1N1
GGCCCCCTCAAAGCCGAGTGCCCAGGGACTGCAGCGTAGACG
>Influenza A virus (A/New Caledonia/20-JY2/1999(H1N1)) CY147319 H1N1
GGCCCCCTCAAAGCCGAGTGCCCAGGGACTGCAGCGTAGACG
>Influenza A virus (A/Chile/8885/2001(H1N1)) CY125141 H1N1
GGCCCCCTCAAAGCCGAGTGCCCAGGGACTGCAGCGTAGACG
>Influenza A virus (A/Christchurch/4/2001(H1N1)) CY125157 H1N1
GGCCCCCTCAAAGCCGAGTGCCCAGGGACTGCAGCGTAGACG
>Influenza A virus (A/Russia/2187/2002(H1N1)) CY125165 H1N1
GGCCCCCTCAAAGCCGAGTGCCCAGGGACTGCAGCGTAGACG
>Influenza A virus (A/HaNoi/2017/2001(H1N1)) CY103973 H1N1
GGCCCCCTCAAAGCCGAGTGCCCAGGGACTGCAGCGTAGACG
>Influenza A virus (A/HaNoi/2480/2001(H1N1)) CY104695 H1N1
GGCCCCCTCAAAGCCGAGTGCCCAGGGACTGCAGCGTAGACG
>Influenza A virus (A/HaNoi/2253/2001(H1N1)) CY103981 H1N1
GGCCCCCTCAAAGCCGAGTGCCCAGGGACTGCAGCGTAGACG
>Influenza A virus (A/HaNoi/2546/2002(H1N1)) CY104005 H1N1
GGCCCCCTCAAAGCCGAGTGCCCAGGGACTGCAGCGTAGACG
>Influenza A virus (A/HaNoi/BM898/2003(H1N1)) CY104021 H1N1
GGCCCCCTCAAAGCCGAGTGCCCAGGGACTGCAGCGTAGACG
>Influenza A virus (A/HaNoi/BM949/2003(H1N1)) CY104029 H1N1
GGCCCCCTCAAAGCCGAGTGCCCAGGGACTGCAGCGTAGACG
>Influenza A virus (A/HaNoi/HN1004/2003(H1N1)) CY104037 H1N1
GGCCCCCTCAAAGCCGAGTGCCCAGGGACTGCAGCGTAGACG
>Influenza A virus (A/HaNoi/HN1024/2003(H1N1)) CY104045 H1N1
GGCCCCCTCAAAGCCGAGTGCCCAGGGACTGCAGCGTAGACG
>Influenza A virus (A/HaNoi/HN719/2003(H1N1)) CY104053 H1N1
GGCCCCCTCAAAGCCGAGTGCCCAGGGACTGCAGCGTAGACG
>Influenza A virus (A/HaNoi/HN867/2003(H1N1)) CY104061 H1N1
GGCCCCCTCAAAGCCGAGTGCCCAGGGACTGCAGCGTAGACG
>Influenza A virus (A/TayNguyen/TN101/2003(H1N1)) CY104069 H1N1
GGCCCCCTCAAAGCCGAGTGCCCAGGGACTGCAGCGTAGACG
>Influenza A virus (A/HaNoi/ARI36/2003(H1N1)) CY104703 H1N1
GGCCCCCTCAAAGCCGAGTGCCCAGGGACTGCAGCGTAGACG
>Influenza A virus (A/HaNoi/BM870/2003(H1N1)) CY104711 H1N1
GGCCCCCTCAAAGCCGAGTGCCCAGGGACTGCAGCGTAGACG
>Influenza A virus (A/HaNoi/BM893/2003(H1N1)) CY104719 H1N1
GGCCCCCTCAAAGCCGAGTGCCCAGGGACTGCAGCGTAGACG
>Influenza A virus (A/HaNoi/BM902/2003(H1N1)) CY104727 H1N1
GGCCCCCTCAAAGCCGAGTGCCCAGGGACTGCAGCGTAGACG
>Influenza A virus (A/HaNoi/BM910/2003(H1N1)) CY104735 H1N1
GGCCCCCTCAAAGCCGAGTGCCCAGGGACTGCAGCGTAGACG
>Influenza A virus (A/HaNoi/BM945/2003(H1N1)) CY104743 H1N1
GGCCCCCTCAAAGCCGAGTGCCCAGGGACTGCAGCGTAGACG
>Influenza A virus (A/HaNoi/BM959/2003(H1N1)) CY104751 H1N1
GGCCCCCTCAAAGCCGAGTGCCCAGGGACTGCAGCGTAGACG
>Influenza A virus (A/HaNoi/HN1017/2003(H1N1)) CY104759 H1N1
GGCCCCCTCAAAGCCGAGTGCCCAGGGACTGCAGCGTAGACG
>Influenza A virus (A/HaNoi/HN337/2003(H1N1)) CY104767 H1N1
GGCCCCCTCAAAGCCGAGTGCCCAGGGACTGCAGCGTAGACG
>Influenza A virus (A/HaNoi/HN603/2003(H1N1)) CY104775 H1N1
GGCCCCCTCAAAGCCGAGTGCCCAGGGACTGCAGCGTAGACG
>Influenza A virus (A/HaNoi/HN756/2003(H1N1)) CY104783 H1N1
GGCCCCCTCAAAGCCGAGTGCCCAGGGACTGCAGCGTAGACG
>Influenza A virus (A/HaNoi/HN777/2003(H1N1)) CY104791 H1N1
GGCCCCCTCAAAGCCGAGTGCCCAGGGACTGCAGCGTAGACG
>Influenza A virus (A/HaNoi/HN859/2003(H1N1)) CY104799 H1N1
GGCCCCCTCAAAGCCGAGTGCCCAGGGACTGCAGCGTAGACG
>Influenza A virus (A/HaNoi/HN979/2003(H1N1)) CY104807 H1N1
GGCCCCCTCAAAGCCGAGTGCCCAGGGACTGCAGCGTAGACG
>Influenza A virus (A/HaNoi/HN981/2003(H1N1)) CY104815 H1N1
GGCCCCCTCAAAGCCGAGTGCCCAGGGACTGCAGCGTAGACG
>Influenza A virus (A/HaNoi/2532/2001(H1N1)) CY103997 H1N1
GGCCCCCTCAAAGCCGAGTGCCCAGGGACTGCAGCGTAGACG
>Influenza A virus (A/HaNoi/2704/2002(H1N1)) CY104013 H1N1
GGCCCCCTCAAAGCCGAGTGCCCAGGGACTGCAGCGTAGACG
>Influenza A virus (A/Hanoi/Q137/2006(H1N1)) CY104277 H1N1
GGCCCCCTCAAAGCCGAGTGCCCAGGGACTGCAGCGTAGACG
>Influenza A virus (A/Hanoi/Q177/2006(H1N1)) CY104831 H1N1
GGCCCCCTCAAAGCCGAGTGCCCAGGGACTGCAGCGTAGACG
>Influenza A virus (A/Hanoi/ISBM31/2005(H1N1)) CY104823 H1N1
GGCCCCCTCAAAGCCGAGTGCCCAGGGACTGCAGCGTAGACG
>Influenza A virus (A/TayNguyen/TN334/2005(H1N1)) CY105351 H1N1
GGCCCCCTCAAAGCCGAGTGCCCAGGGACTGCAGCGTAGACG
>Influenza A virus (A/Malaysia/25531/2003(H1N1)) CY119131 H1N1
GGCCCCCTCAAAGCCGAGTGCCCAGGGACTGCAGCGTAGACG
>Influenza A virus (A/Malaysia/25862/2003(H1N1)) CY119147 H1N1
GGCCCCCTCAAAGCCGAGTGCCCAGGGACTGCAGCGTAGACG
>Influenza A virus (A/HaNoi/2143/2001(H1N1)) CY104687 H1N1
GGCCCCCTCAAAGCCGAGTGCCCAGGGACTGCAGCGTAGACG
>Influenza A virus (A/HoChiMinh/HCM395/2006(H1N1)) CY105159 H1N1
GGCCCCCTCAAAGCCGAGTGCCCAGGGACTGCAGCGTAGACG
>Influenza A virus (A/TayNguyen/TN371/2005(H1N1)) CY104245 H1N1
GGCCCCCTCAAAGCCGAGTGCCCAGGGACTGCAGCGTAGACG
>Influenza A virus (A/HaNoi/ARI172/2003(H1N1)) CY105199 H1N1
GGCCCCCTCAAAGCCGAGTGCCCAGGGACTGCAGCGTAGACG
>Influenza A virus (A/HaNoi/BM857/2003(H1N1)) CY105223 H1N1
GGCCCCCTCAAAGCCGAGTGCCCAGGGACTGCAGCGTAGACG
>Influenza A virus (A/HaNoi/BM862/2003(H1N1)) CY105231 H1N1
GGCCCCCTCAAAGCCGAGTGCCCAGGGACTGCAGCGTAGACG
>Influenza A virus (A/Malaysia/25750/2003(H1N1)) CY119139 H1N1
GGCCCCCTCAAAGCCGAGTGCCCAGGGACTGCAGCGTAGACG
>Influenza A virus (A/HaNoi/2476/2001(H1N1)) CY103989 H1N1
GGCCCCCTCAAAGCCGAGTGCCCAGGGACTGCAGCGTAGACG
>Influenza A virus (A/HaNoi/Q580/2006(H1N1)) CY104285 H1N1
GGCCCCCTCAAAGCCGAGTGCCCAGGGACTGCAGCGTAGACG
>Influenza A virus (A/HaNoi/Q591/2006(H1N1)) CY104293 H1N1
GGCCCCCTCAAAGCCGAGTGCCCAGGGACTGCAGCGTAGACG
>Influenza A virus (A/TayNguyen/TN158/2006(H1N1)) CY104301 H1N1
GGCCCCCTCAAAGCCGAGTGCCCAGGGACTGCAGCGTAGACG
>Influenza A virus (A/LongAn/HCM504/2006(H1N1)) CY104655 H1N1
GGCCCCCTCAAAGCCGAGTGCCCAGGGACTGCAGCGTAGACG
>Influenza A virus (A/HoChiMinh/HCM554/2006(H1N1)) CY104663 H1N1
GGCCCCCTCAAAGCCGAGTGCCCAGGGACTGCAGCGTAGACG
>Influenza A virus (A/HoChiMinh/HCM526/2006(H1N1)) CY105167 H1N1
GGCCCCCTCAAAGCCGAGTGCCCAGGGACTGCAGCGTAGACG
>Influenza A virus (A/HoChiMinh/HCM639/2006(H1N1)) CY105175 H1N1
GGCCCCCTCAAAGCCGAGTGCCCAGGGACTGCAGCGTAGACG
>Influenza A virus (A/Malaysia/34291/2006(H1N1)) CY118013 H1N1
GGCCCCCTCAAAGCCGAGTGCCCAGGGACTGCAGCGTAGACG
>Influenza A virus (A/LongAn/HCM665/2006(H1N1)) CY104671 H1N1
GGCCCCCTCAAAGCCGAGTGCCCAGGGACTGCAGCGTAGACG
>Influenza A virus (A/TayNguyen/TN161/2006(H1N1)) CY104309 H1N1
GGCCCCCTCAAAGCCGAGTGCCCAGGGACTGCAGCGTAGACG
>Influenza A virus (A/HaNoi/Q421/2006(H1N1)) CY104839 H1N1
GGCCCCCTCAAAGCCGAGTGCCCAGGGACTGCAGCGTAGACG
>Influenza A virus (A/HaNoi/Q555/2006(H1N1)) CY104847 H1N1
GGCCCCCTCAAAGCCGAGTGCCCAGGGACTGCAGCGTAGACG
>Influenza A virus (A/TayNguyen/TN178/2006(H1N1)) CY104855 H1N1
GGCCCCCTCAAAGCCGAGTGCCCAGGGACTGCAGCGTAGACG
>Influenza A virus (A/TayNguyen/TN182/2006(H1N1)) CY104863 H1N1
GGCCCCCTCAAAGCCGAGTGCCCAGGGACTGCAGCGTAGACG
>Influenza A virus (A/Malaysia/1652509/2006(H1N1)) CY118021 H1N1
GGCCCCCTCAAAGCCGAGTGCCCAGGGACTGCAGCGTAGACG
>Influenza A virus (A/Malaysia/35405/2006(H1N1)) CY119211 H1N1
GGCCCCCTCAAAGCCGAGTGCCCAGGGACTGCAGCGTAGACG
>Influenza A virus (A/Malaysia/32110/2005(H1N1)) CY119163 H1N1
GGCCCCCTCAAAGCCGAGTGCCCAGGGACTGCAGCGTAGACG
>Influenza A virus (A/Malaysia/34450/2006(H1N1)) CY119195 H1N1
GGCCCCCTCAAAGCCGAGTGCCCAGGGACTGCAGCGTAGACG
>Influenza A virus (A/Malaysia/1706215/2007(H1N1)) CY119227 H1N1
GGCCCCCTCAAAGCCGAGTGCCCAGGGACTGCAGCGTAGACG
>Influenza A virus (A/Malaysia/30025/2004(H1N1)) CY119155 H1N1
GGCCCCCTCAAAGCCGAGTGCCCAGGGACTGCAGCGTAGACG
>Influenza A virus (A/Malaysia/35164/2006(H1N1)) CY119203 H1N1
GGCCCCCTCAAAGCCGAGTGCCCAGGGACTGCAGCGTAGACG
>Influenza A virus (A/Singapore/14/2001(H1N1)) CY125149 H1N1
GGCCCCCTCAAAGCCGAGTGCCCAGGGACTGCAGCGTAGACG
>Influenza A virus (A/Canada/591/2004(H1N1)) CY125197 H1N1
GGCCCCCTCAAAGCCGAGTGCCCAGGGACTGCAGCGTAGACG
>Influenza A virus (A/Hong Kong/2637/2004(H1N1)) CY125205 H1N1
GGCCCCCTCAAAGCCGAGTGCCCAGGGACTGCAGCGTAGACG
>Influenza A virus (A/Malaysia/32151/2005(H1N1)) CY117997 H1N1
GGCCCCCTCAAAGCCGAGTGCCCAGGGACTGCAGCGTAGACG
>Influenza A virus (A/Malaysia/32217/2005(H1N1)) CY119171 H1N1
GGCCCCCTCAAAGCCGAGTGCCCAGGGACTGCAGCGTAGACG
>Influenza A virus (A/Hue/H354/2008(H1N1)) CY104572 H1N1
GGCCCCCTCAAAGCCGAGTGCCCAGGGACTGCAGCGTAGACG
>Influenza A virus (A/DaNang/DN238/2008(H1N1)) CY104879 H1N1
GGCCCCCTCAAAGCCGAGTGCCCAGGGACTGCAGCGTAGACG
>Influenza A virus (A/DaNang/DN329/2008(H1N1)) CY104887 H1N1
GGCCCCCTCAAAGCCGAGTGCCCAGGGACTGCAGCGTAGACG
>Influenza A virus (A/DaNang/DN432/2008(H1N1)) CY104927 H1N1
GGCCCCCTCAAAGCCGAGTGCCCAGGGACTGCAGCGTAGACG
>Influenza A virus (A/DaNang/DN479/2008(H1N1)) CY104943 H1N1
GGCCCCCTCAAAGCCGAGTGCCCAGGGACTGCAGCGTAGACG
>Influenza A virus (A/Hue/H414/2008(H1N1)) CY105031 H1N1
GGCCCCCTCAAAGCCGAGTGCCCAGGGACTGCAGCGTAGACG
>Influenza A virus (A/KhanhHoa/KH321/2008(H1N1)) CY105095 H1N1
GGCCCCCTCAAAGCCGAGTGCCCAGGGACTGCAGCGTAGACG
>Influenza A virus (A/HaNoi/TX222/2008(H1N1)) CY105143 H1N1
GGCCCCCTCAAAGCCGAGTGCCCAGGGACTGCAGCGTAGACG
>Influenza A virus (A/DaNang/DN364/2008(H1N1)) CY104903 H1N1
GGCCCCCTCAAAGCCGAGTGCCCAGGGACTGCAGCGTAGACG
>Influenza A virus (A/DaNang/DN365/2008(H1N1)) CY104911 H1N1
GGCCCCCTCAAAGCCGAGTGCCCAGGGACTGCAGCGTAGACG
>Influenza A virus (A/Malaysia/1758994/2007(H1N1)) CY118045 H1N1
GGCCCCCTCAAAGCCGAGTGCCCAGGGACTGCAGCGTAGACG
>Influenza A virus (A/Malaysia/1715991/2007(H1N1)) CY119235 H1N1
GGCCCCCTCAAAGCCGAGTGCCCAGGGACTGCAGCGTAGACG
>Influenza A virus (A/Malaysia/1718249/2007(H1N1)) CY119243 H1N1
GGCCCCCTCAAAGCCGAGTGCCCAGGGACTGCAGCGTAGACG
>Influenza A virus (A/Malaysia/1718958/2007(H1N1)) CY119251 H1N1
GGCCCCCTCAAAGCCGAGTGCCCAGGGACTGCAGCGTAGACG
>Influenza A virus (A/Malaysia/1794173/2007(H1N1)) CY118092 H1N1
GGCCCCCTCAAAGCCGAGTGCCCAGGGACTGCAGCGTAGACG
>Influenza A virus (A/Malaysia/1798564/2007(H1N1)) CY119259 H1N1
GGCCCCCTCAAAGCCGAGTGCCCAGGGACTGCAGCGTAGACG
>Influenza A virus (A/Malaysia/1811552/2007(H1N1)) CY119267 H1N1
GGCCCCCTCAAAGCCGAGTGCCCAGGGACTGCAGCGTAGACG
>Influenza A virus (A/Malaysia/1828663/2007(H1N1)) CY118100 H1N1
GGCCCCCTCAAAGCCGAGTGCCCAGGGACTGCAGCGTAGACG
>Influenza A virus (A/Malaysia/1887206/2007(H1N1)) CY118108 H1N1
GGCCCCCTCAAAGCCGAGTGCCCAGGGACTGCAGCGTAGACG
>Influenza A virus (A/Malaysia/1823766/2007(H1N1)) CY119307 H1N1
GGCCCCCTCAAAGCCGAGTGCCCAGGGACTGCAGCGTAGACG
>Influenza A virus (A/Malaysia/1788397/2007(H1N1)) CY118084 H1N1
GGCCCCCTCAAAGCCGAGTGCCCAGGGACTGCAGCGTAGACG
>Influenza A virus (A/Malaysia/2095797/2008(H1N1)) CY118184 H1N1
GGCCCCCTCAAAGCCGAGTGCCCAGGGACTGCAGCGTAGACG
>Influenza A virus (A/Hue/H259/2008(H1N1)) CY104959 H1N1
GGCCCCCTCAAAGCCGAGTGCCCAGGGACTGCAGCGTAGACG
>Influenza A virus (A/Hong Kong/1870/2008(H1N1)) CY121649 H1N1
GGCCCCCTCAAAGCCGAGTGCCCAGGGACTGCAGCGTAGACG
>Influenza A virus (A/California/VRDL281/2009(H1N1)) CY074444 H1N1
GGCCCCCTCAAAGCCGAGTGCCCAGGGACTGCAGCGTAGACG
>Influenza A virus (A/Hue/H396/2008(H1N1)) CY104991 H1N1
GGCCCCCTCAAAGCCGAGTGCCCAGGGACTGCAGCGTAGACG
>Influenza A virus (A/California/VRDL292/2009(H1N1)) CY074484 H1N1
GGCCCCCTCAAAGCCGAGTGCCCAGGGACTGCAGCGTAGACG
>Influenza A virus (A/California/VRDL295/2009(H1N1)) CY074492 H1N1
GGCCCCCTCAAAGCCGAGTGCCCAGGGACTGCAGCGTAGACG
>Influenza A virus (A/Boston/25/2009(H1N1)) CY089068 H1N1
GGCCCCCTCAAAGCCGAGTGCCCAGGGACTGCAGCGTAGACG
>Influenza A virus (A/Boston/50/2009(H1N1)) CY089092 H1N1
GGCCCCCTCAAAGCCGAGTGCCCAGGGACTGCAGCGTAGACG
>Influenza A virus (A/California/VRDL284/2009(H1N1)) CY074460 H1N1
GGCCCCCTCAAAGCCGAGTGCCCAGGGACTGCAGCGTAGACG
>Influenza A virus (A/New Zealand/1212b/2009(H1N1)) KJ130167 H1N1
GGCCCCCTCAAAGCCGAGTGCCCAGGGACTGCAGCGTAGACG
>Influenza A virus (A/New Zealand/1212c/2009(H1N1)) KJ130151 H1N1
GGCCCCCTCAAAGCCGAGTGCCCAGGGACTGCAGCGTAGACG
>Influenza A virus (A/New Zealand/1212a/2009(H1N1)) KJ130175 H1N1
GGCCCCCTCAAAGCCGAGTGCCCAGGGACTGCAGCGTAGACG
>Influenza A virus (A/California/VRDL163/2009(H1N1)) CY073838 H1N1
GGCCCCCTCAAAGCCGAGTGCCCAGGGACTGCAGCGTAGACG
>Influenza A virus (A/Boston/52/2009(H1N1)) CY080850 H1N1
GGCCCCCTCAAAGCCGAGTGCCCAGGGACTGCAGCGTAGACG
>Influenza A virus (A/Denmark/49/2005(H1N1)) EU097892 H1N1
GGCCCCCTCAAAGCCGAGTGCCCAGGGACTGCAGCGTAGACG
>Influenza A virus (A/California/VRDL189/2009(H1N1)) CY074100 H1N1
GGCCCCCTCAAAGCCGAGTGCCCAGGGACTGCAGCGTAGACG
>Influenza A virus (A/California/VRDL264/2009(H1N1)) CY074388 H1N1
GGCCCCCTCAAAGCCGAGTGCCCAGGGACTGCAGCGTAGACG
>Influenza A virus (A/New York/3095/2009(H1N1)) CY050549 H1N1
GGCCCCCTCAAAGCCGAGTGCCCAGGGACTGCAGCGTAGACG
>Influenza A virus (A/Nagasaki/07N035/2008(H1N1)) CY043492 H1N1
GGCCCCCTCAAAGCCGAGTGCCCAGGGACTGCAGCGTAGACG
>Influenza A virus (A/Mexico/UASLP-002/2007(H1N1)) GU811753 H1N1
----------------AGTGCCCAGGGACTGCAGCGTAGACG
>Influenza A virus (A/Hawaii/19/2008(H1N1)) GQ475835 H1N1
GGCCCCCTCAAAGCCGAGTGCCCAGGGACTGCAGCGTAGACG
>Influenza A virus (A/Thailand/CU-H17/2009(H1N1)) GQ902836 H1N1
GGCCCCCTCAAAGCCGAGTGCCCAGGGACTGCAGCGTAGACG
>Influenza A virus (A/Niigata/07F102/2008(H1N1)) CY043388 H1N1
GGCCCCCTCAAAGCCGAGTGCCCAGGGACTGCAGCGTAGACG
>Influenza A virus (A/Kenya/21/2008(H1N1)) KX431151 H1N1
GGCCCCCTCAAAGCCGAGTGCCCAGGGACTGCAGCGTAGACG
>Influenza A virus (A/Kenya/23/2008(H1N1)) KX431152 H1N1
GGCCCCCTCAAAGCCGAGTGCCCAGGGACTGCAGCGTAGACG
>Influenza A virus (A/Kenya/15/2009(H1N1)) KX431153 H1N1
GGCCCCCTCAAAGCCGAGTGCCCAGGGACTGCAGCGTAGACG
>Influenza A virus (A/Kenya/06/2009(H1N1)) KX431156 H1N1
GGCCCCCTCAAAGCCGAGTGCCCAGGGACTGCAGCGTAGACG
>Influenza A virus (A/Kenya/35/2009(H1N1)) KX431159 H1N1
GGCCCCCTCAAAGCCGAGTGCCCAGGGACTGCAGCGTAGACG
>Influenza A virus (A/Kenya/08/2009(H1N1)) KX431154 H1N1
GGCCCCCTCAAAGCCGAGTGCCCAGGGACTGCAGCGTAGACG
>Influenza A virus (A/Kenya/25/2009(H1N1)) KX431155 H1N1
GGCCCCCTCAAAGCCGAGTGCCCAGGGACTGCAGCGTAGACG
>Influenza A virus (A/Kenya/18/2009(H1N1)) KX431157 H1N1
GGCCCCCTCAAAGCCGAGTGCCCAGGGACTGCAGCGTAGACG
>Influenza A virus (A/Kenya/30/2009(H1N1)) KX431158 H1N1
GGCCCCCTCAAAGCCGAGTGCCCAGGGACTGCAGCGTAGACG
>Influenza A virus (A/Kenya/22/2008(H1N1)) KX431160 H1N1
-----------------GTGCCCAGGGACTGCAGCGTAGACG
>Influenza A virus (A/Nyiregyhaza/01/2007(H1N1)) FJ798785 H1N1
-----------------GTGCCCAGGGACTGCAGCGTAGACG
>Influenza A virus (A/Cambodia/S220/2008(H1N1)) FJ865262 H1N1
----------AAGCCGAGTGCCCAGGGACTGCAGCGTAGACG
>Influenza A virus (A/Boston/27/2008(H1N1)) CY044533 H1N1
GGCCCCCTCAAAGCCGAGTGCCCAGGGACTGCAGCGTAGACG
>Influenza A virus (A/Sendai/TU66/2008(H1N1)) AB795915 H1N1
GGCCCCCTCAAAGCCGAGTGCCCAGGGACTGCAGCGTAGACG
>Influenza A virus (A/Taiwan/547/2007(H1N1)) KC739629 H1N1
GGCCCCCTCAAAGCCGAGTGCCCAGGGACTGCAGCGTAGACG
>Influenza A virus (A/Taiwan/1393/2003(H1N1)) KC739567 H1N1
GGCCCCCTCAAAGCCGAGTGCCCAGGGACTGCAGCGTAGACG
>Influenza A virus (A/Canterbury/106/2004(H1N1)) CY007468 H1N1
GGCCCCCTCAAAGCCGAGTGCCCAGGGACTGCAGCGTAGACG
>Influenza A virus (A/Colorado/UR06-0053/2007(H1N1)) CY026524 H1N1
GGCCCCCTCAAAGCCGAGTGCCCAGGGACTGCAGCGTAGACG
>Influenza A virus (A/Hong Kong/2652/2006(H1N1)) CY031343 H1N1
GGCCCCCTCAAAGCCGAGTGCCCAGGGACTGCAGCGTAGACG
>Influenza A virus (A/Jeju/2279/2007(H1N1)) CY031353 H1N1
GGCCCCCTCAAAGCCGAGTGCCCAGGGACTGCAGCGTAGACG
>Influenza A virus (A/Thailand/486/2007(H1N1)) CY031381 H1N1
GGCCCCCTCAAAGCCGAGTGCCCAGGGACTGCAGCGTAGACG
>Influenza A virus (A/Malaysia/330/2007(H1N1)) CY031355 H1N1
GGCCCCCTCAAAGCCGAGTGCCCAGGGACTGCAGCGTAGACG
>Influenza A virus (A/Victoria/501/2007(H1N1)) CY031349 H1N1
GGCCCCCTCAAAGCCGAGTGCCCAGGGACTGCAGCGTAGACG
>Influenza A virus (A/Macau/189/2007(H1N1)) CY031351 H1N1
GGCCCCCTCAAAGCCGAGTGCCCAGGGACTGCAGCGTAGACG
>Influenza A virus (A/Malaysia/862/2007(H1N1)) CY031369 H1N1
GGCCCCCTCAAAGCCGAGTGCCCAGGGACTGCAGCGTAGACG
>Influenza A virus (A/Singapore/43/2007(H1N1)) CY031361 H1N1
GGCCCCCTCAAAGCCGAGTGCCCAGGGACTGCAGCGTAGACG
>Influenza A virus (A/Philippines/3150/2007(H1N1)) CY031377 H1N1
GGCCCCCTCAAAGCCGAGTGCCCAGGGACTGCAGCGTAGACG
>Influenza A virus (A/Auckland/8/2007(H1N1)) CY031389 H1N1
GGCCCCCTCAAAGCCGAGTGCCCAGGGACTGCAGCGTAGACG
>Influenza A virus (A/Guam/1/2007(H1N1)) CY031371 H1N1
GGCCCCCTCAAAGCCGAGTGCCCAGGGACTGCAGCGTAGACG
>Influenza A virus (A/Cambodia/R012/2007(H1N1)) FJ865250 H1N1
GGCCCCCTCAAAGCCGAGTGCCCAGGGACTGCAGCGTAGACG
>Influenza A virus (A/Cambodia/R174/2007(H1N1)) FJ865255 H1N1
---CCCCTCAAAGCCGAGTGCCCAGGGACTGCAGCGTAGACG
>Influenza A virus (A/Cambodia/R198/2007(H1N1)) FJ865256 H1N1
GGCCCCCTCAAAGCCGAGTGCCCAGGGACTGCAGCGTAGACG
>Influenza A virus (A/Cambodia/R024/2007(H1N1)) FJ865251 H1N1
----------AAGCCGAGTGCCCAGGGACTGCAGCGTAGACG
>Influenza A virus (A/Cambodia/R028/2007(H1N1)) FJ865252 H1N1
----------AAGCCGAGTGCCCAGGGACTGCAGCGTAGACG
>Influenza A virus (A/Cambodia/R105/2007(H1N1)) FJ865253 H1N1
----------AAGCCGAGTGCCCAGGGACTGCAGCGTAGACG
>Influenza A virus (A/Cambodia/S101/2008(H1N1)) FJ865257 H1N1
----------AAGCCGAGTGCCCAGGGACTGCAGCGTAGACG
>Influenza A virus (A/Cambodia/S241/2008(H1N1)) FJ865263 H1N1
----------AAGCCGAGTGCCCAGGGACTGCAGCGTAGACG
>Influenza A virus (A/Cambodia/S136/2008(H1N1)) FJ865260 H1N1
GGCCCCCTCAAAGCCGAGTGCCCAGGGACTGCAGCGTAGACG
>Influenza A virus (A/Cambodia/S105/2008(H1N1)) FJ865258 H1N1
GGCCCCCTCAAAGCCGAGTGCCCAGGGACTGCAGCGTAGACG
>Influenza A virus (A/Cambodia/S169/2008(H1N1)) FJ865261 H1N1
GGCCCCCTCAAAGCCGAGTGCCCAGGGACTGCAGCGTAGACG
>Influenza A virus (A/Niigata/07F191/2008(H1N1)) CY043404 H1N1
GGCCCCCTCAAAGCCGAGTGCCCAGGGACTGCAGCGTAGACG
>Influenza A virus (A/Gunma/07G002/2008(H1N1)) CY043412 H1N1
GGCCCCCTCAAAGCCGAGTGCCCAGGGACTGCAGCGTAGACG
>Influenza A virus (A/Nagasaki/07N005/2008(H1N1)) CY043468 H1N1
GGCCCCCTCAAAGCCGAGTGCCCAGGGACTGCAGCGTAGACG
>Influenza A virus (A/Kyoto/07K303/2008(H1N1)) CY043444 H1N1
GGCCCCCTCAAAGCCGAGTGCCCAGGGACTGCAGCGTAGACG
>Influenza A virus (A/Cambodia/S128/2008(H1N1)) FJ865259 H1N1
GGCCCCCTCAAAGCCGAGTGCCCAGGGACTGCAGCGTAGACG
>Influenza A virus (A/Taiwan/378/2007(H1N1)) KC739634 H1N1
GGCCCCCTCAAAGCCGAGTGCCCAGGGACTGCAGCGTAGACG
>Influenza A virus (A/Niigata/07F125/2008(H1N1)) CY043396 H1N1
GGCCCCCTCAAAGCCGAGTGCCCAGGGACTGCAGCGTAGACG
>Influenza A virus (A/Taiwan/603/2005(H1N1)) KC739576 H1N1
GGCCCCCTCAAAGCCGAGTGCCCAGGGACTGCAGCGTAGACG
>Influenza A virus (A/Taiwan/256/2006(H1N1)) KC739577 H1N1
GGCCCCCTCAAAGCCGAGTGCCCAGGGACTGCAGCGTAGACG
>Influenza A virus (A/Taiwan/18/2006(H1N1)) KC739606 H1N1
GGCCCCCTCAAAGCCGAGTGCCCAGGGACTGCAGCGTAGACG
>Influenza A virus (A/Taiwan/161/2006(H1N1)) KC739605 H1N1
GGCCCCCTCAAAGCCGAGTGCCCAGGGACTGCAGCGTAGACG
>Influenza A virus (A/Taiwan/2/2006(H1N1)) KC739590 H1N1
GGCCCCCTCAAAGCCGAGTGCCCAGGGACTGCAGCGTAGACG
>Influenza A virus (A/Taiwan/512/2007(H1N1)) KC739638 H1N1
GGCCCCCTCAAAGCCGAGTGCCCAGGGACTGCAGCGTAGACG
>Influenza A virus (A/Taiwan/24/2006(H1N1)) KC739622 H1N1
GGCCCCCTCAAAGCCGAGTGCCCAGGGACTGCAGCGTAGACG
>Influenza A virus (A/Taiwan/17/2006(H1N1)) KC739595 H1N1
GGCCCCCTCAAAGCCGAGTGCCCAGGGACTGCAGCGTAGACG
>Influenza A virus (A/Taiwan/43/2006(H1N1)) KC739594 H1N1
GGCCCCCTCAAAGCCGAGTGCCCAGGGACTGCAGCGTAGACG
>Influenza A virus (A/Thailand/CU-H565/2009(H1N1)) GU271969 H1N1
GGCCCCCTCAAAGCCGAGTGCCCAGGGACTGCAGCGTAGACG
>Influenza A virus (A/Cambodia/R173/2007(H1N1)) FJ865254 H1N1
GGCCCCCTCAAAGCCGAGTGCCCAGGGACTGCAGCGTAGACG
>Influenza A virus (A/Hanoi/BM344/2006(H1N1)) AB286008 H1N1
GGCCCCCTCAAAGCCGAGTGCCCAGGGACTGCAGCGTAGACG
>Influenza A virus (A/Missouri/3/2006(H1N1)) EU100617 H1N1
GGCCCCCTCAAAGCCGAGTGCCCAGGGACTGCAGCGTAGACG
>Influenza A virus (A/Arizona/1/2006(H1N1)) EU100612 H1N1
GGCCCCCTCAAAGCCGAGTGCCCAGGGACTGCAGCGTAGACG
>Influenza A virus (A/Virginia/1/2006(H1N1)) EU100622 H1N1
GGCCCCCTCAAAGCCGAGTGCCCAGGGACTGCAGCGTAGACG
>Influenza A virus (A/Hanoi/TX09/2006(H1N1)) AB286014 H1N1
GGCCCCCTCAAAGCCGAGTGCCCAGGGACTGCAGCGTAGACG
>Influenza A virus (A/Brisbane/297/2006(H1N1)) EU124181 H1N1
GGCCCCCTCAAAGCCGAGTGCCCAGGGACTGCAGCGTAGACG
>Influenza A virus (A/Solomon Islands/3/2006(H1N1)) CY031341 H1N1
GGCCCCCTCAAAGCCGAGTGCCCAGGGACTGCAGCGTAGACG
>Influenza A virus (A/New York/UR06-0199/2007(H1N1)) CY026628 H1N1
GGCCCCCTCAAAGCCGAGTGCCCAGGGACTGCAGCGTAGACG
>Influenza A virus (A/New York/UR06-0326/2007(H1N1)) CY027604 H1N1
GGCCCCCTCAAAGCCGAGTGCCCAGGGACTGCAGCGTAGACG
>Influenza A virus (A/Niedersachsen/4/2006(H1N1)) EU249170 H1N1
GGCCCCCTCAAAGCCGAGTGCCCAGGGACTGCAGCGTAGACG
>Influenza A virus (A/Niedersachsen/5/2006(H1N1)) EU249171 H1N1
GGCCCCCTCAAAGCCGAGTGCCCAGGGACTGCAGCGTAGACG
>Influenza A virus (A/Taiwan/10393/2005(H1N1)) HQ291995 H1N1
GGCCCCCTCAAAGCCGAGTGCCCAGGGACTGCAGCGTAGACG
>Influenza A virus (A/Taiwan/2900/2006(H1N1)) HQ292010 H1N1
GGCCCCCTCAAAGCCGAGTGCCCAGGGACTGCAGCGTAGACG
>Influenza A virus (A/Taiwan/5505/2006(H1N1)) HQ292011 H1N1
GGCCCCCTCAAAGCCGAGTGCCCAGGGACTGCAGCGTAGACG
>Influenza A virus (A/Taiwan/0586/2006(H1N1)) HQ291998 H1N1
GGCCCCCTCAAAGCCGAGTGCCCAGGGACTGCAGCGTAGACG
>Influenza A virus (A/Taiwan/192/2006(H1N1)) HQ292019 H1N1
GGCCCCCTCAAAGCCGAGTGCCCAGGGACTGCAGCGTAGACG
>Influenza A virus (A/Taiwan/2823/2008(H1N1)) HQ292003 H1N1
GGCCCCCTCAAAGCCGAGTGCCCAGGGACTGCAGCGTAGACG
>Influenza A virus (A/Taiwan/19/2006(H1N1)) KC739581 H1N1
GGCCCCCTCAAAGCCGAGTGCCCAGGGACTGCAGCGTAGACG
>Influenza A virus (A/Taiwan/22/2006(H1N1)) KC739592 H1N1
GGCCCCCTCAAAGCCGAGTGCCCAGGGACTGCAGCGTAGACG
>Influenza A virus (A/Taiwan/25/2006(H1N1)) KC739582 H1N1
GGCCCCCTCAAAGCCGAGTGCCCAGGGACTGCAGCGTAGACG
>Influenza A virus (A/Taiwan/42/2006(H1N1)) KC739623 H1N1
GGCCCCCTCAAAGCCGAGTGCCCAGGGACTGCAGCGTAGACG
>Influenza A virus (A/Taiwan/23/2006(H1N1)) KC739593 H1N1
GGCCCCCTCAAAGCCGAGTGCCCAGGGACTGCAGCGTAGACG
>Influenza A virus (A/Taiwan/48/2006(H1N1)) KC739586 H1N1
GGCCCCCTCAAAGCCGAGTGCCCAGGGACTGCAGCGTAGACG
>Influenza A virus (A/Taiwan/106/2006(H1N1)) KC739599 H1N1
GGCCCCCTCAAAGCCGAGTGCCCAGGGACTGCAGCGTAGACG
>Influenza A virus (A/Taiwan/50/2006(H1N1)) KC739588 H1N1
GGCCCCCTCAAAGCCGAGTGCCCAGGGACTGCAGCGTAGACG
>Influenza A virus (A/Taiwan/21/2006(H1N1)) KC739591 H1N1
GGCCCCCTCAAAGCCGAGTGCCCAGGGACTGCAGCGTAGACG
>Influenza A virus (A/Taiwan/45/2006(H1N1)) KC739597 H1N1
GGCCCCCTCAAAGCCGAGTGCCCAGGGACTGCAGCGTAGACG
>Influenza A virus (A/Taiwan/26/2006(H1N1)) KC739583 H1N1
GGCCCCCTCAAAGCCGAGTGCCCAGGGACTGCAGCGTAGACG
>Influenza A virus (A/Taiwan/27/2006(H1N1)) KC739584 H1N1
GGCCCCCTCAAAGCCGAGTGCCCAGGGACTGCAGCGTAGACG
>Influenza A virus (A/Taiwan/533/2005(H1N1)) KC739570 H1N1
GGCCCCCTCAAAGCCGAGTGCCCAGGGACTGCAGCGTAGACG
>Influenza A virus (A/Taiwan/159/2006(H1N1)) KC739625 H1N1
GGCCCCCTCAAAGCCGAGTGCCCAGGGACTGCAGCGTAGACG
>Influenza A virus (A/Taiwan/90/2006(H1N1)) KC739598 H1N1
GGCCCCCTCAAAGCCGAGTGCCCAGGGACTGCAGCGTAGACG
>Influenza A virus (A/Taiwan/337/2006(H1N1)) KC739616 H1N1
GGCCCCCTCAAAGCCGAGTGCCCAGGGACTGCAGCGTAGACG
>Influenza A virus (A/Taiwan/49/2006(H1N1)) KC739587 H1N1
GGCCCCCTCAAAGCCGAGTGCCCAGGGACTGCAGCGTAGACG
>Influenza A virus (A/Taiwan/136/2006(H1N1)) KC739601 H1N1
GGCCCCCTCAAAGCCGAGTGCCCAGGGACTGCAGCGTAGACG
>Influenza A virus (A/Taiwan/248/2006(H1N1)) KC739608 H1N1
GGCCCCCTCAAAGCCGAGTGCCCAGGGACTGCAGCGTAGACG
>Influenza A virus (A/Taiwan/137/2006(H1N1)) KC739602 H1N1
GGCCCCCTCAAAGCCGAGTGCCCAGGGACTGCAGCGTAGACG
>Influenza A virus (A/Taiwan/421/2006(H1N1)) KC739617 H1N1
GGCCCCCTCAAAGCCGAGTGCCCAGGGACTGCAGCGTAGACG
>Influenza A virus (A/Taiwan/523/2006(H1N1)) KC739619 H1N1
GGCCCCCTCAAAGCCGAGTGCCCAGGGACTGCAGCGTAGACG
>Influenza A virus (A/Taiwan/336/2006(H1N1)) KC739615 H1N1
GGCCCCCTCAAAGCCGAGTGCCCAGGGACTGCAGCGTAGACG
>Influenza A virus (A/Taiwan/44/2006(H1N1)) KC739578 H1N1
GGCCCCCTCAAAGCCGAGTGCCCAGGGACTGCAGCGTAGACG
>Influenza A virus (A/Taiwan/478/2006(H1N1)) KC739618 H1N1
GGCCCCCTCAAAGCCGAGTGCCCAGGGACTGCAGCGTAGACG
>Influenza A virus (A/Taiwan/529/2006(H1N1)) KC739620 H1N1
GGCCCCCTCAAAGCCGAGTGCCCAGGGACTGCAGCGTAGACG
>Influenza A virus (A/Taiwan/105/2006(H1N1)) KC739624 H1N1
GGCCCCCTCAAAGCCGAGTGCCCAGGGACTGCAGCGTAGACG
>Influenza A virus (A/Taiwan/163/2006(H1N1)) KC739589 H1N1
GGCCCCCTCAAAGCCGAGTGCCCAGGGACTGCAGCGTAGACG
>Influenza A virus (A/Taiwan/334/2006(H1N1)) KC739614 H1N1
GGCCCCCTCAAAGCCGAGTGCCCAGGGACTGCAGCGTAGACG
>Influenza A virus (A/Taiwan/191/2006(H1N1)) KC739596 H1N1
GGCCCCCTCAAAGCCGAGTGCCCAGGGACTGCAGCGTAGACG
>Influenza A virus (A/Taiwan/267/2006(H1N1)) KC739611 H1N1
GGCCCCCTCAAAGCCGAGTGCCCAGGGACTGCAGCGTAGACG
>Influenza A virus (A/Taiwan/333/2006(H1N1)) KC739613 H1N1
GGCCCCCTCAAAGCCGAGTGCCCAGGGACTGCAGCGTAGACG
>Influenza A virus (A/Taiwan/530/2006(H1N1)) KC739621 H1N1
GGCCCCCTCAAAGCCGAGTGCCCAGGGACTGCAGCGTAGACG
>Influenza A virus (A/Taiwan/2645/2006(H1N1)) CY038880 H1N1
GGCCCCCTCAAAGCCGAGTGCCCAGGGACTGCAGCGTAGACG
>Influenza A virus (A/Taiwan/785/2006(H1N1)) KC739580 H1N1
GGCCCCCTCAAAGCCGAGTGCCCAGGGACTGCAGCGTAGACG
>Influenza A virus (A/Hawaii/16/2007(H1N1)) EU516156 H1N1
GGCCCCCTCAAAGCCGAGTGCCCAGGGACTGCAGCGTAGACG
>Influenza A virus (A/Hawaii/19/2007(H1N1)) EU516158 H1N1
GGCCCCCTCAAAGCCGAGTGCCCAGGGACTGCAGCGTAGACG
>Influenza A virus (A/Minnesota/25/2007(H1N1)) EU716611 H1N1
GGCCCCCTCAAAGCCGAGTGCCCAGGGACTGCAGCGTAGACG
>Influenza A virus (A/Oregon/07/2007(H1N1)) EU716609 H1N1
GGCCCCCTCAAAGCCGAGTGCCCAGGGACTGCAGCGTAGACG
>Influenza A virus (A/Hawaii/38/2007(H1N1)) EU716573 H1N1
GGCCCCCTCAAAGCCGAGTGCCCAGGGACTGCAGCGTAGACG
>Influenza A virus (A/Hawaii/38/2007(H1N1)) EU716595 H1N1
GGCCCCCTCAAAGCCGAGTGCCCAGGGACTGCAGCGTAGACG
>Influenza A virus (A/Massachusetts/01/2008(H1N1)) EU716624 H1N1
GGCCCCCTCAAAGCCGAGTGCCCAGGGACTGCAGCGTAGACG
>Influenza A virus (A/North Carolina/02/2009(H1N1)) GQ475898 H1N1
GGCCCCCTCAAAGCCGAGTGCCCAGGGACTGCAGCGTAGACG
>Influenza A virus (A/Missouri/06/2008(H1N1)) GQ466382 H1N1
GGCCCCCTCAAAGCCGAGTGCCCAGGGACTGCAGCGTAGACG
>Influenza A virus (A/Washington/10/2008(H1N1)) GQ475723 H1N1
GGCCCCCTCAAAGCCGAGTGCCCAGGGACTGCAGCGTAGACG
>Influenza A virus (A/California/11/2008(H1N1)) GQ475751 H1N1
GGCCCCCTCAAAGCCGAGTGCCCAGGGACTGCAGCGTAGACG
>Influenza A virus (A/Yokohama/63/2008(H1N1)) AB519810 H1N1
GGCCCCCTCAAAGCCGAGTGCCCAGGGACTGCAGCGTAGACG
>Influenza A virus (A/Taiwan/488/2007(H1N1)) KC739636 H1N1
GGCCCCCTCAAAGCCGAGTGCCCAGGGACTGCAGCGTAGACG
>Influenza A virus (A/Singapore/20J/2007(H1N1)) KF836401 H1N1
GGCCCCCTCAAAGCCGAGTGCCCAGGGACTGCAGCGTAGACG
>Influenza A virus (A/Singapore/23J/2007(H1N1)) KF836403 H1N1
GGCCCCCTCAAAGCCGAGTGCCCAGGGACTGCAGCGTAGACG
>Influenza A virus (A/Singapore/22A/2007(H1N1)) KF836402 H1N1
GGCCCCCTCAAAGCCGAGTGCCCAGGGACTGCAGCGTAGACG
>Influenza A virus (A/Singapore/49O/2007(H1N1)) KF836405 H1N1
GGCCCCCTCAAAGCCGAGTGCCCAGGGACTGCAGCGTAGACG
>Influenza A virus (A/Singapore/115C/2007(H1N1)) KP223169 H1N1
GGCCCCCTCAAAGCCGAGTGCCCAGGGACTGCAGCGTAGACG
>Influenza A virus (A/Singapore/89Z/2007(H1N1)) KP223167 H1N1
GGCCCCCTCAAAGCCGAGTGCCCAGGGACTGCAGCGTAGACG
>Influenza A virus (A/Singapore/44T/2007(H1N1)) KP223165 H1N1
GGCCCCCTCAAAGCCGAGTGCCCAGGGACTGCAGCGTAGACG
>Influenza A virus (A/Singapore/24D/2007(H1N1)) KP223164 H1N1
GGCCCCCTCAAAGCCGAGTGCCCAGGGACTGCAGCGTAGACG
>Influenza A virus (A/Singapore/86D/2007(H1N1)) KP223166 H1N1
GGCCCCCTCAAAGCCGAGTGCCCAGGGACTGCAGCGTAGACG
>Influenza A virus (A/Singapore/30L/2007(H1N1)) KF836404 H1N1
GGCCCCCTCAAAGCCGAGTGCCCAGGGACTGCAGCGTAGACG
>Influenza A virus (A/Singapore/106L/2007(H1N1)) KP223168 H1N1
GGCCCCCTCAAAGCCGAGTGCCCAGGGACTGCAGCGTAGACG
>Influenza A virus (A/Yangon/M285/2008(H1N1)) GQ396609 H1N1
GGCCCCCTCAAAGCCGAGTGCCCAGGGACTGCAGCGTAGACG
>Influenza A virus (A/Naypyitaw/M783/2008(H1N1)) GQ396633 H1N1
GGCCCCCTCAAAGCCGAGTGCCCAGGGACTGCAGCGTAGACG
>Influenza A virus (A/Naypyitaw/M499/2008(H1N1)) GQ396617 H1N1
GGCCCCCTCAAAGCCGAGTGCCCAGGGACTGCAGCGTAGACG
>Influenza A virus (A/Naypyitaw/M721/2008(H1N1)) GQ396625 H1N1
GGCCCCCTCAAAGCCGAGTGCCCAGGGACTGCAGCGTAGACG
>Influenza A virus (A/California/07/2008(H1N1)) GQ466365 H1N1
GGCCCCCTCAAAGCCGAGTGCCCAGGGACTGCAGCGTAGACG
>Influenza A virus (A/South Korea/AF10/2008(H1N1)) CY044350 H1N1
GGCCCCCTCAAAGCCGAGTGCCCAGGGACTGCAGCGTAGACG
>Influenza A virus (A/Hawaii/19/2007(H1N1)) GQ475621 H1N1
GGCCCCCTCAAAGCCGAGTGCCCAGGGACTGCAGCGTAGACG
>Influenza A virus (A/Hawaii/05/2008(H1N1)) GQ475811 H1N1
GGCCCCCTCAAAGCCGAGTGCCCAGGGACTGCAGCGTAGACG
>Influenza A virus (A/Oregon/06/2007(H1N1)) GQ475622 H1N1
GGCCCCCTCAAAGCCGAGTGCCCAGGGACTGCAGCGTAGACG
>Influenza A virus (A/California/06/2008(H1N1)) GQ475838 H1N1
GGCCCCCTCAAAGCCGAGTGCCCAGGGACTGCAGCGTAGACG
>Influenza A virus (A/Taiwan/3700/2007(H1N1)) HQ292000 H1N1
GGCCCCCTCAAAGCCGAGTGCCCAGGGACTGCAGCGTAGACG
>Influenza A virus (A/Taiwan/8885/2008(H1N1)) HQ292006 H1N1
GGCCCCCTCAAAGCCGAGTGCCCAGGGACTGCAGCGTAGACG
>Influenza A virus (A/Taiwan/2832/2008(H1N1)) HQ292012 H1N1
GGCCCCCTCAAAGCCGAGTGCCCAGGGACTGCAGCGTAGACG
>Influenza A virus (A/Taiwan/6723/2008(H1N1)) HQ292018 H1N1
GGCCCCCTCAAAGCCGAGTGCCCAGGGACTGCAGCGTAGACG
>Influenza A virus (A/Taiwan/6566/2006(H1N1)) HQ292016 H1N1
GGCCCCCTCAAAGCCGAGTGCCCAGGGACTGCAGCGTAGACG
>Influenza A virus (A/Hawaii/46/2007(H1N1)) GQ475623 H1N1
GGCCCCCTCAAAGCCGAGTGCCCAGGGACTGCAGCGTAGACG
>Influenza A virus (A/Hawaii/45/2007(H1N1)) GQ475624 H1N1
GGCCCCCTCAAAGCCGAGTGCCCAGGGACTGCAGCGTAGACG
>Influenza A virus (A/Texas/57/2009(H1N1)) KC782267 H1N1
GGCCCCCTCAAAGCCGAGTGCCCAGGGACTGCAGCGTAGACG
>Influenza A virus (A/Taiwan/0045/2006(H1N1)) HQ291999 H1N1
GGCCCCCTCAAAGCCGAGTGCCCAGGGACTGCAGCGTAGACG
>Influenza A virus (A/Taiwan/2885/2008(H1N1)) HQ292004 H1N1
GGCCCCCTCAAAGCCGAGTGCCCAGGGACTGCAGCGTAGACG
>Influenza A virus (A/Taiwan/49/2008(H1N1)) KC739644 H1N1
GGCCCCCTCAAAGCCGAGTGCCCAGGGACTGCAGCGTAGACG
>Influenza A virus (A/Taiwan/712/2006(H1N1)) KC739579 H1N1
GGCCCCCTCAAAGCCGAGTGCCCAGGGACTGCAGCGTAGACG
>Influenza A virus (A/Taiwan/545/2007(H1N1)) KC739641 H1N1
GGCCCCCTCAAAGCCGAGTGCCCAGGGACTGCAGCGTAGACG
>Influenza A virus (A/Thailand/328/2006(H1N1)) AB501510 H1N1
GGCCCCCTCAAAGCCGAGTGCCCAGGGACTGCAGCGTAGACG
>Influenza A virus (A/Thailand/399/2006(H1N1)) AB501532 H1N1
GGCCCCCTCAAAGCCGAGTGCCCAGGGACTGCAGCGTAGACG
>Influenza A virus (A/Thailand/400/2006(H1N1)) AB501533 H1N1
GGCCCCCTCAAAGCCGAGTGCCCAGGGACTGCAGCGTAGACG
>Influenza A virus (A/Thailand/395/2006(H1N1)) AB501528 H1N1
GGCCCCCTCAAAGCCGAGTGCCCAGGGACTGCAGCGTAGACG
>Influenza A virus (A/Thailand/348/2006(H1N1)) AB501518 H1N1
GGCCCCCTCAAAGCCGAGTGCCCAGGGACTGCAGCGTAGACG
>Influenza A virus (A/Thailand/402/2006(H1N1)) AB501535 H1N1
GGCCCCCTCAAAGCCGAGTGCCCAGGGACTGCAGCGTAGACG
>Influenza A virus (A/Thailand/401/2006(H1N1)) AB501534 H1N1
GGCCCCCTCAAAGCCGAGTGCCCAGGGACTGCAGCGTAGACG
>Influenza A virus (A/Thailand/CU51/2006(H1N1)) FJ912929 H1N1
GGCCCCCTCAAAGCCGAGTGCCCAGGGACTGCAGCGTAGACG
>Influenza A virus (A/Taiwan/255/2006(H1N1)) KC739609 H1N1
GGCCCCCTCAAAGCCGAGTGCCCAGGGACTGCAGCGTAGACG
>Influenza A virus (A/Cambodia/Q024/2006(H1N1)) FJ865245 H1N1
GGCCCCCTCAAAGCCGAGTGCCCAGGGACTGCAGCGTAGACG
>Influenza A virus (A/Taiwan/249/2006(H1N1)) KC739607 H1N1
GGCCCCCTCAAAGCCGAGTGCCCAGGGACTGCAGCGTAGACG
>Influenza A virus (A/Philippines/WRAIR1736P/2006(H1N1)) CY100983 H1N1
GGCCCCCTCAAAGCCGAGTGCCCAGGGACTGCAGCGTAGACG
>Influenza A virus (A/Taiwan/420/2006(H1N1)) KC739632 H1N1
GGCCCCCTCAAAGCCGAGTGCCCAGGGACTGCAGCGTAGACG
>Influenza A virus (A/Cambodia/Q299/2006(H1N1)) FJ865249 H1N1
-------TCAAAGCCGAGTGCCCAGGGACTGCAGCGTAGACG
>Influenza A virus (A/Cambodia/Q210/2006(H1N1)) FJ865248 H1N1
GGCCCCCTCAAAGCCGAGTGCCCAGGGACTGCAGCGTAGACG
>Influenza A virus (A/Denmark/47/2006(H1N1)) EU097889 H1N1
GGCCCCCTCAAAGCCGAGTGCCCAGGGACTGCAGCGTAGACG
>Influenza A virus (A/Berlin/6/2006(H1N1)) EU249166 H1N1
GGCCCCCTCAAAGCCGAGTGCCCAGGGACTGCAGCGTAGACG
>Influenza A virus (A/Berlin/13/2006(H1N1)) EU249168 H1N1
GGCCCCCTCAAAGCCGAGTGCCCAGGGACTGCAGCGTAGACG
>Influenza A virus (A/Thailand/CU88/2006(H1N1)) FJ912941 H1N1
GGCCCCCTCAAAGCCGAGTGCCCAGGGACTGCAGCGTAGACG
>Influenza A virus (A/Thailand/309/2008(H1N1)) AB501509 H1N1
GGCCCCCTCAAAGCCGAGTGCCCAGGGACTGCAGCGTAAACG
>Influenza A virus (A/Thailand/496/2008(H1N1)) AB501542 H1N1
GGCCCCCTCAAAGCCGAGTGCCCAGGGACTGCAGCGTAGACG
>Influenza A virus (A/Thailand/530/2008(H1N1)) AB501545 H1N1
GGCCCCCTCAAAGCCGAGTGCCCAGGGACTGCAGCGTAGACG
>Influenza A virus (A/Thailand/669/2008(H1N1)) AB501547 H1N1
GGCCCCCTCAAAGCCGAGTGCCCAGGGACTGCAGCGTAGACG
>Influenza A virus (A/Thailand/469/2008(H1N1)) AB501541 H1N1
GGCCCCCTCAAAGCCGAGTGCCCAGGGACTGCAGCGTAGACG
>Influenza A virus (A/Thailand/829/2008(H1N1)) AB501551 H1N1
GGCCCCCTCAAAGCCGAGTGCCCAGGGACTGCAGCGTAGACG
>Influenza A virus (A/Thailand/332/2008(H1N1)) AB501512 H1N1
GGCCCCCTCAAAGCCGAGTGCCCAGGGACTGCAGCGTAGACG
>Influenza A virus (A/Thailand/500/2007(H1N1)) AB501543 H1N1
GGCCCCCTCAAAGCCGAGTGCCCAGGGACTGCAGCGTAGACG
>Influenza A virus (A/Thailand/501/2007(H1N1)) AB501544 H1N1
GGCCCCCTCAAAGCCGAGTGCCCAGGGACTGCAGCGTAGACG
>Influenza A virus (A/Thailand/839/2008(H1N1)) AB501552 H1N1
GGCCCCCTCAAAGCCGAGTGCCCAGGGACTGCAGCGTAGACG
>Influenza A virus (A/Thailand/778/2008(H1N1)) AB501550 H1N1
GGCCCCCTCAAAGCCGAGTGCCCAGGGACTGCAGCGTAGACG
>Influenza A virus (A/Thailand/56/2008(H1N1)) AB501546 H1N1
GGCCCCCTCAAAGCCGAGTGCCCAGGGACTGCAGCGTAGACG
>Influenza A virus (A/Thailand/397/2006(H1N1)) AB501530 H1N1
GGCCCCCTCAAAGCCGAGTGCCCAGGGACTGCAGCGTAGACG
>Influenza A virus (A/Thailand/404/2006(H1N1)) AB501537 H1N1
GGCCCCCTCAAAGCCGAGTGCCCAGGGACTGCAGCGTAGACG
>Influenza A virus (A/Thailand/331/2006(H1N1)) AB501511 H1N1
GGCCCCCTCAAAGCCGAGTGCCCAGGGACTGCAGCGTAGACG
>Influenza A virus (A/Thailand/332/2006(H1N1)) AB501513 H1N1
GGCCCCCTCAAAGCCGAGTGCCCAGGGACTGCAGCGTAGACG
>Influenza A virus (A/Thailand/344/2006(H1N1)) AB501517 H1N1
GGCCCCCTCAAAGCCGAGTGCCCAGGGACTGCAGCGTAGACG
>Influenza A virus (A/Thailand/396/2006(H1N1)) AB501529 H1N1
GGCCCCCTCAAAGCCGAGTGCCCAGGGACTGCAGCGTAGACG
>Influenza A virus (A/Thailand/336/2006(H1N1)) AB501515 H1N1
GGCCCCCTCAAAGCCGAGTGCCCAGGGACTGCAGCGTAGACG
>Influenza A virus (A/Thailand/364/2006(H1N1)) AB501519 H1N1
GGCCCCCTCAAAGCCGAGTGCCCAGGGACTGCAGCGTAGACG
>Influenza A virus (A/Thailand/386/2006(H1N1)) AB501521 H1N1
GGCCCCCTCAAAGCCGAGTGCCCAGGGACTGCAGCGTAGACG
>Influenza A virus (A/Thailand/425/2006(H1N1)) AB501540 H1N1
GGCCCCCTCAAAGCCGAGTGCCCAGGGACTGCAGCGTAGACG
>Influenza A virus (A/Thailand/72/2006(H1N1)) AB501548 H1N1
GGCCCCCTCAAAGCCGAGTGCCCAGGGACTGCAGCGTAGACG
>Influenza A virus (A/Thailand/337/2006(H1N1)) AB501516 H1N1
GGCCCCCTCAAAGCCGAGTGCCCAGGGACTGCAGCGTAGACG
>Influenza A virus (A/Thailand/388/2006(H1N1)) AB501523 H1N1
GGCCCCCTCAAAGCCGAGTGCCCAGGGACTGCAGCGTAGACG
>Influenza A virus (A/Thailand/398/2006(H1N1)) AB501531 H1N1
GGCCCCCTCAAAGCCGAGTGCCCAGGGACTGCAGCGTAGACG
>Influenza A virus (A/Thailand/423/2006(H1N1)) AB501538 H1N1
GGCCCCCTCAAAGCCGAGTGCCCAGGGACTGCAGCGTAGACG
>Influenza A virus (A/Thailand/76/2006(H1N1)) AB501549 H1N1
GGCCCCCTCAAAGCCGAGTGCCCAGGGACTGCAGCGTAGACG
>Influenza A virus (A/Thailand/390/2006(H1N1)) AB501524 H1N1
GGCCCCCTCAAAGCCGAGTGCCCAGGGACTGCAGCGTAGACG
>Influenza A virus (A/Thailand/393/2006(H1N1)) AB501527 H1N1
GGCCCCCTCAAAGCCGAGTGCCCAGGGACTGCAGCGTACACG
>Influenza A virus (A/Thailand/424/2006(H1N1)) AB501539 H1N1
GGCCCCCTCAAAGCCGAGTGCCCAGGGACTGCAGCGTAGACG
>Influenza A virus (A/Taiwan/138/2006(H1N1)) KC739603 H1N1
GGCCCCCTCAAAGCCGAGTGCCCAGGGACTGCAGCGTAGACG
>Influenza A virus (A/Thailand/334/2006(H1N1)) AB501514 H1N1
GGCCCCCTCAAAGCCGAGTGCCCAGGGACTGCAGCGTAGACG
>Influenza A virus (A/Thailand/387/2006(H1N1)) AB501522 H1N1
GGCCCCCTCAAAGCCGAGTGCCCAGGGACTGCAGCGTAGACG
>Influenza A virus (A/Taiwan/537/2007(H1N1)) KC739637 H1N1
GGCCCCCTCAAAGCCGAGTGCCCAGGGACTGCAGCGTAGACG
>Influenza A virus (A/Taiwan/546/2007(H1N1)) KC739628 H1N1
GGCCCCCTCAAAGCCGAGTGCCCAGGGACTGCAGCGTAGACG
>Influenza A virus (A/Cambodia/Q061/2006(H1N1)) FJ865246 H1N1
-----------------GTGCCCAGGGACTGCAGCGTAGACG
>Influenza A virus (A/Cambodia/Q069/2006(H1N1)) FJ865247 H1N1
------------GCCGAGTGCCCAGGGACTGCAGCGTAGACG
>Influenza A virus (A/Taiwan/218/2007(H1N1)) KC739633 H1N1
GGCCCCCTCAAAGCCGAGTGCCCAGGGACTGCAGCGTAGACG
>Influenza A virus (A/Colorado/1/2006(H1N1)) EU100613 H1N1
GGCCCCCTCAAAGCCGAGTGCCCAGGGACTGCAGCGTAGACG
>Influenza A virus (A/Thailand/CU44/2006(H1N1)) FJ912917 H1N1
GGCCCCCTCAAAGCCGAGTGCCCAGGGACTGCAGCGTAGACG
>Influenza A virus (A/Thailand/CU68/2006(H1N1)) FJ912935 H1N1
GGCCCCCTCAAAGCCGAGTGCCCAGGGACTGCAGCGTAGACG
>Influenza A virus (A/Taiwan/47/2006(H1N1)) KC739585 H1N1
GGCCCCCTCAAAGCCGAGTGCCCAGGGACTGCAGCGTAGACG
>Influenza A virus (A/Taiwan/160/2006(H1N1)) KC739604 H1N1
GGCCCCCTCAAAGCCGAGTGCCCAGGGACTGCAGCGTAGACG
>Influenza A virus (A/Taiwan/331/2006(H1N1)) KC739610 H1N1
GGCCCCCTCAAAGCCGAGTGCCCAGGGACTGCAGCGTAGACG
>Influenza A virus (A/Taiwan/162/2006(H1N1)) KC739626 H1N1
GGCCCCCTCAAAGCCGAGTGCCCAGGGACTGCAGCGTAGACG
>Influenza A virus (A/Taiwan/332/2006(H1N1)) KC739612 H1N1
GGCCCCCTCAAAGCCGAGTGCCCAGGGACTGCAGCGTAGACG
>Influenza A virus (A/Taiwan/107/2006(H1N1)) KC739600 H1N1
GGCCCCCTCAAAGCCGAGTGCCCAGGGACTGCAGCGTAGACG
>Influenza A virus (A/New Caledonia/9/2004(H1N1)) CY031331 H1N1
GGCCCCCTCAAAGCCGAGTGCCCAGGGACTGCAGCGTAGACG
>Influenza A virus (A/Victoria/500/2006(H1N1)) CY031335 H1N1
GGCCCCCTCAAAGCCGAGTGCCCAGGGACTGCAGCGTAGACG
>Influenza A virus (A/Thailand/798/2006(H1N1)) CY031345 H1N1
GGCCCCCTCAAAGCCGAGTGCCCAGGGACTGCAGCGTAGACG
>Influenza A virus (A/Fukushima/141/2006(H1N1)) CY056357 H1N1
GGCCCCCTCAAAGCCGAGTGCCCAGGGACTGCAGCGTAGACG
>Influenza A virus (A/St. Petersburg/8/2006(H1N1)) CY035127 H1N1
GGCCCCCTCAAAGCCGAGTGCCCAGGGACTGCAGCGTAGACG
>Influenza A virus (A/Mengfang/36/1998(H1N1)) CY058840 H1N1
--CCCCCTCAAAGCCGAGTGCCCAGGGACTGCAGCGTAGACG
>Influenza A virus (A/Mengfang/37/1998(H1N1)) CY058841 H1N1
--CCCCCTCAAAGCCGAGTGCCCAGGGACTGCAGCGTAGACG
>Influenza A virus (A/Mengfang/40/1998(H1N1)) CY058843 H1N1
--CCCCCTCAAAGCCGAGTGCCCAGGGACTGCAGCGTAGACG
>Influenza A virus (A/Mengfang/5/1998(H1N1)) CY058845 H1N1
--CCCCCTCAAAGCCGAGTGCCCAGGGACTGCAGCGTAGACG
>Influenza A virus (A/Shenfang/130/2000(H1N1)) CY058884 H1N1
--CCCCCTCAAAGCCGAGTGCCCAGGGACTGCAGCGTAGACG
>Influenza A virus (A/Mengfang/139/1997(H1N1)) CY059403 H1N1
--CCCCCTCAAAGCCGAGTGCCCAGGGACTGCAGCGTAGACG
>Influenza A virus (A/Mengfang/145/1997(H1N1)) CY059404 H1N1
--CCCCCTCAAAGCCGAGTGCCCAGGGACTGCAGCGTAGACG
>Influenza A virus (A/Mengfang/149/1997(H1N1)) CY059405 H1N1
--CCCCCTCAAAGCCGAGTGCCCAGGGACTGCAGCGTAGACG
>Influenza A virus (A/Mengfang/150/1997(H1N1)) CY059407 H1N1
--CCCCCTCAAAGCCGAGTGCCCAGGGACTGCAGCGTAGACG
>Influenza A virus (A/Hafang/17/1997(H1N1)) CY059391 H1N1
--CCCCCTCAAAGCCGAGTGCCCAGGGACTGCAGCGTAGACG
>Influenza A virus (A/Hanfang/126/1997(H1N1)) CY059392 H1N1
--CCCCCTCAAAGCCGAGTGCCCAGGGACTGCAGCGTAGACG
>Influenza A virus (A/Hanfang/171/1997(H1N1)) CY059393 H1N1
--CCCCCTCAAAGCCGAGTGCCCAGGGACTGCAGCGTAGACG
>Influenza A virus (A/Hanfang/270/1997(H1N1)) CY059394 H1N1
--CCCCCTCAAAGCCGAGTGCCCAGGGACTGCAGCGTAGACG
>Influenza A virus (A/Hanfang/79/1997(H1N1)) CY059396 H1N1
--CCCCCTCAAAGCCGAGTGCCCAGGGACTGCAGCGTAGACG
>Influenza A virus (A/Jingfang/56/1998(H1N1)) CY059415 H1N1
--CCCCCTCAAAGCCGAGTGCCCAGGGACTGCAGCGTAGACG
>Influenza A virus (A/Mengfang/39/1998(H1N1)) CY058842 H1N1
--CCCCCTCAAAGCCGAGTGCCCAGGGACTGCAGCGTAGACG
>Influenza A virus (A/Hanfang/260/2000(H1N1)) CY058862 H1N1
--CCCCCTCAAAGCCGAGTGCCCAGGGACTGCAGCGTAGACG
>Influenza A virus (A/Hanfang/326/2000(H1N1)) CY058867 H1N1
--CCCCCTCAAAGCCGAGTGCCCAGGGACTGCAGCGTAGACG
>Influenza A virus (A/Hufang/215/2000(H1N1)) CY058873 H1N1
--CCCCCTCAAAGCCGAGTGCCCAGGGACTGCAGCGTAGACG
>Influenza A virus (A/Shandong/50/1991(H1N1)) CY059205 H1N1
--CCCCCTCAAAGCCGAGTGCCCAGGGACTGCAGCGTAGACG
>Influenza A virus (A/Mengfang/43/1998(H1N1)) CY058844 H1N1
--CCCCCTCAAAGCCGAGTGCCCAGGGACTGCAGCGTAGACG
>Influenza A virus (A/Sichuan/158/2000(H1N1)) CY058891 H1N1
--CCCCCTCAAAGCCGAGTGCCCAGGGACTGCAGCGTAGACG
>Influenza A virus (A/Hafang/16/1997(H1N1)) CY059390 H1N1
--CCCCCTCAAAGCCGAGTGCCCAGGGACTGCAGCGTAGACG
>Influenza A virus (A/Hufang/9/1997(H1N1)) CY059399 H1N1
--CCCCCTCAAAGCCGAGTGCCCAGGGACTGCAGCGTAGACG
>Influenza A virus (A/Shenfang/213/1997(H1N1)) CY059410 H1N1
--CCCCCTCAAAGCCGAGTGCCCAGGGACTGCAGCGTAGACG
>Influenza A virus (A/Ningfang/4/1998(H1N1)) CY058846 H1N1
--CCCCCTCAAAGCCGAGTGCCCAGGGACTGCAGCGTAGACG
>Influenza A virus (A/Guangzhou/127/1997(H1N1)) CY059389 H1N1
--CCCCCTCAAAGCCGAGTGCCCAGGGACTGCAGCGTAGACG
>Influenza A virus (A/Shanfang/135/1998(H1N1)) CY058847 H1N1
--CCCCCTCAAAGCCGAGTGCCCAGGGACTGCAGCGTAGACG
>Influenza A virus (A/Shanghai/78/1998(H1N1)) CY058851 H1N1
--CCCCCTCAAAGCCGAGTGCCCAGGGACTGCAGCGTAGACG
>Influenza A virus (A/Hufang/8/1997(H1N1)) CY059398 H1N1
--CCCCCTCAAAGCCGAGTGCCCAGGGACTGCAGCGTAGACG
>Influenza A virus (A/Shanghai/8/1997(H1N1)) CY059409 H1N1
--CCCCCTCAAAGCCGAGTGCCCAGGGACTGCAGCGTAGACG
>Influenza A virus (A/Jingfang/53/1998(H1N1)) CY059414 H1N1
--CCCCCTCAAAGCCGAGTGCCCAGGGACTGCAGCGTAGACG
>Influenza A virus (A/Liaoning/5/2000(H1N1)) CY058879 H1N1
--CCCCCTCAAAGCCGAGTGCCCAGGGACTGCAGCGTAGACG
>Influenza A virus (A/Shenfang/201/2000(H1N1)) CY058886 H1N1
--CCCCCTCAAAGCCGAGTGCCCAGGGACTGCAGCGTAGACG
>Influenza A virus (A/Liao/36/2001(H1N1)) CY058919 H1N1
--CCCCCTCAAAGCCGAGTGCCCAGGGACTGCAGCGTAGACG
>Influenza A virus (A/Liaoning/60/2001(H1N1)) CY058920 H1N1
--CCCCCTCAAAGCCGAGTGCCCAGGGACTGCAGCGTAGACG
>Influenza A virus (A/Fujian/222/1997(H1N1)) CY059386 H1N1
--CCCCCTCAAAGCCGAGTGCCCAGGGACTGCAGCGTAGACG
>Influenza A virus (A/Jingfang/53/1997(H1N1)) CY059401 H1N1
--CCCCCTCAAAGCCGAGTGCCCAGGGACTGCAGCGTAGACG
>Influenza A virus (A/Fujian/305/1997(H1N1)) CY059388 H1N1
--CCCCCTCAAAGCCGAGTGCCCAGGGACTGCAGCGTAGACG
>Influenza A virus (A/Shanghai/90/2000(H1N1)) CY058882 H1N1
--CCCCCTCAAAGCCGAGTGCCCAGGGACTGCAGCGTAGACG
>Influenza A virus (A/Jiangsu/6/2000(H1N1)) CY058875 H1N1
--CCCCCTCAAAGCCGAGTGCCCAGGGACTGCAGCGTAGACG
>Influenza A virus (A/Guifang/160/1999(H1N1)) CY058854 H1N1
--CCCCCTCAAAGCCGAGTGCCCAGGGACTGCAGCGTAGACG
>Influenza A virus (A/Guangzhou/18/1996(H1N1)) CY059360 H1N1
--CCCCCTCAAAGCCGAGTGCCCAGGGACTGCAGCGTAGACG
>Influenza A virus (A/Guifang/161/1996(H1N1)) CY059371 H1N1
--CCCCCTCAAAGCCGAGTGCCCAGGGACTGCAGCGTAGACG
>Influenza A virus (A/Guifang/163/1996(H1N1)) CY059372 H1N1
--CCCCCTCAAAGCCGAGTGCCCAGGGACTGCAGCGTAGACG
>Influenza A virus (A/Hufang/17/1996(H1N1)) CY059375 H1N1
--CCCCCTCAAAGCCGAGTGCCCAGGGACTGCAGCGTAGACG
>Influenza A virus (A/Fujian/210/1997(H1N1)) CY059385 H1N1
--CCCCCTCAAAGCCGAGTGCCCAGGGACTGCAGCGTAGACG
>Influenza A virus (A/Jingfang/14/1998(H1N1)) CY059413 H1N1
--CCCCCTCAAAGCCGAGTGCCCAGGGACTGCAGCGTAGACG
>Influenza A virus (A/Minfang/383/2001(H1N1)) CY058924 H1N1
--CCCCCTCAAAGCCGAGTGCCCAGGGACTGCAGCGTAGACG
>Influenza A virus (A/Jingfang/206/1997(H1N1)) CY059400 H1N1
--CCCCCTCAAAGCCGAGTGCCCAGGGACTGCAGCGTAGACG
>Influenza A virus (A/Guangzhou/14/1998(H1N1)) CY059412 H1N1
--CCCCCTCAAAGCCGAGTGCCCAGGGACTGCAGCGTAGACG
>Influenza A virus (A/Sh/260/2000(H1N1)) CY058881 H1N1
--CCCCCTCAAAGCCGAGTGCCCAGGGACTGCAGCGTAGACG
>Influenza A virus (A/Guifang/153/1999(H1N1)) CY058853 H1N1
--CCCCCTCAAAGCCGAGTGCCCAGGGACTGCAGCGTAGACG
>Influenza A virus (A/Guifang/10/1994(H1N1)) CY059294 H1N1
--CCCCCTCAAAGCCGAGTGCCCAGGGACTGCAGCGTAGACG
>Influenza A virus (A/Hafang/8/1994(H1N1)) CY059316 H1N1
--CCCCCTCAAAGCCGAGTGCCCAGGGACTGCAGCGTAGACG
>Influenza A virus (A/Jingfang/234/1995(H1N1)) CY059338 H1N1
--CCCCCTCAAAGCCGAGTGCCCAGGGACTGCAGCGTAGACG
>Influenza A virus (A/Jingfang/13/1996(H1N1)) CY059379 H1N1
--CCCCCTCAAAGCCGAGTGCCCAGGGACTGCAGCGTAGACG
>Influenza A virus (A/Hafang/9/1994(H1N1)) CY059327 H1N1
--CCCCCTCAAAGCCGAGTGCCCAGGGACTGCAGCGTAGACG
>Influenza A virus (A/Jingfang/14/1996(H1N1)) CY059380 H1N1
--CCCCCTCAAAGCCGAGTGCCCAGGGACTGCAGCGTAGACG
>Influenza A virus (A/Lufang/12/1996(H1N1)) CY059381 H1N1
--CCCCCTCAAAGCCGAGTGCCCAGGGACTGCAGCGTAGACG
>Influenza A virus (A/Hufang/2/1997(H1N1)) CY059397 H1N1
--CCCCCTCAAAGCCGAGTGCCCAGGGACTGCAGCGTAGACG
>Influenza A virus (A/Chongqing/1/2000(H1N1)) CY058855 H1N1
--CCCCCTCAAAGCCGAGTGCCCAGGGACTGCAGCGTAGACG
>Influenza A virus (A/Chongqing/3/2000(H1N1)) CY058856 H1N1
--CCCCCTCAAAGCCGAGTGCCCAGGGACTGCAGCGTAGACG
>Influenza A virus (A/Chongqing/4/2001(H1N1)) CY058900 H1N1
--CCCCCTCAAAGCCGAGTGCCCAGGGACTGCAGCGTAGACG
>Influenza A virus (A/Henan/91/2000(H1N1)) CY058869 H1N1
--CCCCCTCAAAGCCGAGTGCCCAGGGACTGCAGCGTAGACG
>Influenza A virus (A/Henan/94/2000(H1N1)) CY058870 H1N1
--CCCCCTCAAAGCCGAGTGCCCAGGGACTGCAGCGTAGACG
>Influenza A virus (A/Shenzhen/914/2000(H1N1)) CY058889 H1N1
--CCCCCTCAAAGCCGAGTGCCCAGGGACTGCAGCGTAGACG
>Influenza A virus (A/Yuefang/218/2000(H1N1)) CY058895 H1N1
--CCCCCTCAAAGCCGAGTGCCCAGGGACTGCAGCGTAGACG
>Influenza A virus (A/Yuefang/220/2000(H1N1)) CY058896 H1N1
--CCCCCTCAAAGCCGAGTGCCCAGGGACTGCAGCGTAGACG
>Influenza A virus (A/Yuefang/243/2000(H1N1)) CY058897 H1N1
--CCCCCTCAAAGCCGAGTGCCCAGGGACTGCAGCGTAGACG
>Influenza A virus (A/Yuefang/272/2000(H1N1)) CY058899 H1N1
--CCCCCTCAAAGCCGAGTGCCCAGGGACTGCAGCGTAGACG
>Influenza A virus (A/Hanfang/268/2000(H1N1)) CY058863 H1N1
--CCCCCTCAAAGCCGAGTGCCCAGGGACTGCAGCGTAGACG
>Influenza A virus (A/Hanfang/303/2000(H1N1)) CY058865 H1N1
--CCCCCTCAAAGCCGAGTGCCCAGGGACTGCAGCGTAGACG
>Influenza A virus (A/Hanfang/311/2000(H1N1)) CY058866 H1N1
--CCCCCTCAAAGCCGAGTGCCCAGGGACTGCAGCGTAGACG
>Influenza A virus (A/Yuefang/246/2000(H1N1)) CY058898 H1N1
--CCCCCTCAAAGCCGAGTGCCCAGGGACTGCAGCGTAGACG
>Influenza A virus (A/Shenfang/102/2001(H1N1)) CY058931 H1N1
--CCCCCTCAAAGCCGAGTGCCCAGGGACTGCAGCGTAGACG
>Influenza A virus (A/Fujian/136/2000(H1N1)) CY058857 H1N1
--CCCCCTCAAAGCCGAGTGCCCAGGGACTGCAGCGTAGACG
>Influenza A virus (A/Guangzhou/532/2000(H1N1)) CY058858 H1N1
--CCCCCTCAAAGCCGAGTGCCCAGGGACTGCAGCGTAGACG
>Influenza A virus (A/Guangzhou/533/2000(H1N1)) CY058859 H1N1
--CCCCCTCAAAGCCGAGTGCCCAGGGACTGCAGCGTAGACG
>Influenza A virus (A/Hanfang/353/2000(H1N1)) CY058868 H1N1
--CCCCCTCAAAGCCGAGTGCCCAGGGACTGCAGCGTAGACG
>Influenza A virus (A/Hufang/240/2000(H1N1)) CY058874 H1N1
--CCCCCTCAAAGCCGAGTGCCCAGGGACTGCAGCGTAGACG
>Influenza A virus (A/Sh/240/2000(H1N1)) CY058880 H1N1
--CCCCCTCAAAGCCGAGTGCCCAGGGACTGCAGCGTAGACG
>Influenza A virus (A/Sichuan/141/2000(H1N1)) CY058890 H1N1
--CCCCCTCAAAGCCGAGTGCCCAGGGACTGCAGCGTAGACG
>Influenza A virus (A/Henan/48/2001(H1N1)) CY058915 H1N1
--CCCCCTCAAAGCCGAGTGCCCAGGGACTGCAGCGTAGACG
>Influenza A virus (A/Yunnan/2/2002(H1N1)) CY058957 H1N1
--CCCCCTCAAAGCCGAGTGCCCAGGGACTGCAGCGTAGACG
>Influenza A virus (A/Wuhan/358/2000(H1N1)) CY058892 H1N1
--CCCCCTCAAAGCCGAGTGCCCAGGGACTGCAGCGTAGACG
>Influenza A virus (A/Hufang/384/2001(H1N1)) CY058917 H1N1
--CCCCCTCAAAGCCGAGTGCCCAGGGACTGCAGCGTAGACG
>Influenza A virus (A/Minfang/499/2001(H1N1)) CY058925 H1N1
--CCCCCTCAAAGCCGAGTGCCCAGGGACTGCAGCGTAGACG
>Influenza A virus (A/Sh/655/2001(H1N1)) CY058928 H1N1
--CCCCCTCAAAGCCGAGTGCCCAGGGACTGCAGCGTAGACG
>Influenza A virus (A/Shanghai/384/2001(H1N1)) CY058929 H1N1
--CCCCCTCAAAGCCGAGTGCCCAGGGACTGCAGCGTAGACG
>Influenza A virus (A/Gui/387/2002(H1N1)) CY058943 H1N1
--CCCCCTCAAAGCCGAGTGCCCAGGGACTGCAGCGTAGACG
>Influenza A virus (A/Guizhou/198/2002(H1N1)) CY058944 H1N1
--CCCCCTCAAAGCCGAGTGCCCAGGGACTGCAGCGTAGACG
>Influenza A virus (A/Guizhou/241/2001(H1N1)) CY058909 H1N1
--CCCCCTCAAAGCCGAGTGCCCAGGGACTGCAGCGTAGACG
>Influenza A virus (A/Yunnan/411/2001(H1N1)) CY058935 H1N1
--CCCCCTCAAAGCCGAGTGCCCAGGGACTGCAGCGTAGACG
>Influenza A virus (A/Yunnan/422/2001(H1N1)) CY058936 H1N1
--CCCCCTCAAAGCCGAGTGCCCAGGGACTGCAGCGTAGACG
>Influenza A virus (A/Henan/122/2001(H1N1)) CY058913 H1N1
--CCCCCTCAAAGCCGAGTGCCCAGGGACTGCAGCGTAGACG
>Influenza A virus (A/Shengfang/505/2001(H1N1)) CY058932 H1N1
--CCCCCTCAAAGCCGAGTGCCCAGGGACTGCAGCGTAGACG
>Influenza A virus (A/Yunnan/66/2001(H1N1)) CY058937 H1N1
--CCCCCTCAAAGCCGAGTGCCCAGGGACTGCAGCGTAGACG
>Influenza A virus (A/Sichuan/352/2002(H1N1)) CY058954 H1N1
--CCCCCTCAAAGCCGAGTGCCCAGGGACTGCAGCGTAGACG
>Influenza A virus (A/Sichuan/437/2002(H1N1)) CY058955 H1N1
--CCCCCTCAAAGCCGAGTGCCCAGGGACTGCAGCGTAGACG
>Influenza A virus (A/Sichuan/553/2002(H1N1)) CY058956 H1N1
--CCCCCTCAAAGCCGAGTGCCCAGGGACTGCAGCGTAGACG
>Influenza A virus (A/Henan/152/2001(H1N1)) CY058914 H1N1
--CCCCCTCAAAGCCGAGTGCCCAGGGACTGCAGCGTAGACG
>Influenza A virus (A/Jinfang/30/2002(H1N1)) CY058946 H1N1
--CCCCCTCAAAGCCGAGTGCCCAGGGACTGCAGCGTAGACG
>Influenza A virus (A/Shanghai/824/2001(H1N1)) CY058930 H1N1
--CCCCCTCAAAGCCGAGTGCCCAGGGACTGCAGCGTAGACG
>Influenza A virus (A/Cnic/147/2001(H1N1)) CY058901 H1N1
--CCCCCTCAAAGCCGAGTGCCCAGGGACTGCAGCGTAGACG
>Influenza A virus (A/Fujian/429/2001(H1N1)) CY058902 H1N1
--CCCCCTCAAAGCCGAGTGCCCAGGGACTGCAGCGTAGACG
>Influenza A virus (A/Guangdong/410/2001(H1N1)) CY058907 H1N1
--CCCCCTCAAAGCCGAGTGCCCAGGGACTGCAGCGTAGACG
>Influenza A virus (A/Liaoning/35/2002(H1N1)) CY058948 H1N1
--CCCCCTCAAAGCCGAGTGCCCAGGGACTGCAGCGTAGACG
>Influenza A virus (A/Gansu/226/2001(H1N1)) CY058904 H1N1
--CCCCCTCAAAGCCGAGTGCCTAGGGACTGCAGCGTAGACG
>Influenza A virus (A/Gansu/57/2001(H1N1)) CY058906 H1N1
--CCCCCTCAAAGCCGAGTGCCTAGGGACTGCAGCGTAGACG
>Influenza A virus (A/Gansu/245/2002(H1N1)) CY058942 H1N1
--CCCCCTCAAAGCCGAGTGCCTAGGGACTGCAGCGTAGACG
>Influenza A virus (A/Min/521/2001(H1N1)) CY058923 H1N1
--CCCCCTCAAAGCCGAGTGCCCAGGGACTGCAGCGTAGACG
>Influenza A virus (A/Jingfang/76/2002(H1N1)) CY058947 H1N1
--CCCCCTCAAAGCCGAGTGCCCAGGGACTGCAGCGTAGACG
>Influenza A virus (A/Mengfang/35/2002(H1N1)) CY058951 H1N1
--CCCCCTCAAAGCCGAGTGCCCAGGGACTGCAGCGTAGACG
>Influenza A virus (A/Mengfang/57/2002(H1N1)) CY058952 H1N1
--CCCCCTCAAAGCCGAGTGCCCAGGGACTGCAGCGTAGACG
>Influenza A virus (A/Yuefang/442/2001(H1N1)) CY058933 H1N1
--CCCCCTCAAAGCCCAGTGCCCAGGGACTGCAGCGTAGACG
>Influenza A virus (A/Fujian/521/2001(H1N1)) CY058903 H1N1
--CCCCCTCAAAGCCGAGTGCCCAGGGACTGCAGCGTAGACG
>Influenza A virus (A/Menfang/67/2001(H1N1)) CY058922 H1N1
--CCCCCTCAAAGCCGAGTGCCCAGGGACTGCAGCGTAGACG
>Influenza A virus (A/Anhui/190/2002(H1N1)) CY058939 H1N1
--CCCCCTCAAAGCCGAGTGCCCAGGGACTGCAGCGTAGACG
>Influenza A virus (A/Anhui/90/2002(H1N1)) CY058940 H1N1
--CCCCCTCAAAGCCGAGTGCCCAGGGACTGCAGCGTAGACG
>Influenza A virus (A/Hainan/136/2005(H1N1)) CY058968 H1N1
--CCCCCTCAAAGCCGAGTGCCCAGGGACTGCAGCGTAGACG
>Influenza A virus (A/Hainan/176/2005(H1N1)) CY058969 H1N1
--CCCCCTCAAAGCCGAGTGCCCAGGGACTGCAGCGTAGACG
>Influenza A virus (A/Henan-Zhongyan/8/2005(H1N1)) CY058971 H1N1
--CCCCCTCAAAGCCGAGTGCCCAGGGACTGCAGCGTAGACG
>Influenza A virus (A/Jiangxi/160/2005(H1N1)) CY058977 H1N1
--CCCCCTCAAAGCCGAGTGCCCAGGGACTGCAGCGTAGACG
>Influenza A virus (A/Beijing-Xuanwu/19/2006(H1N1)) CY058999 H1N1
--CCCCCTCAAAGCCGAGTGCCCAGGGACTGCAGCGTAGACG
>Influenza A virus (A/Liaoning/280/2005(H1N1)) CY058979 H1N1
--CCCCCTCAAAGCCGAGTGCCCAGGGACTGCAGCGTAGACG
>Influenza A virus (A/Gansu-Chengguan/46/2006(H1N1)) CY059013 H1N1
--CCCCCTCAAAGCCGAGTGCCCAGGGACTGCAGCGTAGACG
>Influenza A virus (A/Liaoning-Tiedong/13/2007(H1N1)) CY059164 H1N1
--CCCCCTCAAAGCCGAGTGCCCAGGGACTGCAGCGTAGACG
>Influenza A virus (A/Liaoning-Tiedong/12/2008(H1N1)) CY059195 H1N1
--CCCCCTCAAAGCCGAGTGCCCAGGGACTGCAGCGTAGACG
>Influenza A virus (A/Liaoning-Heping/146/2009(H1N1)) CY059326 H1N1
--CCCCCTCAAAGCCGAGTGCCCAGGGACTGCAGCGTAGACG
>Influenza A virus (A/Guangxi-Xixiangtang/67/2006(H1N1)) CY059026 H1N1
--CCCCCTCAAAGCCGAGTGCCCAGGGACTGCAGCGTAGACG
>Influenza A virus (A/Hanfang/411/2001(H1N1)) CY058911 H1N1
--CCCCCTCAAAGCCGAGTGCCCAGGGACTGCAGCGTAGACG
>Influenza A virus (A/Minfang/626/2001(H1N1)) CY058926 H1N1
--CCCCCTCAAAGCCGAGTGCCCAGGGACTGCAGCGTAGACG
>Influenza A virus (A/Beijing/539/2004(H1N1)) CY058958 H1N1
--CCCCCTCAAAGCCGAGTGCCCAGGGACTGCAGCGTAGACG
>Influenza A virus (A/Chongqing/922/2005(H1N1)) CY058963 H1N1
--CCCCCTCAAAGCCGAGTGCCCAGGGACTGCAGCGTAGACG
>Influenza A virus (A/Fujian-Fuzhou/122/2006(H1N1)) CY059002 H1N1
--CCCCCTCAAAGCCGAGTGCCCAGGGACTGCAGCGTAGACG
>Influenza A virus (A/Jiangsu-Xiaguan/87/2006(H1N1)) CY059077 H1N1
--CCCCCTCAAAGCCGAGTGCCCAGGGACTGCAGCGTAGACG
>Influenza A virus (A/Tianjin-Ghedong/20/2006(H1N1)) CY059096 H1N1
--CCCCCTCAAAGCCGAGTGCCCAGGGACTGCAGCGTAGACG
>Influenza A virus (A/Beijing-Xuanwu/33/2005(H1N1)) CY058962 H1N1
--CCCCCTCAAAGCCGAGTGCCCAGGGACTGCAGCGTAGACG
>Influenza A virus (A/Minfang/214/2002(H1N1)) CY058953 H1N1
--CCCCCTCAAAGCCGAGTGCCCAGGGACTGCAGCGTAGACG
>Influenza A virus (A/Zhejiang-Haishu/14/2006(H1N1)) CY059104 H1N1
--CCCCCTCAAAGCCGAGTGCCCAGGGACTGCAGCGTAGACG
>Influenza A virus (A/Beijing-Xicheng/131/2005(H1N1)) CY058959 H1N1
--CCCCCTCAAAGCCGAGTGCCCAGGGACTGCAGCGTAGACG
>Influenza A virus (A/Chongqing/926/2005(H1N1)) CY058964 H1N1
--CCCCCTCAAAGCCGAGTGCCCAGGGACTGCAGCGTAGACG
>Influenza A virus (A/Shanghai/444/2005(H1N1)) CY058981 H1N1
--CCCCCTCAAAGCCGAGTGCCCAGGGACTGCAGCGTAGACG
>Influenza A virus (A/Tianjin-Hexi/24/2005(H1N1)) CY058984 H1N1
--CCCCCTCAAAGCCGAGTGCCCAGGGACTGCAGCGTAGACG
>Influenza A virus (A/Wuhan/390/2005(H1N1)) CY058987 H1N1
--CCCCCTCAAAGCCGAGTGCCCAGGGACTGCAGCGTAGACG
>Influenza A virus (A/Wulumuqi/79/2005(H1N1)) CY058988 H1N1
--CCCCCTCAAAGCCGAGTGCCCAGGGACTGCAGCGTAGACG
>Influenza A virus (A/Wulumuqi/96/2005(H1N1)) CY058989 H1N1
--CCCCCTCAAAGCCGAGTGCCCAGGGACTGCAGCGTAGACG
>Influenza A virus (A/Yunnan/1251/2005(H1N1)) CY058990 H1N1
--CCCCCTCAAAGCCGAGTGCCCAGGGACTGCAGCGTAGACG
>Influenza A virus (A/Fujian/8/2006(H1N1)) CY059001 H1N1
--CCCCCTCAAAGCCGAGTGCCCAGGGACTGCAGCGTAGACG
>Influenza A virus (A/Guangxi-Xingning/63/2006(H1N1)) CY059022 H1N1
--CCCCCTCAAAGCCGAGTGCCCAGGGACTGCAGCGTAGACG
>Influenza A virus (A/Hunan-Yuhua/3/2006(H1N1)) CY059059 H1N1
--CCCCCTCAAAGCCGAGTGCCCAGGGACTGCAGCGTAGACG
>Influenza A virus (A/Jiangsu/stc10/2006(H1N1)) CY059064 H1N1
--CCCCCTCAAAGCCGAGTGCCCAGGGACTGCAGCGTAGACG
>Influenza A virus (A/Jiangsu/stc6/2006(H1N1)) CY059065 H1N1
--CCCCCTCAAAGCCGAGTGCCCAGGGACTGCAGCGTAGACG
>Influenza A virus (A/Jiangsu-Taicang/8/2006(H1N1)) CY059076 H1N1
--CCCCCTCAAAGCCGAGTGCCCAGGGACTGCAGCGTAGACG
>Influenza A virus (A/Beijing-Xicheng/138/2005(H1N1)) CY058960 H1N1
--CCCCCTCAAAGCCGAGTGCCCAGGGACTGCAGCGTAGACG
>Influenza A virus (A/Shenzhen/135/2005(H1N1)) CY058982 H1N1
--CCCCCTCAAAGCCGAGTGCCCAGGGACTGCAGCGTAGACG
>Influenza A virus (A/Wuhan/387/2005(H1N1)) CY058986 H1N1
--CCCCCTCAAAGCCGAGTGCCCAGGGACTGCAGCGTAGACG
>Influenza A virus (A/Jiangsu-Chongan/46/2006(H1N1)) CY059069 H1N1
--CCCCCTCAAAGCCGAGTGCCCAGGGACTGCAGCGTAGACG
>Influenza A virus (A/Wuhan/306/2005(H1N1)) CY058985 H1N1
--CCCCCTCAAAGCCGAGTGCCCAGGGACTGCAGCGTAGACG
>Influenza A virus (A/Hubei-Shashi/8/2006(H1N1)) CY059048 H1N1
--CCCCCTCAAAGCCGAGTGCCCAGGGACTGCAGCGTAGACG
>Influenza A virus (A/Beijing-Xuanwu/18/2006(H1N1)) CY058998 H1N1
--CCCCCTCAAAGCCGAGTGCCCAGGGACTGCAGCGTAGACG
>Influenza A virus (A/Guangxi/566/2005(H1N1)) CY058966 H1N1
--CCCCCTCAAAGCCGAGTGCCCAGGGACTGCAGCGTAGACG
>Influenza A virus (A/Chongqing/986/2005(H1N1)) CY058965 H1N1
--CCCCCTCAAAGCCGAGTGCCCAGGGACTGCAGCGTAGACG
>Influenza A virus (A/Fujian-Shishi/1/2006(H1N1)) CY059008 H1N1
--CCCCCTCAAAGCCGAGTGCCCAGGGACTGCAGCGTAGACG
>Influenza A virus (A/Anhui-Baohe/51/2006(H1N1)) CY058995 H1N1
--CCCCCTCAAAGCCGAGTGCCCAGGGACTGCAGCGTAGACG
>Influenza A virus (A/Beijing-Xicheng/130/2006(H1N1)) CY058997 H1N1
--CCCCCTCAAAGCCGAGTGCCCAGGGACTGCAGCGTAGACG
>Influenza A virus (A/Jilin-Nanguan/12/2006(H1N1)) CY059090 H1N1
--CCCCCTCAAAGCCGAGTGCCCAGGGACTGCAGCGTAGACG
>Influenza A virus (A/Anhui-Baohe/15/2006(H1N1)) CY058993 H1N1
--CCCCCTCAAAGCCGAGTGCCCAGGGACTGCAGCGTAGACG
>Influenza A virus (A/Hangzhou/195/2005(H1N1)) CY058970 H1N1
--CCCCCTCAAAGCCGAGTGCCCAGGGACTGCAGCGTAGACG
>Influenza A virus (A/Hubei/340/2005(H1N1)) CY058973 H1N1
--CCCCCTCAAAGCCGAGTGCCCAGGGACTGCAGCGTAGACG
>Influenza A virus (A/Ningbo/1142/2005(H1N1)) CY058980 H1N1
--CCCCCTCAAAGCCGAGTGCCCAGGGACTGCAGCGTAGACG
>Influenza A virus (A/Hubei-Maojian/68/2006(H1N1)) CY059044 H1N1
--CCCCCTCAAAGCCGAGTGCCCAGGGACTGCAGCGTAGACG
>Influenza A virus (A/Jiangsu-Xiaguan/85/2006(H1N1)) CY059063 H1N1
--CCCCCTCAAAGCCGAGTGCCCAGGGACTGCAGCGTAGACG
>Influenza A virus (A/Jiangsu-Beitang/1217/2006(H1N1)) CY059066 H1N1
--CCCCCTCAAAGCCGAGTGCCCAGGGACTGCAGCGTAGACG
>Influenza A virus (A/Jiangsu-Chuzhou/5/2006(H1N1)) CY059070 H1N1
--CCCCCTCAAAGCCGAGTGCCCAGGGACTGCAGCGTAGACG
>Influenza A virus (A/Jiangsu-Dongtai/10/2006(H1N1)) CY059071 H1N1
--CCCCCTCAAAGCCGAGTGCCCAGGGACTGCAGCGTAGACG
>Influenza A virus (A/Jiangsu-Dongtai/17/2006(H1N1)) CY059073 H1N1
--CCCCCTCAAAGCCGAGTGCCCAGGGACTGCAGCGTAGACG
>Influenza A virus (A/Jiangsu-Dongtai/2/2006(H1N1)) CY059074 H1N1
--CCCCCTCAAAGCCGAGTGCCCAGGGACTGCAGCGTAGACG
>Influenza A virus (A/Jiangsu-Xinghua/1/2006(H1N1)) CY059078 H1N1
--CCCCCTCAAAGCCGAGTGCCCAGGGACTGCAGCGTAGACG
>Influenza A virus (A/Jiangxi-Donghu/129/2006(H1N1)) CY059079 H1N1
--CCCCCTCAAAGCCGAGTGCCCAGGGACTGCAGCGTAGACG
>Influenza A virus (A/Xiamen/336/2006(H1N1)) CY059101 H1N1
--CCCCCTCAAAGCCGAGTGCCCAGGGACTGCAGCGTAGACG
>Influenza A virus (A/Fujian-Lucheng/54/2006(H1N1)) CY059007 H1N1
--CCCCCTCAAAGCCGAGTGCCCAGGGACTGCAGCGTAGACG
>Influenza A virus (A/Guangxi-Xixiangtang/61/2006(H1N1)) CY059025 H1N1
--CCCCCTCAAAGCCGAGTGCCCAGGGACTGCAGCGTAGACG
>Influenza A virus (A/Jiangsu-Chongan/12/2006(H1N1)) CY059068 H1N1
--CCCCCTCAAAGCCGAGTGCCCAGGGACTGCAGCGTAGACG
>Influenza A virus (A/Jilin-Chuanying/39/2005(H1N1)) CY058978 H1N1
--CCCCCTCAAAGCCGAGTGCCCAGGGACTGCAGCGTAGACG
>Influenza A virus (A/Hunan-Beihu/26/2006(H1N1)) CY059050 H1N1
--CCCCCTCAAAGCCGAGTGCCCAGGGACTGCAGCGTAGACG
>Influenza A virus (A/Fujian-Siming/1132/2006(H1N1)) CY059010 H1N1
--CCCCCTCAAAGCCGAGTGCCCAGGGACTGCAGCGTAGACG
>Influenza A virus (A/Guangxi-Xixiangtang/50/2006(H1N1)) CY059024 H1N1
--CCCCCTCAAAGCCGAGTGCCCAGGGACTGCAGCGTAGACG
>Influenza A virus (A/Jiangsu-Guangling/20/2006(H1N1)) CY059075 H1N1
--CCCCCTCAAAGCCGAGTGCCCAGGGACAGCAGCGTAGACG
>Influenza A virus (A/Jiangxi-Guixi/93/2006(H1N1)) CY059084 H1N1
--CCCCCTCAAAGCCGAGTGCCCAGGGACTGCAGCGTAGACG
>Influenza A virus (A/Jiangxi-Guixi/94/2006(H1N1)) CY059085 H1N1
--CCCCCTCAAAGCCGAGTGCCCAGGGACTGCAGCGTAGACG
>Influenza A virus (A/Yunnan/1338/2006(H1N1)) CY059102 H1N1
--CCCCCTCAAAGCCGAGTGCCCAGGGACTGCAGCGTAGACG
>Influenza A virus (A/Zhejiang-Haishu/46/2006(H1N1)) CY059108 H1N1
--CCCCCTCAAAGCCGAGTGCCCAGGGACTGCAGCGTAGACG
>Influenza A virus (A/Beijing-Xicheng/122/2006(H1N1)) CY058996 H1N1
--CCCCCTCAAAGCCGAGTGCCCAGGGACTGCAGCGTAGACG
>Influenza A virus (A/Fujian-Shishi/3/2006(H1N1)) CY059009 H1N1
--CCCCCTCAAAGCCGAGTGCCCAGGGACTGCAGCGTAGACG
>Influenza A virus (A/Guangxi-Xixiangtang/268/2006(H1N1)) CY059023 H1N1
--CCCCCTCAAAGCCGAGTGCCCAGGGACTGCAGCGTAGACG
>Influenza A virus (A/Wuhan/35/2006(H1N1)) CY059100 H1N1
--CCCCCTCAAAGCCGAGTGCCCAGGGACTGCAGCGTAGACG
>Influenza A virus (A/Guangdong-Futian/145/2006(H1N1)) CY059014 H1N1
--CCCCCTCAAAGCCGAGTGCCCAGGGACTGCAGCGTAGACG
>Influenza A virus (A/Shanghai-Jingan/18/2006(H1N1)) CY059091 H1N1
--CCCCCTCAAAGCCGAGTGCCCAGGGACTGCAGCGTAGACG
>Influenza A virus (A/Yunnan/1257/2005(H1N1)) CY058991 H1N1
--CCCCCTCAAAGCCGAGTGCCCAGGGACTGCAGCGTAGACG
>Influenza A virus (A/Guangdong-Haizhu/53/2006(H1N1)) CY059017 H1N1
--CCCCCTCAAAGCCGAGTGCCCAGGGACTGCAGCGTAGACG
>Influenza A virus (A/Anhui-Huashan/191/2007(H1N1)) CY059111 H1N1
--CCCCCTCAAAGCCGAGTGCCCAGGGACTGCAGCGTAGACG
>Influenza A virus (A/Beijing-Xicheng/165/2007(H1N1)) CY059117 H1N1
--CCCCCTCAAAGCCGAGTGCCCAGGGACTGCAGCGTAGACG
>Influenza A virus (A/Gansu-Chengguan/1199/2007(H1N1)) CY059122 H1N1
--CCCCCTCAAAGCCGAGTGCCCAGGGACTGCAGCGTAGACG
>Influenza A virus (A/Gansu-Maiji/17/2007(H1N1)) CY059132 H1N1
--CCCCCTCAAAGCCGAGTGCCCAGGGACTGCAGCGTAGACG
>Influenza A virus (A/Shaanxi-Beilin/1247/2007(H1N1)) CY059179 H1N1
--CCCCCTCAAAGCCGAGTGCCCAGGGACTGCAGCGTAGACG
>Influenza A virus (A/Zhejiang-Jianggan/166/2007(H1N1)) CY059191 H1N1
--CCCCCTCAAAGCCGAGTGCCCAGGGACTGCAGCGTAGACG
>Influenza A virus (A/Gansu-Maiji/133/2007(H1N1)) CY059130 H1N1
--CCCCCTCAAAGCCGAGTGCCCAGGGACTGCAGCGTAGACG
>Influenza A virus (A/Gansu-Maiji/141/2007(H1N1)) CY059131 H1N1
--CCCCCTCAAAGCCGAGTGCCCAGGGACTGCAGCGTAGACG
>Influenza A virus (A/Hubei-Jiangan/166/2007(H1N1)) CY059150 H1N1
--CCCCCTCAAAGCCGAGTGCCCAGGGACTGCAGCGTAGACG
>Influenza A virus (A/Shanghai-Wenxing/116/2007(H1N1)) CY059176 H1N1
--CCCCCTCAAAGCCGAGTGCCCAGGGACTGCAGCGTAGACG
>Influenza A virus (A/Chongqing-Beiling/16/2007(H1N1)) CY059119 H1N1
--CCCCCTCAAAGCCGAGTGCCCAGGGACTGCAGCGTAGACG
>Influenza A virus (A/Gansu-Chengguan/1100/2007(H1N1)) CY059121 H1N1
--CCCCCTCAAAGCCGAGTGCCCAGGGACTGCAGCGTAGACG
>Influenza A virus (A/Gansu-Chengqu/151/2007(H1N1)) CY059129 H1N1
--CCCCCTCAAAGCCGAGTGCCCAGGGACTGCAGCGTAGACG
>Influenza A virus (A/Gansu-Chengguan/1220/2007(H1N1)) CY059123 H1N1
--CCCCCTCAAAGCCGAGTGCCCAGGGACTGCAGCGTAGACG
>Influenza A virus (A/Gansu-Chengguan/1221/2007(H1N1)) CY059124 H1N1
--CCCCCTCAAAGCCGAGTGCCCAGGGACTGCAGCGTAGACG
>Influenza A virus (A/Gansu-Chengguan/1224/2007(H1N1)) CY059125 H1N1
--CCCCCTCAAAGCCGAGTGCCCAGGGACTGCAGCGTAGACG
>Influenza A virus (A/Gansu-Chengguan/1225/2007(H1N1)) CY059126 H1N1
--CCCCCTCAAAGCCGAGTGCCCAGGGACTGCAGCGTAGACG
>Influenza A virus (A/Ningxia-Dawuhan/130/2007(H1N1)) CY059169 H1N1
--CCCCCTCAAAGCCGAGTGCCCAGGGACTGCAGCGTAGACG
>Influenza A virus (A/Hubei-Hongshan/53/2005(H1N1)) CY058974 H1N1
--CCCCCTCAAAGCCGAGTGCCCAGGGACTGCAGCGTAGACG
>Influenza A virus (A/Dian/321/2006(H1N1)) CY059000 H1N1
--CCCCCTCAAAGCCGAGTGCCCAGGGACTGCAGCGTAGACG
>Influenza A virus (A/Fujian-Gulou/1488/2006(H1N1)) CY059004 H1N1
--CCCCCTCAAAGCCGAGTGCCCAGGGACTGCAGCGTAGACG
>Influenza A virus (A/Fujian-Xiamen/690/2006(H1N1)) CY059012 H1N1
--CCCCCTCAAAGCCGAGTGCCCAGGGACTGCAGCGTAGACG
>Influenza A virus (A/Guangdong-Luohu/190/2006(H1N1)) CY059018 H1N1
--CCCCCTCAAAGCCGAGTGCCCAGGGACTGCAGCGTAGACG
>Influenza A virus (A/Guangdong-Luohu/193/2006(H1N1)) CY059019 H1N1
--CCCCCTCAAAGCCGAGTGCCCAGGGACTGCAGCGTAGACG
>Influenza A virus (A/Guangdong-Luohu/219/2006(H1N1)) CY059021 H1N1
--CCCCCTCAAAGCCGAGTGCCCAGGGACTGCAGCGTAGACG
>Influenza A virus (A/Hubei-Jiangan/1254/2006(H1N1)) CY059042 H1N1
--CCCCCTCAAAGCCGAGTGCCCAGGGACTGCAGCGTAGACG
>Influenza A virus (A/Hunan-Yuhua/1253/2006(H1N1)) CY059058 H1N1
--CCCCCTCAAAGCCGAGTGCCCAGGGACTGCAGCGTAGACG
>Influenza A virus (A/Jiangxi-Donghu/53/2006(H1N1)) CY059082 H1N1
--CCCCCTCAAAGCCGAGTGCCCAGGGACTGCAGCGTAGACG
>Influenza A virus (A/Jiangxi-Yuanzhou/25/2006(H1N1)) CY059087 H1N1
--CCCCCTCAAAGCCGAGTGCCCAGGGACTGCAGCGTAGACG
>Influenza A virus (A/Anhui-Dangtu/18/2007(H1N1)) CY059109 H1N1
--CCCCCTCAAAGCCGAGTGCCCAGGGACTGCAGCGTAGACG
>Influenza A virus (A/Fujian-Gulou/1455/2006(H1N1)) CY059003 H1N1
--CCCCCTCAAAGCCGAGTGCCCAGGGACTGCAGCGTAGACG
>Influenza A virus (A/Hunan-Suxian/12/2006(H1N1)) CY059054 H1N1
--CCCCCTCAAAGCCGAGTGCCCAGGGACTGCAGCGTAGACG
>Influenza A virus (A/Fujian-Licheng/35/2006(H1N1)) CY059006 H1N1
--CCCCCTCAAAGCCGAGTGCCCAGGGACTGCAGCGTAGACG
>Influenza A virus (A/Fujian-Siming/12/2006(H1N1)) CY059011 H1N1
--CCCCCTCAAAGCCGAGTGCCCAGGGACTGCAGCGTAGACG
>Influenza A virus (A/Guangdong-Luohu/199/2006(H1N1)) CY059020 H1N1
--CCCCCTCAAAGCCGAGTGCCCAGGGACTGCAGCGTAGACG
>Influenza A virus (A/Hunan-Chaling/1/2006(H1N1)) CY059051 H1N1
--CCCCCTCAAAGCCGAGTGCCCAGGGACTGCAGCGTAGACG
>Influenza A virus (A/Hunan-Furong/1178/2006(H1N1)) CY059052 H1N1
--CCCCCTCAAAGCCGAGTGCCCAGGGACTGCAGCGTAGACG
>Influenza A virus (A/Jiangxi-Yuanzhou/1251/2006(H1N1)) CY059086 H1N1
--CCCCCTCAAAGCCGAGTGCCCAGGGACTGCAGCGTAGACG
>Influenza A virus (A/Sichuan-Jinyang/144/2006(H1N1)) CY059092 H1N1
--CCCCCTCAAAGCCGAGTGCCCAGGGACTGCAGCGTAGACG
>Influenza A virus (A/Zhejiang-Haishu/1512/2006(H1N1)) CY059107 H1N1
--CCCCCTCAAAGCCGAGTGCCCAGGGACTGCAGCGTAGACG
>Influenza A virus (A/Jiangsu-Danyang/5/2005(H1N1)) CY058975 H1N1
--CCCCCTCAAAGCCGAGTGCCCAGGGACTGCAGCGTAGACG
>Influenza A virus (A/Jiangsu-Danyang/8/2005(H1N1)) CY058976 H1N1
--CCCCCTCAAAGCCGAGTGCCCAGGGACTGCAGCGTAGACG
>Influenza A virus (A/Guangdong-Futian/167/2006(H1N1)) CY059015 H1N1
--CCCCCTCAAAGCCGAGTGCCCAGGGACTGCAGCGTAGACG
>Influenza A virus (A/Hunan-Yuhua/97/2006(H1N1)) CY059062 H1N1
--CCCCCTCAAAGCCGAGTGCCCAGGGACTGCAGCGTAGACG
>Influenza A virus (A/Sichuan-Qiyang/2102/2006(H1N1)) CY059095 H1N1
--CCCCCTCAAAGCCGAGTGCCCAGGGACTGCAGCGTAGACG
>Influenza A virus (A/Anhui-Huashan/127/2007(H1N1)) CY059110 H1N1
--CCCCCTCAAAGCCGAGTGCCCAGGGACTGCAGCGTAGACG
>Influenza A virus (A/Guizhou/366/2005(H1N1)) CY058967 H1N1
--CCCCCTCAAAGCCGAGTGCCCAGGGACTGCAGCGTAGACG
>Influenza A virus (A/Guanxixingning/75/2006(H1N1)) CY059030 H1N1
--CCCCCTCAAAGCCGAGTGCCCAGGGACTGCAGCGTAGACG
>Influenza A virus (A/Jiangsu-Beitang/173/2006(H1N1)) CY059067 H1N1
--CCCCCTCAAAGCCGAGTGCCCAGGGACTGCAGCGTAGACG
>Influenza A virus (A/Guangxi-Youjiang/332/2006(H1N1)) CY059028 H1N1
--CCCCCTCAAAGCCGAGTGCCCAGGGACTGCAGCGTAGACG
>Influenza A virus (A/Guangxi-Youjiang/334/2006(H1N1)) CY059029 H1N1
--CCCCCTCAAAGCCGAGTGCCCAGGGACTGCAGCGTAGACG
>Influenza A virus (A/Hubei-Shashi/36/2006(H1N1)) CY059046 H1N1
--CCCCCTCAAAGCCGAGTGCCCAGGGACTGCAGCGTAGACG
>Influenza A virus (A/Jiangxi-Donghu/1410/2006(H1N1)) CY059080 H1N1
--CCCCCTCAAAGCCGAGTGCCCAGGGACTGCAGCGTAGACG
>Influenza A virus (A/Yunnan-Qujing/128/2006(H1N1)) CY059103 H1N1
--CCCCCTCAAAGCCGAGTGCCCAGGGACTGCAGCGTAGACG
>Influenza A virus (A/Yunnan-Mouding/31/2007(H1N1)) CY059188 H1N1
--CCCCCTCAAAGCCGAGTGCCCAGGGACTGCAGCGTAGACG
>Influenza A virus (A/Yunnan-Xishan/114/2007(H1N1)) CY059190 H1N1
--CCCCCTCAAAGCCGAGTGCCCAGGGACTGCAGCGTAGACG
>Influenza A virus (A/Sichuan-Qingyang/160/2008(H1N1)) CY059196 H1N1
--CCCCCTCAAAGCCGAGTGCCCAGGGACTGCAGCGTAGACG
>Influenza A virus (A/Hubei-Jiangan/1257/2006(H1N1)) CY059043 H1N1
--CCCCCTCAAAGCCGAGTGCCCAGGGACTGCAGCGTAGACG
>Influenza A virus (A/Hunan-Suxian/264/2006(H1N1)) CY059055 H1N1
--CCCCCTCAAAGCCGAGTGCCCAGGGACTGCAGCGTAGACG
>Influenza A virus (A/Hunan-Beihu/111/2007(H1N1)) CY059152 H1N1
--CCCCCTCAAAGCCGAGTGCCCAGGGACTGCAGCGTAGACG
>Influenza A virus (A/Hunan-Beihu/117/2007(H1N1)) CY059153 H1N1
--CCCCCTCAAAGCCGAGTGCCCAGGGACTGCAGCGTAGACG
>Influenza A virus (A/Hunan-Beihu/18/2007(H1N1)) CY059154 H1N1
--CCCCCTCAAAGCCGAGTGCCCAGGGACTGCAGCGTAGACG
>Influenza A virus (A/Hunan-Suxian/13/2007(H1N1)) CY059156 H1N1
--CCCCCTCAAAGCCGAGTGCCCAGGGACTGCAGCGTAGACG
>Influenza A virus (A/Sichuan-Qingyang/152/2006(H1N1)) CY059093 H1N1
--CCCCCTCAAAGCCGAGTGCCCAGGGACTGCAGCGTAGACG
>Influenza A virus (A/Tianjin-Hedong/1260/2006(H1N1)) CY059098 H1N1
--CCCCCTCAAAGCCGAGTGCCCAGGGACTGCAGCGTAGACG
>Influenza A virus (A/Heilongjiang-Nangang/1194/2006(H1N1)) CY059039 H1N1
--CCCCCTCAAAGCCGAGTGCCCAGGGACTGCAGCGTAGACG
>Influenza A virus (A/Beijing-Xicheng/12/2007(H1N1)) CY059114 H1N1
--CCCCCTCAAAGCCGAGTGCCCAGGGACTGCAGCGTAGACG
>Influenza A virus (A/Shandong-Lixia/121/2007(H1N1)) CY059174 H1N1
--CCCCCTCAAAGCCGAGTGCCCAGGGACTGCAGCGTAGACG
>Influenza A virus (A/Heilongjiang-Xiangfang/146/2006(H1N1)) CY059041 H1N1
--CCCCCTCAAAGCCGAGTGCCCAGGGACTGCAGCGTAGACG
>Influenza A virus (A/Jilin-Chaoyang/1313/2006(H1N1)) CY059088 H1N1
--CCCCCTCAAAGCCGAGTGCCCAGGGACTGCAGCGTAGACG
>Influenza A virus (A/Beijing Xicheng/1112/2007(H1N1)) CY059113 H1N1
--CCCCCTCAAAGCCGAGTGCCCAGGGACTGCAGCGTAGACG
>Influenza A virus (A/Hebei-Xinshi/129/2007(H1N1)) CY059139 H1N1
--CCCCCTCAAAGCCGAGTGCCCAGGGACTGCAGCGTAGACG
>Influenza A virus (A/Heilongjiang-Xiangfang/111/2007(H1N1)) CY059146 H1N1
--CCCCCTCAAAGCCGAGTGCCCAGGGACTGCAGCGTAGACG
>Influenza A virus (A/Jilin-Nanguan/121/2007(H1N1)) CY059161 H1N1
--CCCCCTCAAAGCCGAGTGCCCAGGGACTGCAGCGTAGACG
>Influenza A virus (A/Jilin-Zhenlai/141/2007(H1N1)) CY059163 H1N1
--CCCCCTCAAAGCCGAGTGCCCAGGGACTGCAGCGTAGACG
>Influenza A virus (A/Tianjin-Nankai/120/2007(H1N1)) CY059186 H1N1
--CCCCCTCAAAGCCGAGTGCCCAGGGACTGCAGCGTAGACG
>Influenza A virus (A/Heilongjiang Nangang/15/2007(H1N1)) CY059145 H1N1
--CCCCCTCAAAGCCGAGTGCCCAGGGACTGCAGCGTAGACG
>Influenza A virus (A/Jilin-Chuanying/111/2007(H1N1)) CY059158 H1N1
--CCCCCTCAAAGCCGAGTGCCCAGGGACTGCAGCGTAGACG
>Influenza A virus (A/Hubei-Shashi/38/2006(H1N1)) CY059047 H1N1
--CCCCCTCAAAGCCGAGTGCCCAGGGACTGCAGCGTAGACG
>Influenza A virus (A/Heilongjiang-Nangang/144/2007(H1N1)) CY059144 H1N1
--CCCCCTCAAAGCCGAGTGCCCAGGGACTGCAGCGTAGACG
>Influenza A virus (A/Hebei-Xinshi/16/2007(H1N1)) CY059140 H1N1
--CCCCCTCAAAGCCGAGTGCCCAGGGACTGCAGCGTAGACG
>Influenza A virus (A/Heilongjiang-Nangang/1121/2006(H1N1)) CY059031 H1N1
--CCCCCTCAAAGCCGAGTGCCCAGGGACTGCAGCGTAGACG
>Influenza A virus (A/Heilongjiang-Nangang/1132/2006(H1N1)) CY059032 H1N1
--CCCCCTCAAAGCCGAGTGCCCAGGGACTGCAGCGTAGACG
>Influenza A virus (A/Heilongjiang-Nangang/1151/2006(H1N1)) CY059033 H1N1
--CCCCCTCAAAGCCGAGTGCCCAGGGACTGCAGCGTAGACG
>Influenza A virus (A/Heilongjiang-Nangang/1161/2006(H1N1)) CY059034 H1N1
--CCCCCTCAAAGCCGAGTGCCCAGGGACTGCAGCGTAGACG
>Influenza A virus (A/Heilongjiang-Nangang/1163/2006(H1N1)) CY059035 H1N1
--CCCCCTCAAAGCCGAGTGCCCAGGGACTGCAGCGTAGACG
>Influenza A virus (A/Jiangxi-Donghu/1491/2006(H1N1)) CY059081 H1N1
--CCCCCTCAAAGCCGAGTGCCCAGGGACTGCAGCGTAGACG
>Influenza A virus (A/Tianjin Nankai/1245/2006(H1N1)) CY059099 H1N1
--CCCCCTCAAAGCCGAGTGCCCAGGGACTGCAGCGTAGACG
>Influenza A virus (A/Heilongjiang-Xiangfang/152/2007(H1N1)) CY059147 H1N1
--CCCCCTCAAAGCCGAGTGCCCAGGGACTGCAGCGTAGACG
>Influenza A virus (A/Liaoning-Xigang/135/2007(H1N1)) CY059165 H1N1
--CCCCCTCAAAGCCGAGTGCCCAGGGACTGCAGCGTAGACG
>Influenza A virus (A/Liaoning-Xigang/154/2007(H1N1)) CY059166 H1N1
--CCCCCTCAAAGCCGAGTGCCCAGGGACTGCAGCGTAGACG
>Influenza A virus (A/Neimenggu-Huimin/119/2007(H1N1)) CY059168 H1N1
--CCCCCTCAAAGCCGAGTGCCCAGGGACTGCAGCGTAGACG
>Influenza A virus (A/Shandong-Huaiyin/115/2007(H1N1)) CY059170 H1N1
--CCCCCTCAAAGCCGAGTGCCCAGGGACTGCAGCGTAGACG
>Influenza A virus (A/Shaanxi-Beilin/137/2007(H1N1)) CY059180 H1N1
--CCCCCTCAAAGCCGAGTGCCCAGGGACTGCAGCGTAGACG
>Influenza A virus (A/Shanxi-Chengqu/198/2007(H1N1)) CY059181 H1N1
--CCCCCTCAAAGCCGAGTGCCCAGGGACTGCAGCGTAGACG
>Influenza A virus (A/Tianjin-Hongqiao/19/2007(H1N1)) CY059185 H1N1
--CCCCCTCAAAGCCGAGTGCCCAGGGACTGCAGCGTAGACG
>Influenza A virus (A/Liaoning-Tiedong/14/2009(H1N1)) CY059347 H1N1
--CCCCCTCAAAGCCGAGTGCCCAGGGACTGCAGCGTAGACG
>Influenza A virus (A/Heilongjiang-Xiangfang/144/2006(H1N1)) CY059040 H1N1
--CCCCCTCAAAGCCGAGTGCCCAGGGACTGCAGCGTAGACG
>Influenza A virus (A/Heilongjiang-Xiangfang/16/2007(H1N1)) CY059148 H1N1
--CCCCCTCAAAGCCGAGTGCCCAGGGACTGCAGCGTAGACG
>Influenza A virus (A/Tianjin-Hedong/1242/2006(H1N1)) CY059097 H1N1
--CCCCCTCAAAGCCGAGTGCCCAGGGACTGCAGCGTAGACG
>Influenza A virus (A/Beijing Huairou/53/2007(H1N1)) CY059112 H1N1
--CCCCCTCAAAGCCGAGTGCCCAGGGACTGCAGCGTAGACG
>Influenza A virus (A/Beijing-Xicheng/121/2007(H1N1)) CY059115 H1N1
--CCCCCTCAAAGCCGAGTGCCCAGGGACTGCAGCGTAGACG
>Influenza A virus (A/Yunnan-Panlong/115/2007(H1N1)) CY059189 H1N1
--CCCCCTCAAAGCCGAGTGCCCAGGGACTGCAGCGTAGACG
>Influenza A virus (A/Beijing-Xuanwu/191/2007(H1N1)) CY059118 H1N1
--CCCCCTCAAAGCCGAGTGCCCAGGGACTGCAGCGTAGACG
>Influenza A virus (A/Hebei Xinshi/187/2007(H1N1)) CY059141 H1N1
--CCCCCTCAAAGCCGAGTGCCCAGGGACTGCAGCGTAGACG
>Influenza A virus (A/Gansu-Chengguan/141/2007(H1N1)) CY059128 H1N1
--CCCCCTCAAAGCCGAGTGCCCAGGGACTGCAGCGTAGACG
>Influenza A virus (A/Hebei-Yuhua/154/2007(H1N1)) CY059142 H1N1
--CCCCCTCAAAGCCGAGTGCCCAGGGACTGCAGCGTAGACG
>Influenza A virus (A/Heilongjiang-Nangang/126/2007(H1N1)) CY059143 H1N1
--CCCCCTCAAAGCCGAGTGCCCAGGGACTGCAGCGTAGACG
>Influenza A virus (A/Hubei-Maojian/111/2007(H1N1)) CY059151 H1N1
--CCCCCTCAAAGCCGAGTGCCCAGGGACTGCAGCGTAGACG
>Influenza A virus (A/Jilin-Chaoyang/113/2007(H1N1)) CY059157 H1N1
--CCCCCTCAAAGCCGAGTGCCCAGGGACTGCAGCGTAGACG
>Influenza A virus (A/Shaanxi-Beilin/1111/2007(H1N1)) CY059178 H1N1
--CCCCCTCAAAGCCGAGTGCCCAGGGACTGCAGCGTAGACG
>Influenza A virus (A/Tianjin-Hedong/157/2007(H1N1)) CY059182 H1N1
--CCCCCTCAAAGCCGAGTGCCCAGGGACTGCAGCGTAGACG
>Influenza A virus (A/Tianjin-Hongqiao/126/2007(H1N1)) CY059184 H1N1
--CCCCCTCAAAGCCGAGTGCCCAGGGACTGCAGCGTAGACG
>Influenza A virus (A/Chongqing-Yuzhong/150/2007(H1N1)) CY059120 H1N1
--CCCCCTCAAAGCCGAGTGCCCAGGGACTGCAGCGTAGACG
>Influenza A virus (A/Jiangxi-Donghu/1306/2008(H1N1)) CY059207 H1N1
--CCCCCTCAAAGCCGAGTGCCCAGGGACTGCAGCGTAGACG
>Influenza A virus (A/Hainan-Sanya/132/2008(H1N1)) CY059213 H1N1
--CCCCCTCAAAGCCGAGTGCCCAGGGACTGCAGCGTAGACG
>Influenza A virus (A/Hubei-Wuchang/1151/2008(H1N1)) CY059214 H1N1
--CCCCCTCAAAGCCGAGTGCCCAGGGACTGCAGCGTAGACG
>Influenza A virus (A/Hainan-Sanya/142/2008(H1N1)) CY059215 H1N1
--CCCCCTCAAAGCCGAGTGCCCAGGGACTGCAGCGTAGACG
>Influenza A virus (A/Hubei-Wuchang/1187/2008(H1N1)) CY059225 H1N1
--CCCCCTCAAAGCCGAGTGCCCAGGGACTGCAGCGTAGACG
>Influenza A virus (A/Hubei-Shanshi/1174/2008(H1N1)) CY059228 H1N1
--CCCCCTCAAAGCCGAGTGCCCAGGGACTGCAGCGTAGACG
>Influenza A virus (A/Hubei-Jiangan/1315/2008(H1N1)) CY059229 H1N1
--CCCCCTCAAAGCCGAGTGCCCAGGGACTGCAGCGTAGACG
>Influenza A virus (A/Tianjin-Hedong/1192/2008(H1N1)) CY059239 H1N1
--CCCCCTCAAAGCCGAGTGCCCAGGGACTGCAGCGTAGACG
>Influenza A virus (A/Hunan-Kaifu/1303/2008(H1N1)) CY059246 H1N1
--CCCCCTCAAAGCCGAGTGCCCAGGGACTGCAGCGTAGACG
>Influenza A virus (A/Tianjin-Hexi/1143/2008(H1N1)) CY059248 H1N1
--CCCCCTCAAAGCCGAGTGCCCAGGGACTGCAGCGTAGACG
>Influenza A virus (A/Tianjin-Hexi/1151/2008(H1N1)) CY059251 H1N1
--CCCCCTCAAAGCCGAGTGCCCAGGGACTGCAGCGTAGACG
>Influenza A virus (A/Tianjin-Hexi/1153/2008(H1N1)) CY059252 H1N1
--CCCCCTCAAAGCCGAGTGCCCAGGGACTGCAGCGTAGACG
>Influenza A virus (A/Anhui-Baohe/1492/2008(H1N1)) CY059256 H1N1
--CCCCCTCAAAGCCGAGTGCCCAGGGACTGCAGCGTAGACG
>Influenza A virus (A/Anhui Baohe/1514/2008(H1N1)) CY059257 H1N1
--CCCCCTCAAAGCCGAGTGCCCAGGGACTGCAGCGTAGACG
>Influenza A virus (A/Beijing Xicheng/12/2009(H1N1)) CY059277 H1N1
--CCCCCTCAAAGCCGAGTGCCCAGGGACTGCAGCGTAGACG
>Influenza A virus (A/Jiangxi-Yuanzhou/14/2009(H1N1)) CY059278 H1N1
--CCCCCTCAAAGCCGAGTGCCCAGGGACTGCAGCGTAGACG
>Influenza A virus (A/Henan-Xigong/18/2009(H1N1)) CY059279 H1N1
--CCCCCTCAAAGCCGAGTGCCCAGGGACTGCAGCGTAGACG
>Influenza A virus (A/Beijing-Xuanwu/141/2009(H1N1)) CY059296 H1N1
--CCCCCTCAAAGCCGAGTGCCCAGGGACTGCAGCGTAGACG
>Influenza A virus (A/Hubei-Jiangan/117/2009(H1N1)) CY059304 H1N1
--CCCCCTCAAAGCCGAGTGCCCAGGGACTGCAGCGTAGACG
>Influenza A virus (A/Tianjin Hongqiao/19/2009(H1N1)) CY059307 H1N1
--CCCCCTCAAAGCCGAGTGCCCAGGGACTGCAGCGTAGACG
>Influenza A virus (A/Beijing Xicheng/185/2009(H1N1)) CY059310 H1N1
--CCCCCTCAAAGCCGAGTGCCCAGGGACTGCAGCGTAGACG
>Influenza A virus (A/Tianjin Hedong/119/2009(H1N1)) CY059311 H1N1
--CCCCCTCAAAGCCGAGTGCCCAGGGACTGCAGCGTAGACG
>Influenza A virus (A/Jilin-Chuanying/163/2009(H1N1)) CY059317 H1N1
--CCCCCTCAAAGCCGAGTGCCCAGGGACTGCAGCGTAGACG
>Influenza A virus (A/Hubei-Xiangcheng/312/2009(H1N1)) CY059333 H1N1
--CCCCCTCAAAGCCGAGTGCCCAGGGACTGCAGCGTAGACG
>Influenza A virus (A/Guangdong-Xuwen/313/2009(H1N1)) CY059355 H1N1
--CCCCCTCAAAGCCGAGTGCCCAGGGACTGCAGCGTAGACG
>Influenza A virus (A/Anhui-Baohe/1351/2009(H1N1)) CY059357 H1N1
--CCCCCTCAAAGCCGAGTGCCCAGGGACTGCAGCGTAGACG
>Influenza A virus (A/Sichuan-Longmatan/515/2009(H1N1)) CY059362 H1N1
--CCCCCTCAAAGCCGAGTGCCCAGGGACTGCAGCGTAGACG
>Influenza A virus (A/Anhui-Baohe/1392/2009(H1N1)) CY059363 H1N1
--CCCCCTCAAAGCCGAGTGCCCAGGGACTGCAGCGTAGACG
>Influenza A virus (A/Hunan-Wuling/1120/2009(H1N1)) CY059364 H1N1
--CCCCCTCAAAGCCGAGTGCCCAGGGACTGCAGCGTAGACG
>Influenza A virus (A/Shanghai Nanhui/1203/2009(H1N1)) CY059365 H1N1
--CCCCCTCAAAGCCGAGTGCCCAGGGACTGCAGCGTAGACG
>Influenza A virus (A/Guangxi-Qingxiu/1250/2009(H1N1)) CY059370 H1N1
--CCCCCTCAAAGCCGAGTGCCCAGGGACTGCAGCGTAGACG
>Influenza A virus (A/Anhui-Baohe/1496/2008(H1N1)) CY059255 H1N1
--CCCCCTCAAAGCCGAGTGCCCAGGGACTGCAGCGTAGACG
>Influenza A virus (A/Shaanxi-Beilin/1383/2008(H1N1)) CY059265 H1N1
--CCCCCTCAAAGCCGAGTGCCCAGGGACTGCAGCGTAGACG
>Influenza A virus (A/Guangdong-Liwan/1219/2008(H1N1)) CY059209 H1N1
--CCCCCTCAAAGCCGAGTGCCCAGGGACTGCAGCGTAGACG
>Influenza A virus (A/Guangdong-Liwan/1224/2008(H1N1)) CY059211 H1N1
--CCCCCTCAAAGCCGAGTGCCCAGGGACTGCAGCGTAGACG
>Influenza A virus (A/Guangdong-Liwan/1226/2008(H1N1)) CY059210 H1N1
--CCCCCTCAAAGCCGAGTGCCCAGGGACTGCAGCGTAGACG
>Influenza A virus (A/Hubei-Shanshi/1149/2008(H1N1)) CY059219 H1N1
--CCCCCTCAAAGCCGAGTGCCCAGGGACTGCAGCGTAGACG
>Influenza A virus (A/Hubei-Hongshan/1146/2008(H1N1)) CY059224 H1N1
--CCCCCTCAAAGCCGAGTGCCCAGGGACTGCAGCGTAGACG
>Influenza A virus (A/Hubei-Wuchang/1196/2008(H1N1)) CY059222 H1N1
--CCCCCTCAAAGCCGAGTGCCCAGGGACTGCAGCGTAGACG
>Influenza A virus (A/Ningxia-Zhongning/17/2009(H1N1)) CY059301 H1N1
--CCCCCTCAAAGCCGAGTGCCCAGGGACTGCAGCGTAGACG
>Influenza A virus (A/Hebei-Xinhua/51/2008(H1N1)) CY059226 H1N1
--CCCCCTCAAAGCTGAGTGCCCAGGGACTGCAGCGTAGACG
>Influenza A virus (A/Shanghai-Nanhui/1146/2008(H1N1)) CY059241 H1N1
--CCCCCTCAAAGCCGAGTGCCCAGGGACTGCAGCGTAGACG
>Influenza A virus (A/Jiangxi-Yuanzhou/1498/2008(H1N1)) CY059244 H1N1
--CCCCCTCAAAGCCGAGTGCCCAGGGACTGCAGCGTAGACG
>Influenza A virus (A/Beijing Huairou/14/2009(H1N1)) CY059272 H1N1
--CCCCCTCAAAGCCGAGTGCCCAGGGACTGCAGCGTAGACG
>Influenza A virus (A/Heilongjiang-Hailin/15/2009(H1N1)) CY059273 H1N1
--CCCCCTCAAAGCCGAGTGCCCAGGGACTGCAGCGTAGACG
>Influenza A virus (A/Sichuan-Anyue/154/2009(H1N1)) CY059334 H1N1
--CCCCCTCAAAGCCGAGTGCCCAGGGACTGCAGCGTAGACG
>Influenza A virus (A/Beijing-Huairou/1264/2009(H1N1)) CY059368 H1N1
--CCCCCTCAAAGCCGAGTGCCCAGGGACTGCAGCGTAGACG
>Influenza A virus (A/Huairou/620/2009(H1N1)) CY059369 H1N1
--CCCCCTCAAAGCCGAGTGCCCAGGGACTGCAGCGTAGACG
>Influenza A virus (A/Hubei-Maojian/1375/2008(H1N1)) CY059212 H1N1
--CCCCCTCAAAGCCGAGTGCCCAGGGACTGCAGCGTAGACG
>Influenza A virus (A/Sichuan-Nanjiang/33/2008(H1N1)) CY059231 H1N1
--CCCCCTCAAAGCCGAGTGCCCAGGGACTGCAGCGTAGACG
>Influenza A virus (A/Hunan-Furong/1289/2008(H1N1)) CY059243 H1N1
--CCCCCTCAAAGCCGAGTGCCCAGGGACTGCAGCGTAGACG
>Influenza A virus (A/Hunan-Yuhua/1654/2008(H1N1)) CY059247 H1N1
--CCCCCTCAAAGCCGAGTGCCCAGGGACTGCAGCGTAGACG
>Influenza A virus (A/Ningxia-Yuanzhou/168/2008(H1N1)) CY059258 H1N1
--CCCCCTCAAAGCCGAGTGCCCAGGGACTGCAGCGTAGACG
>Influenza A virus (A/Ningxia-Pingluo/51/2008(H1N1)) CY059262 H1N1
--CCCCCTCAAAGCCGAGTGCCCAGGGACTGCAGCGTAGACG
>Influenza A virus (A/Guangdong-Futian/1312/2008(H1N1)) CY059217 H1N1
--CCCCCTCAAAGCCGAGTGCCCAGGGACTGCAGCGTAGACG
>Influenza A virus (A/Hubei-Maojian/1442/2008(H1N1)) CY059223 H1N1
--CCCCCTCAAAGCCGAGTGCCCAGGGACTGCAGCGTAGACG
>Influenza A virus (A/Hubei-Jiangan/1277/2008(H1N1)) CY059221 H1N1
--CCCCCTCAAAGCCGAGTGCCCAGGGACTGCAGCGTAGACG
>Influenza A virus (A/Ningxia-Dawukou/186/2008(H1N1)) CY059259 H1N1
--CCCCCTCAAAGCCGAGTGCCCAGGGACTGCAGCGTAGACG
>Influenza A virus (A/Tianjin Hexi/121/2009(H1N1)) CY059314 H1N1
--CCCCCTCAAAGCCGAGTGCCCAGGGACTGCAGCGTAGACG
>Influenza A virus (A/Ningxia-Xingqing/233/2009(H1N1)) CY059320 H1N1
--CCCCCTCAAAGCCGAGTGCCCAGGGACTGCAGCGTAGACG
>Influenza A virus (A/Hunan Lusong/1198/2009(H1N1)) CY059335 H1N1
--CCCCCTCAAAGCCGAGTGCCCAGGGACTGCAGCGTAGACG
>Influenza A virus (A/Fujian-Yanping/21/2008(H1N1)) CY059234 H1N1
--CCCCCTCAAAGCCGAGTGCCCAGGGACTGCAGCGTAGACG
>Influenza A virus (A/Shandong-Lixia/197/2008(H1N1)) CY059261 H1N1
--CCCCCTCAAAGCCGAGTGCCCAGGGACTGCAGCGTAGACG
>Influenza A virus (A/Shandong-Lixia/1113/2008(H1N1)) CY059269 H1N1
--CCCCCTCAAAGCCGAGTGCCCAGGGACTGCAGCGTAGACG
>Influenza A virus (A/Hebei-Xinshi/117/2009(H1N1)) CY059303 H1N1
--CCCCCTCAAAGCCGAGTGCCCAGGGACTGCAGCGTAGACG
>Influenza A virus (A/Shandong-HuaiYin/19/2009(H1N1)) CY059287 H1N1
--CCCCCTCAAAGCCGAGTGCCCAGGGACTGCAGCGTAGACG
>Influenza A virus (A/Zhejiang-Haishu/1462/2006(H1N1)) CY059106 H1N1
--CCCCCTCAAAGCCGAGTGCCCAGGGACTGCAGCGTAGACG
>Influenza A virus (A/Guangdong-Yuexiu/1170/2008(H1N1)) CY059204 H1N1
--CCCCCTCAAAGCCGAGTGCCCAGGGACTGCAGCGTAGACG
>Influenza A virus (A/Jiangxi-Donghu/1521/2008(H1N1)) CY059240 H1N1
--CCCCCTCAAAGCCGAGTGCCCAGGGACTGCAGCGTAGACG
>Influenza A virus (A/Heilongjiang-Longsha/16/2009(H1N1)) CY059300 H1N1
--CCCCCTCAAAGCCGAGTGCCCAGGGACTGCAGCGTAGACG
>Influenza A virus (A/Hubei-Hongshan/1143/2008(H1N1)) CY059220 H1N1
--CCCCCTCAAAGCCGAGTGCCCAGGGACTGCAGCGTAGACG
>Influenza A virus (A/Zhejiang-Haishu/1632/2008(H1N1)) CY059235 H1N1
--CCCCCTCAAAGCCGAGTGCCCAGGGACTGCAGCGTAGACG
>Influenza A virus (A/Hunan-Beihu/1293/2008(H1N1)) CY059236 H1N1
--CCCCCTCAAAGCCAAGTGCCCAGGGACTGCAGCGTAGACG
>Influenza A virus (A/Heilongjiang-Xiangfang/169/2009(H1N1)) CY059321 H1N1
--CCCCCTCAAAGCCGAGTGCCCAGGGACTGCAGCGTAGACG
>Influenza A virus (A/Hunan-Louxing/322/2009(H1N1)) CY059367 H1N1
--CCCCCTCAAAGCCGAGTGCCCAGGGACTGCAGCGTAGACG
>Influenza A virus (A/Tianjin-Hedong/1185/2008(H1N1)) CY059230 H1N1
--CCCCCTCAAAGCCGAGTGCCCAGGGACTGCAGCGTAGACG
>Influenza A virus (A/Jiangsu-Qinhuai/125/2008(H1N1)) CY059242 H1N1
--CCCCCTCAAAGCCGAGTGCCCAGGGACTGCAGCGTAGACG
>Influenza A virus (A/Xinjiang-Hutubi/11/2009(H1N1)) CY059288 H1N1
--CCCCCTCAAAGCCGAGTGCCCAGGGACTGCAGCGTAGACG
>Influenza A virus (A/Lanzhou/121/2009(H1N1)) CY059313 H1N1
--CCCCCTCAAAGCCGAGTGCCCAGGGACTGCAGCGTAGACG
>Influenza A virus (A/Xinjiang Changji/110/2009(H1N1)) CY059290 H1N1
--CCCCCTCAAAGCCGAGTGCCCAGGGACTGCAGCGTAGACG
>Influenza A virus (A/Beijing Xuanwu/1199/2008(H1N1)) CY059253 H1N1
--CCCCCTCAAAGCCGAGTGCCCAGGGACTGCAGCGTAGACG
>Influenza A virus (A/Jilin Chuanying/1181/2006(H1N1)) CY059089 H1N1
--CCCCCTCAAAGCCGAGTGCCCAGGGACTGCAGCGTAGACG
>Influenza A virus (A/Jilin-Chuanying/120/2007(H1N1)) CY059159 H1N1
--CCCCCTCAAAGCCGAGTGCCCAGGGACTGCAGCGTAGACG
>Influenza A virus (A/Liaoning-Zhenxing/16/2007(H1N1)) CY059167 H1N1
--CCCCCTCAAAGCCGAGTGCCCAGGGACTGCAGCGTAGACG
>Influenza A virus (A/Jilin-Zhenlai/132/2007(H1N1)) CY059162 H1N1
--CCCCCTCAAAGCCGAGTGCCCAGGGACTGCAGCGTAGACG
>Influenza A virus (A/Heilongjiang-Nangang/1184/2006(H1N1)) CY059036 H1N1
--CCCCCTCAAAGCCGAGTGCCCAGGGACTGCAGCGTAGACG
>Influenza A virus (A/Heilongjiang-Nangang/1193/2006(H1N1)) CY059037 H1N1
--CCCCCTCAAAGCCGAGTGCCCAGGGACTGCAGCGTAGACG
>Influenza A virus (A/Shandong-Huaiyin/118/2007(H1N1)) CY059173 H1N1
--CCCCCTCAAAGCCGAGTGCCCAGGGACTGCAGCGTAGACG
>Influenza A virus (A/Guangdong-Futian/181/2007(H1N1)) CY059133 H1N1
--CCCCCTCAAAGCCGAGTGCCCAGGGACTGCAGCGTAGACG
>Influenza A virus (A/Shaanxi-Beilin/1106/2007(H1N1)) CY059177 H1N1
--CCCCCTCAAAGCCGAGTGCCCAGGGACTGCAACGTAGACG
>Influenza A virus (A/Hebei-Xinshi/127/2007(H1N1)) CY059137 H1N1
--CCCCCTCAAAGCCGAGTGCCCAGGGACTGCAGCGTAGACG
>Influenza A virus (A/Shanxi-Taigu/118/2009(H1N1)) CY059293 H1N1
--CCCCCTCAAAGCCGAGTGCCCAGGGACTGCAGCGTAGACG
>Influenza A virus (A/Fujian-Gulou/1896/2009(H1N1)) CY059366 H1N1
--CCCCCTCAAAGCCGAGTGCCCAGGGACTGCAGCGTAGACG
>Influenza A virus (A/Beijing-Xuanwu/1184/2008(H1N1)) CY059250 H1N1
--CCCCCTCAAAGCCGAGTGCCCAGGGACTGCAGCGTAGACG
>Influenza A virus (A/Shandong-Lixia/12/2009(H1N1)) CY059285 H1N1
--CCCCCTCAAAGCCGAGTGCCCAGGGACTGCAGCGTAGACG
>Influenza A virus (A/Shandong-Taishan/126/2009(H1N1)) CY059302 H1N1
--CCCCCTCAAAGCCGAGTGCCCAGGGACTGCAGCGTAGACG
>Influenza A virus (A/Hubei-Shashi/1106/2006(H1N1)) CY059045 H1N1
--CCCCCTCAAAGCCGAGTGCCCAGGGACTGCAGCGTAGACG
>Influenza A virus (A/Hunan-Yuhua/1247/2006(H1N1)) CY059057 H1N1
--CCCCCTCAAAGCCGAGTGCCCAGGGACTGCAGCGTAGACG
>Influenza A virus (A/Hunan-Lianyuan/33/2006(H1N1)) CY059053 H1N1
--CCCCCTCAAAGCCGAGTGCCCAGGGACTGCAGCGTAGACG
>Influenza A virus (A/Hunan-Yuhua/1245/2006(H1N1)) CY059056 H1N1
--CCCCCTCAAAGCCGAGTGCCCAGGGACTGCAGCGTAGACG
>Influenza A virus (A/Guizhou-Yunyan/144/2007(H1N1)) CY059134 H1N1
--CCCCCTCAAAGCCGAGTGCCCAGGGACTGCAGCGTAGACG
>Influenza A virus (A/Beijing-Xuanwu/1201/2008(H1N1)) CY059254 H1N1
--CCCCCTCAAAGCCGAGTGCCCAGGGACTGCAGCGTAGACG
>Influenza A virus (A/Shandong-Lixia/13/2009(H1N1)) CY059284 H1N1
--CCCCCTCAAAGCCGAGTGCCCAGGGACTGCAGCGTAGACG
>Influenza A virus (A/Shandong-Lixia/124/2007(H1N1)) CY059175 H1N1
--CCCCCTCAAAGCCGAGTGCCCAGGGACTGCAGCGTAGACG
>Influenza A virus (A/Tianjin-Nankai/1140/2008(H1N1)) CY059232 H1N1
--CCCCCTCAAAGCCGAGTGCCCAGGGACTGCAGCGTAGACG
>Influenza A virus (A/Yunnan-Chuxiong/137/2007(H1N1)) CY059187 H1N1
--CCCCCTCAAAGCCGAGTGCCCAGGGACTGCAGCGTAGACG
>Influenza A virus (A/Shanghai-Nanhui/170/2008(H1N1)) CY059218 H1N1
--CCCCCTCAAAGCCGAGTGCCCAGGGACTGCAGCGTAGACG
>Influenza A virus (A/Guizhou/203/2001(H1N1)) CY058908 H1N1
--CCCCCTCAAAGCCGAGTGCCCAGGGACTGCAGCGTAGACG
>Influenza A virus (A/Dushan/2/2002(H1N1)) CY058941 H1N1
--CCCCCTCAAAGCCGAGTGCCCAGGGACTGCAGCGTAGACG
>Influenza A virus (A/Zhuhai/8/1998(H1N1)) CY058852 H1N1
--CCCCCTCAAAGCCGAGTGCCCAGGGACTGCAGCGTAGACG
>Influenza A virus (A/Shenfang/297/2000(H1N1)) CY058887 H1N1
--CCCCCTCAAAGCCGAGTGCCCAGGGACTGCAGCGTAGACG
>Influenza A virus (A/Hanfang/294/2000(H1N1)) CY058864 H1N1
--CCCCCTCAAAGCCGAGTGCCCAGGGACTGCAGCGTAGACG
>Influenza A virus (A/Hubei/126/2000(H1N1)) CY058871 H1N1
--CCCCCTCAAAGCCGAGTGCCCAGGGACTGCAGCGTAGACG
>Influenza A virus (A/Liaoning/17/2000(H1N1)) CY058877 H1N1
--CCCCCTCAAAGCCGAGTGCCCAGGGACTGCAGCGTAGACG
>Influenza A virus (A/Liaoning/49/2000(H1N1)) CY058878 H1N1
--CCCCCTCAAAGCCGAGTGCCCAGGGACTGCAGCGTAGACG
>Influenza A virus (A/Shenzhen/905/2000(H1N1)) CY058888 H1N1
--CCCCCTCAAAGCCGAGTGCCCAGGGACTGCAGCGTAGACG
>Influenza A virus (A/Liaoning/67/2001(H1N1)) CY058921 H1N1
--CCCCCTCAAAGCCGAGTGCCCAGGGACTGCAGCGTAGACG
>Influenza A virus (A/Yunnan/331/2001(H1N1)) CY058934 H1N1
--CCCCCTCAAAGCCGAGTGCCCAGGGACTGCAGCGTAGACG
>Influenza A virus (A/Zhufang/41/1988(H1N1)) CY059083 H1N1
--CCCCCTCAAAGCCGAGTGCCCAGGGACTGCAGCGTAGACG
>Influenza A virus (A/Shenfang/132/2000(H1N1)) CY058885 H1N1
--CCCCCTCAAAGCCGAGTGCCCAGGGACTGCAGCGTAGACG
>Influenza A virus (A/Wuhan/371/2000(H1N1)) CY058893 H1N1
--CCCCCTCAAAGCCGAGTGCCCAGGGACTGCAGCGTAGACG
>Influenza A virus (A/Haikou/4/2000(H1N1)) CY058860 H1N1
--CCCCCTCAAAGCCGAGTGCCCAGGGACTGCAGCGTAGACG
>Influenza A virus (A/Hafang/181/2001(H1N1)) CY058910 H1N1
--CCCCCTCAAAGCCGAGTGCCCAGGGACTGCAGCGTAGACG
>Influenza A virus (A/Jingke/100/2000(H1N1)) CY058876 H1N1
--CCCCCTCAAAGCCGAGTGCCCAGGGACTGCAGCGTAGACG
>Influenza A virus (A/Jitie/52/1998(H1N1)) CY059416 H1N1
--CCCCCTCAAAGCCGAGTGCCCAGGGACTGCAGCGTAGACG
>Influenza A virus (A/Guangdong-Baoan/51/2008(H1N1)) CY059192 H1N1
--CCCCCTCAAAGCCGAGTGCCCAGGGACTGCAGCGTAGACG
>Influenza A virus (A/Guangdong-Luohu/188/2008(H1N1)) CY059193 H1N1
--CCCCCTCAAAGCCGAGTGCCCAGGGACTGCAGCGTAGACG
>Influenza A virus (A/Guangdong-Yuexiu/1112/2008(H1N1)) CY059202 H1N1
--CCCCCTCAAAGCCGAGTGCCCAGGGACTGCAGCGTAGACG
>Influenza A virus (A/Fujian-Gulou/1559/2008(H1N1)) CY059206 H1N1
--CCCCCTCAAAGCCGAGTGCCCAGGGACTGCAGCGTAGACG
>Influenza A virus (A/Beijing-Huairou/15/2008(H1N1)) CY059245 H1N1
--CCCCCTCAAAGCCGAGTGCCCAGGGACTGCAGCGTAGACG
>Influenza A virus (A/Yunnan-Chuxiong/1111/2008(H1N1)) CY059203 H1N1
--CCCCCTCAAAGCCGAGTGCCCAGGGACTGCAGCGTAGACG
>Influenza A virus (A/Henan-Jinshui/51/2009(H1N1)) CY059286 H1N1
--CCCCCTCAAAGCCGAGTGCCCAGGGACTGCAGCGTAGACG
>Influenza A virus (A/Henan-Jinshui/125/2009(H1N1)) CY059319 H1N1
--CCCCCTCAAAGCCGAGTGCCCAGGGACTGCAGCGTAGACG
>Influenza A virus (A/Fujian-Shishi/51/2009(H1N1)) CY059308 H1N1
--CCCCCTCAAAGCCGAGTGCCCAGGGACTGCAGCGTAGACG
>Influenza A virus (A/Shandong-HuaiYin/11/2009(H1N1)) CY059280 H1N1
--CCCCCTCAAAGCCGAGTGCCCAGGGACTGCAGCGTAGACG
>Influenza A virus (A/Beijing Xicheng/124/2009(H1N1)) CY059281 H1N1
--CCCCCTCAAAGCCGAGTGCCCAGGGACTGCAGCGTAGACG
>Influenza A virus (A/Sichuan-Wuhou/51/2009(H1N1)) CY059309 H1N1
--CCCCCTCAAAGCCGAGTGCCCAGGGACTGCAGCGTAGACG
>Influenza A virus (A/Shanghai Nanhui/111/2009(H1N1)) CY059312 H1N1
--CCCCCTCAAAGCCGAGTGCCCAGGGACTGCAGCGTAGACG
>Influenza A virus (A/Shandong-HuaiYin/1106/2009(H1N1)) CY059318 H1N1
--CCCCCTCAAAGCCGAGTGCCCAGGGACTGCAGCGTAGACG
>Influenza A virus (A/Hunan-Yuelu/32/2009(H1N1)) CY059322 H1N1
--CCCCCTCAAAGCCGAGTGCCCAGGGACTGCAGCGTAGACG
>Influenza A virus (A/Hunan-Yuelu/310/2009(H1N1)) CY059323 H1N1
--CCCCCTCAAAGCCGAGTGCCCAGGGACTGCAGCGTAGACG
>Influenza A virus (A/Hunan-Yuelu/37/2009(H1N1)) CY059324 H1N1
--CCCCCTCAAAGCCGAGTGCCCAGGGACTGCAGCGTAGACG
>Influenza A virus (A/Hubei Wujiagang/138/2009(H1N1)) CY059325 H1N1
--CCCCCTCAAAGCCGAGTGCCCAGGGACTGCAGCGTAGACG
>Influenza A virus (A/Beijing Xicheng/1124/2009(H1N1)) CY059328 H1N1
--CCCCCTCAAAGCCGAGTGCCCAGGGACTGCAGCGTAGACG
>Influenza A virus (A/Shanghai-Pudongxin/217/2009(H1N1)) CY059330 H1N1
--CCCCCTCAAAGCCGAGTGCCCAGGGACTGCAGCGTAGACG
>Influenza A virus (A/Liaoning-Zhenxing/175/2009(H1N1)) CY059331 H1N1
--CCCCCTCAAAGCCGAGTGCCCAGGGACTGCAGCGTAGACG
>Influenza A virus (A/Hunan-Yueyanglou/317/2009(H1N1)) CY059332 H1N1
--CCCCCTCAAAGCCGAGTGCCCAGGGACTGCAGCGTAGACG
>Influenza A virus (A/Liaoning-Zhenxing/1117/2009(H1N1)) CY059337 H1N1
--CCCCCTCAAAGCCGAGTGCCCAGGGACTGCAGCGTAGACG
>Influenza A virus (A/Fujian-Gulou/1333/2009(H1N1)) CY059339 H1N1
--CCCCCTCAAAGCCGAGTGCCCAGGGACTGCAGCGTAGACG
>Influenza A virus (A/Heilongjiang-Nangang/1110/2009(H1N1)) CY059342 H1N1
--CCCCCTCAAAGCCGAGTGCCCAGGGACTGCAGCGTAGACG
>Influenza A virus (A/Hubei-Yidu/314/2009(H1N1)) CY059353 H1N1
--CCCCCTCAAAGCCGAGTGCCCAGGGACTGCAGCGTAGACG
>Influenza A virus (A/Guangxi Nanning Qingxiu/195/2009(H1N1)) CY059351 H1N1
--CCCCCTCAAAGCCGAGTGCCCAGGGACTGCAGCGTAGACG
>Influenza A virus (A/Guangdong-Maonan/51/2009(H1N1)) CY059356 H1N1
--CCCCCTCAAAGCCGAGTGCCCAGGGACTGCAGCGTAGACG
>Influenza A virus (A/Fujian-Siming/144/2009(H1N1)) CY059329 H1N1
--CCCCCTCAAAGCCGAGTGCCCAGGGACTGCAGCGTAGACG
>Influenza A virus (A/Fujian-Cangshan/1120/2009(H1N1)) CY059343 H1N1
--CCCCCTCAAAGCCGAGTGCCCAGGGACTGCAGCGTAGACG
>Influenza A virus (A/Fujian-Gulou/1482/2009(H1N1)) CY059354 H1N1
--CCCCCTCAAAGCCGAGTGCCCAGGGACTGCAGCGTAGACG
>Influenza A virus (A/Jiangxi-Zhanggong/118/2009(H1N1)) CY059358 H1N1
--CCCCCTCAAAGCCGAGTGCCCAGGGACTGCAGCGTAGACG
>Influenza A virus (A/Shanghai-Nanhui/1128/2009(H1N1)) CY059341 H1N1
--CCCCCTCAAAGCCGAGTGCCCAGGGACTGCAGCGTAGACG
>Influenza A virus (A/Zhejiang-Haishu/1305/2009(H1N1)) CY059345 H1N1
--CCCCCTCAAAGCCGAGTGCCCAGGGACTGCAGCGTAGACG
>Influenza A virus (A/Guangdong-Jinping/2138/2009(H1N1)) CY059352 H1N1
--CCCCCTCAAAGCCGAGTGCCCAGGGACTGCAGCGTAGACG
>Influenza A virus (A/Shanghai-Pudongxin/256/2008(H1N1)) CY059208 H1N1
--CCCCCTCAAAGCCGAGTGCCCAGGGACTGCAGCGTAGACG
>Influenza A virus (A/Guangdong Shenzhen Luohu/1151/2009(H1N1)) CY059336 H1N1
--CCCCCTCAAAGCCGAGTGCCCAGGGACTGCAGCGTAGACG
>Influenza A virus (A/Jilin-Changyi/39/2008(H1N1)) CY059263 H1N1
--CCCCCTCAAAGCCGAGTGCCCAGGGACTGCAGCGTAGACG
>Influenza A virus (A/Fujian-Gulou/11254/2008(H1N1)) CY059264 H1N1
--CCCCCTCAAAGCCGAGTGCCCAGGGACTGCAGCGTAGACG
>Influenza A virus (A/Jilin-Chuanying/18/2009(H1N1)) CY059270 H1N1
--CCCCCTCAAAGCCGAGTGCCCAGGGACTGCAGCGTAGACG
>Influenza A virus (A/Heilongjiang Harbin Xiangfang/16/2009(H1N1)) CY059276 H1N1
--CCCCCTCAAAGCCGAGTGCCCAGGGACTGCAGCGTAGACG
>Influenza A virus (A/Hunan-Furong/112/2009(H1N1)) CY059297 H1N1
--CCCCCTCAAAGCCGAGTGCCCAGGGACTGCAGCGTAGACG
>Influenza A virus (A/Jiangsu-Gulou/11/2009(H1N1)) CY059306 H1N1
--CCCCCTCAAAGCCGAGTGCCCAGGGACTGCAGCGTAGACG
>Influenza A virus (A/Guangdong-Futian/174/2009(H1N1)) CY059340 H1N1
--CCCCCTCAAAGCCGAGTGCCCAGGGACTGCAGCGTAGACG
>Influenza A virus (A/Hunan-Qiyang/34/2009(H1N1)) CY059359 H1N1
--CCCCCTCAAAGCCGAGTGCCCAGGGACTGCAGCGTAGACG
>Influenza A virus (A/Shandong-Lixia/1112/2008(H1N1)) CY059267 H1N1
--CCCCCTCAAAGCCGAGTGCCCAGGGACTGCAGCGTAGACG
>Influenza A virus (A/Jilin-Chaoyang/111/2009(H1N1)) CY059274 H1N1
--CCCCCTCAAAGCCGAGTGCCCAGGGACTGCAGCGTAGACG
>Influenza A virus (A/Heilongjiang-Daoli/112/2009(H1N1)) CY059289 H1N1
--CCCCCTCAAAGCCGAGTGCCCAGGGACTGCAGCGTAGACG
>Influenza A virus (A/Shandong-HuaiYin/162/2009(H1N1)) CY059299 H1N1
--CCCCCTCAAAGCCGAGTGCCCAGGGACTGCAGCGTAGACG
>Influenza A virus (A/Jiangsu-Gulou/110/2009(H1N1)) CY059315 H1N1
--CCCCCTCAAAGCCGAGTGCCCAGGGACTGCAGCGTAGACG
>Influenza A virus (A/Hunan-Beihu/1237/2009(H1N1)) CY059344 H1N1
--CCCCCTCAAAGCCGAGTGCCCAGGGACTGCAGCGTAGACG
>Influenza A virus (A/Guangdong-Yuncheng/1193/2009(H1N1)) CY059346 H1N1
--CCCCCTCAAAGCCGAGTGCCCAGGGACTGCAGCGTAGACG
>Influenza A virus (A/Guangdong-Yuncheng/1512/2009(H1N1)) CY059361 H1N1
--CCCCCTCAAAGCCGAGTGCCCAGGGACTGCAGCGTAGACG
>Influenza A virus (A/Hunan-Leiyang/39/2009(H1N1)) CY059350 H1N1
--CCCCCTCAAAGCCGAGTGCCCAGGGACTGCAGCGTAGACG
>Influenza A virus (A/Jilin-Chuanying/121/2009(H1N1)) CY059291 H1N1
--CCCCCTCAAAGCCGAGTGCCCAGGGACTGCAGCGTAGACG
>Influenza A virus (A/Shandong-HuaiYin/148/2009(H1N1)) CY059292 H1N1
--CCCCCTCAAAGCCGAGTGCCCAGGGACTGCAGCGTAGACG
>Influenza A virus (A/Shanghai-Nanhui/1203/2008(H1N1)) CY059268 H1N1
--CCCCCTCAAAGCCGAGTGCCCAGGGACTGCAGCGTAGACG
>Influenza A virus (A/Shandong-Lixia/1109/2008(H1N1)) CY059266 H1N1
--CCCCCTCAAAGCCGAGTGCCCAGGGACTGCAGCGTAGACG
>Influenza A virus (A/Shandong-Lixia/113/2009(H1N1)) CY059295 H1N1
--CCCCCTCAAAGCCGAGTGCCCAGGGACTGCAGCGTAGACG
>Influenza A virus (A/Jiangxi-Yuanzhou/1119/2009(H1N1)) CY059348 H1N1
--CCCCCTCAAAGCCGAGTGCCCAGGGACTGCAGCGTAGACG
>Influenza A virus (A/Tianjin-Jinnan/15/2009(H1N1)) CY059275 H1N1
--CCCCCTCAAAGCCGAGTGCCCAGGGACTGCAGCGTAGACG
>Influenza A virus (A/Henan-Zhongyuan/111/2009(H1N1)) CY059298 H1N1
--CCCCCTCAAAGCCGAGTGCCCAGGGGCTGCAGCGTAGACG
>Influenza A virus (A/Tianjin Hedong/1191/2008(H1N1)) CY059237 H1N1
--CCCCCTCAAAGCCGAGTGCCCAGGGACTGCAGCGTAGACG
>Influenza A virus (A/Guizhou/259/2002(H1N1)) CY058945 H1N1
--CCCCCTCAAAGCCGAGTGCCCAGGGACTGCAGCGTAGACG
>Influenza A virus (A/Zhejiang-Haishu/1655/2008(H1N1)) CY059233 H1N1
--CCCCCTCAAAGCCGAGTGCCCAGGGACTGCAGCGTAGACG
>Influenza A virus (A/Sri Lanka/22/2007(H1N1)) CY031357 H1N1
GGCCCCCTCAAAGCCGAGTGCCCAGGGACTGCAGCGTAGACG
>Influenza A virus (A/Auckland/16/2007(H1N1)) CY031363 H1N1
GGCCCCCTCAAAGCCGAGTGCCCAGGGACTGCAGCGTAGACG
>Influenza A virus (A/Perth/73/2007(H1N1)) CY031367 H1N1
GGCCCCCTCAAAGCCGAGTGCCCAGGGACTGCAGCGTAGACG
>Influenza A virus (A/Thailand/CU-B685/2009(H1N1)) GU183810 H1N1
GGCCCCCTCAAAGCCGAGTGCCCAGGGACTGCAGCGTAGACG
>Influenza A virus (A/Western Australia/18/2001(H1N1)) CY020270 H1N1
GGCCCCCTCAAAGCCGAGTGCCCAGGGACTGCAGCGTAGACG
>Influenza A virus (A/New York/3315/2009(H1N1)) CY050765 H1N1
GGCCCCCTCAAAGCCGAGTGCCCAGGGACTGCAGCGTAGACG
>Influenza A virus (A/Thailand/CU-H223/2009(H1N1)) GU183818 H1N1
GGCCCCCTCAAAGCCGAGTGCCCAGGGACTGCAGCGTAGACG
>Influenza A virus (A/Philippines/673/2006(H1N1)) CY031339 H1N1
GGCCCCCTCAAAGCCGAGTGCCCAGGGACTGCAGCGTAGACG
>Influenza A virus (A/Waikato/01/2007(H1N1)) CY031359 H1N1
GGCCCCCTCAAAGCCGAGTGCCCAGGGACTGCAGCGTAGACG
>Influenza A virus (A/Malaysia/33132/2005(H1N1)) CY119179 H1N1
GGCCCCCTCAAAGCCGAGTGCCCAGGGACTGCAGCGTAGACG
>Influenza A virus (A/Malaysia/33166/2005(H1N1)) CY119187 H1N1
GGCCCCCTCAAAGCCGAGTGCCCAGGGACTGCAGCGTAGACG
>Influenza A virus (A/Malaysia/1686034/2006(H1N1)) CY119219 H1N1
GGCCCCCTCAAAGCCGAGTGCCCAGGGACTGCAGCGTAGACG
>Influenza A virus (A/New York/1062/2007(H1N1)) CY172632 H1N1
GGCCCCCTCAAAGCCGAGTGCCCAGGGACTGCAGCGTAGACG
>Influenza A virus (A/Taiwan/217/2007(H1N1)) KC739627 H1N1
GGCCCCCTCAAAGCCGAGTGCCCAGGGACTGCAGCGTAGACG
>Influenza A virus (A/Taiwan/307/2007(H1N1)) KC739635 H1N1
GGCCCCCTCAAAGCCGAGTGCCCAGGGACTGCAGCGTAGACG
>Influenza A virus (A/Taiwan/308/2007(H1N1)) KC739639 H1N1
GGCCCCCTCAAAGCCGAGTGCCCAGGGACTGCAGCGTAGACG
>Influenza A virus (A/Sendai/TU101/2006(H1N1)) AB509165 H1N1
------------------------------------------
>Influenza A virus (A/Sendai/TU104/2006(H1N1)) AB509168 H1N1
------------------------------------------
>Influenza A virus (A/Sendai/TU102/2006(H1N1)) AB509166 H1N1
------------------------------------------
>Influenza A virus (A/Sendai/TU17/2008(H1N1)) AB509173 H1N1
------------------------------------------
>Influenza A virus (A/Sendai/TU60/2008(H1N1)) AB509175 H1N1
------------------------------------------
>Influenza A virus (A/Sendai/TU50/2008(H1N1)) AB509174 H1N1
------------------------------------------
>Influenza A virus (A/Sendai/TU40/2009(H1N1)) AB509181 H1N1
------------------------------------------
>Influenza A virus (A/Sendai/TU60/2009(H1N1)) AB509182 H1N1
------------------------------------------
>Influenza A virus (A/Sendai/TU110/2009(H1N1)) AB509183 H1N1
------------------------------------------
>Influenza A virus (A/Sendai/TU200/2008(H1N1)) AB509179 H1N1
------------------------------------------
>Influenza A virus (A/Sendai/TU18/2009(H1N1)) AB509180 H1N1
------------------------------------------
>Influenza A virus (A/Sendai/TU115/2009(H1N1)) AB509184 H1N1
------------------------------------------
>Influenza A virus (A/Sendai/TU101/2006(H1N1)) AB520901 H1N1
------------------------------------------
>Influenza A virus (A/Sendai/TU101/2006(H1N1)) AB520902 H1N1
------------------------------------------
>Influenza A virus (A/Sendai/TU101/2006(H1N1)) AB520903 H1N1
------------------------------------------
>Influenza A virus (A/Sendai/TU45/2008(H1N1)) AB520913 H1N1
------------------------------------------
>Influenza A virus (A/Sendai/TU45/2008(H1N1)) AB520914 H1N1
------------------------------------------
>Influenza A virus (A/Sendai/TU45/2008(H1N1)) AB520915 H1N1
------------------------------------------
>Influenza A virus (A/Sendai/TU45/2008(H1N1)) AB520916 H1N1
------------------------------------------
>Influenza A virus (A/Sendai/TU45/2008(H1N1)) AB520931 H1N1
------------------------------------------
>Influenza A virus (A/Sendai/TU45/2008(H1N1)) AB520918 H1N1
------------------------------------------
>Influenza A virus (A/Sendai/TU45/2008(H1N1)) AB520917 H1N1
------------------------------------------
>Influenza A virus (A/Sendai/TU50/2008(H1N1)) AB520922 H1N1
------------------------------------------
>Influenza A virus (A/Sendai/TU50/2008(H1N1)) AB520923 H1N1
------------------------------------------
>Influenza A virus (A/Sendai/TU50/2008(H1N1)) AB520924 H1N1
------------------------------------------
>Influenza A virus (A/Sendai/TU65/2006(H1N1)) AB520925 H1N1
------------------------------------------
>Influenza A virus (A/Sendai/TU65/2006(H1N1)) AB520926 H1N1
------------------------------------------
>Influenza A virus (A/Sendai/TU65/2006(H1N1)) AB520928 H1N1
------------------------------------------
>Influenza A virus (A/Sendai/TU65/2006(H1N1)) AB520932 H1N1
------------------------------------------
>Influenza A virus (A/Sendai/TU65/2006(H1N1)) AB520927 H1N1
------------------------------------------
>Influenza A virus (A/Sendai/TU65/2006(H1N1)) AB520929 H1N1
------------------------------------------
>Influenza A virus (A/Sendai/TU65/2006(H1N1)) AB520930 H1N1
------------------------------------------
>Influenza A virus (A/Sendai/TU50/2008(H1N1)) AB520919 H1N1
------------------------------------------
>Influenza A virus (A/Sendai/TU50/2008(H1N1)) AB520920 H1N1
------------------------------------------
>Influenza A virus (A/Sendai/TU50/2008(H1N1)) AB520921 H1N1
------------------------------------------
>Influenza A virus (A/Sendai/TU101/2006(H1N1)) AB520904 H1N1
------------------------------------------
>Influenza A virus (A/Sendai/TU101/2006(H1N1)) AB520905 H1N1
------------------------------------------
>Influenza A virus (A/Sendai/TU101/2006(H1N1)) AB520906 H1N1
------------------------------------------
>Influenza A virus (A/Sendai/TU102/2006(H1N1)) AB520910 H1N1
------------------------------------------
>Influenza A virus (A/Sendai/TU102/2006(H1N1)) AB520911 H1N1
------------------------------------------
>Influenza A virus (A/Sendai/TU102/2006(H1N1)) AB520912 H1N1
------------------------------------------
>Influenza A virus (A/Sendai/TU106/2007(H1N1)) AB509169 H1N1
------------------------------------------
>Influenza A virus (A/Sendai/TU140/2008(H1N1)) AB509177 H1N1
------------------------------------------
>Influenza A virus (A/Sendai/TU115/2007(H1N1)) AB509170 H1N1
------------------------------------------
>Influenza A virus (A/Sendai/TU70/2008(H1N1)) AB509176 H1N1
------------------------------------------
>Influenza A virus (A/Sendai/TU160/2008(H1N1)) AB509178 H1N1
------------------------------------------
>Influenza A virus (A/Sendai/TU13/2008(H1N1)) AB509172 H1N1
------------------------------------------
>Influenza A virus (A/Sendai/TU102/2006(H1N1)) AB520907 H1N1
------------------------------------------
>Influenza A virus (A/Sendai/TU102/2006(H1N1)) AB520908 H1N1
------------------------------------------
>Influenza A virus (A/Sendai/TU102/2006(H1N1)) AB520909 H1N1
------------------------------------------
>Influenza A virus (A/Sendai/TU125/2007(H1N1)) AB509171 H1N1
------------------------------------------
>Influenza A virus (A/Sendai/TU103/2006(H1N1)) AB509167 H1N1
------------------------------------------
>Influenza A virus (A/Guangdong/1001/2009(H1N1)) CY064251 H1N1
------------------------------------------
>Influenza A virus (A/Guangdong/475/2009(H1N1)) CY064356 H1N1
------------------------------------------
>Influenza A virus (A/Guangdong/499/2009(H1N1)) CY064365 H1N1
------------------------------------------
>Influenza A virus (A/Guangdong/824/2009(H1N1)) CY064368 H1N1
------------------------------------------
>Influenza A virus (A/Guangdong/898/2009(H1N1)) CY064377 H1N1
------------------------------------------
>Influenza A virus (A/Guangdong/912/2009(H1N1)) CY064380 H1N1
------------------------------------------
>Influenza A virus (A/Guangdong/933/2009(H1N1)) CY064383 H1N1
------------------------------------------
>Influenza A virus (A/Guangdong936/2009(H1N1)) CY064386 H1N1
------------------------------------------
>Influenza A virus (A/Guangdong/982/2009(H1N1)) CY064389 H1N1
------------------------------------------
>Influenza A virus (A/Guangdong/1016/2009(H1N1)) CY064254 H1N1
------------------------------------------
>Influenza A virus (A/Guangdong/195/2009(H1N1)) CY064281 H1N1
------------------------------------------
>Influenza A virus (A/Guangdong/860/2009(H1N1)) CY064371 H1N1
------------------------------------------
>Influenza A virus (A/Guangdong/863/2009(H1N1)) CY064374 H1N1
------------------------------------------
>Influenza A virus (A/Guangdong/220/2008(H1N1)) CY063712 H1N1
------------------------------------------
>Influenza A virus (A/Guangdong/275/2008(H1N1)) CY063718 H1N1
------------------------------------------
>Influenza A virus (A/Guangdong/283/2008(H1N1)) CY063721 H1N1
------------------------------------------
>Influenza A virus (A/Guangdong/293/2008(H1N1)) CY063724 H1N1
------------------------------------------
>Influenza A virus (A/Guangdong/322/2008(H1N1)) CY063730 H1N1
------------------------------------------
>Influenza A virus (A/Guangdong/353/2008(H1N1)) CY063739 H1N1
------------------------------------------
>Influenza A virus (A/Guangdong/226/2008(H1N1)) CY063715 H1N1
------------------------------------------
>Influenza A virus (A/Guangdong/320/2008(H1N1)) CY063727 H1N1
------------------------------------------
>Influenza A virus (A/Guangdong/341/2008(H1N1)) CY063736 H1N1
------------------------------------------
>Influenza A virus (A/Guangdong/326/2008(H1N1)) CY063733 H1N1
------------------------------------------
>Influenza A virus (A/Guangdong/474/2008(H1N1)) CY063742 H1N1
------------------------------------------
>Influenza A virus (A/Guangdong/186/2009(H1N1)) CY064257 H1N1
------------------------------------------
>Influenza A virus (A/Guangdong/187/2009(H1N1)) CY064260 H1N1
------------------------------------------
>Influenza A virus (A/Guangdong/188/2009(H1N1)) CY064263 H1N1
------------------------------------------
>Influenza A virus (A/Guangdong/189/2009(H1N1)) CY064266 H1N1
------------------------------------------
>Influenza A virus (A/Guangdong/190/2009(H1N1)) CY064269 H1N1
------------------------------------------
>Influenza A virus (A/Guangdong/191/2009(H1N1)) CY064272 H1N1
------------------------------------------
>Influenza A virus (A/Guangdong/192/2009(H1N1)) CY064275 H1N1
------------------------------------------
>Influenza A virus (A/Guangdong/194/2009(H1N1)) CY064278 H1N1
------------------------------------------
>Influenza A virus (A/Guangdong/197/2009(H1N1)) CY064284 H1N1
------------------------------------------
>Influenza A virus (A/Guangdong/198/2009(H1N1)) CY064287 H1N1
------------------------------------------
>Influenza A virus (A/Guangdong/242/2009(H1N1)) CY064296 H1N1
------------------------------------------
>Influenza A virus (A/Guangdong/243/2009(H1N1)) CY064299 H1N1
------------------------------------------
>Influenza A virus (A/Guangdong/256/2009(H1N1)) CY064305 H1N1
------------------------------------------
>Influenza A virus (A/Guangdong/336/2009(H1N1)) CY064314 H1N1
------------------------------------------
>Influenza A virus (A/Guangdong/348/2009(H1N1)) CY064317 H1N1
------------------------------------------
>Influenza A virus (A/Guangdong/356/2009(H1N1)) CY064320 H1N1
------------------------------------------
>Influenza A virus (A/Guangdong/357/2009(H1N1)) CY064323 H1N1
------------------------------------------
>Influenza A virus (A/Guangdong/362/2009(H1N1)) CY064329 H1N1
------------------------------------------
>Influenza A virus (A/Guangdong/365/2009(H1N1)) CY064335 H1N1
------------------------------------------
>Influenza A virus (A/Guangdong/370/2009(H1N1)) CY064338 H1N1
------------------------------------------
>Influenza A virus (A/Guangdong/371/2009(H1N1)) CY064341 H1N1
------------------------------------------
>Influenza A virus (A/Guangdong/455/2009(H1N1)) CY064353 H1N1
------------------------------------------
>Influenza A virus (A/Guangdong/491/2009(H1N1)) CY064362 H1N1
------------------------------------------
>Influenza A virus (A/Guangdong/215/2009(H1N1)) CY064293 H1N1
------------------------------------------
>Influenza A virus (A/Guangdong/273/2009(H1N1)) CY064311 H1N1
------------------------------------------
>Influenza A virus (A/Guangdong/387/2009(H1N1)) CY064347 H1N1
------------------------------------------
>Influenza A virus (A/Guangdong/360/2009(H1N1)) CY064326 H1N1
------------------------------------------
>Influenza A virus (A/Guangdong/363/2009(H1N1)) CY064332 H1N1
------------------------------------------
>Influenza A virus (A/Guangdong/271/2009(H1N1)) CY064308 H1N1
------------------------------------------
>Influenza A virus (A/Guangdong/383/2009(H1N1)) CY064344 H1N1
------------------------------------------
>Influenza A virus (A/Guangdong/244/2009(H1N1)) CY064302 H1N1
------------------------------------------
>Influenza A virus (A/Guangdong/486/2009(H1N1)) CY064359 H1N1
------------------------------------------
>Influenza A virus (A/Guangdong/213/2009(H1N1)) CY064290 H1N1
------------------------------------------
>Influenza A virus (A/Guangdong/448/2009(H1N1)) CY064350 H1N1
------------------------------------------
>Influenza A virus (A/Guangdong/213/2008(H1N1)) CY063706 H1N1
------------------------------------------
>Influenza A virus (A/Guangdong/217/2008(H1N1)) CY063709 H1N1
------------------------------------------
>Influenza A virus (A/Bucuresti/22.1/2008(H1N1)) CY078383 H1N1
------------------------------------------
>Influenza A virus (A/Bucuresti/9.1.A/2008(H1N1)) CY078416 H1N1
------------------------------------------
>Influenza A virus (A/Bucuresti/13.1/2008(H1N1)) CY078368 H1N1
------------------------------------------
>Influenza A virus (A/Bucuresti/17.1.A/2008(H1N1)) CY078377 H1N1
------------------------------------------
>Influenza A virus (A/Bucuresti/8.1.A/2008(H1N1)) CY078408 H1N1
------------------------------------------
>Influenza A virus (A/Bucuresti/20.1/2008(H1N1)) CY078380 H1N1
------------------------------------------
>Influenza A virus (A/Bucuresti/14.1/2008(H1N1)) CY078371 H1N1
------------------------------------------
>Influenza A virus (A/Bucuresti/7.1.A/2008(H1N1)) CY078399 H1N1
------------------------------------------
>Influenza A virus (A/Bucuresti/6.1.A/2008(H1N1)) CY078394 H1N1
------------------------------------------
>Influenza A virus (A/Bucuresti/15.1/2008(H1N1)) CY078374 H1N1
------------------------------------------
>Influenza A virus (A/Bucuresti/18.1.A/2008(H1N1)) CY078378 H1N1
------------------------------------------
>Influenza A virus (A/Bucuresti/21.1.A/2008(H1N1)) CY078382 H1N1
------------------------------------------
>Influenza A virus (A/Bucuresti/19.1/2008(H1N1)) CY078379 H1N1
------------------------------------------
>Influenza A virus (A/Bucuresti/10.1./2008(H1N1)) CY078366 H1N1
------------------------------------------
>Influenza A virus (A/Bucuresti/16.1.A/2008(H1N1)) CY078376 H1N1
------------------------------------------
>Influenza A virus (A/Sofia/246/2006(H1N1)) CY103784 H1N1
GGCCCCCTCAAAGCCGAGTGCCCAGGGACTGCAGCGTAGACG
>A/drinking water/Moscow/Idaho/M1/2007 | EPI_ISL_63473 | A / H0N0
---------------cggtgcccagggactgcagcgtagacg
>A/drinking water/Moscow/Idaho/M2/2007 | EPI_ISL_63474 | A / H0N0
-----------------gtgcccagggactgcagcgtagacg
>A/drinking water/Peoria/Arizona/P1/2007 | EPI_ISL_63476 | A / H0N0
-------------ccgagtgcccagggactgcagcgtagacg
>A/drinking water/Tucson/Arizona/T1/2007 | EPI_ISL_63479 | A / H0N0
-------------ccgagtgcccagggactgcagcgtagacg
>A/drinking water/Peoria/Arizona/P2/2007 | EPI_ISL_63477 | A / H0N0
-------------ccgagtgcccagggactgcagcgtagacg
>A/drinking water/Tucson/Arizona/T2/2007 | EPI_ISL_63480 | A / H0N0
---------------gagtgcccagggactgcagcgtagacg
>A/drinking water/Tucson/Arizona/T3/2007 | EPI_ISL_63481 | A / H0N0
-----------------gtgcccagggactgcagcgtagacg
>A/drinking water/Moscow/Idaho/M3/2007 | EPI_ISL_63475 | A / H0N0
-----------------gtgcccagggactgcagcgtagacg
>A/drinking water/Peoria/Arizona/P3/2007 | EPI_ISL_63478 | A / H0N0
-------------ccgagtgcccagggactgcagcgtagacg
>A/yak/Sichuan/S5/2013 | EPI_ISL_168008 | A / H1N1
-----------------gtgcccagggactgcagcgtagacg
>A/yak/Sichuan/S8/2013 | EPI_ISL_168009 | A / H1N1
-----------------gtgcccagggactgcagcgtagacg
>A/yak/Sichuan/S18/2013 | EPI_ISL_168010 | A / H1N1
-----------------gtgcccagggactgcagcgtagacg
>A/yak/Sichuan/S20/2013 | EPI_ISL_168011 | A / H1N1
-----------------gtgcccagggactgcagcgtagacg
>Influenza A virus (A/Sichuan-Qingyang/179/2008(H1N1)) CY059197 H1N1
--CCCCCTCAAAGCCGAGTGCCCAGGGACTGCAGCGTAGACG
>Influenza A virus (A/NWS/1933(H1N1)) M91479 H1N1
-----------------GTGCCCAGGGACTGCAGCGTAGACG
>Influenza A virus (A/Beijing/262/1995(H1N1)) EF620018 H1N1
GGCCCCCTCAAAGCCGAGTGCCCAGGGACTGCAGCGTAGACG
>Influenza A virus (A/Puerto Rico/8/1934(H1N1)) CY048965 H1N1
------------------------------------------
>A/camel/Mongolia/1982 | EPI_ISL_68933 | A / H1N1
------------------------------------------
>Influenza A virus (A/dog/Switzerland/2005(H?N?))  AY920454
------------------------------------------
>Influenza A virus (A/Helsinki/743M/2014(H1N1)) KM366696 H1N1
GGCCCCCTCAAAGCCGAGTGCCCAGGGACTGCAGCGTAGACG
>Influenza A virus (A/Wisconsin/3523/1988(H1N1)) M63521 H1N1
GGCCCCCTCAAAGCCGAGTGCCCAGGGACTGCAGCGTAGACG
>Influenza A virus (A/Wisconsin/4755/1994(H1N1)) U53169 H1N1
GGCCCCCTCAAAGCCGAGTGCCCAGGGACTGCAGCGTAGACG
>Influenza A virus (A/Wisconsin/4754/1994(H1N1)) U53168 H1N1
GGCCCCCTCAAAGCCGAGTGCCCAGGGACTGCAGCGTAGACG
>Influenza A virus (A/Ohio/3559/1988(H1N1)) CY024926 H1N1
GGCCCCCTCAAAGCCGAGTGCCCAGGGACTGCAGCGTAGACG
>Influenza A virus (A/Maryland/12/1991(H1N1)) CY039910 H1N1
GGCCCCCTCAAAGCCGAGTGCCCAGGGACTGCAGCGTAGACG
>Influenza A virus (A/Wisconsin/10/1998(H1N1)) AF342818 H1N1
GGCCCCCTCAAAGCCGAGTGCCCAGGGACTGCAGCGTAAACG
>A/equine/North Carolina/152429/2002 | EPI_ISL_67757 | A / H3N8
ggccccctcaaagccgagtgcccagggactgcagcgtagacg
>Influenza A virus (A/Wisconsin/301/1976(H1N1)) CY026140 H1N1
GGCCCCCTCAAAGCCGAGTGCCCAGGGACTGCAGCGTAGACG
>Influenza A virus (A/Wisconsin/263/1976(H1N1)) CY177465 H1N1
GGCCCCCTCAAAGCCGAGTGCCCAGGGACTGCAGCGTAGACG
>Influenza A virus (A/New Jersey/8/1976(H1N1)) CY039992 H1N1
GGCCCCCTCAAAGCCGAGTGCCCAGGGACTGCAGCGTAGACG
>Influenza A virus (A/New Jersey/8/1976(H1N1)) CY130119 H1N1
GGCCCCCTCAAAGCCGAGTGCCCAGGGACTGCAGCGTAGACG
>Influenza A virus (A/New Jersey/Swiss/1976(H1N1)) CY147415 H1N1
GGCCCCCTCAAAGCCGAGTGCCCAGGGACTGCAGCGTAGACG
>Influenza A virus (A/New Jersey/11/1976(H1N1)) CY044366 H1N1
GGCCCCCTCAAAGCCGAGTGCCCAGGGACTGCAGCGTAGACG
>Influenza A virus (A/Mayo/unknown(H1N1)) CY147313 H1N1
GGCCCCCTCAAAGCCGAGTGCCCAGGGACTGCAGCGTAGACG
>Influenza A virus (A/Wisconsin/301/1976(H1N1)) CY178720 H1N1
GGCCCCCTCAAAGCCGAGTGCCCAGGGACTGCAGCGTAGACG
>Influenza A virus (A/Iowa/CEID23/2005(H1N1)) DQ889688 H1N1
GGCCCCCTCAAAGCCGAGTGCCCAGGGACTGCAGCGTAGACG
>Influenza A virus (A/Saskatchewan/5131/2009(H1N1)) GQ457550 H1N1
GGCCCCCTCAAAGCCGAGTGCCCAGGGACTGCAGCGTAGACG
>Influenza A virus (A/Saskatchewan/5350/2009(H1N1)) GQ457551 H1N1
GGCCCCCTCAAAGCCGAGTGCCCAGGGACTGCAGCGTAGACG
>Influenza A virus (A/Saskatchewan/5351/2009(H1N1)) GQ457552 H1N1
GGCCCCCTCAAAGCCGAGTGCCCAGGGACTGCAGCGTAGACG
>A/Michigan/09/2007 | EPI_ISL_30055 | A / H1N2
ggccccctcaaagccgagtgcccagggactgcagcgtagacg
>A/Michigan/09/2007 | EPI_ISL_126261 | A / H1N2
ggccccctcaaagccgagtgcccagggactgcagcgtagacg
>A/mink/Nova Scotia/1055488/2007 | EPI_ISL_25494 | A / H3N2
ggccccctcaaagccgagtgcccagggactgcaacgtagacg
>A/Minnesota/19/2011 | EPI_ISL_99810 | A / H1N2
ggccccctcaaagccgagtgcccagggactgcagcgtagacg
>A/Minnesota/19/2011 | EPI_ISL_100477 | A / H1N2
ggccccctcaaagccgagtgcccagggactgcagcgtagacg
>A/Minnesota/19/2011 | EPI_ISL_126260 | A / H1N2
ggccccctcaaagccgagtgcccagggactgcagcgtagacg
>A/mink/Iowa/30943/2010 | EPI_ISL_97142 | A / H1N2
ggccccctcaaagccgagtgcccagggactgcagcgtagacg
>A/ferret/Iowa/15828/2008 | EPI_ISL_63047 | A / H1N1
ggccccctcaaagccgagtgcccagggactgcagcgtagacg
>Influenza A virus (A/South Dakota/03/2008(H1N1)) JF758487 H1N1
GGCCCCCTCAAAGCCGAGTGCCCAGGGACTTCAGCGTAGACG
>Influenza A virus (A/New Jersey/8/1976(H1N1)) M91478 H1N1
-----------------GTGCCCAGGGACTGCAGCGTAGACG
>A/ferret/Quebec/844/2011 | EPI_ISL_105048 | A / H3N2
ggccccctcaaagccgagtgcccagggactgcaacgtagacg
>Influenza A virus (A/Gorgan/328/2010(H1N1)) JX239989 H1N1
------------------------------------------
>Influenza A virus (A/Fort Warren/1/1950(H1N1)) J02125 H1N1
GGCCCCCTCAAAGCCGAGTGCCCAG-----------------
>Influenza A virus (A/Loyang/4/1957(H1N1)) J02128 H1N1
GGCCCCCTCAAAGCCGAGTGCCCAG-----------------
>Influenza A virus (A/RI/5-/1957(H2N2)) H2N2 J02155
GGCCCCCTCAAAGCCGAGTGCCCAG-----------------
>A/Netherlands/124/03 | EPI_ISL_3552 | A / H7N7
ggccccctcaaagccgagtgcccagggactgcagcgtagacg
>A/Netherlands/126/03 | EPI_ISL_3551 | A / H7N7
ggccccctcaaagccgagtgcccagggactgcagcgtagacg
>A/Netherlands/127/03 | EPI_ISL_3543 | A / H7N7
ggccccctcaaagccgagtgcccagggactgcagcgtagacg
>A/Netherlands/219/03 | EPI_ISL_3547 | A / H7N7
ggccccctcaaagccgagtgcccagggactgcagcgtagacg
>A/Netherlands/33/03 | EPI_ISL_3545 | A / H7N7
ggccccctcaaagccgagtgcccagggactgcagcgtagacg
>A/Netherlands/219/2003 | EPI_ISL_67238 | A / H7N7
ggccccctcaaagccgagtgcccagggactgcagcgtagacg
>A/environment/Korea/MHC5-33/2009 | EPI_ISL_93929 | A / H3N8
ggccccctcaaagccgagtgcccagggactgcagcgtagacg
>A/environment/Korea/PSC19-27/2008 | EPI_ISL_93932 | A / H3N8
ggccccctcaaagccgagtgcccagggactgcagcgtagacg
>A/environment/Vietnam/1439/2014 | EPI_ISL_177705 | A / H3N2
ggccccctcaaagccgagtgcccagggactgcagcgtagacg
>A/environment/Korea/SH142/2007 | EPI_ISL_93935 | A / H3N8
ggccccctcaaagccgagtgcccagggactgcagcgtagacg
>A/environment/Korea/W437/2012 | EPI_ISL_234423 | A / H7N7
ggccccctcaaagccgagtgcccagggactgcagcgtagacg
>A/environment/Korea/W266/2007 | EPI_ISL_234424 | A / H7N4
ggccccctcaaagccgagtgcccagggactgcagcgtagacg
>A/England/AV877/1996 | EPI_ISL_68687 | A / H7N7
ggccccctcaaagccgagtgcccagggactgcagcgtagacg
>A/musk rat/Buryatiya/1944/2000 | EPI_ISL_68418 | A / H4N6
ggccccctcaaagccgagtgcccagggactgcagcgtagacg
>A/muskrat/Buryatiya/1944/2000 | EPI_ISL_68419 | A / H4N6
ggccccctcaaagccgagtgcccagggactgcagcgtagacg
>A/Italy/3/2013 | EPI_ISL_171318 | A / H7N7
ggccccctcaaagccgagtgcccagggactgcagcgtagacg
>A/water/Dongting Lake/Hunan/3-9/2007 | EPI_ISL_63493 | A / H10N8
ggccccctcaaagccgagtgcccagggactgcagcgtagacg
>A/environment/Dongting Lake/Hunan/3-9/2007 | EPI_ISL_63494 | A / H10N8
ggccccctcaaagccgagtgcccagggactgcagcgtagacg
>A/environment/Dongting Lake/Hunan/3-9/2007 | EPI_ISL_63494 | A / H10N8
ggccccctcaaagccgagtgcccagggactgcagcgtagacg
>A/environment/Dongting Lake/Hunan/3-9/2007 | EPI_ISL_63494 | A / H10N8
ggccccctcaaagccgagtgcccagggactgcagcgtagacg
>A/environment/Hubei-Jinzhou/02/2010 | EPI_ISL_213621 | A / H6N2
ggccccctcaaagccgagtgcccagggactgcagcgtagacg
>A/environment/Korea/W169/2007 | EPI_ISL_234418 | A / H7N7
ggccccctcaaagccgagtgcccagggactgcagcgtagacg
>A/wild bird feces/Korea/SH21/2006 | EPI_ISL_156981 | A / H7N3
ggccccctcaaagccgagtgcccagggactgcagcgtagacg
>A/environment/Korea/W109/2006 | EPI_ISL_234411 | A / H7N7
ggccccctcaaagccgagtgcccagggactgcagcgtagacg
>A/environment/Korea/W136/2006 | EPI_ISL_234413 | A / H7N7
ggccccctcaaagccgagtgcccagggactgcagcgtagacg
>A/environment/Korea/W143/2006 | EPI_ISL_234414 | A / H7N7
ggccccctcaaagccgagtgcccagggactgcagcgtagacg
>A/environment/Korea/W148/2006 | EPI_ISL_234415 | A / H7N7
ggccccctcaaagccgagtgcccagggactgcagcgtagacg
>A/Caspian seal/Russia/1884/2002 | EPI_ISL_163594 | A / H4N6
ggccccctcaaagccgagtgcccagggactgcagcgtagacg
>A/Caspian seal/Russia/T1/2012 | EPI_ISL_163595 | A / H4N6
ggccccctcaaagccgagtgcccagggactgcagcgtagacg
>A/environment/Korea/W178/2007 | EPI_ISL_234419 | A / H7N7
ggccccctcaaagccgagtgcccagggactgcagcgtagacg
>A/environment/Korea/W267/2007 | EPI_ISL_234421 | A / H7N4
ggccccctcaaagccgagtgcccagggactgcagcgtagacg
>A/environment/Korea/W133/2006 | EPI_ISL_234412 | A / H7N7
ggccccctcaaagccgagtgcccagggactgcagcgtagacg
>A/environment/Korea/W152/2006 | EPI_ISL_234416 | A / H7N7
ggccccctcaaagccgagtgcccagggactgcagcgtagacg
>A/environment/Korea/W156/2006 | EPI_ISL_234417 | A / H7N7
ggccccctcaaagccgagtgcccagggactgcagcgtagacg
>A/environment/Bangladesh/1002/2010 | EPI_ISL_165785 | A / H11N3
ggccccctcaaagccgagtgcccagggactgcagcgtagacg
>A/environment/Bangladesh/1008/2010 | EPI_ISL_165811 | A / H7N9
ggccccctcaaagccgagtgcccagggactgcagcgtagacg
>A/environment/Korea/W478/2014 | EPI_ISL_234409 | A / H7N7
ggccccctcaaagccgagtgcccagggactgcagcgtagacg
>A/Environment/Jiangxi/08488/2015 | EPI_ISL_247287 | A / H12N2
ggccccctcaaagccgagtgcccagggactgcagcgtagacg
>A/environment/Kagoshima/KU-ngr-C/2012(H3N8) | EPI_ISL_177444 | A / H3N8
ggccccctcaaagccgagtgcccagggactgcagcgtagacg
>A/environment/Kagoshima/KU-ngr-F/2012(H4N8) | EPI_ISL_177447 | A / H4N8
ggccccctcaaagccgagtgcccagggactgcagcgtagacg
>A/environment/Kagoshima/KU-ngr-D/2012(H4N6) | EPI_ISL_177445 | A / H4N6
ggccccctcaaagccgagtgcccagggactgcagcgtagacg
>A/environment/Korea/ESD18/2004 | EPI_ISL_93963 | A / H3N6
ggccccctcaaagccgagtgcccagggactgcagcgtagacg
>A/environment/Korea/CSM08/2004 | EPI_ISL_93964 | A / H3N3
ggccccctcaaagccgagtgcccagggactgcagcgtagacg
>A/environment/Korea/CSM3/2002 | EPI_ISL_93973 | A / H3N6
ggccccctcaaagccgagtgcccagggactgcagcgtagacg
>A/environment/Korea/CSM05/2004 | EPI_ISL_93965 | A / H3N1
ggccccctcaaagccgagtgcccagggactgcagcgtagacg
>A/environment/Korea/ESD14/2003 | EPI_ISL_93969 | A / H3N8
ggccccctcaaagccgagtgcccagggactgcagcgtagacg
>A/environment/Korea/ESD3/2003 | EPI_ISL_93971 | A / H3N8
ggccccctcaaagccgagtgcccagggactgcagcgtagacg
>A/environment/Korea/ESD11/2003 | EPI_ISL_93970 | A / H3N2
ggccccctcaaagccgagtgcccagggactgcagcgtagacg
>A/environment/Korea/KCA16/2004 | EPI_ISL_93967 | A / H3N8
ggccccctcaaagccgagtgcccagggactgcagcgtagacg
>A/wild bird feces/Korea/HDR23/2006 | EPI_ISL_156962 | A / H7N7
ggccccctcaaagccgagtgcccagggactgcagcgtagacg
>A/environment/Bangladesh/1041/2009 | EPI_ISL_144232 | A / H9N2
ggccccctcaaagccgagtgcccagggactgcagcgtagacg
>A/muskrat/Russia/63/2014 | EPI_ISL_177986 | A / H2N2
ggccccctcaaagccgagtgcccagggactgcagcgtagacg
>A/harbour seal/Germany/1/2014 | EPI_ISL_166971 | A / H10N7
ggccccctcaaagccgagtgcccagggactgcagcgtagacg
>A/harbour seal/Germany/1/2014 | EPI_ISL_170566 | A / H10N7
ggccccctcaaagccgagtgcccagggactgcagcgtagacg
>A/harbor seal/NL/PV14-221_Ts/2015 | EPI_ISL_202005 | A / H10N7
ggccccctcaaagccgagtgcccagggactgcagcgtagacg
>A/Seal/Sweden/SVA0546/2014  | EPI_ISL_167226 | A / H10N7
ggccccctcaaagccgagtgcccagggactgcagcgtagacg
>A/environment/Mongolia/1-51/2007 | EPI_ISL_121187 | A / H7N7
ggccccctcaaagccgagtgcccagggactgcagcgtagacg
>A/environment/Korea/SH11-10/2009 | EPI_ISL_93928 | A / H3N8
ggccccctcaaagccgagtgcccagggactgcagcgtagacg
>A/environment/Korea/PSC2-49/2009 | EPI_ISL_93930 | A / H3N8
ggccccctcaaagccgagtgcccagggactgcagcgtagacg
>A/environment/Korea/PSC2-21/2009 | EPI_ISL_93931 | A / H3N8
ggccccctcaaagccgagtgcccagggactgcagcgtagacg
>A/environment/Bangladesh/917/2012 | EPI_ISL_165812 | A / H7N9
ggccccctcaaagccgagtgcccagggactgcagcgtagacg
>A/wild bird feces/Korea/HDR22/2006 | EPI_ISL_70548 | A / H7N7
ggccccctcaaagccgagtgcccagggactgcagcgtagacg
>Influenza A virus (A/canine/Korea/GCVP01/2007(H3N2)) H3N2 FJ560885
GGCCCCCTCAAAGCCGAGTGCCCAGGGACTGCAACGTAGACG
>Influenza A virus (A/canine/Guangdong/2/2006(H3N2)) H3N2 GU433355
GGCCCCCTCAAAGCCGAGTGCCCAGGGACTGCAGCGTAGACG
>Influenza A virus (A/canine/Guangdong/1/2007(H3N2)) H3N2 GU433370
GGCCCCCTCAAAGCCGAGTGCCCAGGGACTGCAGCGTAGACG
>Influenza A virus (A/canine/Guangdong/2/2007(H3N2)) H3N2 GU433362
GGCCCCCTCAAAGCCGAGTGCCCAGGGACTGCAGCGTAGACG
>Influenza A virus (A/canine/Zhejiang/1/2010(H3N2)) H3N2 JF714154
GGCCCCCTCAAAGCCGAGTGCCCAGGGACTGCAGCGTAGACG
>Influenza A virus (A/canine/Jiangsu/01/2009(H3N2)) H3N2 JN247582
GGCCCCCTCAAAGCCGAGTGCCCAGGGACTGCAGCGTAGACG
>Influenza A virus (A/canine/Jiangsu/02/2010(H3N2)) H3N2 JN247590
GGCCCCCTCAAAGCCGAGTGCCCAGGGACTGCAGCGTAGACG
>Influenza A virus (A/canine/Jiangsu/03/2010(H3N2)) H3N2 JN247598
GGCCCCCTCAAAGCCGAGTGCCCAGGGACTGCAGCGTAGACG
>Influenza A virus (A/canine/Jiangsu/04/2010(H3N2)) H3N2 JN247606
GGCCCCCTCAAAGCCGAGTGCCCAGGGACTGCAGCGTAGACG
>Influenza A virus (A/canine/Jiangsu/05/2010(H3N2)) H3N2 JN247614
GGCCCCCTCAAAGCCGAGTGCCCAGGGACTGCAGCGTAGACG
>Influenza A virus (A/canine/Liaoning/1585/2010(H3N2)) H3N2 JX101348
GGCCCCCTCAAAGCCGAGTGCCCAGGGACTGCAGCGTAGACG
>Influenza A virus (A/canine/Beijing/418/2010(H3N2)) H3N2 JX101372
GGCCCCCTCAAAGCCGAGTGCCCAGGGACTGCAGCGTAGACG
>Influenza A virus (A/canine/Beijing/364/2009(H3N2)) H3N2 JX101380
GGCCCCCTCAAAGCCGAGTGCCCAGGGACTGCAGCGTAGACG
>Influenza A virus (A/canine/Beijing/362/2009(H3N2)) H3N2 JX101388
GGCCCCCTCAAAGCCGAGTGCCCAGGGACTGCAGCGTAGACG
>Influenza A virus (A/canine/Beijing/359/2009(H3N2)) H3N2 JX101396
GGCCCCCTCAAAGCCGAGTGCCCAGGGACTGCAGCGTAGACG
>Influenza A virus (A/canine/Beijing/305/2009(H3N2)) H3N2 JX101404
GGCCCCCTCAAAGCCGAGTGCCCAGGGACTGCAGCGTAGACG
>Influenza A virus (A/canine/Beijing/295/2009(H3N2)) H3N2 JX101412
GGCCCCCTCAAAGCCGAGTGCCCAGGGACTGCAGCGTAGACG
>Influenza A virus (A/canine/Beijing/420/2010(H3N2)) H3N2 JX101414
GGCCCCCTCAAAGCCGAGTGCCCAGGGACTGCAGCGTAGACG
>Influenza A virus (A/canine/Liaoning/1578/2010(H3N2)) H3N2 JX101436
GGCCCCCTCAAAGCCGAGTGCCCAGGGACTGCAGCGTAGACG
>Influenza A virus (A/canine/Beijing/253/2009(H3N2)) H3N2 JX101422
GGCCCCCTCAAAGCCGAGTGCCCAGGGACTGCAGCGTAGACG
>A/feline/Korea/01/2010 | EPI_ISL_84476 | A / H3N2
ggccccctcaaagccgagtgcccagggactgcagcgtagacg
>Influenza A virus (A/canine/Jiangsu/06/2010(H3N2)) H3N2 JN247622
GGCCCCCTCAAAGCCGAGTGCCCAGGGACTGCAGCGTAGACG
>Influenza A virus (A/canine/Guangdong/05/2011(H3N2)) H3N2 JX414245
GGCCCCCTCAAAGCCGAGTGCCCAGGGACTGCAGCGTAGACG
>Influenza A virus (A/canine/Beijing/1028/2010(H3N2)) H3N2 JX101356
GGCCCCCTCAAAGCCGAGTGCCCAGGGACTGCAGCGTAGACG
>Influenza A virus (A/canine/Beijing/511/2010(H3N2)) H3N2 JX101365
GGCCCCCTCAAAGCCGAGTGCCCAGGGACTGCAGCGTAGACG
>Influenza A virus (A/canine/Korea/KRIBB01/2011(H3N2)) H3N2 JX679528
GGCCCCCTCAAAGCCGAGTGCCCAGGGACTGCAGCGTAGACG
>A/feline/Korea/FY057/2014 | EPI_ISL_279527 | A / H3N2
ggccccctcaaagccgagtgcccagggactgcagcgtagacg
>Influenza A virus (A/canine/Korea/CY001/2010(H3N2)) H3N2 KC755919
GGCCCCCTCAAAGCCGAGTGCCCAGGGACTGCAGCGTAGACG
>Influenza A virus (A/canine/Korea/CY005/2010(H3N2)) H3N2 KC755920
GGCCCCCTCAAAGCCGAGTGCCCAGGGACTGCAGCGTAGACG
>Influenza A virus (A/canine/Korea/CY009/2010(H3N2)) H3N2 KC755921
GGCCCCCTCAAAGCCGAGTGCCCAGGGACTGCAGCGTAGACG
>Influenza A virus (A/canine/Korea/CY053/2014(H3N2)) H3N2 KX509808
GGCCCCCTCAAAGCCGAGTGCCCAGGGACTGCAGCGTAGACG
>A/feline/Korea/FY028/2010 | EPI_ISL_138998 | A / H3N2
ggccccctcaaagccgagtacccagggactgcagcgtagacg
>A/feline/Korea/FY027/2010 | EPI_ISL_139007 | A / H3N2
ggccccctcaaagccgagtgcccagggactgcagcgtagacg
>A/feline/Korea/FY029/2010 | EPI_ISL_139009 | A / H3N2
ggccccctcaaagccgagtgcccagggactgcagcgtagacg
>Influenza A virus (A/canine/Guangdong/12/2012(H3N2)) H3N2 KF826950
GGCCCCCTCAAAGCCGAGTGCCCAGGGACTGCAGCGTAGACG
>Influenza A virus (A/canine/Guangdong/23/2012(H3N2)) H3N2 KF826958
GGCCCCCTCAAAGCCGAGTGCCCAGGGACTGCAGCGTAGACG
>Influenza A virus (A/canine/Guangxi/NN45/2014(H1N2)) H1N2 MG254080
GGCCCCCTCAAAGCCGAGTGCCCAGGGACTGCAGCGTAGACG
>Influenza A virus (A/canine/China/LG1/2015(H3N2)) H3N2 MG309803
GGCCCCCTCAAAGCTGGGTGCCCAGGGACTGCAGCGTAGACG
>Influenza A virus (A/canine/China/LG2/2015(H3N2)) H3N2 MG309811
GGCCCCCTCAAAGCCGAGTGCCCAGGGACTGCAGCGTAGACG
>Influenza A virus (A/canine/China/JLM2/2015(H3N2)) H3N2 MG386685
GGCCCCCTCAAAGCCGAGTGCCCAGGGACTGCAGCGTAGACG
>Influenza A virus (A/canine/China/JLM1/2015(H3N2)) H3N2 MG386677
GGCCCCCTCAAAGCCGAGTGCCCAGGGACTGCAGCGTAGACG
>Influenza A virus(A/canine/Korea/S3001/2015(H3N2)) H3N2 KT446478
GGCCCCCTCAAAGCCGAGTGCCCAGGGACTGCAGCGTAGACG
>Influenza A virus (A/canine/Thailand/CU-DC5299/2012(H3N2)) H3N2 KC599545
GGCCCCCTCAAAGCCGAGTGCCCAGGGACTGCAGCGTAGACG
>Influenza A virus (A/canine/Guangdong/04/2011(H3N2)) H3N2 JX414229
GGCCCCCTCAAAGCCGAGTGCCCAGGGACTGCAGCGTAGACG
>Influenza A virus (A/canine/Guangdong/1/2006(H3N2)) H3N2 GU433346
GGCCCCCTCAAAGCCGAGTGCCCAGGGACTGCAGCGTAGACG
>Influenza A virus (A/canine/Korea/01/2007(H3N2)) H3N2 JX163259
GGCCCCCTCAAAGCCGAGTGCCCAGGGACTGCAGCGTAGACG
>Influenza A virus (A/canine/Guangdong/3/2011(H3N2)) H3N2 JX195359
GGCCCCCTCAAAGCCGAGTGCCCAGGGACTGCAGCGTAGACG
>Influenza A virus (A/canine/Guangdong/2/2011(H3N2)) H3N2 JX195351
GGCCCCCTCAAAGCCGAGTGCCCAGGGACTGCAGCGTAGACG
>Influenza A virus (A/canine/Guangdong/1/2011(H3N2)) H3N2 JX195343
GGCCCCCTCAAAGCCGAGTGCCCAGGGACTGCAGCGTAGACG
>A/feline/Guangdong/1/2011 | EPI_ISL_154458 | A / H3N2
ggccccctcaaagccgagtgcccagggactgcagcgtagacg
>A/feline/Korea/01/2010 | EPI_ISL_134031 | A / H3N2
ggccccctcaaagccgagtgcccagggactgcagcgtagacg
>A/feline/Heilongjiang/ZH/2014 | EPI_ISL_190689 | A / H3N2
ggccccctcaaagccgagtgcccagggactgcagcgtagacg
>Influenza A virus (A/canine/Heilongjiang/L1/2013(H3N2)) H3N2 KF042279
GGCCCCCTCAAAGCCGAGTGCCCAGGGACTGCAGCGTAGACG
>Influenza A virus (A/canine/Liaoning/H6/2012(H3N2)) H3N2 KF042271
GGCCCCCTCAAAGCCGAGTGCCCAGGGACTGCAGCGTAGACG
>Influenza A virus (A/canine/Liaoning/27/2012(H3N2)) H3N2 KF042263
GGCCCCCTCAAAGCCGAGTGCCCAGGGACTGCAGCGTAGACG
>Influenza A virus (A/canine/Korea/BD-1/2013(H3N2)) H3N2 KR154324
GGCCCCCTCAAAGCCGAGTGCCCAGGGACTGCAGCGTAGACG
>Influenza A virus (A/canine/Texas/343907/2015(H3N2)) H3N2 KX571054
GGCCCCCTCAAAGCCGAGTGCCCAGGGACTGCAGCGTAGACG
>Influenza A virus (A/canine/Illinois/2883703/2015(H3N2)) H3N2 KX570976
GGCCCCCTCAAAGCCGAGTGCCCAGGGACTGCAGCGTAGACG
>Influenza A virus (A/canine/Illinois/1619144/2015(H3N2)) H3N2 KX571055
GGCCCCCTCAAAGCCGAGTGCCCAGGGACTGCAGCGTAGACG
>Influenza A virus (A/canine/Illinois/0843093/2015(H3N2)) H3N2 KX571017
GGCCCCCTCAAAGCCGAGTGCCCAGGGACTGCAGCGTAGACG
>Influenza A virus (A/canine/Florida/269770/2015(H3N2)) H3N2 MF173281
GGCCCCCTCAAAGCCGAGTGCCCAGGGACTGCAGCGTAGACG
>Influenza A virus (A/canine/Illinois/283066/2015(H3N2)) H3N2 MF173330
GGCCCCCTCAAAGCCGAGTGCCCAGGGACTGCAGCGTAGACG
>Influenza A virus (A/canine/Illinois/328292/2015(H3N2)) H3N2 MF173270
GGCCCCCTCAAAGCCGAGTGCCCAGGGACTGCAGCGTAGACG
>Influenza A virus (A/canine/Indiana/003018/2016(H3N2)) H3N2 MF173227
GGCCCCCTCAAAGCCGAGTGCCCAGGGACTGCAGCGTAGACG
>Influenza A virus (A/canine/Indiana/96198/2015(H3N2)) H3N2 KX570989
GGCCCCCTCAAAGCCGAGTGCCCAGGGACTGCAGCGTAGACG
>Influenza A virus (A/canine/Georgia/95391/2015(H3N2)) H3N2 KX570980
GGCCCCCTCAAAGCCGAGTGCCCAGGGACTGCAGCGTAGACG
>Influenza A virus (A/canine/Georgia/104940/2015(H3N2)) H3N2 KX571051
GGCCCCCTCAAAGCCGAGTGCCCAGGGACTGCAGCGTAGACG
>Influenza A virus (A/canine/North Carolina/109904/2015(H3N2)) H3N2 KX571020
GGCCCCCTCAAAGCCGAGTGCCCAGGGACTGCAGCGTAGACG
>Influenza A virus (A/canine/Wisconsin/19137/2016(H3N2)) H3N2 KX570995
GGCCCCCTCAAAGCCGAGTGCCCAGGGACTGCAGCGTAGACG
>Influenza A virus (A/canine/Illinois/077753/2016(H3N2)) H3N2 MF173151
GGCCCCCTCAAAGCCGAGTGCCCAGGGACTGCAGCGTAGACG
>Influenza A virus (A/canine/Korea/0589318/2015(H3N2)) H3N2 KX571045
GGCCCCCTCAAAGCCGAGTGCCCAGGGACTGCAGCGTAGACG
>Influenza A virus (A/canine/South Korea/0173915/2015(H3N2)) H3N2 MF173346
GGCCCCCTCAAAGCCGAGTGCCCAGGGACTGCAGCGTAGACG
>Influenza A virus (A/canine/Illinois/12191/2015(H3N2)) H3N2 KT002539
GGCCCCCTCAAAGCCGAGTGCCCAGGGACTGCAGCGTAGACG
>Influenza A virus (A/canine/Korea/S1/2012(H3N2)) H3N2 KP137813
GGCCCCCTCAAAGCCGAGTGCCCAGGGACTGCAGCGTAGACG
>Influenza A virus (A/canine/Korea/DG1/2014(H3N2)) H3N2 KR154332
GGCCCCCTCAAAGCCGAGTGCCCAGGGACTGCAGCGTAGACG
>A/feline/Guangdong/1/2012 | EPI_ISL_181329 | A / H3N2
ggccccatcaaagccgagtgcccagggactgcagcgtagacg
>A/environment/Korea/W410/2011 | EPI_ISL_234422 | A / H7N9
ggccccctcaaagccgagtgcccagggactgcagcgtagacg
>A/environment/sichuan/322074/2015 | EPI_ISL_219843 | A / H4N6
ggccccctcaaagccgagtgcccagggactgcagcgtagacg
>A/environment/Hunan/SD009/2015 | EPI_ISL_283554 | A / H7N9
ggccccctcaaagccgagtgcccagggactgcagcgtagacg
>A/environment/Hunan/S11511/2012 | EPI_ISL_143952 | A / H4N9
ggccccctcaaagccgagtgcccagggactgcagcgtagacg
>A/environment/Fujian/S3307/2012 | EPI_ISL_235203 | A / H7N7
ggccccctcaaagccgagtgcccagggactgcagcgtagacg
>A/environment/Guangdong/2/2009 | EPI_ISL_144343 | A / H2N3
ggccccctcaaagccgagtgcccagggactgcagcgtagacg
>A/environment/Shanghai/LPM1/2013 | EPI_ISL_167101 | A / H3N2
ggccccctcaaagccgagtgcccagggactgcagcgtagacg
>A/environment/Mongolia/1-33/2007 | EPI_ISL_125847 | A / H4N6
ggccccctcaaagccgagtgcccagggactgcagcgtagacg
>A/environment/Hunan/S4484/2011 | EPI_ISL_143956 | A / H12N7
ggccccctcaaagccgagtgcccagggactgcagcctagacg
>Influenza A virus (A/canine/Korea/LBM412/2008(H3N2)) H3N2 GU122045
GGCCCCCTCAAAGCCGAGTGCCCAGGGACTGCAGCGTAGACG
>A/environment/Guangdong/04.16 SZLGWLShui9/2015(Mixed) | EPI_ISL_200260 | A / H5N6
ggccccctcaaagccgagtgcccagggactgcagcgtagacg
>A/environment/Zhejiang/S4051/2013 | EPI_ISL_235204 | A / H7N7
ggccccctcaaagccgagtgcccagggactgcagcgtagacg
>A/environment/Fujian/S1XA33/2017 | EPI_ISL_285340 | A / H11N3
ggccccctcaaagccgagtgcccagggactgcagcgtagacg
>A/Environment/Hunan/18328/2014 | EPI_ISL_219845 | A / H5N2
ggccccctcaaagccgagtgcccagggactgcagcgtagacg
>A/water/Hunan/140/2014 | EPI_ISL_221748 | A / H3N2
ggccccctcaaagccgagtgcccagggactgcagcgtagacg
>A/environment/Sichuan/315068/2015 | EPI_ISL_235705 | A / H6N2
ggccccctcaaagccgagtgcccagggactgcagcgtagacg
>A/environment/Sichuan/315069/2015 | EPI_ISL_235706 | A / H6N2
ggccccctcaaagccgagtgcccagggactgcagcgtagacg
>A/environment/Hunan/S4304/2011 | EPI_ISL_143954 | A / H3N2
ggccccctcaaagccgagtgcccagggactgcagcgtagacg
>A/environment/Korea/ESD3-3/2004 | EPI_ISL_93966 | A / H3N8
ggccccctcaaagccgagtgcccagggactgcagcgtagacg
>A/environment/Hunan/S4350/2011 | EPI_ISL_143955 | A / H3N8
ggccccctcaaagccgagtgcccagggactgcagcgtagacg
>A/Indonesia/CDC540/2006 | EPI_ISL_12794 | A / H5N1
------------------------------------------
>A/Indonesia/CDC535/2006 | EPI_ISL_12795 | A / H5N1
------------------------------------------
>A/Indonesia/CDC530/2006 | EPI_ISL_12796 | A / H5N1
------------------------------------------
>A/Indonesia/CDC298/2005 | EPI_ISL_12800 | A / H5N1
------------------------------------------
>A/environment/New Jersey/UGAI16-1104/2016 | EPI_ISL_279316 | A / H10N2
ggccccctcaaagccgagtgcccagggactgcagcgtagacg
>A/environment/New Jersey/UGAI16-1084/2016 | EPI_ISL_279311 | A / H10N2
ggccccctcaaagccgagtgcccagggactgcagcgtagacg
>A/environment/New Jersey/UGAI16-1117/2016 | EPI_ISL_279302 | A / H10N2
ggccccctcaaagccgagtgcccagggactgcagcgtagacg
>A/Mink/Sweden/3900/1984 | EPI_ISL_26266 | A / H10N4
ggccccctcaaagccgagtgcccagggactgcagcgtagacg
>A/equine/Jilin/1/1989 | EPI_ISL_14480 | A / H3N8
ggccccctcaaagccgagtgcccagggactgcagcgtagacg
>A/Korea/KBNP-0028/2000 | EPI_ISL_12597 | A / H9N2
ggccccctcaaagccgagtgcccagggactgcagcgtagacg
>A/Canada/rv504/2004 | EPI_ISL_5873 | A / H7N3
ggccccctcaaagccgagtgcccagggactgcagcgtagacg
>A/environment/Canada/av41/2004 | EPI_ISL_65218 | A / H7N3
ggccccctcaaagccgagtgcccagggactgcagcgtagacg
>A/Mexico/InDRE7218/2012 | EPI_ISL_128317 | A / H7N3
ggccccctcaaagccgagtgcccagggactgcagcgtagacg
>A/env/California/7279/2008 | EPI_ISL_63036 | A / H2N3
ggccccctcaaagccgagtgcccagggactgcagcgtagacg
>A/env/California/7286/2008 | EPI_ISL_63037 | A / H2N3
ggccccctcaaagccgagtgcccagggactgcagcgtagacg
>A/env/California/7313/2008 | EPI_ISL_63039 | A / H2N3
ggccccctcaaagccgagtgcccagggactgcagcgtagacg
>A/env/California/7335/2008 | EPI_ISL_63040 | A / H2N3
ggccccctcaaagccgagtgcccagggactgcagcgtagacg
>A/env/California/7303/2008 | EPI_ISL_63038 | A / H2N3
ggccccctcaaagccgagtgcccagggactgcagcgtagacg
>A/feces/Minnesota/AH0017578/2015 | EPI_ISL_254761 | A / H7N3
ggccccctcaaagccgagtgcccagggactgcagcgtagacg
>A/environment/Delaware/232/2005 | EPI_ISL_6986 | A / H11N8
ggccccctcaaagccgagtgcccagggactgcagcgtagacg
>A/environment/Delaware/235/2005 | EPI_ISL_7018 | A / H11N6
ggccccctcaaagccgagtgcccagggactgcagcgtagacg
>A/environment/Delaware/234/2005 | EPI_ISL_7067 | A / H11N8
ggccccctcaaagccgagtgcccagggactgcagcgtagacg
>A/environment/Delaware/05OS237/2005 | EPI_ISL_180814 | A / H3N8
ggccccctcaaagccgagtgcccagggactgcagcgtagacg
>A/environment/Indiana/08OS2885/2008 | EPI_ISL_85183 | A / H7N3
ggccccctcaaagccgagtgcccagggactgcagcgtagacg
>A/environment/California/7451/2010 | EPI_ISL_121330 | A / H7N3
ggccccctcaaagccgagtgcccagggactgcagcgtagacg
>A/environment/Maryland/09OS1290/2009 | EPI_ISL_180964 | A / H4N6
ggccccctcaaagccgagtgcccagggactgcagcgtagacg
>A/environment/Maryland/05OS1173/2005 | EPI_ISL_180809 | A / H10N7
ggccccctcaaagccgagtgcccagggactgcagcgtagacg
>A/environment/Maryland/09OS1291/2009 | EPI_ISL_180965 | A / H4N6
ggccccctcaaagccgagtgcccagggactgcagcgtagacg
>A/environment/Maryland/09OS1295/2009 | EPI_ISL_180968 | A / H4N6
ggccccctcaaagccgagtgcccagggactgcagcgtagacg
>A/environment/Maryland/09OS1297/2009 | EPI_ISL_180970 | A / H4N6
ggccccctcaaagccgagtgcccagggactgcagcgtagacg
>A/environment/Maryland/09OS1298/2009 | EPI_ISL_180971 | A / H4N6
ggccccctcaaagccgagtgcccagggactgcagcgtagacg
>A/environment/Maryland/09OS1299/2009 | EPI_ISL_180997 | A / H4N6
ggccccctcaaagccgagtgcccagggactgcagcgtagacg
>A/environment/Maryland/09OS1301/2009 | EPI_ISL_180998 | A / H4N6
ggccccctcaaagccgagtgcccagggactgcagcgtagacg
>A/environment/Maryland/09OS1302/2009 | EPI_ISL_180999 | A / H4N6
ggccccctcaaagccgagtgcccagggactgcagcgtagacg
>A/environment/Maryland/09OS1303/2009 | EPI_ISL_181000 | A / H4N6
ggccccctcaaagccgagtgcccagggactgcagcgtagacg
>A/environment/Maryland/09OS1314/2009 | EPI_ISL_181009 | A / H4N6
ggccccctcaaagccgagtgcccagggactgcagcgtagacg
>A/environment/Maryland/09OS1315/2009 | EPI_ISL_181005 | A / H4N6
ggccccctcaaagccgagtgcccagggactgcagcgtagacg
>A/environment/Maryland/09OS1292/2009 | EPI_ISL_180966 | A / H4N6
ggccccctcaaagccgagtgcccagggactgcagcgtagacg
>A/environment/Maryland/09OS1293/2009 | EPI_ISL_180967 | A / H4N6
ggccccctcaaagccgagtgcccagggactgcagcgtagacg
>A/environment/Maryland/09OS1300/2009 | EPI_ISL_181004 | A / H4N6
ggccccctcaaagccgagtgcccagggactgcagcgtagacg
>A/environment/Maryland/09OS1308/2009 | EPI_ISL_181001 | A / H4N6
ggccccctcaaagccgagtgcccagggactgcagcgtagacg
>A/environment/Maryland/09OS1310/2009 | EPI_ISL_181002 | A / H4N6
ggccccctcaaagccgagtgcccagggactgcagcgtagacg
>A/environment/Maryland/09OS1311/2009 | EPI_ISL_181003 | A / H4N6
ggccccctcaaagccgagtgcccagggactgcagcgtagacg
>A/environment/Maryland/09OS1317/2009 | EPI_ISL_181006 | A / H4N6
ggccccctcaaagccgagtgcccagggactgcagcgtagacg
>A/environment/Maryland/08OS1550/2008 | EPI_ISL_180949 | A / H11N9
ggccccctcaaagccgagtgcccagggactgcagcgtagacg
>A/environment/California/7836/2008 | EPI_ISL_94246 | A / H4N6
ggccccctcaaagccgagtgcccagggactgcagcgtagacg
>A/environment/Ohio/08OS1302/2008 | EPI_ISL_133650 | A / H4N3
ggccccctcaaagccgagtgcccagggactgcagcgtagacg
>A/environment/Maryland/09OS1030/2009 | EPI_ISL_180958 | A / H6N8
ggccccctcaaagccgagtgcccagggactgcagcgtagacg
>A/environment/Maryland/09OS1031/2009 | EPI_ISL_180959 | A / H6N8
ggccccctcaaagccgagtgcccagggactgcagcgtagacg
>A/environment/Maryland/09OS1069/2009 | EPI_ISL_180960 | A / H6N8
ggccccctcaaagccgagtgcccagggactgcagcgtagacg
>A/environment/Maryland/09OS1072/2009 | EPI_ISL_180961 | A / H6N8
ggccccctcaaagccgagtgcccagggactgcagcgtagacg
>A/environment/Maryland/09OS1073/2009 | EPI_ISL_180962 | A / H10N7
ggccccctcaaagccgagtgcccagggactgcagcgtagacg
>A/environment/California/7650/2008 | EPI_ISL_94248 | A / H11N8
ggccccctcaaagccgagtgcccagggactgcagcgtagacg
>A/environment/Maryland/12OS1539/2012 | EPI_ISL_216840 | A / H3N6
ggccccctcaaagccgagtgcccagggactgcagcgtagacg
>A/environment/New Jersey/UGAI16-2329/2016 | EPI_ISL_279186 | A / H10N4
ggccccctcaaagccgagtgcccagggactgcagcgtagacg
>A/environment/New Jersey/UGAI16-2568/2016 | EPI_ISL_279188 | A / H10N4
ggccccctcaaagccgagtgcccagggactgcagcgtagacg
>A/environment/New Jersey/UGAI16-1121/2016 | EPI_ISL_279305 | A / H10N4
ggccccctcaaagccgagtgcccagggactgcagcgtagacg
>A/environment/New Jersey/UGAI16-1129/2016 | EPI_ISL_279307 | A / H10N4
ggccccctcaaagccgagtgcccagggactgcagcgtagacg
>A/environment/New Jersey/UGAI16-1229/2016 | EPI_ISL_279310 | A / H10N4
ggccccctcaaagccgagtgcccagggactgcagcgtagacg
>A/environment/New Jersey/UGAI16-0849/2016 | EPI_ISL_279338 | A / H10N4
ggccccctcaaagccgagtgcccagggactgcagcgtagacg
>A/environment/New Jersey/UGAI16-2313/2016 | EPI_ISL_279199 | A / H10N9
ggccccctcaaagccgagtgcccagggactgcagcgtagacg
>A/environment/New Jersey/UGAI16-1065/2016 | EPI_ISL_279325 | A / H0N0
ggccccctcaaagccgagtgcccagggactgcagcgtagacg
>A/environment/New Jersey/UGAI16-0854/2016 | EPI_ISL_279339 | A / H0N0
ggccccctcaaagccgagtgcccagggactgcagcgtagacg
>A/environment/Maryland/14OS1372/2014 | EPI_ISL_216092 | A / H0N0
ggccccctcaaagccgagtgcccagggactgcagcgtagacg
>A/environment/Maryland/14OS1376/2014 | EPI_ISL_216735 | A / H4N2
ggccccctcaaagccgagtgcccagggactgcagcgtagacg
>A/environment/Maryland/14OS1381/2014 | EPI_ISL_216740 | A / H4N2
ggccccctcaaagccgagtgcccagggactgcagcgtagacg
>A/environment/Maryland/14OS1384/2014 | EPI_ISL_216742 | A / H4N2
ggccccctcaaagccgagtgcccagggactgcagcgtagacg
>A/environment/Maryland/14OS1387/2014 | EPI_ISL_216743 | A / H0N0
ggccccctcaaagccgagtgcccagggactgcagcgtagacg
>A/environment/Maryland/14OS1364/2014 | EPI_ISL_216733 | A / H4N6
ggccccctcaaagccgagtgcccagggactgcagcgtagacg
>A/environment/Maryland/14OS1374/2014 | EPI_ISL_216734 | A / H4N6
ggccccctcaaagccgagtgcccagggactgcagcgtagacg
>A/environment/Maryland/14OS1379/2014 | EPI_ISL_216739 | A / H4N6
ggccccctcaaagccgagtgcccagggactgcagcgtagacg
>A/environment/Maryland/14OS1382/2014 | EPI_ISL_216741 | A / H4N6
ggccccctcaaagccgagtgcccagggactgcagcgtagacg
>A/environment/New Jersey/UGAI16-2319/2016 | EPI_ISL_279182 | A / H10N5
ggccccctcaaagccgagtgcccagggactgcagcgtagacg
>A/environment/New Jersey/UGAI16-2321/2016 | EPI_ISL_279183 | A / H10N5
ggccccctcaaagccgagtgcccagggactgcagcgtagacg
>A/environment/New Jersey/UGAI16-2322/2016 | EPI_ISL_279184 | A / H10N5
ggccccctcaaagccgagtgcccagggactgcagcgtagacg
>A/environment/New Jersey/UGAI16-2576/2016 | EPI_ISL_279190 | A / H10N5
ggccccctcaaagccgagtgcccagggactgcagcgtagacg
>A/environment/New Jersey/UGAI16-2291/2016 | EPI_ISL_279193 | A / H10N5
ggccccctcaaagccgagtgcccagggactgcagcgtagacg
>A/environment/New Jersey/UGAI16-2296/2016 | EPI_ISL_279195 | A / H0N0
ggccccctcaaagccgagtgcccagggactgcagcgtagacg
>A/environment/New Jersey/UGAI16-2305/2016 | EPI_ISL_279197 | A / H10N5
ggccccctcaaagccgagtgcccagggactgcagcgtagacg
>A/environment/New Jersey/UGAI16-2306/2016 | EPI_ISL_279198 | A / H10N5
ggccccctcaaagccgagtgcccagggactgcagcgtagacg
>A/environment/New Jersey/UGAI16-2269/2016 | EPI_ISL_279201 | A / H10N5
ggccccctcaaagccgagtgcccagggactgcagcgtagacg
>A/environment/New Jersey/UGAI16-2274/2016 | EPI_ISL_279203 | A / H10N5
ggccccctcaaagccgagtgcccagggactgcagcgtagacg
>A/environment/New Jersey/UGAI16-2276/2016 | EPI_ISL_279205 | A / H0N0
ggccccctcaaagccgagtgcccagggactgcagcgtagacg
>A/environment/New Jersey/UGAI16-2279/2016 | EPI_ISL_279206 | A / H10N5
ggccccctcaaagccgagtgcccagggactgcagcgtagacg
>A/environment/New Jersey/UGAI16-2282/2016 | EPI_ISL_279207 | A / H10N5
ggccccctcaaagccgagtgcccagggactgcagcgtagacg
>A/environment/New Jersey/UGAI16-2283/2016 | EPI_ISL_279192 | A / H10N5
ggccccctcaaagccgagtgcccagggactgcagcgtagacg
>A/environment/New Jersey/UGAI16-1643/2016 | EPI_ISL_279221 | A / H10N5
ggccccctcaaagccgagtgcccagggactgcagcgtagacg
>A/environment/New Jersey/UGAI16-1677/2016 | EPI_ISL_279222 | A / H10N5
ggccccctcaaagccgagtgcccagggactgcagcgtagacg
>A/environment/New Jersey/UGAI16-1119/2016 | EPI_ISL_279303 | A / H10N5
ggccccctcaaagccgagtgcccagggactgcagcgtagacg
>A/environment/New Jersey/UGAI16-1120/2016 | EPI_ISL_279304 | A / H10N5
ggccccctcaaagccgagtgcccagggactgcagcgtagacg
>A/environment/New Jersey/UGAI16-1123/2016 | EPI_ISL_279306 | A / H10N5
ggccccctcaaagccgagtgcccagggactgcagcgtagacg
>A/environment/New Jersey/UGAI16-1226/2016 | EPI_ISL_279308 | A / H0N0
ggccccctcaaagccgagtgcccagggactgcagcgtagacg
>A/environment/New Jersey/UGAI16-1086/2016 | EPI_ISL_279312 | A / H10N5
ggccccctcaaagccgagtgcccagggactgcagcgtagacg
>A/environment/New Jersey/UGAI16-1094/2016 | EPI_ISL_279313 | A / H0N0
ggccccctcaaagccgagtgcccagggactgcagcgtagacg
>A/environment/New Jersey/UGAI16-1097/2016 | EPI_ISL_279314 | A / H10N5
ggccccctcaaagccgagtgcccagggactgcagcgtagacg
>A/environment/New Jersey/UGAI16-1102/2016 | EPI_ISL_279315 | A / H10N5
ggccccctcaaagccgagtgcccagggactgcagcgtagacg
>A/environment/New Jersey/UGAI16-1115/2016 | EPI_ISL_279318 | A / H0N0
ggccccctcaaagccgagtgcccagggactgcagcgtagacg
>A/environment/New Jersey/UGAI16-1039/2016 | EPI_ISL_279320 | A / H10N5
ggccccctcaaagccgagtgcccagggactgcagcgtagacg
>A/environment/New Jersey/UGAI16-1045/2016 | EPI_ISL_279321 | A / H10N5
ggccccctcaaagccgagtgcccagggactgcagcgtagacg
>A/environment/New Jersey/UGAI16-1064/2016 | EPI_ISL_279324 | A / H10N8
ggccccctcaaagccgagtgcccagggactgcagcgtagacg
>A/environment/New Jersey/UGAI16-1066/2016 | EPI_ISL_279326 | A / H10N5
ggccccctcaaagccgagtgcccagggactgcagcgtagacg
>A/environment/New Jersey/UGAI16-1076/2016 | EPI_ISL_279327 | A / H10N5
ggccccctcaaagccgagtgcccagggactgcagcgtagacg
>A/environment/New Jersey/UGAI16-0867/2016 | EPI_ISL_279330 | A / H0N0
ggccccctcaaagccgagtgcccagggactgcagcgtagacg
>A/environment/New Jersey/UGAI16-0883/2016 | EPI_ISL_279332 | A / H10N2
ggccccctcaaagccgagtgcccagggactgcagcgtagacg
>A/environment/New Jersey/UGAI16-0887/2016 | EPI_ISL_279333 | A / H0N0
ggccccctcaaagccgagtgcccagggactgcagcgtagacg
>A/environment/New Jersey/UGAI16-1038/2016 | EPI_ISL_279319 | A / H10N5
ggccccctcaaagccgagtgcccagggactgcagcgtagacg
>A/environment/New Jersey/UGAI16-0864/2016 | EPI_ISL_279328 | A / H10N5
ggccccctcaaagccgagtgcccagggactgcagcgtagacg
>A/environment/New Jersey/UGAI16-1088/2016 | EPI_ISL_279351 | A / H10N5
ggccccctcaaagccgagtgcccagggactgcagcgtagacg
>A/environment/New Jersey/UGAI16-1107/2016 | EPI_ISL_279352 | A / H10N5
ggccccctcaaagccgagtgcccagggactgcagcgtagacg
>A/environment/New Jersey/UGAI16-2325/2016 | EPI_ISL_279185 | A / H10N5
ggccccctcaaagccgagtgcccagggactgcagcgtagacg
>A/environment/New Jersey/UGAI16-2317/2016 | EPI_ISL_279200 | A / H10N5
ggccccctcaaagccgagtgcccagggactgcagcgtagacg
>A/environment/California/5807/2009 | EPI_ISL_121329 | A / H4N6
ggccccctcaaagccgagtgcccagggactgcagcgtagacg
>A/environment/California/7871/2008 | EPI_ISL_94244 | A / H4N6
ggccccctcaaagccgagtgcccagggactgcagcgtagacg
>A/environment/California/7810/2008 | EPI_ISL_94247 | A / H4N6
ggccccctcaaagccgagtgcccagggactgcagcgtagacg
>A/environment/California/6202/2008 | EPI_ISL_94251 | A / H4N6
ggccccctcaaagccgagtgcccagggactgcagcgtagacg
>A/environment/New Jersey/UGAI16-0877/2016 | EPI_ISL_279331 | A / H9N2
ggccccctcaaagccgagtgcccagggactgcagcgtagacg
>A/environment/Indiana/10OS1511/2010 | EPI_ISL_134932 | A / H4N8
ggccccctcaaagccgagtgcccagggactgcagcgtagacg
>A/environment/Maryland/12OS1465/2012 | EPI_ISL_181025 | A / H3N6
ggccccctcaaagccgagtgcccagggactgcagcgtagacg
>A/environment/Maryland/12OS1466/2012 | EPI_ISL_181027 | A / H3N6
ggccccctcaaagccgagtgcccagggactgcagcgtagacg
>A/environment/Maryland/12OS1469/2012 | EPI_ISL_181030 | A / H3N6
ggccccctcaaagccgagtgcccagggactgcagcgtagacg
>A/environment/Maryland/12OS1473/2012 | EPI_ISL_181032 | A / H3N6
ggccccctcaaagccgagtgcccagggactgcagcgtagacg
>A/environment/Maryland/12OS1478/2012 | EPI_ISL_181037 | A / H3N6
ggccccctcaaagccgagtgcccagggactgcagcgtagacg
>A/environment/Maryland/12OS1477/2012 | EPI_ISL_181036 | A / H3N6
ggccccctcaaagccgagtgcccagggactgcagcgtagacg
>A/environment/Maryland/12OS1467/2012 | EPI_ISL_181029 | A / H3N6
ggccccctcaaagccgagtgcccagggactgcagcgtagacg
>A/environment/Maryland/12OS1472/2012 | EPI_ISL_181031 | A / H3N6
ggccccctcaaagccgagtgcccagggactgcagcgtagacg
>A/environment/Maryland/12OS1474/2012 | EPI_ISL_181033 | A / H3N6
ggccccctcaaagccgagtgcccagggactgcagcgtagacg
>A/environment/Maryland/12OS1475/2012 | EPI_ISL_181034 | A / H3N6
ggccccctcaaagccgagtgcccagggactgcagcgtagacg
>A/environment/Maryland/12OS1476/2012 | EPI_ISL_181035 | A / H3N6
ggccccctcaaagccgagtgcccagggactgcagcgtagacg
>A/environment/Maryland/12OS1479/2012 | EPI_ISL_181038 | A / H3N6
ggccccctcaaagccgagtgcccagggactgcagcgtagacg
>A/environment/Maryland/12OS1482/2012 | EPI_ISL_181039 | A / H3N6
ggccccctcaaagccgagtgcccagggactgcagcgtagacg
>A/environment/Maryland/12OS1484/2012 | EPI_ISL_181040 | A / H3N6
ggccccctcaaagccgagtgcccagggactgcagcgtagacg
>A/environment/Maryland/12OS1486/2012 | EPI_ISL_181041 | A / H3N6
ggccccctcaaagccgagtgcccagggactgcagcgtagacg
>A/environment/Maryland/12OS1487/2012 | EPI_ISL_181042 | A / H3N6
ggccccctcaaagccgagtgcccagggactgcagcgtagacg
>A/environment/Maryland/12OS1495/2012 | EPI_ISL_181043 | A / H3N6
ggccccctcaaagccgagtgcccagggactgcagcgtagacg
>A/environment/Maryland/12OS1496/2012 | EPI_ISL_181091 | A / H3N6
ggccccctcaaagccgagtgcccagggactgcagcgtagacg
>A/environment/Maryland/12OS1499/2012 | EPI_ISL_181045 | A / H3N6
ggccccctcaaagccgagtgcccagggactgcagcgtagacg
>A/environment/Maryland/12OS1500/2012 | EPI_ISL_181044 | A / H3N6
ggccccctcaaagccgagtgcccagggactgcagcgtagacg
>A/environment/Maryland/12OS1505/2012 | EPI_ISL_181049 | A / H3N6
ggccccctcaaagccgagtgcccagggactgcagcgtagacg
>A/environment/Maryland/12OS1506/2012 | EPI_ISL_181050 | A / H3N6
ggccccctcaaagccgagtgcccagggactgcagcgtagacg
>A/environment/Maryland/12OS1509/2012 | EPI_ISL_181051 | A / H3N6
ggccccctcaaagccgagtgcccagggactgcagcgtagacg
>A/environment/Maryland/12OS1510/2012 | EPI_ISL_181060 | A / H3N6
ggccccctcaaagccgagtgcccagggactgcagcgtagacg
>A/environment/Maryland/12OS1501/2012 | EPI_ISL_181047 | A / H3N6
ggccccctcaaagccgagtgcccagggactgcagcgtagacg
>A/environment/Maryland/12OS1502/2012 | EPI_ISL_181048 | A / H3N6
ggccccctcaaagccgagtgcccagggactgcagcgtagacg
>A/environment/Maryland/14OS1486/2014 | EPI_ISL_216745 | A / H4N6
ggccccctcaaagccgagtgcccagggactgcagcgtagacg
>A/environment/Maryland/12OS1558/2012 | EPI_ISL_216841 | A / H3N6
ggccccctcaaagccgagtgcccagggactgcagcgtagacg
>A/environment/New Jersey/UGAI16-2561/2016 | EPI_ISL_279187 | A / H3N8
ggccccctcaaagccgagtgcccagggactgcaacgtagacg
>A/environment/Maryland/14OS1489/2014 | EPI_ISL_216746 | A / H4N2
ggccccctcaaagccgagtgcccagggactgcagcgtagacg
>A/environment/California/7862/2008 | EPI_ISL_94245 | A / H3N8
ggccccctcaaagccgagtgcccagggactgcagcgtagacg
>A/environment/New Jersey/UGAI16-2574/2016 | EPI_ISL_279189 | A / H0N0
ggccccctcaaagccgagtgcccagggactgcagcgtagacg
>A/environment/New Jersey/UGAI16-2301/2016 | EPI_ISL_279196 | A / H10N5
ggccccctcaaagccgagtgcccagggactgcagcgtagacg
>A/environment/New Jersey/UGAI16-1227/2016 | EPI_ISL_279309 | A / H10N5
ggccccctcaaagccgagtgcccagggactgcagcgtagacg
>A/environment/New Jersey/UGAI16-1111/2016 | EPI_ISL_279317 | A / H10N5
ggccccctcaaagccgagtgcccagggactgcagcgtagacg
>A/environment/New Jersey/UGAI16-1109/2016 | EPI_ISL_279336 | A / H10N5
ggccccctcaaagccgagtgcccagggactgcagcgtagacg
>A/environment/New Jersey/UGAI16-1725/2016 | EPI_ISL_279225 | A / H3N8
ggccccctcaaagccgagtgcccagggactgcagcgtagacg
>A/environment/New Jersey/UGAI16-2627/2016 | EPI_ISL_279191 | A / H10N8
ggccccctcaaagccgagtgcccagggactgcagcgtagacg
>A/environment/New Jersey/UGAI16-2271/2016 | EPI_ISL_279202 | A / H10N9
ggccccctcaaagccgagtgcccagggactgcagcgtagacg
>A/environment/New Jersey/UGAI16-2295/2016 | EPI_ISL_279194 | A / H10N5
ggccccctcaaagccgagtgcccagggactgcagcgtagacg
>A/environment/Alberta/262/2016 | EPI_ISL_273555 | A / H10N6
ggccccctcaaagccgagtgcccagggactgcagcgtagacg
>A/environment/Alberta/279/2016 | EPI_ISL_273607 | A / H10N6
ggccccctcaaagccgagtgcccagggactgcagcgtagacg
>A/environment/Alberta/89/2016 | EPI_ISL_273613 | A / H4N6
ggccccctcaaagccgagtgcccagggactgcagcgtagacg
>A/environment/Ohio/994/2005 | EPI_ISL_6784 | A / H3N2
ggccccctcaaagccgagtgcccagggactgcagcgtagacg
>A/environment/Ohio/1001/2005 | EPI_ISL_6968 | A / H3N2
ggccccctcaaagccgagtgcccagggactgcagcgtagacg
>A/environment/Maryland/1176/2005 | EPI_ISL_7002 | A / H3N6
ggccccctcaaagccgagtgcccagggactgcagcgtagacg
>A/environment/Maryland/1158/2005 | EPI_ISL_7500 | A / H3N8
ggccccctcaaagccgagtgcccagggactgcagcgtagacg
>A/environment/Maryland/1183/2005 | EPI_ISL_70974 | A / H3N8
ggccccctcaaagccgagtgcccagggactgcagcgtagacg
>A/environment/Maryland/1165/2005 | EPI_ISL_7005 | A / H3N8
ggccccctcaaagccgagtgcccagggactgcagcgtagacg
>A/environment/Maryland/1172/2005 | EPI_ISL_7171 | A / H3N6
ggccccctcaaagccgagtgcccagggactgcagcgtagacg
>A/environment/Maryland/1174/2005 | EPI_ISL_7546 | A / H3N6
ggccccctcaaagccgagtgcccagggactgcagcgtagacg
>A/environment/Maryland/1175/2005 | EPI_ISL_7170 | A / H3N8
ggccccctcaaagccgagtgcccagggactgcagcgtagacg
>A/environment/Maryland/2115/2006 | EPI_ISL_64007 | A / H4N6
ggccccctcaaagccgagtgcccagggactgcagcgtagacg
>A/environment/Maryland/2114/2006 | EPI_ISL_66119 | A / H4N6
ggccccctcaaagccgagtgcccagggactgcagcgtagacg
>A/environment/Maryland/2114/2006 | EPI_ISL_94928 | A / H0N0
ggccccctcaaagccgagtgcccagggactgcagcgtagacg
>A/environment/Maryland/2103/2006 | EPI_ISL_94929 | A / H0N0
ggccccctcaaagccgagtgcccagggactgcagcgtagacg
>A/environment/Maryland/1655/2006 | EPI_ISL_94930 | A / H4N6
ggccccctcaaagccgagtgcccagggactgcagcgtagacg
>A/environment/New York/46614-2/2005 | EPI_ISL_94106 | A / H2N3
ggccccctcaaagccgagtgcccagggactgcagcgtagacg
>A/environment/New York/200269-18/2002 | EPI_ISL_67756 | A / H5N4
ggccccctcaaagccgagtgcccagggactgcagcgtagacg
>A/environment/New York/494227/2007 | EPI_ISL_80892 | A / H5N2
ggccccctcaaagccgagtgcccagggactgcagcgtagacg
>A/environment/New York/190723/2007 | EPI_ISL_74359 | A / H5N2
ggccccctcaaagccgagtgcccagggactgcagcgtagacg
>A/environment/New York/466788/2006 | EPI_ISL_74360 | A / H5N2
ggccccctcaaagccgagtgcccagggactgcagcgtagacg
>A/environment/New York/484056/2007 | EPI_ISL_74362 | A / H5N2
ggccccctcaaagccgagtgcccagggactgcagcgtagacg
>A/environment/New York/484678/2007 | EPI_ISL_74363 | A / H5N2
ggccccctcaaagccgagtgcccagggactgcagcgtagacg
>A/environment/New York/466812-3/2007 | EPI_ISL_80920 | A / H5N2
ggccccctcaaagccgagtgcccagggactgcagcgtagacg
>A/environment/New York/481173/2007 | EPI_ISL_74361 | A / H5N2
ggccccctcaaagccgagtgcccagggactgcagcgtagacg
>A/environment/Maryland/07OS1618/2007 | EPI_ISL_179706 | A / H3N8
ggccccctcaaagccgagtgcccagggactgcagcgtagacg
>A/environment/Maryland/07OS1592/2007 | EPI_ISL_180866 | A / H3N8
ggccccctcaaagccgagtgcccagggactgcagcgtagacg
>A/environment/Maryland/07OS1603/2007 | EPI_ISL_180869 | A / H3N8
ggccccctcaaagccgagtgcccagggactgcagcgtagacg
>A/environment/Maryland/07OS1605/2007 | EPI_ISL_180868 | A / H3N8
ggccccctcaaagccgagtgcccagggactgcagcgtagacg
>A/environment/Maryland/07OS1608/2007 | EPI_ISL_180913 | A / H3N8
ggccccctcaaagccgagtgcccagggactgcagcgtagacg
>A/environment/Maryland/07OS1613/2007 | EPI_ISL_180892 | A / H3N8
ggccccctcaaagccgagtgcccagggactgcagcgtagacg
>A/environment/Maryland/07OS1614/2007 | EPI_ISL_180893 | A / H3N8
ggccccctcaaagccgagtgcccagggactgcagcgtagacg
>A/environment/Maryland/07OS1617/2007 | EPI_ISL_180895 | A / H3N8
ggccccctcaaagccgagtgcccagggactgcagcgtagacg
>A/environment/Maryland/07OS1632/2007 | EPI_ISL_180904 | A / H3N8
ggccccctcaaagccgagtgcccagggactgcagcgtagacg
>A/environment/Maryland/07OS1633/2007 | EPI_ISL_180906 | A / H3N8
ggccccctcaaagccgagtgcccagggactgcagcgtagacg
>A/environment/Maryland/07OS1597/2007 | EPI_ISL_180870 | A / H3N8
ggccccctcaaagccgagtgcccagggactgcagcgtagacg
>A/environment/Maryland/07OS1598/2007 | EPI_ISL_180867 | A / H3N8
ggccccctcaaagccgagtgcccagggactgcagcgtagacg
>A/environment/Maryland/07OS1619/2007 | EPI_ISL_180898 | A / H3N8
ggccccctcaaagccgagtgcccagggactgcagcgtagacg
>A/environment/Maryland/07OS1623/2007 | EPI_ISL_180902 | A / H3N8
ggccccctcaaagccgagtgcccagggactgcagcgtagacg
>A/environment/Maryland/07OS1606/2007 | EPI_ISL_180891 | A / H3N8
ggccccctcaaagccgagtgcccagggactgcagcgtagacg
>A/environment/Maryland/07OS1615/2007 | EPI_ISL_180894 | A / H3N8
ggccccctcaaagccgagtgcccagggactgcagcgtagacg
>A/environment/Maryland/07OS1620/2007 | EPI_ISL_180897 | A / H3N8
ggccccctcaaagccgagtgcccagggactgcagcgtagacg
>A/environment/Maryland/07OS1621/2007 | EPI_ISL_180899 | A / H3N8
ggccccctcaaagccgagtgcccagggactgcagcgtagacg
>A/environment/Maryland/07OS1622/2007 | EPI_ISL_180901 | A / H3N8
ggccccctcaaagccgagtgcccagggactgcagcgtagacg
>A/environment/Maryland/07OS1630/2007 | EPI_ISL_180903 | A / H3N8
ggccccctcaaagccgagtgcccagggactgcagcgtagacg
>A/environment/Maryland/07OS1626/2007 | EPI_ISL_180896 | A / H3N8
ggccccctcaaagccgagtgcccagggactgcagcgtagacg
>A/environment/Maryland/07OS1634/2007 | EPI_ISL_180907 | A / H3N8
ggccccctcaaagccgagtgcccagggactgcagcgtagacg
>A/environment/Maryland/07OS1635/2007 | EPI_ISL_180908 | A / H3N8
ggccccctcaaagccgagtgcccagggactgcagcgtagacg
>A/environment/Maryland/07OS1637/2007 | EPI_ISL_180900 | A / H3N8
ggccccctcaaagccgagtgcccagggactgcagcgtagacg
>A/environment/Maryland/07OS1639/2007 | EPI_ISL_180905 | A / H3N8
ggccccctcaaagccgagtgcccagggactgcagcgtagacg
>A/environment/Maryland/07OS1640/2007 | EPI_ISL_180909 | A / H3N8
ggccccctcaaagccgagtgcccagggactgcagcgtagacg
>A/environment/Maryland/09OS1459/2009 | EPI_ISL_216789 | A / H3N8
ggccccctcaaagccgagtgcccagggactgcagcgtagacg
>A/environment/Maryland/08OS1579/2008 | EPI_ISL_180951 | A / H11N9
ggccccctcaaagccgagtgcccagggactgcagcgtagacg
>A/environment/Maryland/09OS1296/2009 | EPI_ISL_180969 | A / H12N5
ggccccctcaaagccgagtgcccagggactgcagcgtagacg
>A/environment/Maryland/09OS1325/2009 | EPI_ISL_181007 | A / H4N6
ggccccctcaaagccgagtgcccagggactgcagcgtagacg
>A/environment/Indiana/3607/2009 | EPI_ISL_95429 | A / H5N2
ggccccctcaaagccgagtgcccagggactgcagcgtagacg
>A/environment/Indiana/3599/2009 | EPI_ISL_95430 | A / H5N2
ggccccctcaaagccgagtgcccagggactgcagcgtagacg
>A/environment/Indiana/3596/2009 | EPI_ISL_95431 | A / H5N2
ggccccctcaaagccgagtgcccagggactgcagcgtagacg
>A/environment/Ohio/08OS1300/2008 | EPI_ISL_133651 | A / H0N0
ggccccctcaaagccgagtgcccagggactgcagcgtagacg
>A/environment/Indiana/08OS2857/2008 | EPI_ISL_85182 | A / H2N3
ggccccctcaaagccgagtgcccagggactgcagcgtagacg
>A/environment/California/7334/2008 | EPI_ISL_94249 | A / H5N3
ggccccctcaaagccgagtgcccagggactgcagcgtagacg
>A/surface water/Minnesota/NW1-T/2006 | EPI_ISL_80374 | A / H4N6
ggccccctcaaagccgagtgcccagggactgcagcgcagacg
>A/environment/Maryland/05OS1161/2005 | EPI_ISL_180806 | A / H3N8
ggccccctcaaagccgagtgcccagggactgcagcgtagacg
>A/environment/Maryland/05OS1166/2005 | EPI_ISL_180807 | A / H3N8
ggccccctcaaagccgagtgcccagggactgcagcgtagacg
>A/environment/Maryland/05OS1177/2005 | EPI_ISL_180810 | A / H3N6
ggccccctcaaagccgagtgcccagggactgcagcgtagacg
>A/environment/Maryland/05OS1181/2005 | EPI_ISL_180811 | A / H3N8
ggccccctcaaagccgagtgcccagggactgcagcgtagacg
>A/environment/Maryland/05OS1184/2005 | EPI_ISL_180812 | A / H3N8
ggccccctcaaagccgagtgcccagggactgcagcgtagacg
>A/environment/Maryland/05OS1185/2005 | EPI_ISL_180813 | A / H3N8
ggccccctcaaagccgagtgcccagggactgcagcgtagacg
>A/environment/Maryland/05OS1169/2005 | EPI_ISL_180808 | A / H3N6
ggccccctcaaagccgagtgcccagggactgcagcgtagacg
>A/env/California/7251/2008 | EPI_ISL_63030 | A / H5N3
ggccccctcaaagccgagtgcccagggactgcagcgtagacg
>A/env/California/7255/2008 | EPI_ISL_63031 | A / H5N3
ggccccctcaaagccgagtgcccagggactgcagcgtagacg
>A/env/California/7258/2008 | EPI_ISL_63032 | A / H5N3
ggccccctcaaagccgagtgcccagggactgcagcgtagacg
>A/env/California/7261/2008 | EPI_ISL_63033 | A / H5N3
ggccccctcaaagccgagtgcccagggactgcagcgtagacg
>A/env/California/7262/2008 | EPI_ISL_63034 | A / H5N3
ggccccctcaaagccgagtgcccagggactgcagcgtagacg
>A/env/California/7264/2008 | EPI_ISL_63035 | A / H5N3
ggccccctcaaagccgagtgcccagggactgcagcgtagacg
>A/env/California/7341/2008 | EPI_ISL_63041 | A / H5N3
ggccccctcaaagccgagtgcccagggactgcagcgtagacg
>A/env/California/7600/2008 | EPI_ISL_63042 | A / H5N3
ggccccctcaaagccgagtgcccagggactgcagcgtagacg
>A/environment/California/7293/2008 | EPI_ISL_94250 | A / H5N3
ggccccctcaaagccgagtgcccagggactgcagcgtagacg
>A/environment/Indiana/3610/2009 | EPI_ISL_95428 | A / H5N2
ggccccctcaaagccgagtgcccagggactgcagcgtagacg
>A/environment/New York/11653-1/2005 | EPI_ISL_27587 | A / H5N2
ggccccctcaaagccgagtgcccagggactgcagcgtagacg
>A/environment/New York/483238/2007 | EPI_ISL_80888 | A / H5N2
ggccccctcaaagccgagtgcccagggactgcagcgtagacg
>A/environment/Maryland/763/2006 | EPI_ISL_7547 | A / H11N9
ggccccctcaaagccgagtgcccagggactgcagcgtagacg
>A/environment/Maryland/2318/2006 | EPI_ISL_87507 | A / H0N0
ggccccctcaaagccgagtgcccagggactgcagcgtagacg
>A/environment/Indiana/08OS3524/2008 | EPI_ISL_85185 | A / H1N2
ggccccctcaaagccgagtgcccagggactgcagcgtagacg
>A/environment/New Jersey/UGAI16-2275/2016 | EPI_ISL_279204 | A / H10N5
ggccccctcaaagccgagtgcccagggactgcagcgtagacg
>A/surface water/Minnesota/W07-2241/2007 | EPI_ISL_80375 | A / H3N8
ggccccctcaaagccgagtgcccagggactgcagcgtagacg
>A/harbor seal/Massachusetts/1/2011 | EPI_ISL_123259 | A / H3N8
ggccccctcaaagccgagtgcccagggactgcagcgtagacg
>A/harbor seal/New Hampshire/179629/2011 | EPI_ISL_166491 | A / H3N8
ggccccctcaaagccgagtgcccagggactgcagcgtagacg
>A/environment/New Jersey/Sg-00422/2004 | EPI_ISL_26082 | A / H2N2
ggccccctcaaagccgagtgcccagggactgcagcgtagacg
>A/environment/Ohio/1007/2005 | EPI_ISL_6958 | A / H1N1
ggccccctcaaagccgagtgcccagggactgcagcgtagacg
>A/environment/Delaware/245/2005 | EPI_ISL_6987 | A / H3N6
ggccccctcaaagccgagtgcccagggactgcagcgtagacg
>A/environment/Delaware/251/2005 | EPI_ISL_6995 | A / H3N6
ggccccctcaaagccgagtgcccagggactgcagcgtagacg
>A/environment/Maryland/261/2006 | EPI_ISL_7173 | A / H7N3
ggccccctcaaagccgagtgcccagggactgcagcgtagacg
>A/environment/Maryland/267/2006 | EPI_ISL_7174 | A / H7N3
ggccccctcaaagccgagtgcccagggactgcagcgtagacg
>A/environment/Maryland/1626/2006 | EPI_ISL_87505 | A / H7N3
ggccccctcaaagccgagtgcccagggactgcagcgtagacg
>A/environment/Maryland/1631/2006 | EPI_ISL_16413 | A / H7N3
ggccccctcaaagccgagtgcccagggactgcagcgtagacg
>A/environment/Maryland/276/2006 | EPI_ISL_66120 | A / H7N3
ggccccctcaaagccgagtgcccagggactgcagcgtagacg
>A/environment/Maryland/1637/2006 | EPI_ISL_94931 | A / H7N3
ggccccctcaaagccgagtgcccagggactgcagcgtagacg
>A/environment/Maryland/1630/2006 | EPI_ISL_94932 | A / H7N3
ggccccctcaaagccgagtgcccagggactgcagcgtagacg
>A/environment/Maryland/06OS1627/2006 | EPI_ISL_180850 | A / H7N3
ggccccctcaaagccgagtgcccagggactgcagcgtagacg
>A/environment/Maryland/06OS1628/2006 | EPI_ISL_180851 | A / H7N3
ggccccctcaaagccgagtgcccagggactgcagcgtagacg
>A/environment/Maryland/06OS1634/2006 | EPI_ISL_180853 | A / H7N3
ggccccctcaaagccgagtgcccagggactgcagcgtagacg
>A/environment/Maryland/06OS1635/2006 | EPI_ISL_180857 | A / H7N3
ggccccctcaaagccgagtgcccagggactgcagcgtagacg
>A/environment/Maryland/06OS1656/2006 | EPI_ISL_180873 | A / H7N3
ggccccctcaaagccgagtgcccagggactgcagcgtagacg
>A/environment/Maryland/06OS268/2006 | EPI_ISL_180863 | A / H7N3
ggccccctcaaagccgagtgcccagggactgcagcgtagacg
>A/environment/Maryland/06OS280/2006 | EPI_ISL_180865 | A / H7N3
ggccccctcaaagccgagtgcccagggactgcagcgtagacg
>A/environment/Maryland/06OS1658/2006 | EPI_ISL_180856 | A / H7N3
ggccccctcaaagccgagtgcccagggactgcagcgtagacg
>A/environment/Maryland/06OS1636/2006 | EPI_ISL_180854 | A / H7N3
ggccccctcaaagccgagtgcccagggactgcagcgtagacg
>A/environment/New York/32072-2/2006 | EPI_ISL_94103 | A / H6N8
ggccccctcaaagccgagtgcccagggactgcagcgtagacg
>A/environment/Kamchatka/23/2016 | EPI_ISL_231686 | A / H13N8
ggccccctcaaagccgagtgcccagggactgcagcgtagacg
>A/environment/Kamchatka/24/2016 | EPI_ISL_231687 | A / H13N8
ggccccctcaaagccgagtgcccagggactgcagcgtagacg
>A/environment/Maryland/1189/2006 | EPI_ISL_16397 | A / H5N1
ggccccctcaaagccgagtgcccagggactgcagcgtagacg
>A/environment/Maryland/1192/2006 | EPI_ISL_66118 | A / H5N1
ggccccctcaaagccgagtgcccagggactgcagcgtagacg
>A/environment/Maryland/1192/2006 | EPI_ISL_94933 | A / H5N1
ggccccctcaaagccgagtgcccagggactgcagcgtagacg
>A/environment/Maryland/1172/2006 | EPI_ISL_94934 | A / H5N1
ggccccctcaaagccgagtgcccagggactgcagcgtagacg
>A/environment/Maryland/1171/2006 | EPI_ISL_94935 | A / H5N1
ggccccctcaaagccgagtgcccagggactgcagcgtagacg
>A/environment/Maryland/1170/2006 | EPI_ISL_94936 | A / H5N1
ggccccctcaaagccgagtgcccagggactgcagcgtagacg
>A/environment/Maryland/1165/2006 | EPI_ISL_94937 | A / H5N1
ggccccctcaaagccgagtgcccagggactgcagcgtagacg
>A/environment/Maryland/1162/2006 | EPI_ISL_94938 | A / H5N1
ggccccctcaaagccgagtgcccagggactgcagcgtagacg
>A/environment/Maryland/1159/2006 | EPI_ISL_94939 | A / H5N1
ggccccctcaaagccgagtgcccagggactgcagcgtagacg
>A/environment/Maryland/1158/2006 | EPI_ISL_94940 | A / H5N1
ggccccctcaaagccgagtgcccagggactgcagcgtagacg
>A/environment/Maryland/1156/2006 | EPI_ISL_94941 | A / H5N1
ggccccctcaaagccgagtgcccagggactgcagcgtagacg
>A/environment/Maryland/1154/2006 | EPI_ISL_94942 | A / H5N1
ggccccctcaaagccgagtgcccagggactgcagcgtagacg
>A/environment/Maryland/1153/2006 | EPI_ISL_94943 | A / H5N1
ggccccctcaaagccgagtgcccagggactgcagcgtagacg
>A/environment/Maryland/1152/2006 | EPI_ISL_94944 | A / H5N1
ggccccctcaaagccgagtgcccagggactgcagcgtagacg
>A/environment/Maryland/1149/2006 | EPI_ISL_94945 | A / H5N1
ggccccctcaaagccgagtgcccagggactgcagcgtagacg
>A/environment/Maryland/1152/2006 | EPI_ISL_87506 | A / H0N0
ggccccctcaaagccgagtgcccagggactgcagcgtagacg
>A/environment/Maryland/06OS1166/2006 | EPI_ISL_180823 | A / H5N1
ggccccctcaaagccgagtgcccagggactgcagcgtagacg
>A/environment/Maryland/06OS1175/2006 | EPI_ISL_180827 | A / H5N1
ggccccctcaaagccgagtgcccagggactgcagcgtagacg
>A/environment/Maryland/06OS1177/2006 | EPI_ISL_180829 | A / H5N1
ggccccctcaaagccgagtgcccagggactgcagcgtagacg
>A/environment/Maryland/06OS1181/2006 | EPI_ISL_180833 | A / H5N1
ggccccctcaaagccgagtgcccagggactgcagcgtagacg
>A/environment/Maryland/06OS1186/2006 | EPI_ISL_180834 | A / H5N1
ggccccctcaaagccgagtgcccagggactgcagcgtagacg
>A/environment/Maryland/06OS1190/2006 | EPI_ISL_180831 | A / H5N1
ggccccctcaaagccgagtgcccagggactgcagcgtagacg
>A/environment/Maryland/06OS1193/2006 | EPI_ISL_180835 | A / H5N1
ggccccctcaaagccgagtgcccagggactgcagcgtagacg
>A/environment/Maryland/06OS1194/2006 | EPI_ISL_180836 | A / H5N1
ggccccctcaaagccgagtgcccagggactgcagcgtagacg
>A/environment/Maryland/06OS1195/2006 | EPI_ISL_180849 | A / H5N1
ggccccctcaaagccgagtgcccagggactgcagcgtagacg
>A/environment/Maryland/06OS1178/2006 | EPI_ISL_180832 | A / H5N1
ggccccctcaaagccgagtgcccagggactgcagcgtagacg
>A/environment/Maryland/06OS1187/2006 | EPI_ISL_180830 | A / H5N1
ggccccctcaaagccgagtgcccagggactgcagcgtagacg
>A/environment/California/508249/2007 | EPI_ISL_63492 | A / H5N3
ggccccctcaaagccgagtgcccagggactgcagcgtagacg
>A/environment/Ohio/08OS1292/2008 | EPI_ISL_133591 | A / H0N0
ggccccctcaaagccgagtgcccagggactgcagcgtagacg
>A/environment/Indiana/10OS1500/2010 | EPI_ISL_134892 | A / H3N8
ggccccctcaaagccgagtgcccagggactgcagcgtagacg
>A/environment/New York/23857/2005 | EPI_ISL_94102 | A / H6N8
ggccccctcaaagccgagtgcccagggactgcagcgtagacg
>A/environment/Ohio/08OS1296/2008 | EPI_ISL_133592 | A / H0N0
ggccccctcaaagccgagtgcccagggactgcagcgtagacg
>A/environment/California/7896/2008 | EPI_ISL_94306 | A / H4N6
ggccccctcaaagccgagtgcccagggactgcagcgtagacg
>A/environment/Korea/SH12-8/2008 | EPI_ISL_93933 | A / H3N8
ggccccctcaaagccgagtgcccagggactgcagcgtagacg
>A/environment/Korea/SH12-6/2008 | EPI_ISL_93934 | A / H3N8
ggccccctcaaagccgagtgcccagggactgcagcgtagacg
>A/environment/Maryland/1101/2006 | EPI_ISL_7548 | A / H4N6
ggccccctcaaagccgagtgcccagggactgcagcgtagacg
>A/environment/Maryland/1106/2006 | EPI_ISL_89560 | A / H4N6
ggccccctcaaagccgagtgcccagggactgcagcgtagacg
>A/environment/Maryland/965/2006 | EPI_ISL_89562 | A / H4N6
ggccccctcaaagccgagtgcccagggactgcagcgtagacg
>A/environment/Mexico/CPA-04740/2011 | EPI_ISL_202117 | A / H4N2
ggccccctcaaagccgagtgcccagggactgcagcgtagacg
>A/environment/New Jersey/UGAI16-1055/2016 | EPI_ISL_279323 | A / H11N5
ggccccctcaaagccgagtgcccagggactgcagcgtagacg
>A/environment/New Jersey/UGAI16-0866/2016 | EPI_ISL_279329 | A / H11N9
ggccccctcaaagccgagtgcccagggactgcagcgtagacg
>A/unknown/149717-12/2002 | EPI_ISL_9439 | A / H7N2
------------------------------------------
>A/environment/New Jersey/Sg-00393/2002 | EPI_ISL_26053 | A / H7N2
ggccccctcaaagccgagtgcccagggactgcagcgtagacg
>A/environment/Pennsylvania/Sg-00321/1998 | EPI_ISL_25378 | A / H7N2
ggccccctcaaagccgagtgcccagggactgcagcgtagacg
>A/environment/NY/5626-1/98 | EPI_ISL_3468 | A / H5N2
ggccccctcaaagccgagtgcccagggactgcagcgtagacg
>A/environment/NY/5626-17/98 | EPI_ISL_3470 | A / H5N2
ggccccctcaaagccgagtgcccagggactgcagcgtagacg
>A/environment/NY/5626-2/98 | EPI_ISL_3469 | A / H5N2
ggccccctcaaagccgagtgcccagggactgcagcgtagacg
>A/feces/Delaware/570/2002 | EPI_ISL_67759 | A / H9N9
ggccccctcaaagccgagtgcccagggactgcagcgtagacg
>A/seal/Massachusetts/3911/1992 | EPI_ISL_68832 | A / H3N3
ggccccctcaaagccgagtgcccagggactgcagcgtagacg
>A/seal/Massachusetts/1/80 | EPI_ISL_382 | A / H7N7
-----------------gtgcccagggactgcagcgtagacg
>A/seal/Massachusetts/1/1980 | EPI_ISL_80955 | A / H7N7
ggccccctcaaagccgagtgcccagggactgcagcgtagacg
>A/seal/Massachussetts/133/1982 | EPI_ISL_14709 | A / H4N5
ggccccctcaaagccgagtgcccagggactgcagcgtagacg
>A/New York/107/2003 | EPI_ISL_16424 | A / H7N2
ggccccctcaaagccgagtgcccagggactgcagcgtagacg
>A/environmental/NY/268925-10/2003 | EPI_ISL_67397 | A / H7N2
ggccccctcaaagccgagtgcccagggactgcagcgtagacg
>A/environment/New York/11678-1/2005 | EPI_ISL_7176 | A / H7N2
ggccccctcaaagccgagtgcccagggactgcagcgtagacg
>A/environment/New York/11678-2/2005 | EPI_ISL_7177 | A / H7N2
ggccccctcaaagccgagtgcccagggactgcagcgtagacg
>A/environment/New York/11678-3/2005 | EPI_ISL_7178 | A / H7N2
ggccccctcaaagccgagtgcccagggactgcagcgtagacg
>A/environment/New York/11678-4/2005 | EPI_ISL_7179 | A / H7N2
ggccccctcaaagccgagtgcccagggactgcagcgtagacg
>A/environment/New York/30732-2/2005 | EPI_ISL_16404 | A / H7N2
ggccccctcaaagccgagtgcccagggactgcagcgtagacg
>A/environment/New York/30732-3/2005 | EPI_ISL_16405 | A / H7N2
ggccccctcaaagccgagtgcccagggactgcagcgtagacg
>A/environment/New York/30732-4/2005 | EPI_ISL_16406 | A / H7N2
ggccccctcaaagccgagtgcccagggactgcagcgtagacg
>A/environment/New York/30732-5/2005 | EPI_ISL_94125 | A / H7N2
ggccccctcaaagccgagtgcccagggactgcagcgtagacg
>A/environment/New York/30732-1/2005 | EPI_ISL_27584 | A / H7N2
ggccccctcaaagccgagtgcccagggactgcagcgtagacg
>A/environment/NY/241365-18/2003 | EPI_ISL_67396 | A / H7N2
ggccccctcaaagccgagtgcccagggactgcagcgtagacg
>A/environment/New York/22067-3/2005 | EPI_ISL_7506 | A / H7N2
ggccccctcaaagccgagtgcccagggactgcagcgtagacg
>A/environment/New York/22067-1/2005 | EPI_ISL_15101 | A / H7N2
ggccccctcaaagccgagtgcccagggactgcagcgtagacg
>A/environment/New York/22067-2/2005 | EPI_ISL_15102 | A / H7N2
ggccccctcaaagccgagtgcccagggactgcagcgtagacg
>A/environment/New York/22067-6/2005 | EPI_ISL_20838 | A / H7N2
ggccccctcaaagccgagtgcccagggactgcagcgtagacg
>A/environment/New York/26792-4/2005 | EPI_ISL_24792 | A / H7N2
ggccccctcaaagccgagtgcccagggactgcagcgtagacg
>A/environment/New York/22067-4/2005 | EPI_ISL_16399 | A / H7N2
ggccccctcaaagccgagtgcccagggactgcagcgtagacg
>A/environment/New York/22067-5/2005 | EPI_ISL_16400 | A / H7N2
ggccccctcaaagccgagtgcccagggactgcagcgtagacg
>A/environment/New York/98616-2/2005 | EPI_ISL_23003 | A / H7N2
ggccccctcaaagccgagtgcccagggactgcagcgtagacg
>A/environment/New York/37982-1/2005 | EPI_ISL_19129 | A / H7N2
ggccccctcaaagccgagtgcccagggactgcagcgtagacg
>A/environment/New York/10196-3/2005 | EPI_ISL_22985 | A / H7N2
ggccccctcaaagccgagtgcccagggactgcagcgtagacg
>A/environment/New York/37982-2/2005 | EPI_ISL_20850 | A / H7N2
ggccccctcaaagccgagtgcccagggactgcagcgtagacg
>A/environment/New York/10196-1/2005 | EPI_ISL_16417 | A / H7N2
ggccccctcaaagccgagtgcccagggactgcagcgtagacg
>A/environment/New York/26792-1/2005 | EPI_ISL_22993 | A / H7N2
ggccccctcaaagccgagtgcccagggactgcagcgtagacg
>A/environment/New York/26792-2/2005 | EPI_ISL_22994 | A / H7N2
ggccccctcaaagccgagtgcccagggactgcagcgtagacg
>A/environment/New York/26792-3/2005 | EPI_ISL_24809 | A / H7N2
ggccccctcaaagccgagtgcccagggactgcagcgtagacg
>A/environment/New York/98616-1/2005 | EPI_ISL_94111 | A / H7N2
ggccccctcaaagccgagtgcccagggactgcagcgtagacg
>A/environment/New York/10196-2/2005 | EPI_ISL_16418 | A / H7N2
ggccccctcaaagccgagtgcccagggactgcagcgtagacg
>A/environment/New York/23165-4/2005 | EPI_ISL_16422 | A / H7N2
ggccccctcaaagccgagtgcccagggactgcagcgtagacg
>A/environment/New York/23165-1/2005 | EPI_ISL_20841 | A / H7N2
ggccccctcaaagccgagtgcccagggactgcagcgtagacg
>A/environment/New York/23165-5/2005 | EPI_ISL_22990 | A / H7N2
ggccccctcaaagccgagtgcccagggactgcagcgtagacg
>A/environment/NY/260422-10/2003 | EPI_ISL_22567 | A / H7N2
ggccccctcaaagccgagtgcccagggactgcagcgtagacg
>A/environment/New York/16326-1/2005 | EPI_ISL_7180 | A / H7N2
ggccccctcaaagccgagtgcccagggactgcagcgtagacg
>A/environment/New York/3181-3/2006 | EPI_ISL_94133 | A / H7N2
[truncated: 320,629 more chars]
