# Supplementary material for: In silico re-assessment of a diagnostic RT-qPCR assay for universal detection of Influenza A viruses
Source: Sci Rep. 2019 Feb 7;9:1630. doi: 10.1038/s41598-018-37869-w (PMC6367508; doi:10.1038/s41598-018-37869-w)
Supplement: Supplementary file 2 — Sequence Tracer-Supplemetary Dataset [file 41598_2018_37869_MOESM2_ESM.zip › Swine 9,337 SVIP-MP concatenated.fasta]

>Influenza A virus (A/swine/Hong Kong/126/1982(H3N2)) M55477 7 (MP)
GGCCCCCTCAAAGCCGAGTGCCCAGGGACTGCAGCGTAGACG
>Influenza A virus (A/swine/Iowa/17672/1988(H1N1)) M63522 7 (MP)
GGCCCCCTCAAAGCCGAGTGCCCAGGGACTGCAGCGTAGACG
>Influenza A virus (A/swine/Guangxi/12/2005(H1N1)) HQ541657 7 (MP)
GGCCCCCTCAAAGCCGAGTGCCCAGGGACTGCAGCGTAGACG
>Influenza A virus (A/swine/Hubei/02/2008(H1N1)) JX138520 7 (MP)
GGCCCCCTCAAAGCCGAGTGCCCAGGGACTGCAGCGTAGACG
>Influenza A virus (A/swine/Maryland/23239/1991(H1N1)) CY022478 7 (MP)
GGCCCCCTCAAAGCCGAGTGCCCAGGGACTGCAGCGTAGACG
>Influenza A virus (A/swine/Iowa/3421/1990(H1N1)) CY096876 7 (MP)
GGCCCCCTCAAAGCCGAGTGCCCAGGGACTGCAGCGTAGACG
>Influenza A virus (A/swine/Kansas/3228/1987(H1N1)) CY022470 7 (MP)
GGCCCCCTCAAAGCCGAGTGCCCAGGGACTGCAGCGTAGACG
>Influenza A virus (A/swine/Kansas/3024/1987(H1N1)) CY025011 7 (MP)
GGCCCCCTCAAAGCCGAGTGCCCAGGGACTGCAGCGTAGACG
>Influenza A virus (A/swine/Wisconsin/1915/1988(H1N1)) CY022430 7 (MP)
GGCCCCCTCAAAGCCGAGTGCCCAGGGACTGCAGCGTAGACG
>Influenza A virus (A/swine/Iowa/17672/1988(H1N1)) CY022334 7 (MP)
GGCCCCCTCAAAGCCGAGTGCCCAGGGACTGCAGCGTAGACG
>Influenza A virus (A/swine/Iowa/31483/1988(H1N1)) CY022971 7 (MP)
GGCCCCCTCAAAGCCGAGTGCCCAGGGACTGCAGCGTAGACG
>Influenza A virus (A/Swine/Indiana/1726/1988(H1N1)) CY039926 7 (MP)
GGCCCCCTCAAAGCCGAGTGCCCAGGGACTGCAGCGTAGACG
>Influenza A virus (A/swine/California/T9001707/1991(H1N1)) CY028781 7 (MP)
GGCCCCCTCAAAGCCGAGTGCCCAGGGACTGCAGCGTAGACG
>Influenza A virus (A/swine/Memphis/1/1990(H1N1)) CY035071 7 (MP)
GGCCCCCTCAAAGCCGAGTGCCCAGGGACTGCAGCGTAGACG
>Influenza A virus (A/swine/Iowa/24297/1991(H1N1)) CY027156 7 (MP)
GGCCCCCTCAAAGCCGAGTGCCCAGGGACTGCAGCGTAGACG
>Influenza A virus (A/Swine/Indiana/1726/1988(H1N1)) GU052268 7 (MP)
GGCCCCCTCAAAGCCGAGTGCCCAGGGACTGCAGCGTAGACG
>Influenza A virus (A/swine/North Carolina/SG1170/2003(H1N1)) CY157656 7 (MP)
GGCCCCCTCAAAGCCGAGTGCCCAGGGACTGCAGCGTAGACG
>Influenza A virus (A/swine/North Carolina/SG1175/2003(H1N1)) CY159550 7 (MP)
GGCCCCCTCAAAGCCGAGTGCCCAGGGACTGCAGCGTAGACG
>Influenza A virus (A/swine/North Carolina/SG1168/2003(H1N1)) CY159508 7 (MP)
GGCCCCCTCAAAGCCGAGTGCCCAGGGACTGCAGCGTAGACG
>Influenza A virus (A/swine/North Carolina/00237/2004(H1N1)) CY159666 7 (MP)
GGCCCCCTCAAAGCCGAGTGCCCAGGGACTGCAGCGTAGACG
>Influenza A virus (A/swine/North Carolina/SG1202/2004(H1N1)) CY158842 7 (MP)
GGCCCCCTCAAAGCCGAGTGCCCAGGGACTGCAGCGTAGACG
>Influenza A virus (A/swine/North Carolina/SG1202/2004(H1N1)) CY159692 7 (MP)
GGCCCCCTCAAAGCCGAGTGCCCAGGGACTGCAGCGTAGACG
>Influenza A virus (A/swine/North Carolina/00396/2004(H1N1)) CY159675 7 (MP)
GGCCCCCTCAAAGCCGAGTGCCCAGGGACTGCAGCGTAGACG
>Influenza A virus (A/swine/Virginia/01359/2006(H1N1)) CY157928 7 (MP)
GGCCCCCTCAAAGCCGAGTGCCCAGGGACTGCAGCGTAGACG
>Influenza A virus (A/swine/Georgia/SG1195/2004(H1N1)) CY159656 7 (MP)
GGCCCCCTCAAAGCCGAGTGCCCAGGGACTGCAGCGTAGACG
>Influenza A virus (A/swine/Hong Kong/103/1993(H1N1)) GQ229279 7 (MP)
GGCCCCCTCAAAGCCGAGTGCCCAGGGACTGCAGCGTAGACG
>Influenza A virus (A/swine/Beijing/216/1992(H1N1)) KF057139 7 (MP)
GGCCCCCTCAAAGCCGAGTGCCCAGGGACTGCAGCGTAGACG
>Influenza A virus (A/swine/Beijing/156/1991(H1N1)) KF057138 7 (MP)
GGCCCCCTCAAAGCCGAGTGCCCAGGGACTGCAGCGTAGACG
>Influenza A virus (A/swine/Hong Kong/128/1993(H1N1)) CY084964 7 (MP)
GGCCCCCTCAAAGCCGAGTGCCCAGGGACTGCAGCGTAGACG
>Influenza A virus (A/swine/Hong Kong/158/1993(H1N1)) CY084972 7 (MP)
GGCCCCCTCAAAGCCGAGTGCCCAGGGACTGCAGCGTAGACG
>Influenza A virus (A/swine/Hong Kong/172/1993(H1N1)) CY085020 7 (MP)
GGCCCCCTCAAAGCCGAGTGCCCAGGGACTGCAGCGTAGACG
>Influenza A virus (A/swine/Hong Kong/249/1993(H1N1)) CY084980 7 (MP)
GGCCCCCTCAAAGCCGAGTGCCCAGGGACTGCAGCGTAGACG
>Influenza A virus (A/swine/Hong Kong/299/1993(H1N1)) CY084988 7 (MP)
GGCCCCCTCAAAGCCGAGTGCCCAGGGACTGCAGCGTAGACG
>Influenza A virus (A/swine/Hong Kong/347/1993(H1N1)) CY084996 7 (MP)
GGCCCCCTCAAAGCCGAGTGCCCAGGGACTGCAGCGTAGACG
>Influenza A virus (A/swine/Hong Kong/829/1993(H1N1)) CY085044 7 (MP)
GGCCCCCTCAAAGCCGAGTGCCCAGGGACTGCAGCGTAGACG
>Influenza A virus (A/swine/Hong Kong/813/1993(H1N1)) CY085036 7 (MP)
GGCCCCCTCAAAGCCGAGTGCCCAGGGACTGCAGCGTAGACG
>Influenza A virus (A/swine/Hong Kong/835/1993(H1N1)) CY085068 7 (MP)
GGCCCCCTCAAAGCCGAGTGCCCAGGGACTGCAGCGTAGACG
>Influenza A virus (A/swine/Hong Kong/574/1993(H1N1)) CY085004 7 (MP)
GGCCCCCTCAAAGCCGAGTGCCCAGGGACTGCAGCGTAGACG
>Influenza A virus (A/swine/Hong Kong/1219/1993(H1N1)) CY085052 7 (MP)
GGCCCCCTCAAAGCCGAGTGCCCAGGGACTGCAGCGTAGACG
>Influenza A virus (A/swine/Hong Kong/1223/1993(H1N1)) CY085060 7 (MP)
GGCCCCCTCAAAGCCGAGTGCCCAGGGACTGCAGCGTAGACG
>Influenza A virus (A/swine/Hong Kong/1767/1994(H1N1)) CY085100 7 (MP)
GGCCCCCTCAAAGCCGAGTGCCCAGGGACTGCAGCGTAGACG
>Influenza A virus (A/swine/Hong Kong/1290/1993(H1N1)) CY085084 7 (MP)
GGCCCCCTCAAAGCCGAGTGCCCAGGGACTGCAGCGTAGACG
>Influenza A virus (A/swine/Hong Kong/1286/1993(H1N1)) CY085076 7 (MP)
GGCCCCCTCAAAGCCGAGTGCCCAGGGACTGCAGCGTAGACG
>Influenza A virus (A/swine/Hong Kong/1795/1994(H1N1)) CY085108 7 (MP)
GGCCCCCTCAAAGCCGAGTGCCCAGGGACTGCAGCGTAGACG
>Influenza A virus (A/swine/Hong Kong/1937/1994(H1N1)) CY087043 7 (MP)
GGCCCCCTCAAAGCCGAGTGCCCAGGGACTGCAGCGTAGACG
>Influenza A virus (A/swine/Hong Kong/2161/1994(H1N1)) CY087051 7 (MP)
GGCCCCCTCAAAGCCGAGTGCCCAGGGACTGCAGCGTAGACG
>Influenza A virus (A/swine/Hong Kong/2422/1994(H1N1)) CY087059 7 (MP)
GGCCCCCTCAAAGCCGAGTGCCCAGGGACTGCAGCGTAGACG
>Influenza A virus (A/swine/Hong Kong/2428/1994(H1N1)) CY087067 7 (MP)
GGCCCCCTCAAAGCCGAGTGCCCAGGGACTGCAGCGTAGACG
>Influenza A virus (A/swine/Hong Kong/2445/1994(H1N1)) CY087075 7 (MP)
GGCCCCCTCAAAGCCGAGTGCCCAGGGACTGCAGCGTAGACG
>Influenza A virus (A/swine/Hong Kong/2461/1994(H1N1)) CY087083 7 (MP)
GGCCCCCTCAAAGCCGAGTGCCCAGGGACTGCAGCGTAGACG
>Influenza A virus (A/swine/Hong Kong/2507/1994(H1N1)) CY087099 7 (MP)
GGCCCCCTCAAAGCCGAGTGCCCAGGGACTGCAGCGTAGACG
>Influenza A virus (A/swine/Hong Kong/2518/1994(H1N1)) CY087107 7 (MP)
GGCCCCCTCAAAGCCGAGTGCCCAGGGACTGCAGCGTAGACG
>Influenza A virus (A/swine/Hong Kong/2503/1994(H1N1)) CY087091 7 (MP)
GGCCCCCTCAAAGCCGAGTGCCCAGGGACTGCAGCGTAGACG
>Influenza A virus (A/swine/Hong Kong/2592/1994(H1N1)) CY087115 7 (MP)
GGCCCCCTCAAAGCCGAGTGCCCAGGGACTGCAGCGTAGACG
>Influenza A virus (A/swine/Hong Kong/2603/1994(H1N1)) CY087123 7 (MP)
GGCCCCCTCAAAGCCGAGTGCCCAGGGACTGCAGCGTAGACG
>Influenza A virus (A/swine/Hong Kong/1374/1993(H1N1)) CY085092 7 (MP)
GGCCCCCTCAAAGCCGAGTGCCCAGGGACTGCAGCGTAGACG
>Influenza A virus (A/swine/Hong Kong/1845/1994(H1N1)) CY085116 7 (MP)
GGCCCCCTCAAAGCCGAGTGCCCAGGGACTGCAGCGTAGACG
>Influenza A virus (A/swine/North Carolina/SG1462/2004(H3N2)) CY159186 7 (MP)
GGCCCCCTCAAAGCCGAGTGCCCAGGGACTGCAGCGTAGACG
>Influenza A virus (A/swine/Iowa/2/1987(H1N1)) CY028172 7 (MP)
GGCCCCCTCAAAGCCGAGTGCCCAGGGACTGCAGCGTAGACG
>Influenza A virus (A/swine/Tennessee/3/1976(H1N1)) CY022030 7 (MP)
GGCCCCCTCAAAGCCGAGTGCCCAGGGACTGCAGCGTAGACG
>Influenza A virus (A/swine/Tennessee/7/1976(H1N1)) CY022038 7 (MP)
GGCCCCCTCAAAGCCGAGTGCCCAGGGACTGCAGCGTAGACG
>Influenza A virus (A/swine/Iowa/1/1976(H1N1)) CY022070 7 (MP)
GGCCCCCTCAAAGCCGAGTGCCCAGGGACTGCAGCGTAGACG
>Influenza A virus (A/swine/Minnesota/27/1976(H1N1)) CY022358 7 (MP)
GGCCCCCTCAAAGCCGAGTGCCCAGGGACTGCAGCGTAGACG
>Influenza A virus (A/swine/Iowa/1/1977(H1N1)) CY022955 7 (MP)
GGCCCCCTCAAAGCCGAGTGCCCAGGGACTGCAGCGTAGACG
>Influenza A virus (A/swine/Minnesota/24/1975(H1N1)) CY024934 7 (MP)
GGCCCCCTCAAAGCCGAGTGCCCAGGGACTGCAGCGTAGACG
>Influenza A virus (A/swine/Arizona/148/1977(H1N1)) CY025003 7 (MP)
GGCCCCCTCAAAGCCGAGTGCCCAGGGACTGCAGCGTAGACG
>Influenza A virus (A/swine/Tennessee/112/1977(H1N1)) CY026492 7 (MP)
GGCCCCCTCAAAGCCGAGTGCCCAGGGACTGCAGCGTAGACG
>Influenza A virus (A/swine/Tennessee/118/1977(H1N1)) CY027300 7 (MP)
GGCCCCCTCAAAGCCGAGTGCCCAGGGACTGCAGCGTAGACG
>Influenza A virus (A/swine/Tennessee/107/1977(H1N1)) CY036864 7 (MP)
GGCCCCCTCAAAGCCGAGTGCCCAGGGACTGCAGCGTAGACG
>Influenza A virus (A/swine/Iowa/4/1976(H1N1)) CY022102 7 (MP)
GGCCCCCTCAAAGCCGAGTGCCCAGGGACTGCAGCGTAGACG
>Influenza A virus (A/swine/Tennessee/23/1976(H1N1)) CY026420 7 (MP)
GGCCCCCTCAAAGCCGAGTGCCCAGGGACTGCAGCGTAGACG
>Influenza A virus (A/swine/Tennessee/64/1977(H1N1)) CY022142 7 (MP)
GGCCCCCTCAAAGCCGAGTGCCCAGGGACTGCAGCGTAGACG
>Influenza A virus (A/swine/Tennessee/65/1977(H1N1)) CY022286 7 (MP)
GGCCCCCTCAAAGCCGAGTGCCCAGGGACTGCAGCGTAGACG
>Influenza A virus (A/swine/Tennessee/79/1977(H1N1)) CY022294 7 (MP)
GGCCCCCTCAAAGCCGAGTGCCCAGGGACTGCAGCGTAGACG
>Influenza A virus (A/swine/Minnesota/5892-7/1979(H1N1)) CY022366 7 (MP)
GGCCCCCTCAAAGCCGAGTGCCCAGGGACTGCAGCGTAGACG
>Influenza A virus (A/swine/Tennessee/9/1978(H1N1)) CY030736 7 (MP)
GGCCCCCTCAAAGCCGAGTGCCCAGGGACTGCAGCGTAGACG
>Influenza A virus (A/swine/Tennessee/82/1977(H1N1)) CY022302 7 (MP)
GGCCCCCTCAAAGCCGAGTGCCCAGGGACTGCAGCGTAGACG
>Influenza A virus (A/swine/Tennessee/84/1977(H1N1)) CY024955 7 (MP)
GGCCCCCTCAAAGCCGAGTGCCCAGGGACTGCAGCGTAGACG
>Influenza A virus (A/swine/Tennessee/2/1978(H1N1)) CY027308 7 (MP)
GGCCCCCTCAAAGCCGAGTGCCCAGGGACTGCAGCGTAGACG
>Influenza A virus (A/swine/Wisconsin/641/1980(H1N1)) CY022446 7 (MP)
GGCCCCCTCAAAGCCGAGTGCCCAGGGACTGCAGCGTAGACG
>Influenza A virus (A/swine/Wisconsin/661/1980(H1N1)) CY022454 7 (MP)
GGCCCCCTCAAAGCCGAGTGCCCAGGGACTGCAGCGTAGACG
>Influenza A virus (A/swine/Wisconsin/629/1980(H1N1)) CY022995 7 (MP)
GGCCCCCTCAAAGCCGAGTGCCCAGGGACTGCAGCGTAGACG
>Influenza A virus (A/swine/Wisconsin/663/1980(H1N1)) CY024995 7 (MP)
GGCCCCCTCAAAGCCGAGTGCCCAGGGACTGCAGCGTAGACG
>Influenza A virus (A/swine/Wisconsin/8/1980(H1N1)) CY022462 7 (MP)
GGCCCCCTCAAAGCCGAGTGCCCAGGGACTGCAGCGTAGACG
>Influenza A virus (A/swine/Tennessee/86/1977(H1N1)) CY024963 7 (MP)
GGCCCCCTCAAAGCCGAGTGCCCAGGGACTGCAGCGTAGACG
>Influenza A virus (A/swine/Tennessee/85/1977(H1N1)) CY096868 7 (MP)
GGCCCCCTCAAAGCCGAGTGCCCAGGGACTGCAGCGTAGACG
>Influenza A virus (A/swine/Tennessee/11/1978(H1N1)) CY022406 7 (MP)
GGCCCCCTCAAAGCCGAGTGCCCAGGGACTGCAGCGTAGACG
>Influenza A virus (A/swine/Tennessee/87/1977(H1N1)) CY024971 7 (MP)
GGCCCCCTCAAAGCCGAGTGCCCAGGGACTGCAGCGTAGACG
>Influenza A virus (A/swine/Tennessee/8/1978(H1N1)) CY027524 7 (MP)
GGCCCCCTCAAAGCCGAGTGCCCAGGGACTGCAGCGTAGACG
>Influenza A virus (A/swine/Tennessee/4/1978(H1N1)) CY028428 7 (MP)
GGCCCCCTCAAAGCCGAGTGCCCAGGGACTGCAGCGTAGACG
>Influenza A virus (A/swine/Tennessee/5/1978(H1N1)) CY027516 7 (MP)
GGCCCCCTCAAAGCCGAGTGCCCAGGGACTGCAGCGTAGACG
>Influenza A virus (A/swine/Tennessee/10/1976(H1N1)) CY026460 7 (MP)
GGCCCCCTCAAAGCCGAGTGCCCAGGGACTGCAGCGTAGACG
>Influenza A virus (A/swine/Tennessee/88/1977(H1N1)) CY024979 7 (MP)
GGCCCCCTCAAAGCCGAGTGCCCAGGGACTGCAGCGTAGACG
>Influenza A virus (A/swine/Tennessee/10/1978(H1N1)) CY024987 7 (MP)
GGCCCCCTCAAAGCCGAGTGCCCAGGGACTGCAGCGTAGACG
>Influenza A virus (A/swine/Tennessee/3/1978(H1N1)) CY028180 7 (MP)
GGCCCCCTCAAAGCCGAGTGCCCAGGGACTGCAGCGTAGACG
>Influenza A virus (A/swine/Tennessee/19/1977(H1N1)) CY022110 7 (MP)
GGCCCCCTCAAAGCCGAGTGCCCAGGGACTGCAGCGTAGACG
>Influenza A virus (A/swine/Tennessee/31/1977(H1N1)) CY022126 7 (MP)
GGCCCCCTCAAAGCCGAGTGCCCAGGGACTGCAGCGTAGACG
>Influenza A virus (A/swine/Wisconsin/46/1976(H1N1)) CY177473 7 (MP)
GGCCCCCTCAAAGCCGAGTGCCCAGGGACTGCAGCGTAGACG
>Influenza A virus (A/swine/Wisconsin/49/1976(H1N1)) CY178704 7 (MP)
GGCCCCCTCAAAGCCGAGTGCCCAGGGACTGCAGCGTAGACG
>Influenza A virus (A/swine/Tennessee/21/1977(H1N1)) CY022118 7 (MP)
GGCCCCCTCAAAGCCGAGTGCCCAGGGACTGCAGCGTAGACG
>Influenza A virus (A/swine/Tennessee/37/1977(H1N1)) CY025206 7 (MP)
GGCCCCCTCAAAGCCGAGTGCCCAGGGACTGCAGCGTAGACG
>Influenza A virus (A/swine/Tennessee/7/1978(H1N1)) CY028436 7 (MP)
GGCCCCCTCAAAGCCGAGTGCCCAGGGACTGCAGCGTAGACG
>Influenza A virus (A/swine/Tennessee/49/1977(H1N1)) CY022134 7 (MP)
GGCCCCCTCAAAGCCGAGTGCCCAGGGACTGCAGCGTAGACG
>Influenza A virus (A/swine/Tennessee/15/1976(H1N1)) CY022046 7 (MP)
GGCCCCCTCAAAGCCGAGTGCCCAGGGACTGCAGCGTAGACG
>Influenza A virus (A/swine/Tennessee/17/1976(H1N1)) CY022054 7 (MP)
GGCCCCCTCAAAGCCGAGTGCCCAGGGACTGCAGCGTAGACG
>Influenza A virus (A/swine/Ontario/4/1981(H1N1)) CY022382 7 (MP)
GGCCCCCTCAAAGCCGAGTGCCCAGGGACTGCAGCGTAGACG
>Influenza A virus (A/swine/Ontario/7/1981(H1N1)) CY022390 7 (MP)
GGCCCCCTCAAAGCCGAGTGCCCAGGGACTGCAGCGTAGACG
>Influenza A virus (A/swine/Wisconsin/11/1980(H1N1)) CY022422 7 (MP)
GGCCCCCTCAAAGCCGAGTGCCCAGGGACTGCAGCGTAGACG
>Influenza A virus (A/swine/Ontario/1/1981(H1N1)) CY022979 7 (MP)
GGCCCCCTCAAAGCCGAGTGCCCAGGGACTGCAGCGTAGACG
>Influenza A virus (A/swine/Ontario/2/1981(H1N1)) CY026436 7 (MP)
GGCCCCCTCAAAGCCGAGTGCCCAGGGACTGCAGCGTAGACG
>Influenza A virus (A/swine/Ontario/3/1981(H1N1)) CY026444 7 (MP)
GGCCCCCTCAAAGCCGAGTGCCCAGGGACTGCAGCGTAGACG
>Influenza A virus (A/swine/Ontario/6/1981(H1N1)) CY026452 7 (MP)
GGCCCCCTCAAAGCCGAGTGCCCAGGGACTGCAGCGTAGACG
>Influenza A virus (A/swine/Tennessee/105/1977(H1N1)) CY026476 7 (MP)
GGCCCCCTCAAAGCCGAGTGCCCAGGGACTGCAGCGTAGACG
>Influenza A virus (A/swine/Tennessee/106/1977(H1N1)) CY026484 7 (MP)
GGCCCCCTCAAAGCCGAGTGCCCAGGGACTGCAGCGTAGACG
>Influenza A virus (A/swine/Tennessee/109/1977(H1N1)) CY032930 7 (MP)
GGCCCCCTCAAAGCCGAGTGCCCAGGGACTGCAGCGTAGACG
>Influenza A virus (A/swine/Tennessee/48/1977(H1N1)) CY025058 7 (MP)
GGCCCCCTCAAAGCCGAGTGCCCAGGGACTGCAGCGTAGACG
>Influenza A virus (A/swine/Iowa/1/1987(H1N1)) CY022963 7 (MP)
GGCCCCCTCAAAGCCGAGTGCCCAGGGACTGCAGCGTAGACG
>Influenza A virus (A/swine/Kentucky/1/1976(H1N1)) CY022350 7 (MP)
GGCCCCCTCAAAGCCGAGTGCCCAGGGACTGCAGCGTAGACG
>Influenza A virus (A/swine/Nebraska/123/1977(H1N1)) CY022374 7 (MP)
GGCCCCCTCAAAGCCGAGTGCCCAGGGACTGCAGCGTAGACG
>Influenza A virus (A/swine/Tennessee/19/1976(H1N1)) CY022062 7 (MP)
GGCCCCCTCAAAGCCGAGTGCCCAGGGACTGCAGCGTAGACG
>Influenza A virus (A/swine/Wisconsin/11/1976(H1N1)) CY178712 7 (MP)
GGCCCCCTCAAAGCCGAGTGCCCAGGGACTGCAGCGTAGACG
>Influenza A virus (A/swine/Tennessee/62/1977(H1N1)) CY022278 7 (MP)
GGCCCCCTCAAAGCCGAGTGCCCAGGGACTGCAGCGTAGACG
>Influenza A virus (A/swine/Tennessee/96/1977(H1N1)) CY024951 7 (MP)
GGCCCCCTCAAAGCCGAGTGCCCAGGGACTGCAGCGTAGACG
>Influenza A virus (A/swine/Iowa/100/1977(H1N1)) CY026468 7 (MP)
GGCCCCCTCAAAGCCGAGTGCCCAGGGACTGCAGCGTAGACG
>Influenza A virus (A/swine/Tennessee/10/1977(H1N1)) CY022270 7 (MP)
GGCCCCCTCAAAGCCGAGTGCCCAGGGACTGCAGCGTAGACG
>Influenza A virus (A/swine/Illinois/1/1975(H1N1)) CY022342 7 (MP)
GGCCCCCTCAAAGCCGAGTGCCCAGGGACTGCAGCGTAGACG
>Influenza A virus (A/swine/Tennessee/1/1975(H1N1)) CY022398 7 (MP)
GGCCCCCTCAAAGCCGAGTGCCCAGGGACTGCAGCGTAGACG
>Influenza A virus (A/swine/Tennessee/61/1977(H1N1)) CY024943 7 (MP)
GGCCCCCTCAAAGCCGAGTGCCCAGGGACTGCAGCGTAGACG
>Influenza A virus (A/swine/Wisconsin/30747/1976(H1N1)) CY028188 7 (MP)
GGCCCCCTCAAAGCCGAGTGCCCAGGGACTGCAGCGTAGACG
>Influenza A virus (A/swine/Wisconsin/30954/1976(H1N1)) CY036800 7 (MP)
GGCCCCCTCAAAGCCGAGTGCCCAGGGACTGCAGCGTAGACG
>Influenza A virus (A/swine/Wisconsin/1/1971(H1N1)) CY022414 7 (MP)
GGCCCCCTCAAAGCCGAGTGCCCAGGGACTGCAGCGTAGACG
>Influenza A virus (A/swine/Wisconsin/2/1970(H1N1)) CY022438 7 (MP)
GGCCCCCTCAAAGCCGAGTGCCCAGGGACTGCAGCGTAGACG
>Influenza A virus (A/swine/Wisconsin/1/1967(H1N1)) CY026292 7 (MP)
GGCCCCCTCAAAGCCGAGTGCCCAGGGACTGCAGCGTAGACG
>Influenza A virus (A/swine/Wisconsin/2/1966(H1N1)) CY026300 7 (MP)
GGCCCCCTCAAAGCCGAGTGCCCAGGGACTGCAGCGTAGACG
>Influenza A virus (A/swine/Nebraska/1968(H1N1)) GQ404587 7 (MP)
GGCCCCCTCAAAGCCGAGTGCCCAGGGACTGCAGCGTAGACG
>Influenza A virus (A/swine/Wisconsin/1/1968(H1N1)) GQ404588 7 (MP)
GGCCCCCTCAAAGCCGAGTGCCCAGGGACTGCAGCGTAGACG
>Influenza A virus (A/swine/Wisconsin/1/1961(H1N1)) CY032214 7 (MP)
GGCCCCCTCAAAGCCGAGTGCCCAGGGACTGCAGCGTAGACG
>Influenza A virus (A/swine/Niigata/1/1977(H1N1)) AB434403 7 (MP)
GGCCCCCTCAAAGCCGAGTGCCCAGGGACTGCAGCGTAGACG
>Influenza A virus (A/swine/Hong Kong/25/1977(H1N1)) CY084492 7 (MP)
GGCCCCCTCAAAGCCGAGTGCCCAGGGACTGCAGCGTAGACG
>Influenza A virus (A/swine/Hong Kong/29/1977(H1N1)) CY084524 7 (MP)
GGCCCCCTCAAAGCCGAGTGCCCAGGGACTGCAGCGTAGACG
>Influenza A virus (A/swine/Hong Kong/27/1977(H1N1)) CY084508 7 (MP)
GGCCCCCTCAAAGCCGAGTGCCCAGGGACTGCAGCGTAGACG
>Influenza A virus (A/swine/Hong Kong/31/1977(H1N1)) CY084540 7 (MP)
GGCCCCCTCAAAGCCGAGTGCCCAGGGACTGCAGCGTAGACG
>Influenza A virus (A/swine/Hong Kong/34/1977(H1N1)) CY084564 7 (MP)
GGCCCCCTCAAAGCCGAGTGCCCAGGGACTGCAGCGTAGACG
>Influenza A virus (A/swine/Hong Kong/36/1977(H1N1)) CY084572 7 (MP)
GGCCCCCTCAAAGCCGAGTGCCCAGGGACTGCAGCGTAGACG
>Influenza A virus (A/swine/Hong Kong/38/1977(H1N1)) CY084588 7 (MP)
GGCCCCCTCAAAGCCGAGTGCCCAGGGACTGCAGCGTAGACG
>Influenza A virus (A/swine/Hong Kong/47/1977(H1N1)) CY084660 7 (MP)
GGCCCCCTCAAAGCCGAGTGCCCAGGGACTGCAGCGTAGACG
>Influenza A virus (A/swine/Hong Kong/52/1977(H1N1)) CY084692 7 (MP)
GGCCCCCTCAAAGCCGAGTGCCCAGGGACTGCAGCGTAGACG
>Influenza A virus (A/swine/Hong Kong/46/1977(H1N1)) CY084652 7 (MP)
GGCCCCCTCAAAGCCGAGTGCCCAGGGACTGCAGCGTAGACG
>Influenza A virus (A/swine/Hong Kong/55/1977(H1N1)) CY084716 7 (MP)
GGCCCCCTCAAAGCCGAGTGCCCAGGGACTGCAGCGTAGACG
>Influenza A virus (A/swine/Hong Kong/26/1977(H1N1)) CY084500 7 (MP)
GGCCCCCTCAAAGCCGAGTGCCCAGGGACTGCAGCGTAGACG
>Influenza A virus (A/swine/Hong Kong/42/1977(H1N1)) CY084620 7 (MP)
GGCCCCCTCAAAGCCGAGTGCCCAGGGACTGCAGCGTAGACG
>Influenza A virus (A/swine/Hong Kong/45/1977(H1N1)) CY084644 7 (MP)
GGCCCCCTCAAAGCCGAGTGCCCAGGGACTGCAGCGTAGACG
>Influenza A virus (A/swine/Hong Kong/43/1977(H1N1)) CY084628 7 (MP)
GGCCCCCTCAAAGCCGAGTGCCCAGGGACTGCAGCGTAGACG
>Influenza A virus (A/swine/Hong Kong/49/1977(H1N1)) CY084676 7 (MP)
GGCCCCCTCAAAGCCGAGTGCCCAGGGACTGCAGCGTAGACG
>Influenza A virus (A/swine/Hong Kong/37/1977(H1N1)) CY084580 7 (MP)
GGCCCCCTCAAAGCCGAGTGCCCAGGGACTGCAGCGTAGACG
>Influenza A virus (A/swine/Hong Kong/58/1977(H1N1)) CY084732 7 (MP)
GGCCCCCTCAAAGCCGAGTGCCCAGGGACTGCAGCGTAGACG
>Influenza A virus (A/swine/Hong Kong/62/1977(H1N1)) CY084748 7 (MP)
GGCCCCCTCAAAGCCGAGTGCCCAGGGACTGCAGCGTAGACG
>Influenza A virus (A/swine/Hong Kong/59/1977(H1N1)) CY084740 7 (MP)
GGCCCCCTCAAAGCCGAGTGCCCAGGGACTGCAGCGTAGACG
>Influenza A virus (A/swine/Hong Kong/67/1977(H1N1)) CY084796 7 (MP)
GGCCCCCTCAAAGCCGAGTGCCCAGGGACTGCAGCGTAGACG
>Influenza A virus (A/swine/Hong Kong/66/1977(H1N1)) CY084788 7 (MP)
GGCCCCCTCAAAGCCGAGTGCCCAGGGACTGCAACGTAGACG
>Influenza A virus (A/swine/Hong Kong/68/1977(H1N1)) CY084804 7 (MP)
GGCCCCCTCAAAGCCGAGTGCCCAGGGACTGCAACGTAGACG
>Influenza A virus (A/swine/Hong Kong/40/1977(H1N1)) CY084604 7 (MP)
GGCCCCCTCAAAGCCGAGTGCCCAGGGACTGCAGCGTAGACG
>Influenza A virus (A/swine/Hong Kong/63/1977(H1N1)) CY084756 7 (MP)
GGCCCCCTCAAAGCCGAGTGCCCAGGGACTGCAGCGTAGACG
>Influenza A virus (A/swine/Hong Kong/65/1977(H1N1)) CY084772 7 (MP)
GGCCCCCTCAAAGCCGAGTGCCCAGGGACTGCAACGTAGACG
>Influenza A virus (A/swine/Hong Kong/28/1977(H1N1)) CY084516 7 (MP)
GGCCCCCTCAAAGCCGAGTGCCCAGGGACTGCAGCGTAGACG
>Influenza A virus (A/swine/Hong Kong/30/1977(H1N1)) CY084532 7 (MP)
GGCCCCCTCAAAGCCGAGTGCCCAGGGACTGCAGCGTAGACG
>Influenza A virus (A/swine/Hong Kong/32/1977(H1N1)) CY084548 7 (MP)
GGCCCCCTCAAAGCCGAGTGCCCAGGGACTGCAGCGTAGACG
>Influenza A virus (A/swine/Hong Kong/33/1977(H1N1)) CY084556 7 (MP)
GGCCCCCTCAAAGCCGAGTGCCCAGGGACTGCAGCGTAGACG
>Influenza A virus (A/swine/Hong Kong/48/1977(H1N1)) CY084668 7 (MP)
GGCCCCCTCAAAGCCGAGTGCCCAGGGACTGCAGCGTAGACG
>Influenza A virus (A/swine/Hong Kong/39/1977(H1N1)) CY084596 7 (MP)
GGCCCCCTCAAAGCCGAGTGCCCAGGGACTGCAGCGTAGACG
>Influenza A virus (A/swine/Hong Kong/41/1977(H1N1)) CY084612 7 (MP)
GGCCCCCTCAAAGCCGAGTGCCCAGGGACTGCAGCGTAGACG
>Influenza A virus (A/swine/Hong Kong/44/1977(H1N1)) CY084636 7 (MP)
GGCCCCCTCAAAGCCGAGTGCCCAGGGACTGCAACGTAGACG
>Influenza A virus (A/swine/Hong Kong/78/1978(H1N1)) CY084828 7 (MP)
GGCCCCCTCAAAGCCGAGTGCCCAGGGACTGCAACGTAGACG
>Influenza A virus (A/swine/Hong Kong/76/1977(H1N1)) CY084820 7 (MP)
GGCCCCCTCAAAGCCGAGTGCCCAGGGACTGCAACGTAGACG
>Influenza A virus (A/swine/Hong Kong/73/1977(H1N1)) CY084780 7 (MP)
GGCCCCCTCAAAGCCGAGTGCCCAGGGACTGCAACGTAGACG
>Influenza A virus (A/swine/Hong Kong/54/1977(H1N1)) CY084708 7 (MP)
GGCCCCCTCAAAGCCGAGTGCCCAGGGACTGCAGCGTAGACG
>Influenza A virus (A/swine/Hong Kong/57/1977(H1N1)) CY084724 7 (MP)
GGCCCCCTCAAAGCCGAGTGCCCAGGGACTGCAGCGTAGACG
>Influenza A virus (A/swine/Hong Kong/61/1977(H1N1)) CY084484 7 (MP)
GGCCCCCTCAAAGCCGAGTGCCCAGGGACTGCAACGTAGACG
>Influenza A virus (A/swine/Hong Kong/83/1978(H1N1)) CY084852 7 (MP)
GGCCCCCTCAAAGCCGAGTGCCCAGGGACTGCAACGTAGACG
>Influenza A virus (A/swine/Hong Kong/84/1978(H1N1)) CY084860 7 (MP)
GGCCCCCTCAAAGCCGAGTGCCCAGGGACTGCAACGTAGACG
>Influenza A virus (A/swine/Hong Kong/79/1978(H1N1)) CY084836 7 (MP)
GGCCCCCTCAAAGCCGAGTGCCCAGGGACTGCAACGTAGACG
>Influenza A virus (A/swine/Hong Kong/100/1979(H1N1)) CY084876 7 (MP)
GGCCCCCTCAAAGCCGAGTGCCCAGGGACTGCAGCGTAGACG
>Influenza A virus (A/swine/Hong Kong/80/1978(H1N1)) CY084844 7 (MP)
GGCCCCCTCAAAGCCGAGTGCCCAGGGACTGCAACGTAGACG
>Influenza A virus (A/swine/Hong Kong/86/1979(H1N1)) CY084868 7 (MP)
GGCCCCCTCAAAGCCGAGTGCCCAGGGACTGCAGCGTAGACG
>Influenza A virus (A/swine/Hong Kong/101/1979(H1N1)) CY084884 7 (MP)
GGCCCCCTCAAAGCCGAGTGCCCAGGGACTGCAGCGTAGACG
>Influenza A virus (A/swine/Hong Kong/89/1979(H1N1)) CY084892 7 (MP)
GGCCCCCTCAAAGCCGAGTGCCCAGGGACTGCAGCGTAGACG
>Influenza A virus (A/swine/Hong Kong/92/1979(H1N1)) CY084916 7 (MP)
GGCCCCCTCAAAGCCGAGTGCCCAGGGACTGCAGCGTAGACG
>Influenza A virus (A/swine/Hong Kong/91/1979(H1N1)) CY084908 7 (MP)
GGCCCCCTCAAAGCCGAGTGCCCAGGGACTGCAGCGTAGACG
>Influenza A virus (A/swine/Hong Kong/90/1979(H1N1)) CY084900 7 (MP)
GGCCCCCTCAAAGCCGAGTGCCCAGGGACTGCAGCGTAGACG
>Influenza A virus (A/swine/Hong Kong/99/1979(H1N1)) CY084956 7 (MP)
GGCCCCCTCAAAGCCGAGTGCCCAGGGACTGCAGCGTAGACG
>Influenza A virus (A/swine/Hong Kong/94/1979(H1N1)) CY084924 7 (MP)
GGCCCCCTCAAAGCCGAGTGCCCAGGGACTGCAGCGTAGACG
>Influenza A virus (A/swine/Hong Kong/96/1979(H1N1)) CY084940 7 (MP)
GGCCCCCTCAAAGCCGAGTGCCCAGGGACTGCAGCGTAGACG
>Influenza A virus (A/swine/Hong Kong/95/1979(H1N1)) CY084932 7 (MP)
GGCCCCCTCAAAGCCGAGTGCCCAGGGACTGCAGCGTAGACG
>Influenza A virus (A/swine/Hong Kong/97/1979(H1N1)) CY084948 7 (MP)
GGCCCCCTCAAAGCCGAGTGCCCAGGGACTGCAGCGTAGACG
>Influenza A virus (A/swine/Hong Kong/70/1977(H1N1)) CY084812 7 (MP)
GGCCCCCTCAAAGCCGAGTGCCCAGGGACTGCAGCGTAGACG
>Influenza A virus (A/swine/Hong Kong/51/1977(H1N1)) CY084476 7 (MP)
GGCCCCCTCAAAGCCGAGTGCCCAGGGACTGCAGCGTAGACG
>Influenza A virus (A/swine/Hong Kong/53/1977(H1N1)) CY084700 7 (MP)
GGCCCCCTCAAAGCCGAGTGCCCAGGGACTGCAGCGTAGACG
>Influenza A virus (A/swine/Hong Kong/50/1977(H1N1)) CY084684 7 (MP)
GGCCCCCTCAAAGCCGAGTGCCCAGGGACTGCAGCGTAGACG
>Influenza A virus (A/swine/Hong Kong/64/1977(H1N1)) CY084764 7 (MP)
GGCCCCCTCAAAGCCGAGTGCCCAGGGACTGCAGCGTAGACG
>Influenza A virus (A/swine/Iowa/3/1985(H1N1)) CY022326 7 (MP)
GGCCCCCTCAAAGCCGAGTGCCCAGGGACTGCAGCGTAGACG
>Influenza A virus (A/swine/Iowa/1/1985(H1N1)) CY022318 7 (MP)
GGCCCCCTCAAAGCCGAGTGCCCAGGGACTGCAGCGTAGACG
>Influenza A virus (A/swine/Iowa/2/1985(H1N1)) CY027508 7 (MP)
GGCCCCCTCAAAGCCGAGTGCCCAGGGACTGCAGCGTAGACG
>Influenza A virus (A/swine/Ontario/2/1981(H1N1)) M63520 7 (MP)
GGCCCCCTCAAAGCCGAGTGCCCAGGGACTGCAGCGTAGACG
>Influenza A virus (A/swine/Quebec/192/81(H1N1)) AF188003 7 (MP)
GGCCCCCTCAAAGCCGAGTGCCCAGGGACTGCAGCGTAGACG
>Influenza A virus (A/swine/Tennessee/24/1977(H1N1)) M63532 7 (MP)
GGCCCCCTCAAAGCCGAGTGCCCAGGGACTGCAGCGTAGACG
>Influenza A virus (A/swine/Guangdong/223/2006(H3N2)) GU086132 7 (MP)
GGCCCCCTCAAAGCCGAGTGCCCAGGGACTGCAGCGTAGACG
>Influenza A virus (A/swine/Guangdong/811/2006(H3N2)) GU086148 7 (MP)
GGCCCCCTCAAAGCCGAGTGCCCAGGGACTGCAGCGTAGACG
>Influenza A virus (A/swine/Guangdong/L23/2010(H3N2)) JX494715 7 (MP)
GGCCCCCTCAAAGCCGAGTGCCCAGGGACTGCAGCGTAGACG
>Influenza A virus (A/swine/Guangdong/102/2002(H3N2)) GQ422390 7 (MP)
GGCCCCCTCAAAGCCGAGTGCCCAGGGACTGCAGCGTAGACG
>Influenza A virus (A/swine/Guangdong/106/2002(H3N2)) GQ422391 7 (MP)
GGCCCCCTCAAAGCCGAGTGCCCAGGGACTGCAGCGTAGACG
>Influenza A virus (A/swine/Guangdong/111/2002(H3N2)) GQ422392 7 (MP)
GGCCCCCTCAAAGCCGAGTGCCCAGGGACTGCAGCGTAGACG
>Influenza A virus (A/swine/Guangdong/113/2002(H3N2)) GQ422393 7 (MP)
GGCCCCCTCAAAGCCGAGTGCCCAGGGACTGCAGCGTAGACG
>Influenza A virus (A/swine/Guangdong/110/2002(H3N2)) GQ422394 7 (MP)
GGCCCCCTCAAAGCCGAGTGCCCAGGGACTGCAGCGTAGACG
>Influenza A virus (A/swine/Guangdong/107/2002(H3N2)) GQ422395 7 (MP)
GGCCCCCTCAAAGCCGAGTGCCCAGGGACTRCAGCGTAGACG
>Influenza A virus (A/swine/Guangdong/211/2006(H3N2)) GU086124 7 (MP)
GGCCCCCTCAAAGCCGAGTGCCCAGGGACTGCAGCGTAGACG
>Influenza A virus (A/swine/Guangdong/968/2006(H3N2)) GU086156 7 (MP)
GGCCCCCTCAAAGCCGAGTGCCCAGGGACTGCAGCGTAGACG
>Influenza A virus (A/swine/Guangdong/423/2006(H3N2)) GU086140 7 (MP)
GGCCCCCTCAAAGCCGAGTGCCCAGGGACTGCAGCGTAGACG
>Influenza A virus (A/swine/Fujian/F2/2007(H3N2)) JN105976 7 (MP)
GGCCCCCTCAAAGCCGAGTGCCCAGGGACTGCAGCGTAGACG
>Influenza A virus (A/swine/Tennessee/25/1977(H1N1)) CY009917 7 (MP)
GGCCCCCTCAAAGCCGAGTGCCCAGGGACTGCAGCGTAGACG
>Influenza A virus (A/swine/Italy/v.45/1979(H1N1)) GQ404622 7 (MP)
GGCCCCCTCAAAGCCGAGTGCCCAGGGACTGCAGCGTAGACG
>Influenza A virus (A/swine/England/114065/1990(H1N1)) CY115970 7 (MP)
GGCCCCCTCAAAGCCGAGTGCCCAGGGACTGCAGCGTAGACG
>Influenza A virus (A/swine/England/79851/1990(H1N1)) CY116310 7 (MP)
GGCCCCCTCAAAGCCGAGTGCCCAGGGACTGCAGCGTAGACG
>Influenza A virus (A/swine/England/117316/1986(H1N1)) CY115978 7 (MP)
GGCCCCCTCAAAGCCGAGTGCCCAGGGACTGCAGCGTAGACG
>Influenza A virus (A/swine/England/117316/1986(H1N1)) KF840463 7 (MP)
GGCCCCCTCAAAGCCGAGTGCCCAGGGACTGCAGCGTAGACG
>Influenza A virus (A/swine/North Carolina/00850/2005(H1N1)) CY160253 7 (MP)
GGCCCCCTCAAAGCCGAGTGCCCAGGGACTGCAGCGTAGACG
>Influenza A virus (A/swine/Wisconsin/1915/1988(H1N1)) CY039918 7 (MP)
GGCCCCCTCAAAGCCGAGTGCCCAGGGACTGCAGCGTAGACG
>Influenza A virus (A/swine/Hong Kong/273/1994(H1N1)) U49115 7 (MP)
GGCCCCCTCAAAGCCGAGTGCCCAGGGACTGCAGCGTAGACG
>Influenza A virus (A/swine/Minnesota/66960/2006(H3N2)) JF346133 7 (MP)
GGCCCCCTCAAAGCCGAGTGCCCAGGGACTGCAGCGTAGACG
>Influenza A virus (A/swine/North Carolina/01312/2006(H3N2)) CY157944 7 (MP)
GGCCCCCTCAAAGCCGAGTGCCCAGGGACTGCAGCGTAGACG
>Influenza A virus (A/swine/North Carolina/SG1477/2005(H1N1)) CY159298 7 (MP)
GGCCCCCTCAAAGCCGAGTGCCCAGGGACTGCAGCGTAGACG
>Influenza A virus (A/swine/North Carolina/SG1229/2005(H1N1)) CY159778 7 (MP)
GGCCCCCTCAAAGCCGAGTGCCCAGGGACTGCAGCGTAGACG
>Influenza A virus (A/swine/North Carolina/SG1479/2005(H1N1)) CY159314 7 (MP)
GGCCCCCTCAAAGCCGAGTGCCCAGGGACTGCAGCGTAGACG
>Influenza A virus (A/swine/North Carolina/01591/2007(H1N1)) CY159378 7 (MP)
GGCCCCCTCAAAGCCGAGTGCCCAGGGACTGCAGCGTAGACG
>Influenza A virus (A/swine/North Carolina/00925/2005(H1N1)) CY159322 7 (MP)
GGCCCCCTCAAAGCCGAGTGCCCAGGGACTGCAGCGTAGACG
>Influenza A virus (A/swine/North Carolina/01514/2007(H1N1)) CY159402 7 (MP)
GGCCCCCTCAAAGCCGAGTGCCCAGGGACTGCAGCGTAGACG
>Influenza A virus (A/swine/North Carolina/01018/2006(H1N1)) KR701870 7 (MP)
GGCCCCCTCAAAGCCGAGTGCCCAGGGACTGCAGCGTAGACG
>Influenza A virus (A/swine/North Carolina/01057/2006(H1N1)) KR701898 7 (MP)
GGCCCCCTCAAAGCCGAGTGCCCAGGGACTGCAGCGTAGACG
>Influenza A virus (A/swine/North Carolina/SG1313/2008(H1N1)) CY158226 7 (MP)
GGCCCCCTCAAAGCCGAGTGCCCAGGGACTGCAGCGTAGACG
>Influenza A virus (A/swine/North Carolina/38448-1/2005(H1N1)) CY098511 7 (MP)
GGCCCCCTCAAAGCCGAGTGCCCAGGGACTGCAGCGTAGACG
>Influenza A virus (A/swine/Skane/1321/1983(H1N1)) GU236520 7 (MP)
GGCCCCCTCAAAGCCGAGTGCCCAGGGACTGCAGCGTAGACG
>Influenza A virus (A/swine/Taichung/E3/1992(H1N1)) FJ829860 7 (MP)
GGCCCCCTCAAAGCCGAGTGCCCAGGGACTGCAGCGTAGACG
>Influenza A virus (A/swine/Kyoto/3/1979(H1N1)) AB434387 7 (MP)
GGCCCCCTCAAAGCCGAGTGCCCAGGGACTGCAGCGTAGACG
>Influenza A virus (A/swine/Hokkaido/2/1981(H1N1)) AB434395 7 (MP)
GGCCCCCTCAAAGCCGAGTGCCCAGGGACTGCAGCGTAGACG
>Influenza A virus (A/swine/Ehime/1/1980(H1N2)) AB434411 7 (MP)
GGCCCCCTCAAAGCCGAGTGCCCAGGGACTGCAGCGTAGACG
>Influenza A virus (A/swine/Kanagawa/1/1978(H1N1)) AB573424 7 (MP)
GGCCCCCTCAAAGCCGAGTGCCCAGGGACTGCAGCGTAGACG
>Influenza A virus (A/swine/Toyama/1/1978(H1N1)) AB574415 7 (MP)
GGCCCCCTCAAAGCCGAGTGCCCAGGGACTGCAGCGTAGACG
>Influenza A virus (A/swine/Shizuoka/1/1978(H1N1)) AB574407 7 (MP)
GGCCCCCTCAAAGCCGAGTGCCCAGGGACTGCAGCGTAGACG
>Influenza A virus (A/swine/Guangdong/01/2005(H3N2)) EF455563 7 (MP)
GGCCCCCTCAAAGCCGAGTGCCCAGGGACTGCAGCGTAGACG
>Influenza A virus (A/swine/Shanghai/1/2005(H1N1)) EU502886 7 (MP)
GGCCCCCTCAAAGCCGAGTGCCCAGGGACTGCAGCGTAGACG
>Influenza A virus (A/swine/Shanghai/2/2005(H1N1)) FJ789829 7 (MP)
GGCCCCCTCAAAGCCGAGTGCCCAGGGACTGCAGCGTAGACG
>Influenza A virus (A/swine/Guangdong/33/2006(H1N1)) GU086012 7 (MP)
GGCCCCCTCAAAGCCGAGTGCCCAGGGACTGCAGCGTAGACG
>Influenza A virus (A/swine/Guangdong/611/2006(H1N1)) GU086044 7 (MP)
GGCCCCCTCAAAGCCGAGTGCCCAGGGACTGCAGCGTAGACG
>Influenza A virus (A/swine/Guangdong/34/2006(H1N1)) CY089870 7 (MP)
GGCCCCCTCAAAGCCGAGTGCCCAGGGACTGCAGCGTAGACG
>Influenza A virus (A/swine/Guangdong/01/2008(H1N1)) CY091732 7 (MP)
GGCCCCCTCAAAGCCGAGTGCCCAGGGACTGCAGCGTAGACG
>Influenza A virus (A/swine/Guangdong/109/2006(H1N1)) GU086020 7 (MP)
GGCCCCCTCAAAGCCGAGTGCCCAGGGACTGCAGCGTAGACG
>Influenza A virus (A/swine/Guangdong/446/2006(H1N1)) GU086036 7 (MP)
GGCCCCCTCAAAGCCGAGTGCCCAGGGACTACAGCGTAGACG
>Influenza A virus (A/swine/Shanghai/3/2005(H1N1)) FJ789835 7 (MP)
GGCCCCCTCAAAGCCGAGTGCCCAGGGACTGCAGCGTAGACG
>Influenza A virus (A/swine/Guangdong/103/2002(H1N1)) GQ422388 7 (MP)
GGCCCCCTCAAAGCCGAGTGCCCAGGGACTGCAGCGTAGACG
>Influenza A virus (A/swine/Guangdong/L6/2009(H1N1)) HQ880617 7 (MP)
GGCCCCCTCAAAGCCGAGTGCCCAGGGACTGCAGCGTAGACG
>Influenza A virus (A/swine/Zhejiang/01/2008(H1N2)) JX138512 7 (MP)
GGCCCCCTCAAAGCCGAGTGCCCAGGGACTGCAGCGTAGACG
>Influenza A virus (A/swine/Guangdong/322/2006(H1N1)) GU086028 7 (MP)
GGCCCCCTCAAAGCCGAGTGCCCAGGGACTGCAGCGTAGACG
>Influenza A virus (A/swine/Guangdong/628/2006(H1N1)) GU086052 7 (MP)
GGCCCCCTCAAAGCCGAGTGCCCAGGGACTGCAGCGTAGACG
>Influenza A virus (A/swine/Guangdong/6/2010(H1N1)) HQ541681 7 (MP)
GGCCCCCTCAAAGCCGAGTGCCCAGGGACTGCAGCGTAGACG
>Influenza A virus (A/swine/Guangdong/11/2009(H1N1)) HM145746 7 (MP)
GGCCCCCTCAAAGCCGAGTGCCCAGGGACTGCAGCGTAGACG
>Influenza A virus (A/swine/Guangdong/02/2008(H1N1)) HM223595 7 (MP)
GGCCCCCTCAAAGCCGAGTGCCCAGGGACTGCAGCGTAGACG
>Influenza A virus (A/swine/Guangdong/09/2008(H1N1)) HM215168 7 (MP)
GGCCCCCTCAAAGCCGAGTGCCCAGGGACTGCAGCGTAGACG
>Influenza A virus (A/swine/Guangdong/05/2009(H1N1)) HM215160 7 (MP)
GGCCCCCTCAAAGCCGAGTGCCCAGGGACTGCAGCGTAGACG
>Influenza A virus (A/swine/Guangdong/07/2009(H1N1)) HM210861 7 (MP)
GGCCCCCTCAAAGCCGAGTGCCCAGGGACTGCAGCGTAGACG
>Influenza A virus (A/swine/Guangdong/09/2009(H1N1)) HM210853 7 (MP)
GGCCCCCTCAAAGCCGAGTGCCCAGGGACTGCAGCGTAGACG
>Influenza A virus (A/swine/Guangdong/07/2008(H1N1)) HM223587 7 (MP)
GGCCCCCTCAAAGCCGAGTGCCCAGGGACTGCAGCGTAGACG
>Influenza A virus (A/swine/Guangdong/06/2009(H1N1)) HM215152 7 (MP)
GGCCCCCTCAAAGCCGAGTGCCCAGGGACTGCAGCGTAGACG
>Influenza A virus (A/swine/Guangdong/L5/2010(H3N2)) JX414233 7 (MP)
GGCCCCCTCAAAGCCGAGTGCCCAGGGACTGCAGCGTAGACG
>Influenza A virus (A/swine/Shandong/1123/2008(H1N1)) GU646033 7 (MP)
GGCCCCCTCAAAGCCGAGTGCCCAGGGACTGCAGCGTAGACG
>Influenza A virus (A/swine/Shandong/1112/2008(H1N1)) GU646026 7 (MP)
GGCCCCCTCAAAGCCGAGTGCCCAGGGACTGCAGCGTAGACG
>Influenza A virus (A/swine/Texas/4199-2/1998(H3N2)) AF153257 7 (MP)
GGCCCCCTCAAAGCCGAGTGCCCAGGGACTGCAGCGTAGACG
>Influenza A virus (A/Swine/Minnesota/9088-2/98 (H3N2)) AF153258 7 (MP)
GGCCCCCTCAAAGCCGAGTGCCCAGGGACTGCAGCGTAGACG
>Influenza A virus (A/Swine/Iowa/8548-1/98) AF153259 7 (MP)
GGCCCCCTCAAAGCCGAGTGCCCAGGGACTGCAGCGTAGACG
>Influenza A virus (A/swine/Texas/4199-2/1998(H3N2)) CY095678 7 (MP)
GGCCCCCTCAAAGCCGAGTGCCCAGGGACTGCAGCGTAGACG
>Influenza A virus (A/swine/Mexico/Mex50/2010(H3N2)) CY122344 7 (MP)
GGCCCCCTCAAAGCCGAGTGCCCAGGGACTGCAGCGTAGACG
>Influenza A virus (A/swine/Mexico/Mex51/2010(H3N2)) CY122352 7 (MP)
GGCCCCCTCAAAGCCGAGTGCCCAGGGACTGCAGCGTAGACG
>Influenza A virus (A/swine/Mexico/Mich40/2010(H3N2)) CY122368 7 (MP)
GGCCCCCTCAAAGCCGAGTGCCCAGGGACTGCAGCGTAGACG
>Influenza A virus (A/Swine/Nebraska/209/98 (H3N2)) AF251406 7 (MP)
GGCCCCCTCAAAGCCGAGTGCCCAGGGACTGCAGCGTAGACG
>Influenza A virus (A/Swine/Minnesota/593/99 (H3N2)) AF251430 7 (MP)
GGCCCCCTCAAAGCCGAGTGCCCAGGGACTGCAGCGTAGACG
>Influenza A virus (A/Swine/Iowa/533/99 (H3N2)) AF251414 7 (MP)
GGCCCCCTCAAAGCCGAGTGCCCAGGGACTGCAGCGTAGACG
>Influenza A virus (A/Swine/Iowa/569/99 (H3N2)) AF251422 7 (MP)
GGCCCCCTCAAAGCCGAGTGCCCAGGGACTGCAGCGTAGACG
>Influenza A virus (A/swine/Mexico/Mex19/2010(H1N1)) CY122336 7 (MP)
GGCCCCCTCAAAGCCGAGTGCCCAGGGACTGCAGCGTAGACG
>Influenza A virus (A/swine/Mexico/Mex52/2010(H1N1)) CY122360 7 (MP)
GGCCCCCTCAAAGCCGAGTGCCCAGGGACTGCAGCGTAGACG
>Influenza A virus (A/swine/Mexico/Qro32/2010(H1N1)) CY122376 7 (MP)
GGCCCCCTCAAAGCCGAGTGCCCAGGGACTGCAGCGTAGACG
>Influenza A virus (A/swine/Mexico/Qro35/2010(H1N1)) CY122384 7 (MP)
GGCCCCCTCAAAGCCGAGTGCCCAGGGACTGCAGCGTAGACG
>Influenza A virus (A/swine/Mexico/Ver31/2010(H1N1)) CY122399 7 (MP)
GGCCCCCTCAAAGCCGAGTGCCCAGGGACTGCAGCGTAGACG
>Influenza A virus (A/swine/Mexico/Ver37/2010(H1N1)) CY122407 7 (MP)
GGCCCCCTCAAAGCCGAGTGCCCAGGGACTGCAGCGTAGACG
>Influenza A virus (A/swine/Mexico/Ver29/2010(H1N1)) CY122392 7 (MP)
GGCCCCCTCAAAGCCGAGTGCCCAGGGACTGCAGCGTAGACG
>Influenza A virus (A/swine/Korea/CY07/2007(H3N2)) EU798815 7 (MP)
GGCCCCCTCAAAGCCGAGTGCCCAGGGACTGCAGCGTAGACG
>Influenza A virus (A/swine/Korea/CY10/2007(H3N2)) EU798817 7 (MP)
GGCCCCCTCAAAGCCGAGTGCCCAGGGACTGCAGCGTAGACG
>Influenza A virus (A/swine/Colorado/00294/2004(H3N2)) KR859497 7 (MP)
GGCCCCCTCAAAGCCGAGTGCCCAGGGACTGCAGCGTAGACG
>Influenza A virus (A/swine/Oklahoma/SG1216/2005(H3N2)) CY157800 7 (MP)
GGCCCCCTCAAAGCCGAGTGCCCAGGGACTGCAGCGTAGACG
>Influenza A virus (A/swine/Oklahoma/SG1217/2005(H1N1)) CY157808 7 (MP)
GGCCCCCTCAAAGCCGAGTGCCCAGGGACTGCAGCGTAGACG
>Influenza A virus (A/swine/Oklahoma/SG1244/2006(H1N1)) CY157904 7 (MP)
GGCCCCCTCAAAGCCGAGTGCCCAGGGACTGCAGCGTAGACG
>Influenza A virus (A/swine/Oklahoma/00790/2005(H1N1)) CY159266 7 (MP)
GGCCCCCTCAAAGCCGAGTGCCCAGGGACTGCAGCGTAGACG
>Influenza A virus (A/swine/Oklahoma/SG1249/2006(H1N1)) CY159800 7 (MP)
GGCCCCCTCAAAGCCGAGTGCCCAGGGACTGCAGCGTAGACG
>Influenza A virus (A/swine/Oklahoma/SG1191/2004(H1N1)) CY157728 7 (MP)
GGCCCCCTCAAAGCCGAGTGCCCAGGGACTGCAGCGTAGACG
>Influenza A virus (A/swine/Oklahoma/SG1193/2004(H1N1)) CY159639 7 (MP)
GGCCCCCTCAAAGCCGAGTGCCCAGGGACTGCAGCGTAGACG
>Influenza A virus (A/swine/Oklahoma/SG1192/2004(H1N1)) CY159630 7 (MP)
GGCCCCCTCAAAGCCGAGTGCCCAGGGACTGCAGCGTAGACG
>Influenza A virus (A/swine/Oklahoma/SG1460/2004(H1N1)) CY159170 7 (MP)
GGCCCCCTCAAAGCCGAGTGCCCAGGGACTGCAGCGTAGACG
>Influenza A virus (A/swine/Oklahoma/SG1190/2004(H1N1)) CY157720 7 (MP)
GGCCCCCTCAAAGCCGAGTGCCCAGGGACTGCAGCGTAGACG
>Influenza A virus (A/swine/North Carolina/00378/2004(H1N1)) CY159210 7 (MP)
GGCCCCCTCAAAGCCGAGTGCCCAGGGACTGCAGCGTAGACG
>Influenza A virus (A/swine/Oklahoma/00234/2003(H1N1)) CY159492 7 (MP)
GGCCCCCTCAAAGCCGAGTGCCCAGGGACTGCAGCGTAGACG
>Influenza A virus (A/swine/Oklahoma/SG1194/2004(H1N1)) CY159648 7 (MP)
GGCCCCCTCAAAGCCGAGTGCCCAGGGACTGCAGCGTAGACG
>Influenza A virus (A/swine/Oklahoma/SG1457/2004(H1N1)) CY159146 7 (MP)
GGCCCCCTCAAAGCCGAGTGCCCAGGGACTGCAGCGTAGACG
>Influenza A virus (A/swine/Oklahoma/00743/2005(H1N1)) CY159745 7 (MP)
GGCCCCCTCAAAGCCGAGTGCCCAGGGACTGCAGCGTAGACG
>Influenza A virus (A/swine/Minnesota/1192/2001(H1N2)) CY098471 7 (MP)
GGCCCCCTCAAAGCCGAGTGCCCAGGGACTGCAGCGTAGACG
>Influenza A virus (A/swine/Texas/SG1186/2004(H3N2)) CY157704 7 (MP)
GGCCCCCTCAAAGCCGAGTGCCCAGGGACTGCAGCGTAGACG
>Influenza A virus (A/swine/Texas/00867/2005(H1N1)) CY159258 7 (MP)
GGCCCCCTCAAAGCCGAGTGCCCAGGGACTGCAGCGTAGACG
>Influenza A virus (A/swine/Texas/00376/2004(H3N2)) CY159622 7 (MP)
GGCCCCCTCAAAGCCGAGTGCCCAGGGACTGCAGCGTAGACG
>Influenza A virus (A/swine/New Mexico/SG1158/2003(H3N2)) CY157592 7 (MP)
GGCCCCCTCAAAGCCGAGTGCCCAGGGACTGCAGCGTAGACG
>Influenza A virus (A/swine/Oklahoma/00142/2003(H3N2)) CY157600 7 (MP)
GGCCCCCTCAAAGCCGAGTGCCCAGGGACTGCAGCGTAGACG
>Influenza A virus (A/swine/Oklahoma/00141/2003(H3N2)) CY157640 7 (MP)
GGCCCCCTCAAAGCCGAGTGCCCAGGGACTGCAGCGTAGACG
>Influenza A virus (A/swine/Oklahoma/00153/2003(H3N2)) CY157616 7 (MP)
GGCCCCCTCAAAGCCGAGTGCCCAGGGACTGCAGCGTAGACG
>Influenza A virus (A/swine/Texas/00519/2005(H3N2)) KR859377 7 (MP)
GGCCCCCTCAAAGCCGAGTGCCCAGGGACTGCAGCGTAGACG
>Influenza A virus (A/swine/Texas/00244/2004(H1N1)) CY159138 7 (MP)
GGCCCCCTCAAAGCCGAGTGCCCAGGGACTGCAGCGTAGACG
>Influenza A virus (A/swine/Texas/SG1187/2004(H1N1)) CY158834 7 (MP)
GGCCCCCTCAAAGCCGAGTGCCCAGGGACTGCAGCGTAGACG
>Influenza A virus (A/swine/Texas/SG1187/2004(H1N1)) CY159614 7 (MP)
GGCCCCCTCAAAGCCGAGTGCCCAGGGACTGCAGCGTAGACG
>Influenza A virus (A/swine/Texas/00525/2005(H1N1)) CY159762 7 (MP)
GGCCCCCTCAAAGCCGAGTGCCCAGGGACTGCAGCGTAGACG
>Influenza A virus (A/swine/Texas/SG1162/2003(H1N1)) CY157624 7 (MP)
GGCCCCCTCAAAGCCGAGTGCCCAGGGACTGCAGCGTAGACG
>Influenza A virus (A/swine/Texas/SG1162/2003(H1N1)) CY158810 7 (MP)
GGCCCCCTCAAAGCCGAGTGCCCAGGGACTGCAGCGTAGACG
>Influenza A virus (A/swine/Missouri/00564/2005(H1N1)) KR074372 7 (MP)
GGCCCCCTCAAAGCCGAGTGCCCAGGGACTGCAGCGTAGACG
>Influenza A virus (A/swine/South Dakota/SG1453/2003(H3N2)) CY159114 7 (MP)
GGCCCCCTCAAAGCCGAGTGCCCAGGGACTGCAGCGTAGACG
>Influenza A virus (A/swine/Nebraska/00104/2003(H3N2)) KR859479 7 (MP)
GGCCCCCTCAAAGCCGAGTGCCCAGGGACTGCAGCGTAGACG
>Influenza A virus (A/swine/North Carolina/00116/2003(H3N2)) CY158818 7 (MP)
GGCCCCCTCAAAGCCGAGTGCCCAGGGACTGCAGCGTAGACG
>Influenza A virus (A/swine/North Carolina/00116/2003(H3N2)) CY159533 7 (MP)
GGCCCCCTCAAAGCCGAGTGCCCAGGGACTGCAGCGTAGACG
>Influenza A virus (A/swine/North Carolina/18161/2002(H1N1)) CY098519 7 (MP)
GGCCCCCTCAAAGCCGAGTGCCCAGGGACTGCAGCGTAGACG
>Influenza A virus (A/Swine/Illinois/21587/99(H3N2)) AF268129 7 (MP)
GGCCCCCTCAAAGCCGAGTGCCCAGGGACTGCAGCGTAGACG
>Influenza A virus (A/Swine/Oklahoma/18717/99(H3N2)) AF268130 7 (MP)
GGCCCCCTCAAAGCCGAGTGCCCAGGGACTGCAGCGTAGACG
>Influenza A virus (A/Swine/Oklahoma/18089/99(H3N2)) AF268131 7 (MP)
GGCCCCCTCAAAGCCGAGTGCCCAGGGACTGCAGCGTAGACG
>Influenza A virus (A/Swine/Wisconsin/14094/99(H3N2)) AF268132 7 (MP)
GGCCCCCTCAAAGCCGAGTGCCCAGGGACTGCAGCGTAGACG
>Influenza A virus (A/Swine/Colorado/23619/99(H3N2)) AF268133 7 (MP)
GGCCCCCTCAAAGCCGAGTGCCCAGGGACTGCAGCGTAGACG
>Influenza A virus (A/Swine/NorthCarolina/16497/99(H3N2)) AF268134 7 (MP)
GGCCCCCTCAAAGCCGAGTGCCCAGGGACTGCAGCGTAGACG
>Influenza A virus (A/swine/Illinois/SG1141/2003(H1N1)) CY099192 7 (MP)
GGCCCCCTCAAAGCCGAGTGCCCAGGGACTGCAGCGTAGACG
>Influenza A virus (A/swine/Korea/CAS05/2004(H3N2)) EU798809 7 (MP)
GGCCCCCTCAAAGCCGAGTGCCCAGGGACTGCAGCGTAGACG
>Influenza A virus (A/swine/Nebraska/00188/2003(H3N2)) CY159130 7 (MP)
GGCCCCCTCAAAGCCGAGTGCCCAGGGACTGCAGCGTAGACG
>Influenza A virus (A/swine/Texas/00195/2003(H1N1)) CY157632 7 (MP)
GGCCCCCTCAAAGCCGAGTGCCCAGGGACTGCAGCGTAGACG
>Influenza A virus (A/swine/Oklahoma/SG1188/2004(H1N1)) CY157712 7 (MP)
GGCCCCCTCAAAGCCGAGTGCCCAGGGACTGCAGCGTAGACG
>Influenza A virus (A/swine/Hong Kong/6250/2000(H1N1)) CY085305 7 (MP)
GGCCCCCTCAAAGCCGAGTGCCCAGGGACTGCAGCGTAGACG
>Influenza A virus (A/swine/Hong Kong/7287/2000(H1N1)) CY085329 7 (MP)
GGCCCCCTCAAAGCCGAGTGCCCAGGGACTGCAGCGTAGACG
>Influenza A virus (A/swine/Hong Kong/5683/1999(H1N1)) CY087139 7 (MP)
GGCCCCCTCAAAGCCGAGTGCCCAGGGACTGCAGCGTAGACG
>Influenza A virus (A/swine/Hong Kong/7191/2000(H1N1)) CY085321 7 (MP)
GGCCCCCTCAAAGCCGAGTGCCCAGGGACTGCAGCGTAGACG
>Influenza A virus (A/swine/Hong Kong/8278/2001(H1N1)) CY085377 7 (MP)
GGCCCCCTCAAAGCCGAGTGCCCAGGGACTGCAGCGTAGACG
>Influenza A virus (A/swine/Hong Kong/8709/2001(H1N1)) CY085409 7 (MP)
GGCCCCCTCAAAGCCGAGTGCCCAGGGACTGCAGCGTAGACG
>Influenza A virus (A/swine/Hong Kong/5609/1999(H1N2)) CY087131 7 (MP)
GGCCCCCTCAAAGCCGAGTGCCCAGGGACTGCAGCGTAGACG
>Influenza A virus (A/swine/Hong Kong/8944/2001(H1N2)) CY085425 7 (MP)
GGCCCCCTCAAAGCCGAGTGCCCAGGGACTGCAGCGTAGACG
>Influenza A virus (A/swine/Hong Kong/10022/2001(H1N1)) CY085473 7 (MP)
GGCCCCCTCAAAGCCGAGTGCCCAGGGACTGCAGCGTAGACG
>Influenza A virus (A/swine/Hong Kong/NS1680/2001(H1N1)) CY085481 7 (MP)
GGCCCCCTCAAAGCCGAGTGCCCAGGGACTGCAGCGTAGACG
>Influenza A virus (A/swine/Hong Kong/6301/2000(H1N1)) CY085313 7 (MP)
GGCCCCCTCAAAGCCGAGTGCCCAGGGACTGCAGCGTAGACG
>Influenza A virus (A/swine/Hong Kong/8376/2001(H1N1)) CY085385 7 (MP)
GGCCCCCTCAAAGCCGAGTGCCCAGGGACTGCAGCGTAGACG
>Influenza A virus (A/swine/Hong Kong/NS885/2001(H1N1)) CY085417 7 (MP)
GGCCCCCTCAAAGCCGAGTGCCCAGGGACTGCAGCGTAGACG
>Influenza A virus (A/swine/Hong Kong/NS241/2000(H1N1)) CY085361 7 (MP)
GGCCCCCTCAAAGCCGAGTGCCCAGGGACTGCAGCGTAGACG
>Influenza A virus (A/swine/Hong Kong/7945/2000(H1N1)) CY085369 7 (MP)
GGCCCCCTCAAAGCCGAGTGCCCAGGGACTGCAGCGTAGACG
>Influenza A virus (A/swine/Hong Kong/9303/2001(H1N1)) CY085441 7 (MP)
GGCCCCCTCAAAGCCGAGTGCCCAGGGACTGCAGCGTAGACG
>Influenza A virus (A/swine/Hong Kong/NS1586/2001(H1N1)) CY085465 7 (MP)
GGCCCCCTCAAAGCCGAGTGCCCAGGGACTGCAGCGTAGACG
>Influenza A virus (A/swine/Hong Kong/8690/2001(H1N1)) CY085401 7 (MP)
GGCCCCCTCAAAGCCGAGTGCCCAGGGACTGCAGCGTAGACG
>Influenza A virus (A/swine/Hong Kong/8631/2001(H1N1)) CY085393 7 (MP)
GGCCCCCTCAAAGCCGAGTGCCCAGGGACTGCAGCGTAGACG
>Influenza A virus (A/swine/Hong Kong/NS9/2000(H1N1)) CY085337 7 (MP)
GGCCCCCTCAAAGCCGAGTGCCCAGGGACTGCAGCGTAGACG
>Influenza A virus (A/swine/Hong Kong/7635/2000(H1N1)) CY085345 7 (MP)
GGCCCCCTCAAAGCCGAGTGCCCAGGGACTGCAGCGTAGACG
>Influenza A virus (A/swine/Hong Kong/752/2002(H1N1)) CY085505 7 (MP)
GGCCCCCTCAAAGCCGAGTGCCCAGGGACTGCAGCGTAGACG
>Influenza A virus (A/swine/Hong Kong/NS1344/2001(H1N1)) CY085457 7 (MP)
GGCCCCCTCAAAGCCGAGTGCCCAGGGACTGCAGCGTAGACG
>Influenza A virus (A/swine/Hong Kong/1733/2002(H1N1)) CY085545 7 (MP)
GGCCCCCTCAAAGCCGAGTGCCCAGGGACTGCAGCGTAGACG
>Influenza A virus (A/swine/Hong Kong/NS1022/2001(H1N1)) CY085433 7 (MP)
GGCCCCCTCAAAGCCGAGTGCCCAGGGACTGCAGCGTAGACG
>Influenza A virus (A/swine/Hong Kong/762/2002(H1N1)) CY085513 7 (MP)
GGCCCCCTCAAAGCCGAGTGCCCAGGGACTGCAGCGTAGACG
>Influenza A virus (A/swine/Hong Kong/227/2002(H1N1)) CY085497 7 (MP)
GGCCCCCTCAAAGCCGAGTGCCCAGGGACTGCAGCGTAGACG
>Influenza A virus (A/swine/Hong Kong/1102/2003(H1N2)) CY085585 7 (MP)
GGCCCCCTCAAAGCCGAGTGCCCAGGGACTGCAGCGTAGACG
>Influenza A virus (A/swine/Hong Kong/NS605/2003(H1N2)) CY085577 7 (MP)
GGCCCCCTCAAAGCCGAGTGCCCAGGGACTGCAGCGTAGACG
>Influenza A virus (A/swine/Hong Kong/NS728/2002(H1N2)) CY085521 7 (MP)
GGCCCCCTCAAAGCCGAGTGCCCAGGGACTGCAGCGTAGACG
>Influenza A virus (A/swine/Hong Kong/9420/2001(H1N1)) CY085449 7 (MP)
GGCCCCCTCAAAGCCGAGTGCCCAGGGACTGCAGCGTAGACG
>Influenza A virus (A/swine/Korea/GC0503/2005(H1N1)) EU186413 7 (MP)
GGCCCCCTCAAAGCCGAGTGCCCAGGGACTGCAGCGTAGACG
>Influenza A virus (A/Swine/Indiana/9K035/99 (H1N2)) AF250125 7 (MP)
GGCCCCCTCAAAGCCGAGTGCCCAGGGACTGCAGCGTAGACG
>Influenza A virus (A/SW/MN/12883/00(H1N2)) AY060055 7 (MP)
GGCCCCCTCAAAGCCGAGTGCCCAGGGACTGCAGCGTAGACG
>Influenza A virus (A/SW/MN/17138/01(H1N2)) AY060059 7 (MP)
GGCCCCCTCAAAGCCGAGTGCCCAGGGACTGCAGCGTAGACG
>Influenza A virus (A/SW/MN/23124-T/01(H1N2)) AY060065 7 (MP)
GGCCACCTCAAAGCCGAGTGCCCAGGGACTGCAGCGTAGACG
>Influenza A virus (A/SW/MN/3128/00(H1N2)) AY060056 7 (MP)
GGCCCCCTCAAAGCCGAGTGCCCAGGGACTGCAGCGTAGACG
>Influenza A virus (A/SW/NE/18339/01(H1N2)) AY060061 7 (MP)
GGCCCCCTCAAAGCCGAGTGCCCAGGGACTGCAGCGTAGACG
>Influenza A virus (A/SW/MN/16419/01(H1N2)) AY060062 7 (MP)
GGCCCCCTCAAAGCCGAGTGCCCAGGGACTGCAGCGTAGACG
>Influenza A virus (A/SW/KS/13481-T/00(H1N2)) AY060063 7 (MP)
GGCCCCCTCAAAACCGAGTGCCCAGGGACTGCAGCGTAGACG
>Influenza A virus (A/SW/KS/13481-S/00(H1N2)) AY060064 7 (MP)
GGCCCCCTCAAAACCGAGTGCCCAGGGACTGCAGCGTAGACG
>Influenza A virus (A/SW/CO/17871/01(H1N2)) AY060073 7 (MP)
GGCCCCCTCAAAGCCGAGTGCCCAGGGACTGCAGCGTAGACG
>Influenza A virus (A/SW/MN/13124-S/01(H1N2)) AY060060 7 (MP)
GGCCCCCTCAAAGCCGAGTGCCCAGGGACTGCAGCGTAGACG
>Influenza A virus (A/SW/OH/7802/00(H1N2)) AY060067 7 (MP)
GGCCCCCTCAAAGCCGAGTGCCCAGGGACTGCAGCGTAGACG
>Influenza A virus (A/SW/MN/34893/01(H1N2)) AY060069 7 (MP)
GGCCCCCTCAAAGCCGAGTGCCCAGGGACTGCAGCGTAGACG
>Influenza A virus (A/SW/IN/14810-T/01(H1N2)) AY060070 7 (MP)
GGCCCCCTCAAAGCCGAGTGCCCAGGGACTGCAGCGTAGACG
>Influenza A virus (A/SW/IN/14810-S/01(H1N2)) AY060071 7 (MP)
GGCCCCCTCAAAGCCGAGTGCCCAGGGACTGCAGCGTAGACG
>Influenza A virus (A/Swine/Korea/CY02/2002(H1N2)) AY129158 7 (MP)
GGCCCCCTCAAAGCCGAGTGCCCAGGGACTGCAGCGTAGACG
>Influenza A virus (A/swine/Korea/S14/2006(H1N2)) DQ666942 7 (MP)
GGCCCCCTCAAAGCCGAGTGCCCAGGGACTGCAGCGTAGACG
>Influenza A virus (A/swine/Korea/S15/2006(H1N2)) DQ666945 7 (MP)
GGCCCCCTCAAAGCCGAGTGCCCAGGGACTGCAGCGTAGACG
>Influenza A virus (A/swine/Korea/S5/2005(H1N2)) DQ666926 7 (MP)
GGCCCCCTCAAAGCCGAGTGCCCAGGGACTGCAGCGTAGACG
>Influenza A virus (A/swine/Korea/S11/2005(H1N2)) DQ666934 7 (MP)
GGCCCCCTCAAAGCCGAGTGCCCAGGGACTGCAGCGTAGACG
>Influenza A virus (A/swine/Korea/GNO5K1/2005(H1N2)) KJ764757 7 (MP)
GGCCCCCTCAAAGCCGAGTGCCCAGGGACTGCAACGTAGACG
>Influenza A virus (A/SW/NC/17366/01(H1N2)) AY060072 7 (MP)
GGCCCCCTCAAAGCCGAGTGCCCAGGGACTGCAGCGTAGACG
>Influenza A virus (A/swine/Binh Duong/03_06/2010(H3N2)) AB598516 7 (MP)
GGCCCCCTCAAAGCCGAGTGCCCAGGGACTGCAGCGTAGACG
>Influenza A virus (A/swine/Binh Duong/03_08/2010(H3N2)) AB598517 7 (MP)
GGCCCCCTCAAAGCCGAGTGCCCAGGGACTGCAGCGTAGACG
>Influenza A virus (A/swine/Binh Duong/03_09/2010(H3N2)) AB598518 7 (MP)
GGCCCCCTCAAAGCCGAGTGCCCAGGGACTGCAGCGTAGACG
>Influenza A virus (A/swine/Binh Duong/03_10/2010(H3N2)) AB598519 7 (MP)
GGCCCCCTCAAAGCCGAGTGCCCAGGGACTGCAGCGTAGACG
>Influenza A virus (A/swine/Binh Duong/03_13/2010(H3N2)) AB598520 7 (MP)
GGCCCCCTCAAAGCCGAGTGCCCAGGGACTGCAGCGTAGACG
>Influenza A virus (A/swine/Binh Duong/03_14/2010(H3N2)) AB598521 7 (MP)
GGCCCCCTCAAAGCCGAGTGCCCAGGGACTGCAGCGTAGACG
>Influenza A virus (A/swine/Binh Doung/02_16/2010(H1N2)) AB628083 7 (MP)
GGCCCCCTCAAAGCCGAGTGCCCAGGGACTGCAGCGTAGACG
>Influenza A virus (A/swine/Kentucky/SG1167/2003(H1N1)) CY157648 7 (MP)
GGCCCCCTCAAAGCCGAGTGCCCAGGGACTGCAGCGTAGACG
>Influenza A virus (A/swine/Missouri/SG1182/2003(H1N1)) CY157688 7 (MP)
GGCCCCCTCAAAGCCGAGTGCCCAGGGACTGCAGCGTAGACG
>Influenza A virus (A/swine/Missouri/SG1182/2003(H1N1)) CY158826 7 (MP)
GGCCCCCTCAAAGCCGAGTGCCCAGGGACTGCAGCGTAGACG
>Influenza A virus (A/swine/Missouri/00268/2004(H1N1)) KR074315 7 (MP)
GGCCCCCTCAAAGCCGAGTGCCCAGGGACTGCAGCGTAGACG
>Influenza A virus (A/swine/Missouri/00260/2004(H3N2)) KR859420 7 (MP)
GGCCCCCTCAAAGCCGAGTGCCCAGGGACTGCAGCGTAGACG
>Influenza A virus (A/swine/Missouri/01040/2006(H3N2)) KR859571 7 (MP)
GGCCCCCTCAAAGCCGAGTGCCCAGGGACTGCAGCGTAGACG
>Influenza A virus (A/swine/Korea/1130/2009(H1N2)) CY107830 7 (MP)
GGCCCCCTCAAAGCCGAGTGCCCAGGGACTGCAACGTAGACG
>Influenza A virus (A/swine/Korea/PZ72-1/2006(H3N1)) DQ923510 7 (MP)
GGCCCCCTCAAAGCCGAGTGCCCAGGGACTGCAGCGTAGACG
>Influenza A virus (A/swine/Korea/CN22/2006(H3N1)) DQ923511 7 (MP)
GGCCCCCTCAAAGCCGAGTGCCCAGGGACTGCAGCGTAGACG
>Influenza A virus (A/swine/Korea/C13/2008(H5N2)) FJ461595 7 (MP)
GGCCCCCTCAAAGCCGAGTGCCCAGGGACTGCAGCGTAGACG
>Influenza A virus (A/swine/Korea/Hongsong2/2004(H1N2)) EU798800 7 (MP)
GGCCCCCTCAAAGCCGAGTGCCCAGGGACTGCAGCGTAGACG
>Influenza A virus (A/swine/Korea/JL01/2005(H1N2)) EU798801 7 (MP)
GGCCCCCTCAAAGCCGAGTGCCCAGGGACTGCAGCGTAGACG
>Influenza A virus (A/swine/Korea/JL04/2005(H1N2)) EU798803 7 (MP)
GGCCCCCTCAAAGCCGAGTGCCCAGGGACTGCAGCGTAGACG
>Influenza A virus (A/swine/Korea/Asan04/2006(H1N2)) EU798804 7 (MP)
GGCCCCCTCAAAGCCGAGTGCCCAGGGACTGCAGCGTAGACG
>Influenza A virus (A/swine/Korea/JL02/2005(H1N2)) EU798802 7 (MP)
GGCCCCCTCAAAGCCGAGTGCCCAGGGACTGCAGCGTAGACG
>Influenza A virus (A/swine/Korea/PZ4/2006(H1N2)) EU798805 7 (MP)
GGCCCCCTCAAAGCCGAGTGCCCAGGGACTGCAGCGTAGACG
>Influenza A virus (A/swine/Korea/PZ7/2006(H1N2)) EU798806 7 (MP)
GGCCCCCTCAAAGCCGAGTGCCCAGGGACTGCAGCGTAGACG
>Influenza A virus (A/swine/Korea/PZ14/2006(H1N2)) EU798807 7 (MP)
GGCCCCCTCAAAGCCGAGTGCCCAGGGACTGCAGCGTAGACG
>Influenza A virus (A/swine/Korea/CY08/2007(H1N2)) EU798808 7 (MP)
GGCCCCCTCAAAGCCGAGTGCCCAGGGACTGCAGCGTAGACG
>Influenza A virus (A/swine/Korea/VDS2/2009(H1N2)) JN043434 7 (MP)
GGCCCCCTCAAAGCCGAGTGCCCAGGGACTGCAGCGTAGACG
>Influenza A virus (A/swine/Korea/CY03-11/2012(H1N2)) KC471428 7 (MP)
GGCCCCCTCAAAGCCGAGTGCCCAGGGACTGCAGCGTAGACT
>Influenza A virus (A/swine/Korea/CY12-03/2011(H1N2)) KC471364 7 (MP)
GGCCCCCTCAAAGCCGAGTGCCCAGGGACTGCAGCGTAGACT
>Influenza A virus (A/swine/Korea/1204/2009(H1N2)) CY107838 7 (MP)
GGCCCCCTCAAAGCCGAGTGCCCAGGGACTGCAGCGTAGACG
>Influenza A virus (A/swine/Guangxi/13/2006(H1N2)) EU015989 7 (MP)
GGCCCCCTCAAAGCCGAGTGCCCAGGGACTGCAGCGTAGACG
>Influenza A virus (A/swine/Guangxi/17/2005(H1N2)) EU850622 7 (MP)
GGCCCCCTCAAAGCCGAGTGCCCAGGGACTGCAGCGTAGACG
>Influenza A virus (A/swine/Hainan/1/2005(H1N2)) EU850625 7 (MP)
GGCCCCCTCAAAGCCGAGTGCCCAGGGACTGCAGCGTAGACG
>Influenza A virus (A/swine/Guangdong/1/2010(H1N2)) HQ853345 7 (MP)
GGCCCCCTCAAAGCCGAGTGCCCAGGGACTGCAGCGTAGACG
>Influenza A virus (A/swine/Hubei/04/2009(H1N2)) CY091756 7 (MP)
GGCCCCCTCAAAGCCGAGTGCCCAGGGACTGCAACGTAGACG
>Influenza A virus (A/swine/Hubei/05/2009(H1N2)) CY091764 7 (MP)
GGCCCCCTCAAAGCCGAGTGCCCAGGGACTGCAACGTAGACG
>Influenza A virus (A/swine/Shanghai/1/2007(H1N2)) FJ374518 7 (MP)
GGCCCCCTCAAAGCCGAGTGCCCAGGGACTGCAGCGTAGACG
>Influenza A virus (A/swine/Hong Kong/1562/2005(H1N2)) GQ229335 7 (MP)
GGCCCCCTCAAAGCCGAGTGCCCAGGGACTGCAGCGTAGACG
>Influenza A virus (A/swine/Hong Kong/NS623/2002(H1N2)) GQ229367 7 (MP)
GGCCCCCTCAAAGCCGAGTGCCCAGGGACTGCAGCGTAGACG
>Influenza A virus (A/swine/Hong Kong/1110/2006(H1N2)) GQ229375 7 (MP)
GGCCCCCTCAAAGCCGAGTGCCCAGGGACTGCAGCGTAGACG
>Influenza A virus (A/swine/Guangdong/1222/2006(H1N2)) GU086084 7 (MP)
GGCCCCCTCAAAGCCGAGTGCCCAGGGACTGCAGCGTAGACG
>Influenza A virus (A/swine/Hong Kong/1435/2009(H1N2)) CY061656 7 (MP)
GGCCCCCTCAAAGCCGAGTGCCCAGGGACTGCAGCGTAGACG
>Influenza A virus (A/swine/Hong Kong/729/2005(H1N2)) CY085737 7 (MP)
GGCCCCCTCAAAGCCGAGTGCCCAGGGACTGCAGCGTAGACG
>Influenza A virus (A/swine/Hong Kong/NS30/2004(H1N2)) CY085625 7 (MP)
GGCCCCCTCAAAGCCGAGTGCCCAGGGACTGCAGCGTAGACG
>Influenza A virus (A/swine/Hong Kong/1111/2004(H1N2)) CY085665 7 (MP)
GGCCCCCTCAAAGCCGAGTGCCCAGGGACTGCAGCGTAGACG
>Influenza A virus (A/swine/Hong Kong/1578/2003(H1N2)) CY085609 7 (MP)
GGCCCCCTCAAAGCCGAGTGCCCAGGGACTGCAGCGTAGACG
>Influenza A virus (A/swine/Fujian/12/2010(H1N2)) KM186306 7 (MP)
GGCCCCCTCAAAGCCGAGTGCCCAGGGACTGCAGCGTAGACG
>Influenza A virus (A/swine/Hong Kong/2569/2010(H1N2)) KM029546 7 (MP)
GGCCCCCTCAAAGCCGAGTGCCCAGGGACTGCAGCGTAGACG
>Influenza A virus (A/swine/Hong Kong/294/2009(H1N2)) GQ229343 7 (MP)
GGCCCCCTCAAAGCCGAGTGCCCAGGGACTGCAGCGTAGACG
>Influenza A virus (A/swine/Hong Kong/NS1889/2009(H1N2)) CY061840 7 (MP)
GGCCCCCTCAAAGCCGAGTGCCCAGGGACTGCAGCGTAGACG
>Influenza A virus (A/swine/Hong Kong/NS1892/2009(H1N2)) CY061856 7 (MP)
GGCCCCCTCAAAGCCGAGTGCCCAGGGACTGCAGCGTAGACG
>Influenza A virus (A/swine/Hong Kong/NS1890/2009(H1N2)) CY061848 7 (MP)
GGCCCCCTCAAAGCCGAGTGCCCAGGGACTGCAGCGTAGACG
>Influenza A virus (A/swine/Hong Kong/NS2761/2010(H1N1)) KM029554 7 (MP)
GGCCCCCTCAAAGCCGAGTGCCCAGGGACTGCAGCGTAGACG
>Influenza A virus (A/swine/Hebei/10/2006(H1N2)) HQ541665 7 (MP)
GGCCCCCTCAAAGCCGAGTGCCCAGGGACTGCAGCGTAGACG
>Influenza A virus (A/swine/Hong Kong/NS252/2009(H1N2)) CY086001 7 (MP)
GGCCCCCTCAAAGCCGAGTGCCCAGGGACTGCAGCGTAGACG
>Influenza A virus (A/swine/Guangdong/1/2012(H1N2)) KX269880 7 (MP)
GGCCCCCTCAAAGCCGAGTGCCCAGGGACTGCAGCGTAGACG
>Influenza A virus (A/swine/Hong Kong/268/2012(H1N1)) KM029250 7 (MP)
GGCCCCCTCAAAGCCGAGTGCCCAGGGACTGCAGCGTAGACG
>Influenza A virus (A/swine/Zhejiang/1/2004(H1N2)) DQ139322 7 (MP)
GGCCCCCTCAAAGCCGAGTGCCCAGGGACTGCAGCGTAGACG
>Influenza A virus (A/swine/Hong Kong/554/2003(H1N2)) GQ229319 7 (MP)
GGCCCCCTCAAAGCCGAGTGCCCAGGGACTGCAGCGTAGACG
>Influenza A virus (A/swine/Hong Kong/1382/2003(H1N2)) CY085601 7 (MP)
GGCCCCCTCAAAGCCGAGTGCCCAGGGACTGCAGCGTAGACG
>Influenza A virus (A/swine/Hong Kong/NS13/2002(H1N2)) CY085489 7 (MP)
GGCCCCCTCAAAGCCGAGTGCCCAGGGACTGCAGCGTAGACG
>Influenza A virus (A/swine/Hong Kong/1763/2003(H1N2)) CY085617 7 (MP)
GGCCCCCTCAAAGCCGAGTGCCCAGGGACTGCAGCGTAGACG
>Influenza A virus (A/swine/Hong Kong/NS246/2004(H1N2)) CY085641 7 (MP)
GGCCCCCTCAAAGCCGAGTGCCCAGGGACTGCAGCGTAGACG
>Influenza A virus (A/swine/Hong Kong/NS915/2004(H1N2)) CY085681 7 (MP)
GGCCCCCTCAAAGCCGAGTGCCCAGGGACTGCAGCGTAGACG
>Influenza A virus (A/swine/Hong Kong/NS157/2004(H1N2)) CY085633 7 (MP)
GGCCCCCTCAAAGCCGAGTGCCCAGGGACTGCAGCGTAGACG
>Influenza A virus (A/swine/Tianjin/1/2004(H1N2)) GQ405864 7 (MP)
GGCCCCCTCAAAGCCGAGTGCCCAGGGACTGCAGCGTAGACG
>Influenza A virus (A/swine/Hong Kong/2314/2009(H1N2)) CY061744 7 (MP)
GGCCCCCTCAAAGCCGAGTGCCCAGGGACTGCAGCGTAGACG
>Influenza A virus (A/swine/Hong Kong/1248/2002(H1N2)) CY085529 7 (MP)
GGCCCCCTCAAAGCCGAGTGCCCAGGGACTGCAGCGTAGACG
>Influenza A virus (A/SW/MN/22860-T/01(H1N2)) AY060057 7 (MP)
GGCCCCCTCAAAGCCGAGTGCCCAGGGACTGCAGCGTAGACG
>Influenza A virus (A/SW/MN/22860-S/01(H1N2)) AY060058 7 (MP)
GGCCCCCTCAAAGCCGAGTGCCCAGGGACTGCAGCGTAGACG
>Influenza A virus (A/SW/NE/21147/01(H1N2)) AY060075 7 (MP)
GGCCCCCTCAAAGCCGAGTGCCCAGGGACTGCAGCGTAGACG
>Influenza A virus (A/SW/MN/13130/00(H1N2)) AY060076 7 (MP)
GGCCCCCTCAAAGCCGAGTGCCCAGGGACTGCAGCGTAGACG
>Influenza A virus (A/SW/MO/1877/01(H1N2)) AY060074 7 (MP)
GGCCCCCTCAAAGCCGAGTGCCCAGGGACTGCAGCGTAGACG
>Influenza A virus (A/Swine/Indiana/P12439/00 (H1N2)) AF455688 7 (MP)
GGCCCCCTCAAAGCCGAGTGCCCAGGGACTGCAGCGTAGACG
>Influenza A virus (A/swine/Hong Kong/NS1659/2001(H1N1)) GQ229295 7 (MP)
GGCCCCCTCAAAGCCGAGTGCCCAGGGACTGCAGCGTAGACG
>Influenza A virus (A/swine/Quebec/5393/91(H1N1)) AF188004 7 (MP)
GGCCCCCTCAAAGCCGAGTGCCCAGGGACTGCAGCGTAGACG
>Influenza A virus (A/swine/Hong Kong/1/1974(H1N1)) GQ404593 7 (MP)
GGCCCCCTCAAAGCCGAGTGCCCAGGGACTGCAGCGTAGACG
>Influenza A virus (A/SW/MN/3227/00(H1N2)) AY060053 7 (MP)
GGCCCCCTCAAAGCCGAGTGCCCAGGGACTGCAGCGTAGACG
>Influenza A virus (A/SW/NC/45319/99(H1N2)) AY060068 7 (MP)
GGCCCCCTCAAAGCCGAGTGCCCAGGGACTGCAGCGTAGACG
>Influenza A virus (A/SW/AR/12491/00(H1N2)) AY060054 7 (MP)
GGCCCCCTCAAAGCCGAGTGCCCAGGGACTGCAGCGTAGACG
>Influenza A virus (A/SW/MN/16356/01(H1N2)) AY060066 7 (MP)
GGCCCCCTCAAAGCCGAGTGCCCAGGGACTGCAGCGTAGACG
>Influenza A virus (A/Swine/Iowa/930/01(H1N2)) AF455687 7 (MP)
GGCCCCCTCAAAGCCGAGTGCCCAGGGACTGCAGCGTAGACG
>Influenza A virus (A/swine/Minnesota/00272/2004(H1N1)) KR087974 7 (MP)
GGCCCCCTCAAAGCCGAGTGCCCAGGGACTGCAGCGTAGACG
>Influenza A virus (A/swine/North Carolina/47834/2000(H1N1)) CY098479 7 (MP)
GGCCCCCTCAAAGCCGAGTGCCCAGGGACTGCAGCGTAGACG
>Influenza A virus (A/swine/North Carolina/01559/2007(H1N1)) KR701903 7 (MP)
GGCCCCCTCAAAGCCGAGTGCCCAGGGACTGCAGCGTAGACG
>Influenza A virus (A/swine/North Carolina/SG1174/2003(H3N1)) CY159542 7 (MP)
GGCCCCCTCAAAGCCGAGTGCCCAGGGACTGCAGCGTAGACG
>Influenza A virus (A/swine/Nebraska/00178/2003(H1N1)) CY159106 7 (MP)
GGCCCCCTCAAAGCCGAGTGCCCAGGGACTGCAGCGTAGACG
>Influenza A virus (A/swine/Minnesota/SG1179/2003(H1N1)) CY159569 7 (MP)
GGCCCCCTCAAAGCCGAGTGCCCAGGGACTGCAGCGTAGACG
>Influenza A virus (A/swine/Iowa/H03HS5/2003(H1N1)) GU135936 7 (MP)
GGCCCCCTCAAAGCCGAGTGCCCAGGGACTGCAGCGTAGACG
>Influenza A virus (A/swine/Iowa/H02PW7/2002(H1N1)) GU135886 7 (MP)
GGCCCCCTCAAAGCCGAGTGCCCAGGGACTGCAGCGTAGACG
>Influenza A virus (A/swine/Iowa/H03HB4/2003(H3N2)) GU135921 7 (MP)
GGCCCCCTCAAAGCCGAGTGCCCAGGGACTGCAGCGTATACG
>Influenza A virus (A/swine/England/283902/1993(H1N1)) CY116093 7 (MP)
GGCCCCCTCAAAGCCGAGTGCCCAGGGACTTCAGCGTAGACG
>Influenza A virus (A/swine/Ontario/57561/03(H1N1)) DQ280196 7 (MP)
GGCCCCCTCAAAGCCGAGTGCCCAGGGACTGCAGCGTAGACG
>Influenza A virus (A/swine/Alberta/56626/03(H1N1)) DQ280204 7 (MP)
GGCCCCCTCAAAGCCGAGTGCCCAGGGACTGCAGCGTAGACG
>Influenza A virus (A/swine/1976/1931(H1N1)) M55481 7 (MP)
GGCCCCCTCAAAGCCGAGTGCCCAGGGACTGCAGCGTAGACG
>Influenza A virus (A/swine/Iowa/15/1930(H1N1)) M63534 7 (MP)
GGCCCCCTCAAAGCCGAGTGCCCAGGGACTGCAGCGTAGACG
>Influenza A virus (A/swine/Guangdong/L3/2009(H1N1)) HQ877030 7 (MP)
GGCCCCCTCAAAGCCGAGTGCCCAGGGACTGCAGCGTAGACG
>Influenza A virus (A/swine/Kaohsiung/38-2/2002(H1N1)) JN391199 7 (MP)
GGCCCCCTCAAAGCCGAGTGCCCAGGGACTGCAGCGTAGACG
>Influenza A virus (A/swine/Taoyuan/45-8/2002(H1N1)) JN391203 7 (MP)
GGCCCCCTCAAAGCCGAGTGCCCAGGGACTGCAGCGTAGACG
>Influenza A virus (A/swine/Taipei/149-10/2002(H1N1)) JN391216 7 (MP)
GGCCCCCTCAAAGCCGAGTGCCCAGGGACTGCAGCGTAGACG
>Influenza A virus (A/swine/London/Scholtissek lab(H1N1)) KF840471 7 (MP)
GGCCCCCTCAAAGCCGAGTGCCCAGGGACTGCAGCGTAGACG
>Influenza A virus (A/swine/Taipei/149-8C11/2002(H1N1)) JN391215 7 (MP)
GGCCCCCTCAAAGCCGAGTGCCCAGGGACTGCAGCGTAGACG
>Influenza A virus (A/swine/Jamesburg/1942(H1N1)) CY026428 7 (MP)
GGCCCCCTCAAAGCCGAGTGCCCAGGGACTGCAGCGTAGACG
>Influenza A virus (A/swine/USA/1976/1931(H1N1)) CY045741 7 (MP)
GGCCCCCTCAAAGCCGAGTGCCCAGGGACTGCAGCGTAGACG
>Influenza A virus (A/swine/USA/1976-MA/1931(H1N1)) CY045749 7 (MP)
GGCCCCCTCAAAGCCGAGTGCCCAGGGACTGCAGCGTAGACG
>Influenza A virus (A/swine/1931(H1N1)) CY009629 7 (MP)
GGCCCCCTCAAAGCCGAGTGCCCAGGGACTGCAGCGTAGACG
>Influenza A virus (A/swine/JY2/1931(H1N1)) CY147407 7 (MP)
GGCCCCCTCAAAGCCGAGTGCCCAGGGACTGCAGCGTAGACG
>Influenza A virus (A/swine/Czech Republic/1957(H1N1)) GQ404581 7 (MP)
GGCCCCCTCAAAGCCGAGTGCCCAGGGACTGCAACGTAGACG
>Influenza A virus (A/swine/Shope/15/1946(H1N1)) GQ404610 7 (MP)
GGCCCCCTCAAAGCCGAGTGCCCAGGGACTGCAGCGTAGACG
>Influenza A virus (A/swine/Ohio/23/1935(H1N1)) CY027292 7 (MP)
GGCCCCCTCAAAGCCGAGTGCCCAGGGACTGCAGCGTAGACG
>Influenza A virus (A/swine/29/1937(H1N1)) M63517 7 (MP)
GGCCCCCTCAAAGCCGAGTGCCCAGGGACTGCAGCGTAGACG
>Influenza A virus (A/swine/March/1952 (H1N1)) M63518 7 (MP)
GGCCCCCTCAAAGCCGATGTCCCAGGGACTGCAGCGTAGACG
>Influenza A virus (A/swine/May/1954(H1N1)) M63535 7 (MP)
GGCCCCCTCAAAGCCGATGTCCCAGGGACTGCAGCGTAGACG
>Influenza A virus (A/swine/Wisconsin/1/1957(H1N1)) CY026284 7 (MP)
GGCCCCCTCAAAGCCGAGTGCCCAGGGACTACAGCGTAGACG
>Influenza A virus (A/swine/Wisconsin/1/1961(H1N1)) M63519 7 (MP)
GGCCCCCTCAAAGCCGATGTCCCAGGGACTGCAGCGTAGACG
>Influenza A virus (A/swine/Iowa/1/1986(H1N1)) CY028789 7 (MP)
GGCCCCCTCAAAGCCGAGTGCCCAGGGACTGCAGCGTAGACG
>Influenza A virus (A/swine/Iowa/2/1986(H1N1)) CY096884 7 (MP)
GGCCCCCTCAAAGCCGAGTGCCCAGGGACTGCAGCGTAGACG
>Influenza A virus (A/swine/Chiai/77-10/2001(H3N1)) AY377926 7 (MP)
GGCCCCCTCAAAGCCGAGTGCCCAGGGACTGCAGCGTAGACG
>Influenza A virus (A/swine/Chiayi/68-1D10/2002(H3N1)) JN391206 7 (MP)
GGCCCCCTCAAAGCCGAGTGCCCAGGGACTGCAGCGTAGACG
>Influenza A virus (A/swine/Chiayi/68-1/2002(H1N2)) JN391207 7 (MP)
GGCCCCCTCAAAGCCGAGTGCCCAGGGACTGCAGCGTAGACG
>Influenza A virus (A/swine/Chiayi/68-5/2002(H1N2)) JN391208 7 (MP)
GGCCCCCTCAAAGCCGAGTGCCCAGGGACTGCAGCGTAGACG
>Influenza A virus (A/swine/Changhua/198-9/2002(H1N2)) JN391219 7 (MP)
GGCCCCCTCAAAGCCGAGTGCCCAGGGACTGCAGCGTAGACG
>Influenza A virus (A/swine/Matsu/176-6C4/2003(H3N1)) JN391246 7 (MP)
GGCCCCCTCAAAGCCGAGTGCCCAGGGACTGCAGCGTAGACG
>Influenza A virus (A/swine/Tainan/18-9M3C1/2004(HIN2)) JN391250 7 (MP)
GGCCCCCTCAAAGCCGAGTGCCCAGGGACTGCAGCGTAGACG
>Influenza A virus (A/swine/Tainan/103-11/2003(H3N1)) FJ839907 7 (MP)
GGCCCCCTCAAAGCCGAGTGCCCAGGGACTGCAGCGTAGACG
>Influenza A virus (A/swine/Taoyuan/9-5/2010(H1N1)) JN391265 7 (MP)
GGCCCCCTCAAAGCCGAGTGCCCAGGGACTGCAGCGTAGACG
>Influenza A virus (A/swine/Pingtung/96-6/2004(H1N2)) JN391253 7 (MP)
GGCCCCCTCAAAGCCGAGTGCCCAGGGACTGCAGCGTAGACG
>Influenza A virus (A/swine/Yunlin/18-3/2009(H1N2)) JN391258 7 (MP)
GGCCCCCTCAAAGCCGAGTGCCCAGGGACTGCAGCGTAGACG
>Influenza A virus (A/swine/Kaohsiung/254-2/2009(H1N2)) JN391262 7 (MP)
GGCCCCCTCAAAGCCGAGTGCCCAGGGACTGCAGCGTAGACG
>Influenza A virus (A/swine/Tainan/383-5/2009(H1N2)) JN391263 7 (MP)
GGCCCCCTCAAAGCCGAGTGCCCAGGGACTGCAGCGTAGACG
>Influenza A virus (A/swine/Matsu/132-10/2003(H1N2)) JN391238 7 (MP)
GGCCCCCTCAAAGCCGAGTGCCCAGGGACTGCAGCGTAGACG
>Influenza A virus (A/swine/Matsu/133-3/2003(H1N2)) JN391239 7 (MP)
GGCCCCCTCAAAGCCGAGTGCCCAGGGACTGCAGCGTAGACG
>Influenza A virus (A/swine/Changhua/161-1/2003(H1N2)) JN391242 7 (MP)
GGCCCCCTCAAAGCCGAGTGCCCAGGGACTGCAGCGTAGACG
>Influenza A virus (A/swine/Tainan/45-11/2005(H1N2)) JN391255 7 (MP)
GGCCCCCTCAAAGCCGAGTGCCCAGGGACTGCAGCGTAGACG
>Influenza A virus (A/swine/Changhua/185-7/2003(H1N2)) JN391247 7 (MP)
GGCCCCCTCAAAGCCGAGTGCCCAGGGACTGCAGCGTAGACG
>Influenza A virus (A/swine/Tainan/46-4/2005(H1N2)) JN391256 7 (MP)
GGCCCCCTCAAAGCCGAGTGCCCAGGGACTGCAGCGTAGACG
>Influenza A virus (A/swine/Changhua/70-9/2004(H1N2)) JN391252 7 (MP)
GGCCCCCTCAAAGCCGAGTGCCCAGGGACTGCAGCGTAGACG
>Influenza A virus (A/swine/Pingtung/230-13/2009(H1N2)) JN391261 7 (MP)
GGCCCCCTCAAAGCCGAGTGCCCAGGGACTGCAGCGTAGACG
>Influenza A virus (A/swine/Pingtung/7-12/1999(H1N2)) AY377931 7 (MP)
GGCCCCCTCAAAGCCGAGTGCCCAGGGACTGCAGCGTAGACG
>Influenza A virus (A/swine/Matsu/31-18/2001(H1N2)) JN391193 7 (MP)
GGCCCCCTCAAAGCCGAGTGCCCAGGGACTGCAGCGTAGACG
>Influenza A virus (A/swine/Pingtung/31-8/2002(H1N2)) JN391196 7 (MP)
GGCCCCCTCAAAGCCGAGTGCCCAGGGACTGCAGCGTAGACG
>Influenza A virus (A/swine/Taichung/13-6/1999(H1N2)) JN391189 7 (MP)
GGCCCCCTCAAAGCCGAGTGCCCAGGGACTGCAGCGTAGACG
>Influenza A virus (A/swine/Pingtung/32-9/2002(H1N2)) JN391197 7 (MP)
GGCCCCCTCAAAGCCGAGTGCCCAGGGACTGCAGCGTAGACG
>Influenza A virus (A/swine/Matsu/64-10/2002(H1N2)) JN391204 7 (MP)
GGCCCCCTCAAAGCCGAGTGCCCAGGGACTGCAGCGTAGACG
>Influenza A virus (A/swine/Chiayi/70-1/2002(H1N2)) JN391209 7 (MP)
GGCCCCCTCAAAGCCGAGTGCCCAGGGACTGCAGCGTAGACG
>Influenza A virus (A/swine/Miaoli/56-1/2003(H1N2)) JN391225 7 (MP)
GGCCCCCTCAAAGCCGAGTGCCCAGGGACTGCAGCGTAGACG
>Influenza A virus (A/swine/Yunlin/52-3/2003(H1N2)) JN391224 7 (MP)
GGCCCCCTCAAAGCCGAGTGCCCAGGGACTGCAGCGTAGACG
>Influenza A virus (A/swine/Taichung/200-8/2002(H1N1)) FJ752512 7 (MP)
GGCCCCCTCAAAGCCGAGTGCCGAGGGACTGCAGCGTAGACG
>Influenza A virus (A/swine/Miaoli/20-6/2001(H1N1)) JN391191 7 (MP)
GGCCCCCTCAAAGCCGAGTGCCGAGGGACTGCAGCGTAGACG
>Influenza A virus (A/swine/Taichung/36-3/2002(H1N1)) JN391198 7 (MP)
GGCCCCCTCAAAGCCGAGTGCCGAGGGACTGCAGCGTAGACG
>Influenza A virus (A/swine/Chiayi/68-1CM4/2002(H1N1)) JN391205 7 (MP)
GGCCCCCTCAAAGCCGAGTGCCGAGGGACTGCAGCGTAGACG
>Influenza A virus (A/swine/Changhua/72-10B5/2003(H3N1)) JN391226 7 (MP)
GGCCCCCTCAAAGCCGAGTGCCCAGGGACTGCAGCGTAGACG
>Influenza A virus (A/swine/Kinmen/135-21/2003(H1N2)) JN391240 7 (MP)
GGCCCCCTCAAAGCCGAGTGCCCAGGGACTGCAGCGTAGACG
>Influenza A virus (A/swine/Kinmen/135-40/2003(H1N2)) JN391241 7 (MP)
GGCCCCCTCAAAGCCGAGTGCCCAGGGACTGCAGCGTAGACG
>Influenza A virus (A/swine/Taoyuan/160-1/2003(H1N2)) JN391244 7 (MP)
GGCCCCCTCAAAGCCGAGTGCCCAGGGACTGCAGCGTAGACG
>Influenza A virus (A/swine/Changhua/173-1/2003(H1N2)) JN391245 7 (MP)
GGCCCCCTCAAAGCCGAGTGCCCAGGGACTGCAGCGTAGACG
>Influenza A virus (A/swine/Kinmen/135-42/2003(H1N2)) JN391243 7 (MP)
GGCCCCCTCAAAGCCGAGTGCCCAGGGACTGCAGCGTAGACG
>Influenza A virus (A/swine/Tainan/5-8/2003(H1N2)) JN391221 7 (MP)
GGCCCCCTCAAAGCCGAGTGCCCAGGGACTGCAGCGTAGACG
>Influenza A virus (A/swine/Pingtung/36-7/2003(H1N2)) JN391222 7 (MP)
GGCCCCCTCAAAGCCGAGTGCCCAGGGACTGCAGCGTAGACG
>Influenza A virus (A/swine/Tainan/98-10/2002(H1N2)) JN391212 7 (MP)
GGCCCCCTCAAAGCCGAGTGCCCAGGGACTGCAGCGTAGACG
>Influenza A virus (A/swine/Pingtung/1-10/2003(H1N2)) JN391220 7 (MP)
GGCCCCCTCAAAGCCGAGTGCCCAGGGACTGCAGCGTAGACG
>Influenza A virus (A/swine/Pingtung/92-2/2003(H1N2)) FJ839899 7 (MP)
AGGCCCCTCAAAGCCGAGTGCCCAGGGACTGCAGCGTAGACG
>Influenza A virus (A/swine/Pingtung/44-1/2002(H1N2)) JN391201 7 (MP)
GGCCCCCTCAAAGCCGAGTGCCCAGGGACTGCAGCGTAGACG
>Influenza A virus (A/swine/Taoyuan/45-1/2002(H1N2)) JN391202 7 (MP)
GGCCCCCTCAAAGCCGAGTGCCCAGGGACTGCAGCGTAGACG
>Influenza A virus (A/swine/Taipei/76-4/2002(H1N2)) JN391210 7 (MP)
GGCCCCCTCAAAGCCGAGTGCCCAGGGACTGCAGCGTAGACG
>Influenza A virus (A/swine/Pingtung/79-7/2002(H1N2)) JN391211 7 (MP)
GGCCCCCTCAAAGCCGAGTGCCCAGGGACTGCAGCGTAGACG
>Influenza A virus (A/swine/Ilan/19-3/2005(H1N2)) JN391254 7 (MP)
GGCCCCCTCAAAGCCGAGTGCCCAGGGACTGCAGCGTAGACG
>Influenza A virus (A/swine/Kaohsiung/162-4/2002(H1N2)) JN391217 7 (MP)
GGCCCCCTCAAAGCCGAGTGCCCAGGGACTGCAGCGTAGACG
>Influenza A virus (A/swine/Yunlin/19-1/2003(H1N2)) JN391223 7 (MP)
GGCCCCCTCAAAGCCGAGTGCCCAGGGACTGCAGCGTAGACG
>Influenza A virus (A/swine/Matsu/97-6/2003(H1N2)) JN391232 7 (MP)
GGCCCCCTCAAAGCCGAGTGCCCAGGGACTGCAGCGTAGACG
>Influenza A virus (A/swine/Matsu/42-1/2002(H1N2)) JN391200 7 (MP)
GGCCCCCTCAAAGCCGAGTGCCCAGGGACTGCAGCGTAGACG
>Influenza A virus (A/swine/Matsu/116-15/2002(H1N2)) JN391213 7 (MP)
GGCCCCCTCAAAGCCGAGTGCCCAGGGACTGCAGCGTAGACG
>Influenza A virus (A/swine/Changhua/102-1/2002(H1N2)) JN391214 7 (MP)
GGCCCCCTCAAAGCCGAGTGCCCAGGGACTGCAGCGTAGACG
>Influenza A virus (A/swine/Pingtung/80-2/2005(H1N2)) JN391257 7 (MP)
GGCCCCCTCAAAGCCGAGTGCCCAGGGACTGCAGCGTAGACG
>Influenza A virus (A/swine/Changhua/126-8/2003(H1N2)) JN391235 7 (MP)
GGCCCCCTCAAAGCCGAGTGCCCAGGGACTGCAGCGTAGACG
>Influenza A virus (A/swine/Chiayi/127-1/2003(H1N2)) JN391236 7 (MP)
GGCCCCCTCAAAGCCGAGTGCCCAGGGACTGCAGCGTAGACG
>Influenza A virus (A/swine/Tainan/129-1/2003(H1N2)) JN391237 7 (MP)
GGCCCCCTCAAAGCCGAGTGCCCAGGGACTGCAGCGTAGACG
>Influenza A virus (A/swine/Pingtung/111-7/2003(H1N2)) JN391233 7 (MP)
GGCCCCCTCAAAGCCGAGTGCCCAGGGACTGCAGCGTAGACG
>Influenza A virus (A/swine/Taichung/14-6/1999(H1N2)) JN391190 7 (MP)
GGCCCCCTCAAAGCCGAGTGCCCAGGGACTGCAGCGTAGACG
>Influenza A virus (A/swine/Kinmen/55-9/2001(H1N2)) JN391194 7 (MP)
GGCCCCCTCAAAGCCGAGTGCCCAGGGACTGCAGCGTAGACG
>Influenza A virus (A/swine/Taichung/88-13/2001(H1N2)) JN391195 7 (MP)
GGCCCCCTCAAAGCCGAGTGCCCAGGGACTGCAGCGTAGACG
>Influenza A virus (A/swine/Kaohsiung/27-5/2001(H1N2)) JN391192 7 (MP)
GGCCCCCTCAAAGCCGAGTGCCCAGGGACTGCAGCGTAGACG
>Influenza A virus (A/swine/Miaoli/178-9/2002(H1N2)) JN391218 7 (MP)
GGCCCCCTCAAAGCCGAGTGCCCAGGGACTGCAGCGTAGACG
>Influenza A virus (A/swine/Taipei/75-1/2003(H1N2)) JN391228 7 (MP)
GGCCCCCTCAAAGCCGAGTGCCCAGGGACTGCAGCGTAGACG
>Influenza A virus (A/swine/Taipei/75-10/2003(H1N2)) JN391229 7 (MP)
GGCCCCCTCAAAGCCGAGTGCCCAGGGACTGCAGCGTAGACG
>Influenza A virus (A/swine/Tainan/83-1/2003(H1N2)) JN391231 7 (MP)
GGCCCCCTCAAAGCCGAGTGCCCAGGGACTGCAGCGTAGACG
>Influenza A virus (A/swine/Chiayi/76-3/2003(H1N2)) JN391230 7 (MP)
GGCCCCCTCAAAGCCGAGTGCCCAGGGACTGCAGCGTAGACG
>Influenza A virus (A/swine/Tainan/18-1/2004(H1N2)) JN391248 7 (MP)
GGCCCCCTCAAAGCCGAGTGCCCAGGGACTGCAGCGTAGACG
>Influenza A virus (A/swine/Tainan/18-9MD3/2004(H1N2)) JN391249 7 (MP)
GGCCCCCTCAAAGCCGAGTGCCCAGGGACTGCAGCGTAGACG
>Influenza A virus (A/swine/Pingtung/64-26/2007(H1N1)) FJ829867 7 (MP)
GGCCCCCTCAAAGCCGAGTGCCCAGGGACTGCAGCGTAGACG
>Influenza A virus (A/Swine/Ohio/891/01(H1N2)) AF455683 7 (MP)
GGCCCCCTCAAAGCCGAGTGCCCAGGGACTGCAGCGTAGACG
>Influenza A virus (A/Swine/Illinois/100085A/01 (H1N2)) AF455689 7 (MP)
GGCCCCCTCAAAGCCGAGTGCCCAGGGACTGCAGCGTAGACG
>Influenza A virus (A/Swine/Illinois/100084/01 (H1N2)) AF455690 7 (MP)
GGCCCCCTCAAAGCCGAGTGCCCAGGGACTGCAGCGTAGACG
>Influenza A virus (A/swine/Iowa/H04YS2/2004(H1N1)) GQ452236 7 (MP)
GGCCCCCTCAAAGCCGAGTGCCCAGGGACTGCAGCGTAGACG
>Influenza A virus (A/swine/Iowa/H03LJ10/2003(H1N1)) GU135952 7 (MP)
GGCCCCCTCAAAGCCGAGTGCCCAGGGACTGCAGCGTAGACG
>Influenza A virus (A/swine/Iowa/H03G1/2003(H1N1)) GU135913 7 (MP)
GGCCCCCTCAAAGCCGAGTGCCCAGGGACTGCAGCGTAGACG
>Influenza A virus (A/swine/Iowa/H03US3/2003(H1N1)) GU135968 7 (MP)
GGCCCCCTCAAAGCCGAGTGCCCAGGGACTGCAGCGTAGACG
>Influenza A virus (A/swine/Iowa/H03LS4/2003(H1N1)) GU135960 7 (MP)
GGCCCCCTCAAAGCCGAGTGCCCAGGGACTGCAGCGTAGACG
>Influenza A virus (A/swine/Iowa/H03HO7/2003(H3N2)) GU135928 7 (MP)
GGCCCCCTCAAAGCCGAGTGCCCAGGGACTGCAGCGTAGACG
>Influenza A virus (A/swine/Iowa/H03LDH5/2003(H3N2)) GU135944 7 (MP)
GGCCCCCTCAAAGCCGAGTGCCCAGGGACTGCAGCGTAGACG
>Influenza A virus (A/swine/Iowa/H02AS8/2002(H3N2)) GU135901 7 (MP)
GGCCCCCTCAAAGCCGAGTGCCCAGGGACTGCAGCGTAGACG
>Influenza A virus (A/swine/Korea/CAN01/2004(H1N1)) EU798798 7 (MP)
GGCCCCCTCAAAGCCGAGTGCCCAGGGACTGCAGCGTAGACG
>Influenza A virus (A/swine/Korea/CAS08/2005(H1N1)) EU798799 7 (MP)
GGCCCCCTCAAAGCCGAGTGCCCAGGGACTGCAGCGTAGACG
>Influenza A virus (A/swine/Iowa/H03UWF2/2003(H1N1)) GU135976 7 (MP)
GGCCCCCTCAAAGCCGAGTGCCCAGGGACTGCAGCGTAGACG
>Influenza A virus (A/swine/MN/48683/2002(H1N1)) HM125977 7 (MP)
GGCCCCCTCAAAGCCGAGTGCCCAGGGACTGCAGCGTAGACG
>Influenza A virus (A/swine/Minnesota/00105/2003(H1N1)) KR057256 7 (MP)
GGCCCCCTCAAAGCCGAGTGCCCAGGGACTGCAGCGTAGACG
>Influenza A virus (A/swine/Minnesota/00063/2003(H3N2)) KR859369 7 (MP)
GGCCCCCTCAAAGCCGAGTGCCCAGGGACTGCAGCGTAGACG
>Influenza A virus (A/swine/Illinois/00291/2004(H3N2)) KR859381 7 (MP)
GGCCCCCTCAAAGCCGAGTGCCCAGGGACTGCAGCGTAGACG
>Influenza A virus (A/swine/Iowa/H02NJ56391/2002(H1N1)) GU135878 7 (MP)
GGCCCCCTCAAAGCCGAGTGCCCAGGGACTGCAGCGTAGACG
>Influenza A virus (A/swine/Iowa/H02NJ56371/2002(H1N1)) GU135870 7 (MP)
GGCCCCCTCAAAGCCGAGTGCCCAGGGACTGCAGCGTAGACG
>Influenza A virus (A/swine/Wisconsin/H02AS8/2002(H3N2)) CY116569 7 (MP)
GGCCCCCTCAAAGCCGAGTGCCCAGGGACTGCAGCGTAGACG
>Influenza A virus (A/swine/Kentucky/02086/2008(H1N1)) HM461789 7 (MP)
GGCCCCCTCAAAGCCGAGTGCCCAGGGACTGCAGCGTAGACG
>Influenza A virus (A/swine/Kentucky/02116/2008(H1N1)) CY158170 7 (MP)
GGCCCCCTCAAAGCCGAGTGCCCAGGGACTGCAGCGTAGACG
>Influenza A virus (A/swine/Kentucky/00539/2005(H1N1)) KR057322 7 (MP)
GGCCCCCTCAAAGCCGAGTGCCCAGGGACTGCAGCGTAGACG
>Influenza A virus (A/swine/Iowa/00239/2004(H1N1)) KM198693 7 (MP)
GGCCCCCTCAAAGCCGAGTGCCCAGGGACTGCAGCGTAGACG
>Influenza A virus (A/swine/Minnesota/00269/2004(H3N2)) KR859585 7 (MP)
GGCCCCCTCAAAGCCGAGTGCCCAGGGACTGCAGCGTAGACG
>Influenza A virus (A/swine/Illinois/01036/2006(H1N1)) KP735605 7 (MP)
GGCCCCCTCAAAGCCGAGTGCCCAGGGACTGCAGCGTAGACG
>Influenza A virus (A/swine/Minnesota/MT_13_01_S79/2013(H1N2)) MF919795 7 (MP)
GGCCCCCTCAAAGCCGAGTGCCCAGGGACTGCAGCGTAGACG
>Influenza A virus (A/swine/Minnesota/MT_13_01_S43/2013(H1N1)) MF920118 7 (MP)
GGCCCCCTCAAAGCCGAGTGCCCAGGGACTGCAGCGTAGACG
>Influenza A virus (A/swine/Minnesota/6998/2003(H1N1)) CY098487 7 (MP)
GGCCCCCTCAAAGCCGAGTGCCCAGGGACTGCAGCGTAGACG
>Influenza A virus (A/swine/Minnesota/5763/2003(H1N2)) CY098495 7 (MP)
GGCCCCCTCAAAGCCGAGTGCCCAGGGACTGCAGCGTAGACG
>Influenza A virus (A/swine/IL/00685/2005(H1N1)) FJ638301 7 (MP)
GGCCCCCTCAAAGCCGAGTGCCCAGGGACTGCAGCGTAGACG
>Influenza A virus (A/swine/North Carolina/01048/2006(H1N1)) KR701883 7 (MP)
GGCCCCCTCAAAGCCGAGTGCCCAGGGACTGCAGCGTAGACG
>Influenza A virus (A/swine/NC/00573/2005(H1N1)) FJ638309 7 (MP)
GGCCCCCTCAAAGCCGAGTGCCCAGGGACTGCAGCGTAGACG
>Influenza A virus (A/swine/Iowa/H03BF5/2003(H3N2)) GU135894 7 (MP)
GGCCCCCTCAAAGCCGAGTGCCCAGGGACTGCAGCGTAGACG
>Influenza A virus (A/swine/Minnesota/00395/2004(H3N1)) DQ145542 7 (MP)
GGCCCCCTCAAAGCCGAGTGCCCAGGGACTGCAGCGTAGACG
>Influenza A virus (A/Swine/North Carolina/98225/01(H1N2)) AF455684 7 (MP)
GGCCCCCTCAAAGCCGAGTGCCCAGGGACTGCAGCGTAGACG
>Influenza A virus (A/swine/Heilongjiang/10/2007(H3N2)) HM765435 7 (MP)
GGCCCCCTCAAAGCCGAGTGCCCAGGGACTGCAGCGTAGACG
>Influenza A virus (A/Swine/Minnesota/55551/2000(H1N2)) AF455686 7 (MP)
GGCCCCCTCAAAGCCGAGTGCCCAGGGACTGCAGCGTAGACG
>Influenza A virus (A/Swine/North Carolina/93523/01 (H1N2)) AF455685 7 (MP)
GGCCCCCTCAAAGCCGAGTGCCCAGGGACTGCAGCGTAGACG
>Influenza A virus (A/swine/Korea/CAN04/2005(H3N2)) EU798810 7 (MP)
GGCCCCCTCAAAGCCGAGTGCCCAGGGACTGCAGCGTAGACG
>Influenza A virus (A/swine/Korea/CAS09/2006(H3N2)) EU798812 7 (MP)
GGCCCCCTCAAAGCCGAGTGCCCAGGGACTGCAGCGTAGACG
>Influenza A virus (A/swine/Korea/CAS07/2005(H3N2)) EU798811 7 (MP)
GGCCCCCTCAAAGCCGAGTGCCCAGGGACTGCAGCGTAGACG
>Influenza A virus (A/swine/Korea/JNS06/2004(H3N2)) EU301241 7 (MP)
GGCCCCCTCAAAGCCGAGTGCCCAGGGACTGCAGCGTAGACG
>Influenza A virus (A/swine/Korea/CY04/2007(H3N2)) EU798813 7 (MP)
GGCCCCCTCAAAGCCGAGTGCCCAGGGACTGCAGCGTAGACG
>Influenza A virus (A/swine/Korea/CY05/2007(H3N2)) EU798814 7 (MP)
GGCCCCCTCAAAGCCGAGTGCCCAGGGACTGCAGCGTAGACG
>Influenza A virus (A/swine/Korea/CY09/2007(H3N2)) EU798816 7 (MP)
GGCCCCCTCAAAGCCGAGTGCCCAGGGACTGCAGCGTAGACG
>Influenza A virus (A/swine/Indiana/00172/2003(H1N2)) KP892955 7 (MP)
GGCCCCCTCAAAGCCGAGTGCCCAGGGACTGCAGCGTAGACG
>Influenza A virus (A/swine/Minnesota/MT_13_01_S48/2013(mixed)) MF920248 7 (MP)
GGCCCCCTCAAAGCCGAGTGCCCAGGGACTGCAGCGTAGACG
>Influenza A virus (A/swine/Iowa/01700/2007(H3N2)) CY099028 7 (MP)
GGCCCCCTCAAAGCCGAGTGCCCAGGGACTGCAGCGTAGACG
>Influenza A virus (A/swine/Minnesota/SG1138/2002(H1N1)) CY099044 7 (MP)
GGCCCCCTCAAAGCCGAGTGCCCAGGGACTGCAGCGTAGACG
>Influenza A virus (A/swine/Texas/00816/2005(H3N2)) CY159290 7 (MP)
GGCCCCCTCAAAGCCGAGTGCCCAGGGACTGCAGCGTAGACG
>Influenza A virus (A/swine/Nebraska/SG1178/2003(H3N2)) CY157680 7 (MP)
GGCCCCCTCAAAGCCGAGTGCCCAGGGACTGCAGCGTAGACG
>Influenza A virus (A/swine/Minnesota/SG1176/2003(H3N2)) CY157672 7 (MP)
GGCCCCCTCAAAGCCGAGTGCCCAGGGACTGCAGCGTAGACG
>Influenza A virus (A/swine/North Carolina/SG1463/2004(H1N1)) CY159194 7 (MP)
GGCCCCCTCAAAGCCGAGTGCCCAGGGACTGCAGCGTAGACG
>Influenza A virus (A/swine/North Carolina/SG1172/2003(H1N1)) CY157664 7 (MP)
GGCCCCCTCAAAGCCGAGTGCCCAGGGACTGCAGCGTAGACG
>Influenza A virus (A/swine/North Carolina/SG1169/2003(H1N1)) CY159517 7 (MP)
GGCCCCCTCAAAGCCGAGTGCCCAGGGACTGCAGCGTAGACG
>Influenza A virus (A/swine/Arkansas/SG1157/2003(H1N1)) CY157584 7 (MP)
GGCCCCCTCAAAGCCGAGTGCCCAGGGACTGCAGCGTAGACG
>Influenza A virus (A/swine/North Carolina/SG1171/2003(N2)) CY159524 7 (MP)
GGCCCCCTCAAAGCCGAGTGCCCAGGGACTGCAGCGTAGACG
>Influenza A virus (A/swine/Minnesota/SG1180/2003(H1N2)) CY159579 7 (MP)
GGCCCCCTCAAAGCCGAGTGCCCAGGGACTGCAGCGTAGACG
>Influenza A virus (A/swine/Minnesota/SG1183/2003(H1N2)) CY159594 7 (MP)
GGCCCCCTCAAAGCCGAGTGCCCAGGGACTGCAGCGTAGACG
>Influenza A virus (A/swine/North Carolina/00839/2005(H1N1)) CY099152 7 (MP)
GGCCCCCTCAAAGCCGAGTGCCCAGGGACTGCAGCGTAGACG
>Influenza A virus (A/swine/North Carolina/SG1255/2006(H1N1)) CY159818 7 (MP)
GGCCCCCTCAAAGCCGAGTGCCCAGGGACTGCAGCGTAGACG
>Influenza A virus (A/swine/Missouri/00355/2004(H3N2)) CY157752 7 (MP)
GGCCCCCTCAAAGCCGAGTGCCCAGGGACTGCAGCGTAGACG
>Influenza A virus (A/swine/Oklahoma/00130/2003(H1N1)) CY159500 7 (MP)
GGCCCCCTCAAAGCCGAGTGCCCAGGGACTGCAGCGTAGACG
>Influenza A virus (A/swine/South Carolina/01414/2006(H1N1)) CY159362 7 (MP)
GGCCCCCTCAAAGCCGAGTGCCCAGGGACTGCAGCGTAGACG
>Influenza A virus (A/swine/North Carolina/01550/2007(H1N1)) CY159410 7 (MP)
GGCCCCCTCAAAGCCGAGTGCCCAGGGACTGCAGCGTAGACG
>Influenza A virus (A/swine/Texas/01522/2007(H1N1)) CY158000 7 (MP)
GGCCCCCTCAAAGCCGAGTGCCCAGGGACTGCAGCGTAGACG
>Influenza A virus (A/swine/Minnesota/SG1454/2003(H1N1)) CY159122 7 (MP)
GGCCCCCTCAAAGCCGAGTGCCCAGGGACTGCAGCGTAGACG
>Influenza A virus (A/swine/Minnesota/00401/2004(H1N1)) CY159234 7 (MP)
GGCCCCCTCAAAGCCGAGTGCCCAGGGACTGCAGCGTAGACG
>Influenza A virus (A/swine/Minnesota/SG1212/2004(H1N1)) CY157768 7 (MP)
GGCCCCCTCAAAGCCGAGTGCCCAGGGACTGCAGCGTAGACG
>Influenza A virus (A/swine/Minnesota/SG1184/2003(N2)) CY159603 7 (MP)
GGCCCCCTCAAAGCCGAGTGCCCAGGGACTGCAGCGTAGACG
>Influenza A virus (A/swine/Minnesota/SG1177/2003(H1N1)) CY159558 7 (MP)
GGCCCCCTCAAAGCCGAGTGCCCAGGGACTGCAGCGTAGACG
>Influenza A virus (A/swine/Texas/00226/2003(H3N2)) CY157608 7 (MP)
GGCCCCCTCAAAGCCGAGTGCCCAGGGACTGCAGCGTAGACG
>Influenza A virus (A/swine/Minnesota/SG1470/2004(H1N1)) CY159250 7 (MP)
GGCCCCCTCAAAGCCGAGTGCCCAGGGACTGCAGCGTAGACG
>Influenza A virus (A/swine/Minnesota/SG1209/2004(H1N1)) CY159708 7 (MP)
GGCCCCCTCAAAGCCGAGTGCCCAGGGACTGCAGCGTAGACG
>Influenza A virus (A/swine/Minnesota/SG1233/2005(N1)) CY159785 7 (MP)
GGCCCCCTCAAAGCCGAGTGCCCAGGGACTGCAGCGTAGACG
>Influenza A virus (A/swine/Alabama/SG1224/2005(H3N2)) CY158866 7 (MP)
GGCCCCCTCAAAGCCGAGTGCCCAGGGACTGCAGCGTAGACG
>Influenza A virus (A/swine/Alabama/SG1224/2005(H3N2)) CY159770 7 (MP)
GGCCCCCTCAAAGCCGAGTGCCCAGGGACTGCAGCGTAGACG
>Influenza A virus (A/swine/Arkansas/SG1214/2005(H1N1)) CY157784 7 (MP)
GGCCCCCTCAAAGCCGAGTGCCCAGGGACTGCAGCGTAGACG
>Influenza A virus (A/swine/Colorado/SG1219/2005) CY159734 7 (MP)
GGCCCCCTCAAAGCCGAGTGCCCAGGGACTGCAGCGTAGACG
>Influenza A virus (A/swine/Oklahoma/SG1221/2005(H1)) CY159755 7 (MP)
GGCCCCCTCAAAGCCGAGTGCCCAGGGACTGCAGCGTAGACG
>Influenza A virus (A/swine/Oklahoma/SG1458/2004(H1N1)) CY159154 7 (MP)
GGCCCCCTCAAAGCCGAGTGCCCAGGGACTGCAGCGTAGACG
>Influenza A virus (A/swine/Colorado/SG1185/2004(H1N1)) CY157696 7 (MP)
GGCCCCCTCAAAGCCGAGTGCCCAGGGACTGCAGCGTAGACG
>Influenza A virus (A/swine/Oklahoma/01139/2006(H1N1)) CY159330 7 (MP)
GGCCCCCTCAAAGCCGAGTGCCCAGGGACTGCAGCGTAGACG
>Influenza A virus (A/swine/Minnesota/SG1235/2005(H1N1)) CY157848 7 (MP)
GGCCCCCTCAAAGCCGAGTGCCCAGGGACTGCAGCGTAGACG
>Influenza A virus (A/swine/Tennessee/00264/2004(H1N1)) CY157744 7 (MP)
GGCCCCCTCAAAGCCGAGTGCCCAGGGACTGCAGCGTAGACG
>Influenza A virus (A/swine/Missouri/2124514/2006(H2N3)) EU258938 7 (MP)
GGCCCCCTCAAAGCCGAGTGCCCAGGGACTGCAGCGTAGACG
>Influenza A virus (A/swine/Missouri/4296424/2006(H2N3)) EU258944 7 (MP)
GGCCCCCTCAAAGCCGAGTGCCCAGGGACTGCAGCGTAGACG
>Influenza A virus (A/swine/Iowa/00250/2004(H1N1)) CY159218 7 (MP)
GGCCCCCTCAAAGCCGAGTGCCCAGGGACTGCAGCGTAGACG
>Influenza A virus (A/swine/Indiana/00427/2004(H1N2)) CY099128 7 (MP)
GGCCCCCTCAAAGCCGAGTGCCCAGGGACTGCAGCGTAGACG
>Influenza A virus (A/swine/Missouri/Sg-00253/2006(H2N3)) CY031255 7 (MP)
GGCCCCCTCAAAGCCGAGTGCCCAGGGACTGCAGCGTAGACG
>Influenza A virus (A/swine/Minnesota/SG1144/2006(H1N1)) CY099200 7 (MP)
GGCCCCCTCAAAGCCGAGTGCCCAGGGACTGCAGCGTAGACG
>Influenza A virus (A/swine/Minnesota/SG1237/2005(H1N1)) CY157864 7 (MP)
GGCCCCCTCAAAGCCGAGTGCCCAGGGACTGCAGCGTAGACG
>Influenza A virus (A/swine/Minnesota/SG1210/2004(H1N1)) CY159716 7 (MP)
GGCCCCCTCAAAGCCGAGTGCCCAGGGACTGCAGCGTAGACG
>Influenza A virus (A/swine/Iowa/00186/2003(H3N2)) CY159098 7 (MP)
GGCCCCCTCAAAGCCGAGTGCCCAGGGACTGCAGCGTAGACG
>Influenza A virus (A/swine/Minnesota/01882/2007(H1N1)) CY158090 7 (MP)
GGCCCCCTCAAAGCCGAGTGCCCAGGGACTGCAGCGTAGACG
>Influenza A virus (A/swine/Arkansas/SG1295/2008(H3N2)) CY158130 7 (MP)
GGCCCCCTCAAAGCCGAGTGCCCAGGGACTGCAGCGTAGACG
>Influenza A virus (A/swine/Nebraska/00386/2004(H3N2)) CY159700 7 (MP)
GGCCCCCTCAAAGCCGAGTGCCCAGGGACTGCAGCGTAGACG
>Influenza A virus (A/swine/Iowa/A01049097/2010(H1N1)) JF812336 7 (MP)
GGCCCCCTCAAAGCCGAGTGCCCAGGGACTGCAGCGTAGACG
>Influenza A virus (A/swine/Iowa/A01049098/2010(H1N1)) JF812337 7 (MP)
GGCCCCCTCAAAGCCGAGTGCCCAGGGACTGCAGCGTAGACG
>Influenza A virus (A/swine/Minnesota/A01134595/2010(H1N1)) JX657810 7 (MP)
GGCCCCCTCAAAGCCGAGTGCCCAGGGACTGCAGCGTAGACG
>Influenza A virus (A/swine/Iowa/A01049137/2010(H1N1)) JF833362 7 (MP)
GGCCCCCTCAAAGCCGAGTGCCCAGGGACTGCAGCGTAGACG
>Influenza A virus (A/swine/Minnesota/A01049404/2011(mixed)) JX080676 7 (MP)
GGCCCCCTCAAAGCCGAGTGCCCAGGGACTGCAGCGTAGACG
>Influenza A virus (A/swine/Iowa/A01049244/2010(H1N1)) JN162030 7 (MP)
GGCCCCCTCAAAGCCGAGTGCCCAGGGACTGCAGCGTAGACG
>Influenza A virus (A/swine/Illinois/A01076766/2010(H1N1)) JQ922331 7 (MP)
GGCCCCCTCAAAGCCGAGTGCCCAGGGACTGCAGCGTAGACG
>Influenza A virus (A/swine/Iowa/A01202078/2011(H1N1)) JX092366 7 (MP)
GGCCCCCTCAAAGCCGAGTGCCCAGGGACTGCAGCGTAGACG
>Influenza A virus (A/swine/Minnesota/A01134331/2010(H1N1)) JQ922335 7 (MP)
GGCCCCCTCAAAGCCGAGTGCCCAGGGACTGCAGCGTAGACG
>Influenza A virus (A/swine/Minnesota/A01134338/2010(H1N1)) JQ922340 7 (MP)
GGCCCCCTCAAAGCCGAGTGCCCAGGGACTGCAGCGTAGACG
>Influenza A virus (A/swine/Minnesota/A01134340/2010(H1N1)) JQ922341 7 (MP)
GGCCCCCTCAAAGCCGAGTGCCCAGGGACTGCAGCGTAGACG
>Influenza A virus (A/swine/Iowa/A01202808/2011(H1N1)) JX092522 7 (MP)
GGCCCCCTCAAAGCCGAGTGCCCAGGGACTGCAGCGTAGACG
>Influenza A virus (A/swine/Minnesota/SG1371/2010(H1N1)) CY160052 7 (MP)
GGCCCCCTCAAAGCCGAGTGCCCAGGGACTGCAGCGTAGACG
>Influenza A virus (A/swine/Illinois/A00857300/2011(H1N1)) KT589363 7 (MP)
GGCCCCCTCAAAGCCGAGTGCCCAGGGACTGCAGCGTAGACG
>Influenza A virus (A/swine/Iowa/A01202728/2011(H1N1)) JX092505 7 (MP)
GGCCCCCTCAAAGCCGAGTGCCCAGGGACTGCAGCGTAGACG
>Influenza A virus (A/swine/Iowa/00522/2005(H1N1)) KP941617 7 (MP)
GGCCCCCTCAAAGCCGAGTGCCCAGGGACTGCAGCGTAGACG
>Influenza A virus (A/swine/Illinois/01041/2006(H3N2)) KR859475 7 (MP)
GGCCCCCTCAAAGCCGAGTGCCCAGGGACTGCAGCGTAGACG
>Influenza A virus (A/swine/Minnesota/A01049893/2011(H1N1)) JN652572 7 (MP)
GGCCCCCTCAAAGCCGAGTGCCCAAGGACTGCAGCGTAGACG
>Influenza A virus (A/swine/Iowa/A01049773/2011(H1N1)) JN652486 7 (MP)
GGCCCCCTCAAAGCCGAGTGCCCAGGGACTGCAGCGTAGACG
>Influenza A virus (A/swine/Iowa/A01049775/2011(H1N1)) JN652487 7 (MP)
GGCCCCCTCAAAGCCGAGTGCCCAGGGACTGCAGCGTAGACG
>Influenza A virus (A/swine/Iowa/A01049797/2011(H1N1)) JN652488 7 (MP)
GGCCCCCTCAAAGCCGAGTGCCCAGGGACTGCAGCGTAGACG
>Influenza A virus (A/swine/Iowa/A01202659/2011(H3N2)) JQ350533 7 (MP)
GGCCCCCTCAAAGCCGAGTGCCCAGGGACTGCAGCGTAGACG
>Influenza A virus (A/swine/Iowa/A01244089/2012(H1N1)) KC146979 7 (MP)
GGCCCCCTCAAAGCCGAGTGCCCAGGGACTGCAGCGTAGACG
>Influenza A virus (A/swine/Iowa/A01203904/2012(H1N1)) KC134409 7 (MP)
GGCCCCCTCAAAGCCGAGTGCCCAGGGACTGCAGCGTAGACG
>Influenza A virus (A/swine/Minnesota/01076/2006(H1N1)) KR057374 7 (MP)
GGCCCCCTCAAAGCCGAGTGCCCAGGGACTGCAGCGTAGACG
>Influenza A virus (A/swine/Minnesota/A01047000/2010(H1N1)) CY114574 7 (MP)
GGCCCCCTCAAAGCCGAGTGCCCAGGGACTGCAGCGTAGACG
>Influenza A virus (A/swine/Minnesota/A01047003/2010(H1N1)) CY114595 7 (MP)
GGCCCCCTCAAAGCCGAGTGCCCAGGGACTGCAGCGTAGACG
>Influenza A virus (A/swine/USA/10_93/2010(H1N1)) CY114696 7 (MP)
GGCCCCCTCAAAGCCGAGTGCCCAGGGACTGCAGCGTAGACG
>Influenza A virus (A/swine/Minnesota/A01134525/2010(H1N1)) CY114604 7 (MP)
GGCCCCCTCAAAGCCGAGTGCCCAGGGACTGCAGCGTAGACG
>Influenza A virus (A/swine/Iowa/A01076148/2010(H1N2)) CY114689 7 (MP)
GGCCCCCTCAAAGCCGAGTGCCCAGGGACTGCAGCGTAGACG
>Influenza A virus (A/swine/Minnesota/A01076208/2010(H1N1)) CY114744 7 (MP)
GGCCCCCTCAAAGCCGAGTGCCCAGGGACTGCAGCGTAGACG
>Influenza A virus (A/swine/USA/10_126/2010(H1N1)) CY114682 7 (MP)
GGCCCCCTCAAAGCCGAGTGCCCAGGGACTGCAGCGTAGACG
>Influenza A virus (A/swine/Minnesota/A01076207/2010(H1N1)) CY114743 7 (MP)
GGCCCCCTCAAAGCCGAGTGCCCAGGGACTGCAGCGTAGACG
>Influenza A virus (A/swine/USA/10_139/2010(H1N1)) CY114686 7 (MP)
GGCCCCCTCAAAGCCGAGTGCCCAGGGACTGCAGCGTAGACG
>Influenza A virus (A/swine/USA/10_131/2010(H1N1)) CY115451 7 (MP)
GGCCCCCTCAAAGCCGAGTGCCCAGGGACTGCAGCGTAGACG
>Influenza A virus (A/swine/Minnesota/A01076531/2010(H3N2)) CY114771 7 (MP)
GGCCCCCTCAAAGCCGAGTGCCCAGGGACTGCAGCGTAGACG
>Influenza A virus (A/swine/Minnesota/A01116887/2011(H1N1)) CY114950 7 (MP)
GGCCCCCTCAAAGCCGAGTGCCCAGGGACTGCAGCGTAGACG
>Influenza A virus (A/swine/Minnesota/A01134595/2010(mixed)) CY115048 7 (MP)
GGCCCCCTCAAAGCCGAGTGCCCAGGGACTGCAGCGTAGACG
>Influenza A virus (A/swine/Minnesota/A01134596/2010(mixed)) CY115049 7 (MP)
GGCCCCCTCAAAGCCGAGTGCCCAGGGACTGCAGCGTAGACG
>Influenza A virus (A/swine/Minnesota/A01076701/2010(mixed)) CY114776 7 (MP)
GGCCCCCTCAAAGCCGAGTGCCCAGGGACTGCAGCGTAGACG
>Influenza A virus (A/swine/USA/11_124/2011(H1N2)) CY114904 7 (MP)
GGCCCCCTCAAAGCCGAGTGCCCAGGGACTGCAGCGTAGACG
>Influenza A virus (A/swine/Minnesota/A01134335/2010(H1N1)) JQ922339 7 (MP)
GGCCCCCTCAAAGCCGAGTGCCCAGGGACTGCAGCGTAGACG
>Influenza A virus (A/swine/USA/10_107/2010(H1N1)) CY114680 7 (MP)
GGCCCCCTCAAAGCCGAGTGCCCAGGGACTGCAGCGTAGACG
>Influenza A virus (A/swine/Illinois/A01125973/2012(H1N1)) JX422360 7 (MP)
GGCCCCCTCAAAGCCGAGTGCCCAGGGACTGCAGCGTAGACG
>Influenza A virus (A/swine/Nebraska/A01327160/2012(H1N1)) JX422387 7 (MP)
GGCCCCCTCAAAGCCGAGTGCCCAGGGACTGCAGCGTAGACG
>Influenza A virus (A/swine/Minnesota/27/2012(H1N1)) JX983103 7 (MP)
GGCCCCCTCAAAGCCGAGTGCCCAGGGACTGCAGCGTAGACG
>Influenza A virus (A/swine/Virginia/01582/2007(H3N2)) KR859608 7 (MP)
GGCCCCCTCAAAGCCGAGTGCCCAGGGACTGCAGCGTAGACG
>Influenza A virus (A/swine/North Carolina/A01076178/2009(H3N2)) CY107018 7 (MP)
GGCCCCCTCAAAGCCGAGTGCCCAGGGACTGCAGCGTAGACG
>Influenza A virus (A/swine/North Carolina/A01076178/2009(H3N2)) CY114714 7 (MP)
GGCCCCCTCAAAGCCGAGTGCCCAGGGACTGCAGCGTAGACG
>Influenza A virus (A/swine/Alabama/00602/2005(H3N2)) KR859465 7 (MP)
GGCCCCCTCAAAGCCGAGTGCCCAGGGACTGCAGCGTAGACG
>Influenza A virus (A/swine/Iowa/A01202888/2011(H1N1)) JX092615 7 (MP)
GGCCCCCTCAAAGCCGAGTGCCCAGGGACTGCAGCGTAGACG
>Influenza A virus (A/swine/Texas/01822/2007(H3N1)) CY158016 7 (MP)
GGCCCCCTCAAAGCCGAGTGCCCAGGGACTGCAGCGTAGACG
>Influenza A virus (A/swine/Texas/03042/2010(H3N2)) CY158394 7 (MP)
GGCCCCCTCAAAGCCGAGTGCCCAGGGACTGCAGCGTAGACG
>Influenza A virus (A/swine/Oklahoma/SG1501/2010(mixed)) CY159475 7 (MP)
GGCCCCCTCAAAGCCGAGTGCCCAGGGACTGCAGCGTAGACG
>Influenza A virus (A/swine/North Carolina/01505/2006) CY159825 7 (MP)
GGCCCCCTCAAAGCCGAGTGCCCAGGGACTGCAGCGTAGACG
>Influenza A virus (A/swine/Manitoba/01799/2007(H3N2)) CY158690 7 (MP)
GGCCCCCTCAAAGCCGAGTGCCCAGGGACTGCAGCGTAGACG
>Influenza A virus (A/swine/North Carolina/SG1307/2008(H1N1)) CY158186 7 (MP)
GGCCCCCTCAAAGCCGAGTGCCCAGGGATTGCAGCGTAGACG
>Influenza A virus (A/swine/North Carolina/SG1307/2008(H1N1)) CY158938 7 (MP)
GGCCCCCTCAAAGCCGAGTGCCCAGGGATTGCAGCGTAGACG
>Influenza A virus (A/swine/Manitoba/SG1431/2008(H3N2)) CY158714 7 (MP)
GGCCCCCTCAAAGCCGAGTGCCCAGGGACTGCAGCGTAGACG
>Influenza A virus (A/swine/Manitoba/SG1432/2008(H3N2)) CY158722 7 (MP)
GGCCCCCTCAAAGCCGAGTGCCCAGGGACTGCAGCGTAGACG
>Influenza A virus (A/swine/Iowa/Sg-00250/2007(H3N2)) CY031252 7 (MP)
GGCCCCCTCAAAGCCGAGTGCCCAGGGACTGCAGCGTAGACG
>Influenza A virus (A/swine/North Carolina/Sg-00251/2007(H3N2)) CY031253 7 (MP)
GGCCCCCTCAAAGCCGAGTGCCCAGGGACTGCAGCGTAGACG
>Influenza A virus (A/swine/Kansas/Sg-00252/2007(H1N1)) CY031254 7 (MP)
GGCCCCCTCAAAGCCGAGTGCCCAGGGACTGCAGCGTAGACG
>Influenza A virus (A/swine/Kansas/015252/2009(H3N2)) CY045562 7 (MP)
GGCCCCCTCAAAGCCGAGTGCCCAGGGACTGCAGCGTAGACG
>Influenza A virus (A/swine/Arkansas/SG1241/2006(H1N1)) CY157888 7 (MP)
GGCCCCCTCAAAGCCGAGTGCCCAGGGACTGCAGCGTAGACG
>Influenza A virus (A/swine/Minnesota/00991/2006(H1N1)) CY157976 7 (MP)
GGCCCCCTCAAAGCCGAGTGCCCAGGGACTGCAGCGTAGACG
>Influenza A virus (A/swine/Oklahoma/01382/2006(H1N2)) CY159338 7 (MP)
GGCCCCCTCAAAGCCGAGTGCCCAGGGACTGCAGCGTAGACG
>Influenza A virus (A/swine/Kentucky/02564/2009(H1N2)) CY158298 7 (MP)
GGCCCCCTCAAAGCCGAGTGCCCAGGGACTGCAGCGTAGACG
>Influenza A virus (A/swine/Kentucky/02573/2009(H1N2)) CY158306 7 (MP)
GGCCCCCTCAAAGCCGAGTGCCCAGGGACTGCAGCGTAGACG
>Influenza A virus (A/swine/Illinois/02626/2009(H1N1)) CY158362 7 (MP)
GGCCCCCTCAAAGCCGAGTGCCCAGGGACTGCAGCGTAGACG
>Influenza A virus (A/swine/Texas/SG1501/2010(H3N2)) CY159484 7 (MP)
GGCCCCCTCAAAGCCGAGTGCCCAGGGACTGCAGCGTAGACG
>Influenza A virus (A/swine/Oklahoma/02530/2009(H3N2)) CY159924 7 (MP)
GGCCCCCTCAAAGCCGAGTGCCCAGGGACTGCAGCGTAGACG
>Influenza A virus (A/swine/Nebraska/01711/2007(H3N2)) CY158098 7 (MP)
GGCCCCCTCAAAGCCGAGTGCCCAGGGACTGCAGCGTAGACG
>Influenza A virus (A/swine/Oklahoma/02985/2010(H3N2)) CY159984 7 (MP)
GGCCCCCTCAAAGCCGAGTGCCCAGGGACTGCAACGTAGACG
>Influenza A virus (A/swine/Colorado/SG1322/2009(H1N1)) CY158266 7 (MP)
GGCCCCCTCAAAGCCGAGTGCCCAGGGACTGCAGCGTAGACG
>Influenza A virus (A/swine/Oklahoma/SG1251/2010(H1N1)) CY158386 7 (MP)
GGCCCCCTCAAAGCCGAGTGCCCAGGGACTGCAGCGTAGACG
>Influenza A virus (A/swine/Oklahoma/SG1349/2010(H1N1)) CY158978 7 (MP)
GGCCCCCTCAAAGCCGAGTGCCCAGGGACTGCAGCGTAGACG
>Influenza A virus (A/swine/Oklahoma/SG1500/2010(H1N1)) CY159466 7 (MP)
GGCCCCCTCAAAGCCGAGTGCCCAGGGACTGCAGCGTAGACG
>Influenza A virus (A/swine/Oklahoma/001142/2009(H3N2)) CY045554 7 (MP)
GGCCCCCTCAAAGCCGAGTGCCCAGGGACTGCAGCGTAGACG
>Influenza A virus (A/swine/North Carolina/44837-2/2009(H1N2)) HQ424890 7 (MP)
GGCCCCCTCAAAGCCGAGTGCCCAGGGACTGCAGCGTAGACG
>Influenza A virus (A/swine/Oklahoma/A01202498/2011(H1N2)) JX092392 7 (MP)
GGCCCCCTCAAAGCCGAGTGCCCAGGGACTGCAGCGTAGACG
>Influenza A virus (A/swine/Oklahoma/A01290898/2013(H1N2)) KF986980 7 (MP)
GGCCCCCTCAAAGCCGAGTGCCCAGGGACTGCAGCGTAGACG
>Influenza A virus (A/swine/Oklahoma/A01203865/2012(H1N2)) JX975011 7 (MP)
GGCCCCCTCAAAGCCGAGTGCCCAGGGACTGCAGCGTAGACG
>Influenza A virus (A/swine/Oklahoma/A01203507/2012(H1N2)) JX163289 7 (MP)
GGCCCCCTCAAAGCCGAGTGCCCAGGGACTGCAGCGTAGACG
>Influenza A virus (A/swine/Oklahoma/A01432577/2013(H1N2)) KC849385 7 (MP)
GGCCCCCTCAAAGCCGAGTGCCCAGGGACTGCAGCGTAGACG
>Influenza A virus (A/swine/Oklahoma/A01290693/2013(H1N1)) KF922788 7 (MP)
GGCCCCCTCAAAGCCGAGTGCCCAGGGACTGCAGCGTAGACG
>Influenza A virus (A/swine/Oklahoma/A01290773/2013(H1N1)) KF986892 7 (MP)
GGCCCCCTCAAAGCCGAGTGCCCAGGGACTGCAGCGTAGACG
>Influenza A virus (A/swine/Oklahoma/A01290517/2013(H1N2)) KF715221 7 (MP)
GGCCCCCTCAAAGCCGAGTGCCCAGGGACTGCAGCGTAGACG
>Influenza A virus (A/swine/Oklahoma/A01290607/2013(H1N2)) KF791367 7 (MP)
GGCCCCCTCAAAGCCGAGTGCCCAGGGACTGCAGCGTAGACG
>Influenza A virus (A/swine/Oklahoma/A01290571/2013(H1N2)) KF761360 7 (MP)
GGCCCCCTCAAAGCCGAGTGCCCAGGGACTGCAGCGTAGACG
>Influenza A virus (A/swine/Oklahoma/A01291105/2013(H1N2)) KF761363 7 (MP)
GGCCCCCTCAAAGCCGAGTGCCCAGGGACTGCAGCGTAGACG
>Influenza A virus (A/swine/Oklahoma/A01290816/2013(H1N2)) KF986874 7 (MP)
GGCCCCCTCAAAGCCGAGTGCCCAGGGACTGCAGCGTAGACG
>Influenza A virus (A/swine/Oklahoma/A01327676/2012(H3N2)) JX422381 7 (MP)
GGCCCCCTCAAAGCCGAGTGCCCAGGGACTGCAGCGTAGACG
>Influenza A virus (A/swine/MN/23506/2009(H1N1)) HM125985 7 (MP)
GGCCCCCTCAAAGCCGAGTGCCCAGGGACTGCAGCGTAGACG
>Influenza A virus (A/swine/Minnesota/D09-22021-1/2009(H1N1)) KR701744 7 (MP)
GGCCCCCTCAAAGCCGAGTGCCCAGGGACTGCAGCGTAGACG
>Influenza A virus (A/swine/Minnesota/02817/2009(H1N1)) CY158354 7 (MP)
GGCCCCCTCAAAGCCGAGTGCCCAGGGACTGCAGCGTAGACG
>Influenza A virus (A/swine/Minnesota/02817/2009(H1N1)) CY158970 7 (MP)
GGCCCCCTCAAAGCCGAGTGCCCAGGGACTGCAGCGTAGACG
>Influenza A virus (A/swine/Minnesota/02059/2008(H1N1)) KR057271 7 (MP)
GGCCCCCTCAAAGCCGAGTGCCCAGGGACTGCAGCGTAGACG
>Influenza A virus(A/swine/Iowa/46519-4/2008(H1N1)) HQ378740 7 (MP)
GGCCCCCTCAAAGCCGAGTGCCCAGGGACTGCAGCGTAGACG
>Influenza A virus (A/swine/Iowa/02097/2008(H1N1)) KP941678 7 (MP)
GGCCCCCTCAAAGCCGAGTGCCCAGGGACTGCAGCGTAGACG
>Influenza A virus (A/swine/Iowa/A01049000/2010(H1N2)) JX080662 7 (MP)
GGCCCCCTCAAAGCCGAGTGCCCAGGGACTGCAGCGTAGACG
>Influenza A virus (A/swine/Iowa/A01202581/2011(H1N2)) JX092400 7 (MP)
GGCCCCCTCAAAGCCGAGTGCCCAGGGACTGCAGCGTAGACG
>Influenza A virus (A/swine/Minnesota/D09-23141-3/2009(H3N2)) KT580895 7 (MP)
GGCCCCCTCAAAGCCGAGTGCCCAGGGACTGCAGCGTAGACG
>Influenza A virus (A/swine/Minnesota/D09-23141-5/2009(H3N2)) KT580924 7 (MP)
GGCCCCCTCAAAGCCGAGTGCCCAGGGACTGCAGCGTAGACG
>Influenza A virus (A/swine/Minnesota/D09-23141-2/2009(H3N2)) KT580941 7 (MP)
GGCCCCCTCAAAGCCGAGTGCCCAGGGACTGCAGCGTAGACG
>Influenza A virus (A/swine/Iowa/01066/2006(H1N1)) KP941640 7 (MP)
GGCCCCCTCAAAGCCGAGTGCCCAGGGACTGCAGCGTAGACG
>Influenza A virus (A/swine/Indiana/01101/2006(H1N1)) KR701876 7 (MP)
GGCCCCCTCAAAGCCGAGTGCCCAGGGACTGCAGCGTAGACG
>Influenza A virus (A/swine/Iowa/01564/2007(H1N1)) KR701887 7 (MP)
GGCCCCCTCAAAGCCGAGTGCCCAGGGACTGCAGCGTAGACG
>Influenza A virus (A/swine/Minnesota/D09-21734-1/2009(H1N1)) KR701647 7 (MP)
GGCCCCCTCAAAGCCGAGTGCCCAGGGACTGCAGCGTAGACG
>Influenza A virus (A/swine/Minnesota/D09-23362-4/2009(H1N1)) KR701715 7 (MP)
GGCCCCCTCAAAGCCGAGTGCCCAGGGACTGCAGCGTAGACG
>Influenza A virus (A/swine/Minnesota/00584/2005(H1N1)) KR057409 7 (MP)
GGCCCCCTCAAAGCCGAGTGCCCAGGGACTGCAGCGTAGACG
>Influenza A virus (A/swine/Missouri/00563/2005(H3N2)) KR859615 7 (MP)
GGCCCCCTCAAAGCCGAGTGCCCAGGGACTGCAGCGTAGACG
>Influenza A virus (A/swine/Oklahoma/00557/2005(H3N2)) KR859470 7 (MP)
GGCCCCCTCAAAGCCGAGTGCCCAGGGACTGCAGCGTAGACG
>Influenza A virus (A/swine/Nebraska/A01301493/2012(H1N1)) JX656980 7 (MP)
GGCCCCCTCAAAGCCGAGTGCCCAGGGACTGCAGCGTAGACG
>Influenza A virus (A/swine/Nebraska/A01301488/2012(H1N1)) JX656983 7 (MP)
GGCCCCCTCAAAGCCGAGTGCCCAGGGACTGCAGCGTAGACG
>Influenza A virus (A/swine/Nebraska/A01301523/2012(H1N1)) JX844134 7 (MP)
GGCCCCCTCAAAGCCGAGTGCCCAGGGACTGCAGCGTAGACG
>Influenza A virus (A/swine/Minnesota/D09-21045-4/2009(H1N1)) KT446415 7 (MP)
GGCCCCCTCAAAGCCGAGTGCCCAGGGACTGCAGCGTAGACG
>Influenza A virus (A/swine/Illinois/01568/2007(H1N1)) KP735546 7 (MP)
GGCCCCCTCAAAGCCGAGTGCCCAGGGACTGCAGCGTAGACG
>Influenza A virus (A/swine/Minnesota/44837-3/2009(H1N2)) HQ424893 7 (MP)
GGCCCCCTCAAAGCCGAGTGCCCAGGGACTGCAGCGTAGACG
>Influenza A virus (A/swine/South Dakota/152B/2009(H1N2)) HQ840333 7 (MP)
GGCCCCCTCAAAGCCGAGTGCCCAGGGACTGCAGCGTAGACG
>Influenza A virus (A/swine/Missouri/01553/2007(H1N1)) KR074354 7 (MP)
GGCCCCCTCAAAGCCGAGTGCCCAGGGACTGCAGCGTAGACG
>Influenza A virus (A/swine/Iowa/01532/2007(H1N1)) KR859619 7 (MP)
GGCCCCCTCAAAGCCGAGTGCCCAGGGACTGCAGCGTAGACG
>Influenza A virus (A/swine/Minnesota/A01076180/2009(H1N1)) CY114570 7 (MP)
GGCCCCCTCAAAGCCGAGTGCCCAGGGACTGCAGCGTAGACG
>Influenza A virus (A/swine/Minnesota/A01076763/2010(H1N2)) CY114587 7 (MP)
GGCCCCCTCAAAGCCGAGTGCCCAGGGACTGCAGCGTAGACG
>Influenza A virus (A/swine/Minnesota/A01076210/2010(H1N2)) CY114746 7 (MP)
GGCCCCCTCAAAGCCGAGTGCCCAGGGACTGCAGCGTAGACG
>Influenza A virus (A/swine/Minnesota/A01076764/2010(H1N2)) CY114588 7 (MP)
GGCCCCCTCAAAGCCGAGTGCCCAGGGACTGCAGCGTAGACG
>Influenza A virus (A/swine/Minnesota/A01134353/2011(H1N2)) CY114985 7 (MP)
GGCCCCCTCAAAGCCGAGTGCCCAGGGACTGCAGCGTAGACG
>Influenza A virus (A/swine/Indiana/A01076177/2009(H1N2)) CY114713 7 (MP)
GGCCCCCTCAAAGCCGAGTGCCCAGGGACTGCAGCGTAGACG
>Influenza A virus (A/swine/Minnesota/A01134357/2011(H1N2)) CY114986 7 (MP)
GGCCCCCTCAAAGCCGAGTGCCCAGGGACTGCAGCGTAGACG
>Influenza A virus (A/swine/Indiana/A01049349/2010(H3N2)) JQ350559 7 (MP)
GGCCCCCTCAAAGCCGAGTGCCCAGGGACTGCAGCGTAGACG
>Influenza A virus (A/swine/Indiana/A01049349/2010(H1N2)) JX080669 7 (MP)
GGCCCCCTCAAAGCCGAGTGCCCAGGGACTGCAGCGTAGACG
>Influenza A virus (A/swine/Indiana/27-1112/2010(H3N2)) KP100884 7 (MP)
GGCCCCCTCAAAGCCGAGTGCCCAGGGACTGCAGCGTAGACG
>Influenza A virus (A/swine/Indiana/27-1122/2010(H3N2)) KP100914 7 (MP)
GGCCCCCTCAAAGCCGAGTGCCCAGGGACTGCAGCGTAGACG
>Influenza A virus (A/swine/Indiana/27-1102/2010(H3N2)) KP100956 7 (MP)
GGCCCCCTCAAAGCCGAGTGCCCAGGGACTGCAGCGTAGACG
>Influenza A virus (A/swine/Indiana/29-1011/2010(H1N2)) KP100898 7 (MP)
GGCCCCCTCAAAGCCGAGTGCCCAGGGACTGCAGCGTAGACG
>Influenza A virus (A/swine/Indiana/29-1014/2010(H1N2)) KP100984 7 (MP)
GGCCCCCTCAAAGCCGAGTGCCCAGGGACTGCAGCGTAGACG
>Influenza A virus (A/swine/Indiana/29-0408/2010(H1N2)) KP412322 7 (MP)
GGCCCCCTCAAAGCCGAGTGCCCAGGGACTGCAGCGTAGACG
>Influenza A virus (A/swine/Indiana/24-0218/2010(H1N2)) KP412328 7 (MP)
GGCCCCCTCAAAGCCGAGTGCCCAGGGACTGCAGCGTAGACG
>Influenza A virus (A/swine/Indiana/29-0404/2010(H1N2)) KP412338 7 (MP)
GGCCCCCTCAAAGCCGAGTGCCCAGGGACTGCAGCGTAGACG
>Influenza A virus (A/swine/Iowa/02096/2008(H1N1)) HM461845 7 (MP)
GGCCCCCTCAAAGCCGAGTGCCCAGGGACTGCAGCGTAGACG
>Influenza A virus (A/swine/Minnesota/D09-20230-4/2009(H3N2)) KT580916 7 (MP)
GGCCCCCTCAAAGCCGAGTGCCCAGGGACTGCAGCGTAGACG
>Influenza A virus (A/swine/Iowa/9-0805/2009(H1N1)) KP412330 7 (MP)
GGCCCCCTCAAAGCCGAGTGCCCAGGGACTGCAGCGTAGACG
>Influenza A virus (A/swine/Iowa/9-0814/2009(H1N1)) KP412342 7 (MP)
GGCCCCCTCAAAGCCGAGTGCCCAGGGACTGCAGCGTAGACG
>Influenza A virus (A/swine/Pennsylvania/A01076777/2010(H3N2)) HQ734211 7 (MP)
GGCCCCCTCAAAGCCGAGTGCCCAGGGACTGCAGCGTAGACG
>Influenza A virus (A/swine/Pennsylvania/62170-2/2010(H3N2)) HQ734217 7 (MP)
GGCCCCCTCAAAGCCGAGTGCCCAGGGACTGCAGCGTAGACG
>Influenza A virus (A/swine/Pennsylvania/A01076779/2010(H3N2)) HQ734223 7 (MP)
GGCCCCCTCAAAGCCGAGTGCCCAGGGACTGCAGCGTAGACG
>Influenza A virus (A/swine/Pennsylvania/62170-4/2010(H3N2)) HQ734229 7 (MP)
GGCCCCCTCAAAGCCGAGTGCCCAGGGACTGCAGCGTAGACG
>Influenza A virus (A/swine/Iowa/A01049846/2011(H1N2)) JN652565 7 (MP)
GGCCCCCTCAAAGCCGAGTGCCCAGGGACTGCAGCGTAGACG
>Influenza A virus (A/swine/Illinois/A01049952/2011(H1N2)) JN652583 7 (MP)
GGCCCCCTCAAAGCCGAGTGCCCAGGGACTGCAGCGTAGACG
>Influenza A virus (A/swine/Illinois/A01049967/2011(H1N2)) JN652587 7 (MP)
GGCCCCCTCAAAGCCGAGTGCCCAGGGACTGCAGCGTAGACG
>Influenza A virus (A/swine/Illinois/A01049968/2011(H1N2)) JN652588 7 (MP)
GGCCCCCTCAAAGCCGAGTGCCCAGGGACTGCAGCGTAGACG
>Influenza A virus (A/swine/Illinois/A01049969/2011(H1N2)) JN652589 7 (MP)
GGCCCCCTCAAAGCCGAGTGCCCAGGGACTGCAGCGTAGACG
>Influenza A virus (A/swine/Iowa/A01049506/2011(H1N2)) JN652461 7 (MP)
GGCCCCCTCAAAGCCGAGTGCCCAGGGACTGCAGCGTAGACG
>Influenza A virus (A/swine/Iowa/A01049344/2010(H1N2)) JX080668 7 (MP)
GGCCCCCTCAAAGCCGAGTGCCCAGGGACTGCAGCGTAGACG
>Influenza A virus (A/swine/Illinois/A01047044/2010(H1N2)) KR859451 7 (MP)
GGCCCCCTCAAAGCCGAGTGCCCAGGGACTGCAGCGTAGACG
>Influenza A virus (A/swine/Illinois/A01047045/2010(H1N2)) KR859459 7 (MP)
GGCCCCCTCAAAGCCGAGTGCCCAGGGACTGCAGCGTAGACG
>Influenza A virus (A/swine/Illinois/A01134720/2011(H1N2)) KR859598 7 (MP)
GGCCCCCTCAAAGCCGAGTGCCCAGGGACTGCAGCGTAGACG
>Influenza A virus (A/swine/Iowa/A01049160/2010(H3N2)) JF833364 7 (MP)
GGCCCCCTCAAAGCCGAGTGCCCAGGGACTGCAGCGTAGACG
>Influenza A virus (A/swine/Illinois/A01116931/2011(H1N2)) JQ922333 7 (MP)
GGCCCCCTCAAAGCCGAGTGCCCAGGGACTGCAGCGTAGACG
>Influenza A virus (A/swine/Ohio/A01049357/2010(H1N2)) JX080670 7 (MP)
GGCCCCCTCAAAGCCGAGTGCCCAGGGACTGCAGCGTAGACG
>Influenza A virus (A/swine/Illinois/A01047046/2010(H1N2)) KR859416 7 (MP)
GGCCCCCTCAAAGCCGAGTGCCCAGGGACTGCAGCGTAGACG
>Influenza A virus (A/swine/Illinois/A01047529/2010(H3N2)) JQ689103 7 (MP)
GGCCCCCTCAAAGCCGAGTGCCCAGGGACTGCAGCGTAGACG
>Influenza A virus (A/swine/Illinois/A01076865/2010(H3N2)) JQ756381 7 (MP)
GGCCCCCTCAAAGCCGAGTGCCCAGGGACTGCAGCGTAGACG
>Influenza A virus (A/swine/Illinois/A01076708/2010(H3N2)) JQ922330 7 (MP)
GGCCCCCTCAAAGCCGAGTGCCCAGGGACTGCAGCGTAGACG
>Influenza A virus (A/swine/Indiana/A01301135/2012(H1N2)) JX656947 7 (MP)
GGCCCCCTCAAAGCCGAGTGCCCAGGGACTGCAGCGTAGACG
>Influenza A virus (A/swine/Iowa/A01202091/2011(H1N2)) JX092371 7 (MP)
GGCCCCCTCAAAGCCGAGTGCCCAGGGACTGCAGCGTAGACG
>Influenza A virus (A/swine/Iowa/A01202108/2011(H1N2)) JX092374 7 (MP)
GGCCCCCTCAAAGCCGAGTGCCCAGGGACTGCAGCGTAGACG
>Influenza A virus (A/swine/Iowa/A01202438/2011(H1N2)) JX092380 7 (MP)
GGCCCCCTCAAAGCCGAGTGCCCAGGGACTGCAGCGTAGACG
>Influenza A virus (A/swine/Iowa/A01202439/2011(H1N2)) JX092381 7 (MP)
GGCCCCCTCAAAGCCGAGTGCCCAGGGACTGCAGCGTAGACG
>Influenza A virus (A/swine/Indiana/A01049091/2010(H3N2)) JF812335 7 (MP)
GGCCCCCTCAAAGCCGAGTGCCCAGGGACTGCAGCGTAGACG
>Influenza A virus (A/swine/North Carolina/A01049436/2011(H3N2)) JN162040 7 (MP)
GGCCCCCTCAAAGCCGAGTGCCCAGGGACTGCAGCGTAGACG
>Influenza A virus (A/swine/Indiana/A01049744/2011(H3N2)) JN652557 7 (MP)
GGCCCCCTCAAAGCCGAGTGCCCAGGGACTGCAGCGTAGACG
>Influenza A virus (A/swine/Indiana/A01049745/2011(H3N2)) JN652558 7 (MP)
GGCCCCCTCAAAGCCGAGTGCCCAGGGACTGCAGCGTAGACG
>Influenza A virus (A/swine/Indiana/A01049653/2011(H3N2)) JN652475 7 (MP)
GGCCCCCTCAAAGCCGAGTGCCCAGGGACTGCAGCGTAGACG
>Influenza A virus (A/swine/Ohio/10SW130/2010(H3N2)) KM276880 7 (MP)
GGCCCCCTCAAAGCCGAGTGCCCAGGGACTGCAGCGTAGACG
>Influenza A virus (A/swine/Indiana/A00968322/2010(H3N2)) JQ350553 7 (MP)
GGCCCCCTCAAAGCCGAGTGCCCAGGGACTGCAGCGTAGACG
>Influenza A virus (A/swine/Indiana/A00968321/2010(H3N2)) JQ350547 7 (MP)
GGCCCCCTCAAAGCCGAGTGCCCAGGGACTGCAGCGTAGACG
>Influenza A virus (A/swine/Illinois/A01076719/2010(H3N2)) JQ689167 7 (MP)
GGCCCCCTCAAAGCCGAGTGCCCAGGGACTGCAGCGTAGACG
>Influenza A virus (A/swine/Minnesota/A01047613/2010(H1N1)) JQ738190 7 (MP)
GGCCCCCTCAAAGCCGAGTGCCCAGGGACTGCAGCGTAGACG
>Influenza A virus (A/swine/Minnesota/A01134337/2010(H3N2)) JQ756382 7 (MP)
GGCCCCCTCAAAGCCGAGTGCCCAGGGACTGCAGCGTAGACG
>Influenza A virus (A/swine/Iowa/A01049031/2010(H3N2)) JF812320 7 (MP)
GGCCCCCTCAAAGCCGAGTGCCCAGGGACTGCAGCGTAGACG
>Influenza A virus (A/swine/Iowa/A01049032/2010(H3N2)) JF812321 7 (MP)
GGCCCCCTCAAAGCCGAGTGCCCAGGGACTGCAGCGTAGACG
>Influenza A virus (A/swine/Iowa/A01049033/2010(H3N2)) JQ689127 7 (MP)
GGCCCCCTCAAAGCCGAGTGCCCAGGGACTGCAGCGTAGACG
>Influenza A virus (A/swine/Ohio/10SW215/2010(H3N2)) KM276874 7 (MP)
GGCCCCCTCAAAGCCGAGTGCCCAGGGACTGCAGCGTAGACG
>Influenza A virus (A/swine/Kansas/11-104259/2011(H1N2)) KJ528286 7 (MP)
GGCCCCCTCAAAGCCGAGTGCCCAGGGACTGCAGCGTAGACG
>Influenza A virus (A/swine/Indiana/A00968349/2011(mixed)) KF860842 7 (MP)
GGCCCCCTCAAAGCCGAGTGCCCAGGGACTGCAGCGTAGACG
>Influenza A virus (A/swine/Indiana/A01203384/2012(H1N2)) JX080600 7 (MP)
GGCCCCCTCAAAGCCGAGTGCCCAGGGACTGCAGCGTAGACG
>Influenza A virus (A/swine/Illinois/A01240743/2012(H1N2)) JX657729 7 (MP)
GGCCCCCTCAAAGCCGAGTGCCCAGGGACTGCAGCGTAGACG
>Influenza A virus (A/swine/Illinois/A01300059/2012(H1N2)) JX656956 7 (MP)
GGCCCCCTCAAAGCCGAGTGCCCAGGGACTGCAGCGTAGACG
>Influenza A virus (A/swine/Illinois/A01301002/2012(H1N2)) JX656986 7 (MP)
GGCCCCCTCAAAGCCGAGTGCCCAGGGACTGCAGCGTAGACG
>Influenza A virus (A/swine/Illinois/A01300914/2012(H1N2)) JX656938 7 (MP)
GGCCCCCTCAAAGCCGAGTGCCCAGGGACTGCAGCGTAGACG
>Influenza A virus (A/swine/Iowa/A01432038/2012(H1N2)) KC147000 7 (MP)
GGCCCCCTCAAAGCCGAGTGCCCAGGGACTGCAGCGTAGACG
>Influenza A virus (A/swine/Illinois/A01300563/2012(H1N2)) JX657022 7 (MP)
GGCCCCCTCAAAGCCGAGTGCCCAGGGACTGCAGCGTAGACG
>Influenza A virus (A/swine/Missouri/A01270665/2012(H1N2)) KC013584 7 (MP)
GGCCCCCTCAAAGCCGAGTGCCCAGGGACTGCAGCGTAGACG
>Influenza A virus (A/swine/Missouri/A01442212/2012(H1N2)) KC355851 7 (MP)
GGCCCCCTCAAAGCCGAGTGCCCAGGGACTGCAGCGTAGACG
>Influenza A virus (A/swine/Illinois/A01270809/2012(H1N2)) KC139742 7 (MP)
GGCCCCCTCAAAGCCGAGTGCCCAGGGACTGCAGCGTAGACG
>Influenza A virus (A/swine/Illinois/A01271884/2012(H1N2)) KC222215 7 (MP)
GGCCCCCTCAAAGCCGAGTGCCCAGGGACTGCAGCGTAGACG
>Influenza A virus (A/swine/Illinois/A01271545/2012(H1N2)) KC222309 7 (MP)
GGCCCCCTCAAAGCCGAGTGCCCAGGGACTGCAGCGTAGACG
>Influenza A virus (A/swine/Illinois/A01277102/2012(H1N2)) KC333097 7 (MP)
GGCCCCCTCAAAGCCGAGTGCCCAGGGACTGCAGCGTAGACG
>Influenza A virus (A/swine/Illinois/A01277007/2012(H1N2)) KC333103 7 (MP)
GGCCCCCTCAAAGCCGAGTGCCCAGGGACTGCAGCGTAGACG
>Influenza A virus (A/swine/Illinois/A01442955/2012(H1N2)) KC491722 7 (MP)
GGCCCCCTCAAAGCCGAGTGCCCAGGGACTGCAGCGTAGACG
>Influenza A virus (A/swine/Illinois/A01444496/2013(H1N2)) KC562213 7 (MP)
GGCCCCCTCAAAGCCGAGTGCCCAGGGACTGCAGCGTAGACG
>Influenza A virus (A/swine/Illinois/A01445030/2013(H1N2)) KC616613 7 (MP)
GGCCCCCTCAAAGCCGAGTGCCCAGGGACTGCAGCGTAGACG
>Influenza A virus (A/swine/Illinois/A01277712/2012(H1N2)) KC333123 7 (MP)
GGCCCCCTCAAAGCCGAGTGCCCAGGGACTGCAGCGTAGACG
>Influenza A virus (A/swine/Illinois/A01432156/2012(H1N2)) KC261870 7 (MP)
GGCCCCCTCAAAGCCGAGTGCCCAGGGACTGCAGCGTAGACG
>Influenza A virus (A/swine/Illinois/A01445433/2013(H1N2)) KC748514 7 (MP)
GGCCCCCTCAAAGCCGAGTGCCCAGGGACTGCAGCGTAGACG
>Influenza A virus (A/swine/Illinois/A01240628/2011(H1N2)) JX657723 7 (MP)
GGCCCCCTCAAAGCCGAGTGCCCAGGGACTGCAGCGTAGACG
>Influenza A virus (A/swine/Illinois/A01240629/2011(H1N2)) JX657833 7 (MP)
GGCCCCCTCAAAGCCGAGTGCCCAGGGACTGCAGCGTAGACG
>Influenza A virus (A/swine/Illinois/A01301796/2012(H1N2)) JX860657 7 (MP)
GGCCCCCTCAAAGCCGAGTGCCCAGGGACTGCAGCGTAGACG
>Influenza A virus (A/swine/North Carolina/A01432882/2013(H1N1)) KF478874 7 (MP)
GGCCCCCTCAAAGCCGAGTGCCCAGGGACTGCAGCGTAGACG
>Influenza A virus (A/swine/North Carolina/A01202766/2011(H3N2)) JQ398755 7 (MP)
GGCCCCCTCAAAGCCGAGTGCCCAGGGACTGCAGCGTAGACG
>Influenza A virus (A/swine/North Carolina/A01048779/2011(H3N2)) JQ398757 7 (MP)
GGCCCCCTCAAAGCCGAGTGCCCAGGGACTGCAGCGTAGACG
>Influenza A virus (A/swine/North Carolina/A01202768/2011(H3N2)) JQ661495 7 (MP)
GGCCCCCTCAAAGCCGAGTGCCCAGGGACTGCAGCGTAGACG
>Influenza A virus (A/swine/Virginia/A01203436/2012(H3N2)) JX080608 7 (MP)
GGCCCCCTCAAAGCCGAGTGCCCAGGGACTGCAGCGTAGACG
>Influenza A virus (A/swine/Virginia/A01203437/2012(H3N2)) JX080609 7 (MP)
GGCCCCCTCAAAGCCGAGTGCCCAGGGACTGCAGCGTAGACG
>Influenza A virus (A/swine/Michigan/A01259000/2012(H3N2)) JX442059 7 (MP)
GGCCCCCTCAAAGCCGAGTGCCCAGGGACTGCAGCGTAGACG
>Influenza A virus (A/swine/Iowa/A01203001/2011(H1N2)) JQ661496 7 (MP)
GGCCCCCTCAAAGCCGAGTGCCCAGGGACTGCAGCGTAGACG
>Influenza A virus (A/swine/Illinois/A01300597/2012(H1N2)) JX656953 7 (MP)
GGCCCCCTCAAAGCCGAGTGCCCAGGGACTGCAGCGTAGACG
>Influenza A virus (A/swine/Illinois/A01240865/2011(H1N2)) JX657760 7 (MP)
GGCCCCCTCAAAGCCGAGTGCCCAGGGACTGCAGCGTAGACG
>Influenza A virus (A/swine/Illinois/A01240545/2011(H1N2)) JX657792 7 (MP)
GGCCCCCTCAAAGCCGAGTGCCCAGGGACTGCAGCGTAGACG
>Influenza A virus (A/swine/Illinois/A01271341/2012(H1N2)) KC222306 7 (MP)
GGCCCCCTCAAAGCCGAGTGCCCAGGGACTGCAGCGTAGACG
>Influenza A virus (A/swine/Missouri/A01442478/2012(H1N2)) KC445227 7 (MP)
GGCCCCCTCAAAGCCGAGTGCCCAGGGACTGCAGCGTAGACG
>Influenza A virus (A/swine/Illinois/A01277038/2012(H1N2)) KC333106 7 (MP)
GGCCCCCTCAAAGCCGAGTGCCCAGGGACTGCAGCGTAGACG
>Influenza A virus (A/swine/Illinois/A01240547/2011(H1N2)) JX657735 7 (MP)
GGCCCCCTCAAAGCCGAGTGCCCAGGGACTGCAGCGTAGACG
>Influenza A virus (A/swine/Nebraska/A01240562/2012(H1N1)) JX657813 7 (MP)
GGCCCCCTCAAAGCCGAGTGCCCAGGGACTGCAGCGTAGACG
>Influenza A virus (A/swine/Iowa/A01203675/2012(H1N2)) JX543526 7 (MP)
GGCCCCCTCAAAGCCGAGTGCCCAGGGACTGCAGCGTAGACG
>Influenza A virus (A/swine/Illinois/A01442470/2012(H1N2)) KC445209 7 (MP)
GGCCCCCTCAAAGCCGAGTGCCCAGGGACTGCAGCGTAGACG
>Influenza A virus (A/swine/Illinois/A01271513/2012(H1N2)) KC333085 7 (MP)
GGCCCCCTCAAAGCCGAGTGCCCAGGGACTGCAGCGTAGACG
>Influenza A virus (A/swine/Illinois/A01277653/2012(H1N2)) KC333141 7 (MP)
GGCCCCCTCAAAGCCGAGTGCCCAGGGACTGCAGCGTAGACG
>Influenza A virus (A/swine/Illinois/A01444926/2013(H1N2)) KC616616 7 (MP)
GGCCCCCTCAAAGCCGAGTGCCCAGGGACTGCAGCGTAGACG
>Influenza A virus (A/swine/Illinois/A01445460/2013(H1N2)) KC748502 7 (MP)
GGCCCCCTCAAAGCCGAGTGCCCAGGGACTGCAGCGTAGACG
>Influenza A virus (A/swine/Illinois/A01443801/2013(H1N2)) KC859021 7 (MP)
GGCCCCCTCAAAGCCGAGTGCCCAGGGACTGCAGCGTAGACG
>Influenza A virus (A/swine/Illinois/A01443797/2013(H1N2)) KX960314 7 (MP)
GGCCCCCTCAAAGCCGAGTGCCCAGGGACTGCAGCGTAGACG
>Influenza A virus (A/swine/Illinois/A01277699/2012(H1N2)) KC333129 7 (MP)
GGCCCCCTCAAAGCCGAGTGCCCAGGGACTGCAGCGTAGACG
>Influenza A virus (A/swine/Missouri/A01444664/2013(H1N2)) KC562216 7 (MP)
GGCCCCCTCAAAGCCGAGTGCCCAGGGACTGCAGCGTAGACG
>Influenza A virus (A/swine/Illinois/A01270275/2012(H1N2)) KC013557 7 (MP)
GGCCCCCTCAAAGCCGAGTGCCCAGGGACTGCAGCGTAGACG
>Influenza A virus (A/swine/Illinois/A01277957/2012(H1N2)) KC355833 7 (MP)
GGCCCCCTCAAAGCCGAGTGCCCAGGGACTGCAGCGTAGACG
>Influenza A virus (A/swine/Illinois/A01379300/2013(H1N2)) KC904781 7 (MP)
GGCCCCCTCAAAGCCGAGTGCCCAGGGACTGCAGCGTAGACG
>Influenza A virus (A/swine/Illinois/A01380725/2013(H1N2)) KF188407 7 (MP)
GGCCCCCTCAAAGCCGAGTGCCCAGGGACTGCAGCGTAGACG
>Influenza A virus (A/swine/Illinois/A01398533/2013(H1N2)) KF557755 7 (MP)
GGCCCCCTCAAAGCCGAGTGCCCAGGGACTGCAGCGTAGACG
>Influenza A virus (A/swine/Iowa/A01394012/2013(H1N2)) KF824494 7 (MP)
GGCCCCCTCAAAGCCGAGTGCCCAGGGACTGCAGCGTAGACG
>Influenza A virus (A/swine/Illinois/A01381569/2013(H1N2)) KF290482 7 (MP)
GGCCCCCTCAAAGCCGAGTGCCCAGGGACTGCAGCGTAGACG
>Influenza A virus (A/swine/Michigan/A01259001/2012(H1N2)) KC508599 7 (MP)
GGCCCCCTCAAAGCCGAGTGCCCAGGGACTGCAGCGTAGACG
>Influenza A virus (A/swine/South Carolina/A01782474/2016(H1N2)) MF045187 7 (MP)
GGCCCCCTCAAAGCCGAGTGCCCAGGGACTGCAGCGTAGACG
>Influenza A virus (A/swine/Indiana/A01202298/2011(H1N2)) JX092375 7 (MP)
GGCCCCCTCAAAGCCGAGTGCCCAGGGACTGCAGCGTAGACG
>Influenza A virus (A/swine/Iowa/A01202770/2011(H1N2)) JQ398756 7 (MP)
GGCCCCCTCAAAGCCGAGTGCCCAGGGACTGCAGCGTAGACG
>Influenza A virus (A/swine/Mississippi/A01202799/2011(H1N2)) JX092520 7 (MP)
GGCCCCCTCAAAGCCGAGTGCCCAGGGACTGCAGCGTAGACG
>Influenza A virus (A/swine/North Carolina/A01076199/2010(H3N2)) CY107038 7 (MP)
GGCCCCCTCAAAGCCGAGTGCCCAGGGACTGCAGCGTAGACG
>Influenza A virus (A/swine/North Carolina/A01076212/2010(H3N2)) CY107054 7 (MP)
GGCCCCCTCAAAGCCGAGTGCCCAGGGACTGCAGCGTAGACG
>Influenza A virus (A/swine/Iowa/14-0408/2011(H1N2)) KP100816 7 (MP)
GGCCCCCTCAAAGCCGAGTGCCCAGGGACTGCAGCGTAGACG
>Influenza A virus (A/swine/Iowa/14-0417/2011(H1N2)) KP100936 7 (MP)
GGCCCCCTCAAAGCCGAGTGCCCAGGGACTGCAGCGTAGACG
>Influenza A virus (A/swine/Iowa/14-0427/2011(H1N2)) KP100962 7 (MP)
GGCCCCCTCAAAGCCGAGTGCCCAGGGACTGCAGCGTAGACG
>Influenza A virus (A/swine/Iowa/14-0405/2011(H1N2)) KP100996 7 (MP)
GGCCCCCTCAAAGCCGAGTGCCCAGGGACTGCAGCGTAGACG
>Influenza A virus (A/swine/Indiana/23-0627/2011(H1N2)) KP100828 7 (MP)
GGCCCCCTCAAAGCCGAGTGCCCAGGGACTGCAGCGTAGACG
>Influenza A virus (A/swine/Indiana/23-0618/2011(H1N2)) KP100924 7 (MP)
GGCCCCCTCAAAGCCGAGTGCCCAGGGACTGCAGCGTAGACG
>Influenza A virus (A/swine/Iowa/12-0524/2011(H1N2)) KP100934 7 (MP)
GGCCCCCTCAAAGCCGAGTGCCCAGGGACTGCAGCGTAGACG
>Influenza A virus (A/swine/Indiana/23-0603/2011(H1N2)) KP100938 7 (MP)
GGCCCCCTCAAAGCCGAGTGCCCAGGGACTGCAGCGTAGACG
>Influenza A virus (A/swine/Iowa/12-0501/2011(H1N2)) KP100968 7 (MP)
GGCCCCCTCAAAGCCGAGTGCCCAGGGACTGCAGCGTAGACG
>Influenza A virus (A/swine/Indiana/30-0630/2011(H1N2)) KP100858 7 (MP)
GGCCCCCTCAAAGCCGAGTGCCCAGGGACTGCAGCGTAGACG
>Influenza A virus (A/swine/North Carolina/A01076204/2010(H3N2)) CY107046 7 (MP)
GGCCCCCTCAAAGCCGAGTGCCCAGGGACTGCAGCGTAGACG
>Influenza A virus (A/swine/Minnesota/A01076999/2010(H3N2)) JQ791015 7 (MP)
GGCCCCCTCAAAGCCGAGTGCCCAGGGACTGCAGCGTAGACG
>Influenza A virus (A/swine/Illinois/A01047014/2010(H3N2)) JQ791007 7 (MP)
GGCCCCCTCAAAGCCGAGTGCCCAGGGACTGCAGCGTAGACG
>Influenza A virus (A/swine/Illinois/A01047009/2010(H3N2)) JQ790999 7 (MP)
GGCCCCCTCAAAGCCGAGTGCCCAGGGACTGCAGCGTAGACG
>Influenza A virus (A/swine/Ohio/10SW121/2010(H3N2)) CY130942 7 (MP)
GGCCCCCTCAAAGCCGAGTGCCCAGGGACTGCAGCGTAGACG
>Influenza A virus (A/swine/Ohio/10SW156/2010(H3N2)) CY131054 7 (MP)
GGCCCCCTCAAAGCCGAGTGCCCAGGGACTGCAGCGTAGACG
>Influenza A virus (A/swine/North Carolina/SG1364/2010(H3N2)) CY158986 7 (MP)
GGCCCCCTCAAAGCCGAGTGCCCAGGGACTGCAGCGTAGACG
>Influenza A virus (A/swine/North Carolina/SG1358/2010(H3N2)) CY158410 7 (MP)
GGCCCCCTCAAAGCCGAGTGCCCAGGGACTGCAGCGTAGACG
>Influenza A virus (A/swine/North Carolina/SG1388/2011(H1N2)) CY158538 7 (MP)
GGCCCCCTCAAAGCCGAGTGCCCAGGGACTGCAGCGTAGACG
>Influenza A virus (A/swine/North Carolina/SG1392/2011(H1N2)) CY160106 7 (MP)
GGCCCCCTCAAAGCCGAGTGCCCAGGGACTGCAGCGTAGACG
>Influenza A virus (A/swine/North Carolina/SG1393/2011) CY160112 7 (MP)
GGCCCCCTCAAAGCCGAGTGCCCAGGGACTGCAGCGTAGACG
>Influenza A virus (A/swine/North Carolina/SG1389/2011(H1N2)) CY158546 7 (MP)
GGCCCCCTCAAAGCCGAGTGCCCAGGGACTGCAGCGTAGACG
>Influenza A virus (A/swine/Ohio/11SW178/2011(mixed)) CY131564 7 (MP)
GGCCCCCTCAAAGCCGAGTGCCCAGGGACTGCAGCGTAGACG
>Influenza A virus (A/swine/Ohio/11SW184/2011(mixed)) CY131597 7 (MP)
GGCCCCCTCAAAGCCGAGTGCCCAGGGACTGCAGCGTAGACG
>Influenza A virus (A/swine/Ohio/11SW200/2011(mixed)) CY131683 7 (MP)
GGCCCCCTCAAAGCCGAGTGCCCAGGGACTGCAGCGTAGACG
>Influenza A virus (A/swine/Ohio/11SW212/2011(mixed)) CY131776 7 (MP)
GGCCCCCTCAAAGCCGAGTGCCCAGGGACTGCAGCGTAGACG
>Influenza A virus (A/swine/Virginia/SG1386/2011(H1N2)) CY158522 7 (MP)
GGCCCCCTCAAAGCCGAGTGCCCAGGGACTGCAGCGTAGACG
>Influenza A virus (A/swine/North Carolina/SG1390/2011(N1)) CY160095 7 (MP)
GGCCCCCTCAAAGCCGAGTGCCCAGGGACTGCAGCGTAGACG
>Influenza A virus (A/swine/Illinois/A01076709/2010(H3N2)) CY114584 7 (MP)
GGCCCCCTCAAAGCCGAGTGCCCAGGGACTGCAGCGTAGACG
>Influenza A virus (A/swine/Illinois/A01076724/2010(H3N2)) CY114589 7 (MP)
GGCCCCCTCAAAGCCGAGTGCCCAGGGACTGCAGCGTAGACG
>Influenza A virus (A/swine/Illinois/A01076730/2010(H3N2)) CY114590 7 (MP)
GGCCCCCTCAAAGCCGAGTGCCCAGGGACTGCAGCGTAGACG
>Influenza A virus (A/swine/Illinois/A01076735/2010(H3N2)) CY114591 7 (MP)
GGCCCCCTCAAAGCCGAGTGCCCAGGGACTGCAGCGTAGACG
>Influenza A virus (A/swine/Illinois/A01076859/2010(H3N2)) CY114596 7 (MP)
GGCCCCCTCAAAGCCGAGTGCCCAGGGACTGCAGCGTAGACG
>Influenza A virus (A/swine/Illinois/A01047024/2010(H1N2)) CY114616 7 (MP)
GGCCCCCTCAAAGCCGAGTGCCCAGGGACTGCAGCGTAGACG
>Influenza A virus (A/swine/Illinois/A01047020/2010(H1N2)) CY114617 7 (MP)
GGCCCCCTCAAAGCCGAGTGCCCAGGGACTGCAGCGTAGACG
>Influenza A virus (A/swine/Pennsylvania/A01047912/2010(H3N2)) CY114621 7 (MP)
GGCCCCCTCAAAGCCGAGTGCCCAGGGACTGCAGCGTAGACG
>Influenza A virus (A/swine/Illinois/A01047041/2010(H1N2)) CY114622 7 (MP)
GGCCCCCTCAAAGCCGAGTGCCCAGGGACTGCAGCGTAGACG
>Influenza A virus (A/swine/Illinois/A01047042/2010(H1N2)) CY114623 7 (MP)
GGCCCCCTCAAAGCCGAGTGCCCAGGGACTGCAGCGTAGACG
>Influenza A virus (A/swine/Illinois/A01047085/2010(H1N2)) CY114636 7 (MP)
GGCCCCCTCAAAGCCGAGTGCCCAGGGACTGCAGCGTAGACG
>Influenza A virus (A/swine/Illinois/A01047097/2010(H1N2)) CY114638 7 (MP)
GGCCCCCTCAAAGCCGAGTGCCCAGGGACTGCAGCGTAGACG
>Influenza A virus (A/swine/Illinois/A01047099/2010(H1N2)) CY114639 7 (MP)
GGCCCCCTCAAAGCCGAGTGCCCAGGGACTGCAGCGTAGACG
>Influenza A virus (A/swine/Illinois/A01047112/2010(H1N2)) CY114640 7 (MP)
GGCCCCCTCAAAGCCGAGTGCCCAGGGACTGCAGCGTAGACG
>Influenza A virus (A/swine/Illinois/A01047108/2010(H1N2)) CY114641 7 (MP)
GGCCCCCTCAAAGCCGAGTGCCCAGGGACTGCAGCGTAGACG
>Influenza A virus (A/swine/Illinois/A01047149/2010(H1N2)) CY114643 7 (MP)
GGCCCCCTCAAAGCCGAGTGCCCAGGGACTGCAGCGTAGACG
>Influenza A virus (A/swine/Illinois/A01047153/2010(H1N2)) CY114644 7 (MP)
GGCCCCCTCAAAGCCGAGTGCCCAGGGACTGCAGCGTAGACG
>Influenza A virus (A/swine/Illinois/A01047155/2010(H1N2)) CY114645 7 (MP)
GGCCCCCTCAAAGCCGAGTGCCCAGGGACTGCAGCGTAGACG
>Influenza A virus (A/swine/Illinois/A01047162/2010(H1N2)) CY114646 7 (MP)
GGCCCCCTCAAAGCCGAGTGCCCAGGGACTGCAGCGTAGACG
>Influenza A virus (A/swine/Illinois/A01047166/2010(H1N2)) CY114647 7 (MP)
GGCCCCCTCAAAGCCGAGTGCCCAGGGACTGCAGCGTAGACG
>Influenza A virus (A/swine/Illinois/A01047172/2010(H1N2)) CY114648 7 (MP)
GGCCCCCTCAAAGCCGAGTGCCCAGGGACTGCAGCGTAGACG
>Influenza A virus (A/swine/Illinois/A01047177/2010(H1N2)) CY114649 7 (MP)
GGCCCCCTCAAAGCCGAGTGCCCAGGGACTGCAGCGTAGACG
>Influenza A virus (A/swine/Illinois/A01047518/2010(H1N2)) CY114666 7 (MP)
GGCCCCCTCAAAGCCGAGTGCCCAGGGACTGCAGCGTAGACG
>Influenza A virus (A/swine/Illinois/A01047525/2010(H1N2)) CY114667 7 (MP)
GGCCCCCTCAAAGCCGAGTGCCCAGGGACTGCAGCGTAGACG
>Influenza A virus (A/swine/Illinois/A01047779/2011(H1N2)) CY114673 7 (MP)
GGCCCCCTCAAAGCCGAGTGCCCAGGGACTGCAGCGTAGACG
>Influenza A virus (A/swine/North Carolina/A01076199/2010(H3N2)) CY114735 7 (MP)
GGCCCCCTCAAAGCCGAGTGCCCAGGGACTGCAGCGTAGACG
>Influenza A virus (A/swine/North Carolina/A01076212/2010(H3N2)) CY114748 7 (MP)
GGCCCCCTCAAAGCCGAGTGCCCAGGGACTGCAGCGTAGACG
>Influenza A virus (A/swine/Illinois/A01047805/2011(H1N2)) CY114780 7 (MP)
GGCCCCCTCAAAGCCGAGTGCCCAGGGACTGCAGCGTAGACG
>Influenza A virus (A/swine/Illinois/A01201091/2011(H1N2)) CY114794 7 (MP)
GGCCCCCTCAAAGCCGAGTGCCCAGGGACTGCAGCGTAGACG
>Influenza A virus (A/swine/Illinois/A01201093/2011(H1N2)) CY114796 7 (MP)
GGCCCCCTCAAAGCCGAGTGCCCAGGGACTGCAGCGTAGACG
>Influenza A virus (A/swine/Illinois/A01201107/2011(H1N2)) CY114801 7 (MP)
GGCCCCCTCAAAGCCGAGTGCCCAGGGACTGCAGCGTAGACG
>Influenza A virus (A/swine/Illinois/A01201111/2011(H1N2)) CY114802 7 (MP)
GGCCCCCTCAAAGCCGAGTGCCCAGGGACTGCAGCGTAGACG
>Influenza A virus (A/swine/Illinois/A01201153/2011(H1N2)) CY114810 7 (MP)
GGCCCCCTCAAAGCCGAGTGCCCAGGGACTGCAGCGTAGACG
>Influenza A virus (A/swine/Illinois/A01201154/2011(H1N2)) CY114811 7 (MP)
GGCCCCCTCAAAGCCGAGTGCCCAGGGACTGCAGCGTAGACG
>Influenza A virus (A/swine/Illinois/A01201330/2011(H1N2)) CY114824 7 (MP)
GGCCCCCTCAAAGCCGAGTGCCCAGGGACTGCAGCGTAGACG
>Influenza A virus (A/swine/Illinois/A01201331/2011(H1N2)) CY114825 7 (MP)
GGCCCCCTCAAAGCCGAGTGCCCAGGGACTGCAGCGTAGACG
>Influenza A virus (A/swine/Illinois/A01201487/2011(H1N2)) CY114835 7 (MP)
GGCCCCCTCAAAGCCGAGTGCCCAGGGACTGCAGCGTAGACG
>Influenza A virus (A/swine/Illinois/A01201512/2011(H1N2)) CY114836 7 (MP)
GGCCCCCTCAAAGCCGAGTGCCCAGGGACTGCAGCGTAGACG
>Influenza A virus (A/swine/Illinois/A01201530/2011(H1N2)) CY114837 7 (MP)
GGCCCCCTCAAAGCCGAGTGCCCAGGGACTGCAGCGTAGACG
>Influenza A virus (A/swine/Illinois/A01201531/2011(H1N2)) CY114838 7 (MP)
GGCCCCCTCAAAGCCGAGTGCCCAGGGACTGCAGCGTAGACG
>Influenza A virus (A/swine/Illinois/A01201983/2011(H1N2)) CY114871 7 (MP)
GGCCCCCTCAAAGCCGAGTGCCCAGGGACTGCAGCGTAGACG
>Influenza A virus (A/swine/Illinois/A01201985/2011(H1N2)) CY114872 7 (MP)
GGCCCCCTCAAAGCCGAGTGCCCAGGGACTGCAGCGTAGACG
>Influenza A virus (A/swine/Illinois/A01116209/2011(H1N2)) CY114891 7 (MP)
GGCCCCCTCAAAGCCGAGTGCCCAGGGACTGCAGCGTAGACG
>Influenza A virus (A/swine/Illinois/A01047806/2011(H1N2)) CY114934 7 (MP)
GGCCCCCTCAAAGCCGAGTGCCCAGGGACTGCAGCGTAGACG
>Influenza A virus (A/swine/Illinois/A01134269/2011(H1N2)) CY114979 7 (MP)
GGCCCCCTCAAAGCCGAGTGCCCAGGGACTGCAGCGTAGACG
>Influenza A virus (A/swine/Illinois/A01134264/2011(H1N2)) CY114981 7 (MP)
GGCCCCCTCAAAGCCGAGTGCCCAGGGACTGCAGCGTAGACG
>Influenza A virus (A/swine/Illinois/A01134426/2011(H1N2)) CY114991 7 (MP)
GGCCCCCTCAAAGCCGAGTGCCCAGGGACTGCAGCGTAGACG
>Influenza A virus (A/swine/Illinois/A01134652/2011(H1N2)) CY115054 7 (MP)
GGCCCCCTCAAAGCCGAGTGCCCAGGGACTGCAGCGTAGACG
>Influenza A virus (A/swine/Illinois/A01134653/2011(H1N2)) CY115055 7 (MP)
GGCCCCCTCAAAGCCGAGTGCCCAGGGACTGCAGCGTAGACG
>Influenza A virus (A/swine/Illinois/A01134651/2011(H1N2)) CY115056 7 (MP)
GGCCCCCTCAAAGCCGAGTGCCCAGGGACTGCAGCGTAGACG
>Influenza A virus (A/swine/Illinois/A01134719/2011(H1N2)) CY115063 7 (MP)
GGCCCCCTCAAAGCCGAGTGCCCAGGGACTGCAGCGTAGACG
>Influenza A virus (A/swine/Illinois/A01134721/2011(H1N2)) CY115065 7 (MP)
GGCCCCCTCAAAGCCGAGTGCCCAGGGACTGCAGCGTAGACG
>Influenza A virus (A/swine/Illinois/A01134715/2011(H1N2)) CY115073 7 (MP)
GGCCCCCTCAAAGCCGAGTGCCCAGGGACTGCAGCGTAGACG
>Influenza A virus (A/swine/Illinois/A01134736/2011(H1N2)) CY115081 7 (MP)
GGCCCCCTCAAAGCCGAGTGCCCAGGGACTGCAGCGTAGACG
>Influenza A virus (A/swine/Illinois/A01134729/2011(H1N2)) CY115082 7 (MP)
GGCCCCCTCAAAGCCGAGTGCCCAGGGACTGCAGCGTAGACG
>Influenza A virus (A/swine/Illinois/A01134738/2011(H1N2)) CY115083 7 (MP)
GGCCCCCTCAAAGCCGAGTGCCCAGGGACTGCAGCGTAGACG
>Influenza A virus (A/swine/Illinois/A01047089/2010(H1N2)) CY114637 7 (MP)
GGCCCCCTCAAAGCCGAGTGCCCAGGGACTGCAGCGTAGACG
>Influenza A virus (A/swine/Illinois/A01047145/2010(H1N2)) CY114642 7 (MP)
GGCCCCCTCAAAGCCGAGTGCCCAGGGACTGCAGCGTAGACG
>Influenza A virus (A/swine/Illinois/A01201284/2011(H1N2)) CY114818 7 (MP)
GGCCCCCTCAAAGCCGAGTGCCCAGGGACTGCAGCGTAGACG
>Influenza A virus (A/swine/Illinois/A01201287/2011(H1N2)) CY114819 7 (MP)
GGCCCCCTCAAAGCCGAGTGCCCAGGGACTGCAGCGTAGACG
>Influenza A virus (A/swine/Illinois/A01201950/2011(H1N2)) CY114860 7 (MP)
GGCCCCCTCAAAGCCGAGTGCCCAGGGACTGCAGCGTAGACG
>Influenza A virus (A/swine/Illinois/A01201484/2011(H1N2)) CY114834 7 (MP)
GGCCCCCTCAAAGCCGAGTGCCCAGGGACTGCAGCGTAGACG
>Influenza A virus (A/swine/Illinois/A00907748/2011(H1N2)) CY114878 7 (MP)
GGCCCCCTCAAAGCCGAGTGCCCAGGGACTGCAGCGTAGACG
>Influenza A virus (A/swine/Illinois/A01116221/2011(H1N2)) CY114899 7 (MP)
GGCCCCCTCAAAGCCGAGTGCCCAGGGACTGCAGCGTAGACG
>Influenza A virus (A/swine/Illinois/A01134433/2011(H1N2)) CY114992 7 (MP)
GGCCCCCTCAAAGCCGAGTGCCCAGGGACTGCAGCGTAGACG
>Influenza A virus (A/swine/Pennsylvania/A01076777/2010(H3N2)) CY124842 7 (MP)
GGCCCCCTCAAAGCCGAGTGCCCAGGGACTGCAGCGTAGACG
>Influenza A virus (A/swine/Pennsylvania/A01076779/2010(H3N2)) CY124843 7 (MP)
GGCCCCCTCAAAGCCGAGTGCCCAGGGACTGCAGCGTAGACG
>Influenza A virus (A/swine/USA/10_127/2010(H3N2)) CY114683 7 (MP)
GGCCCCCTCAAAGCCGAGTGCCCAGGGACTGCAGCGTAGACG
>Influenza A virus (A/swine/North Carolina/A01076214/2010(H3N2)) CY114750 7 (MP)
GGCCCCCTCAAAGCCGAGTGCCCAGGGACTGCAGCGTAGACG
>Influenza A virus (A/swine/North Carolina/A01076204/2010(H3N2)) CY114740 7 (MP)
GGCCCCCTCAAAGCCGAGTGCCCAGGGACTGCAGCGTAGACG
>Influenza A virus (A/swine/Illinois/A01116207/2011(H1N2)) CY114890 7 (MP)
GGCCCCCTCAAAGCCGAGTGCCCAGGGACTGCAGCGTAGACG
>Influenza A virus (A/swine/Iowa/A01047906/2010(H3N2)) CY114662 7 (MP)
GGCCCCCTCAAAGCCGAGTGCCCAGGGACTGCAGCGTAGACG
>Influenza A virus (A/swine/Iowa/A01076507/2010(H3N2)) CY114766 7 (MP)
GGCCCCCTCAAAGCCGAGTGCCCAGGGACTGCAGCGTAGACG
>Influenza A virus (A/swine/Iowa/A01076508/2010(H3N2)) CY114767 7 (MP)
GGCCCCCTCAAAGCCGAGTGCCCAGGGACTGCAGCGTAGACG
>Influenza A virus (A/swine/Illinois/A01201768/2011(H1N2)) CY114854 7 (MP)
GGCCCCCTCAAAGCCGAGTGCCCAGGGACTGCAGCGTAGACG
>Influenza A virus (A/swine/Illinois/A00907653/2011(H1N2)) CY114873 7 (MP)
GGCCCCCTCAAAGCCGAGTGCCCAGGGACTGCAGCGTAGACG
>Influenza A virus (A/swine/North Carolina/A01047914/2011(H3N2)) CY114999 7 (MP)
GGCCCCCTCAAAGCCGAGTGCCCAGGGACTGCAGCGTAGACG
>Influenza A virus (A/swine/Illinois/A01201527/2011(H1N2)) CY114839 7 (MP)
GGCCCCCTCAAAGCCGAGTGCCCAGGGACTGCAGCGTAGACG
>Influenza A virus (A/swine/Illinois/A01201770/2011(H3N2)) CY114855 7 (MP)
GGCCCCCTCAAAGCCGAGTGCCCAGGGACTGCAGCGTAGACG
>Influenza A virus (A/swine/Illinois/A01116945/2011(H1N2)) CY114959 7 (MP)
GGCCCCCTCAAAGCCGAGTGCCCAGGGACTGCAGCGTAGACG
>Influenza A virus (A/swine/Illinois/A01116947/2011(H1N2)) CY114960 7 (MP)
GGCCCCCTCAAAGCCGAGTGCCCAGGGACTGCAGCGTAGACG
>Influenza A virus (A/swine/Minnesota/A01201437/2011(H3N2)) CY114827 7 (MP)
GGCCCCCTCAAAGCCGAGTGCCCAGGGACTGCAGCGTAGACG
>Influenza A virus (A/swine/Illinois/A01134482/2011(H1N2)) CY115010 7 (MP)
GGCCCCCTCAAAGCCGAGTGCCCAGGGACTGCAGCGTAGACG
>Influenza A virus (A/swine/Illinois/A01327349/2012(H1N2)) JX422240 7 (MP)
GGCCCCCTCAAAGCCGAGTGCCCAGGGACTGCAGCGTAGACG
>Influenza A virus (A/swine/Illinois/A01327348/2012(H1N2)) JX422474 7 (MP)
GGCCCCCTCAAAGCCGAGTGCCCAGGGACTGCAGCGTAGACG
>Influenza A virus (A/swine/Illinois/A01240868/2012(H1N2)) JX422363 7 (MP)
GGCCCCCTCAAAGCCGAGTGCCCAGGGACTGCAGCGTAGACG
>Influenza A virus (A/swine/Illinois/A01240877/2012(H1N2)) JX422486 7 (MP)
GGCCCCCTCAAAGCCGAGTGCCCAGGGACTGCAGCGTAGACG
>Influenza A virus (A/swine/Illinois/A01327337/2012(H1N2)) JX422543 7 (MP)
GGCCCCCTCAAAGCCGAGTGCCCAGGGACTGCAGCGTAGACG
>Influenza A virus (A/swine/Illinois/A01240925/2012(H1N2)) JX422318 7 (MP)
GGCCCCCTCAAAGCCGAGTGCCCAGGGACTGCAGCGTAGACG
>Influenza A virus (A/swine/Illinois/A01125989/2012(H1N2)) JX422306 7 (MP)
GGCCCCCTCAAAGCCGAGTGCCCAGGGACTGCAGCGTAGACG
>Influenza A virus (A/swine/Illinois/A01125990/2012(H1N2)) JX422537 7 (MP)
GGCCCCCTCAAAGCCGAGTGCCCAGGGACTGCAGCGTAGACG
>Influenza A virus (A/swine/Illinois/A01240819/2011(H1N2)) JX422462 7 (MP)
GGCCCCCTCAAAGCCGAGTGCCCAGGGACTGCAGCGTAGACG
>Influenza A virus (A/swine/Illinois/A01240820/2011(H1N2)) JX422507 7 (MP)
GGCCCCCTCAAAGCCGAGTGCCCAGGGACTGCAGCGTAGACG
>Influenza A virus (A/swine/Illinois/A01241765/2012(H1N2)) JX422288 7 (MP)
GGCCCCCTCAAAGCCGAGTGCCCAGGGACTGCAGCGTAGACG
>Influenza A virus (A/swine/Illinois/A01241774/2012(H1N2)) JX422405 7 (MP)
GGCCCCCTCAAAGCCGAGTGCCCAGGGACTGCAGCGTAGACG
>Influenza A virus (A/swine/Illinois/A01241247/2012(H1N2)) JX422297 7 (MP)
GGCCCCCTCAAAGCCGAGTGCCCAGGGACTGCAGCGTAGACG
>Influenza A virus (A/swine/Illinois/A01327554/2012(H1N2)) JX422438 7 (MP)
GGCCCCCTCAAAGCCGAGTGCCCAGGGACTGCAGCGTAGACG
>Influenza A virus (A/swine/Illinois/A01241826/2012(H1N2)) JX422453 7 (MP)
GGCCCCCTCAAAGCCGAGTGCCCAGGGACTGCAGCGTAGACG
>Influenza A virus (A/swine/Pennsylvania/A01201666/2011(H3N2)) CY114853 7 (MP)
GGCCCCCTCAAAGCCGAGTGCCCAGGGACTGCAGCGTAGACG
>Influenza A virus (A/swine/Ohio/A01203624/2012(H3N2)) JX444793 7 (MP)
GGCCCCCTCAAAGCCGAGTGCCCAGGGACTGCAGCGTAGACG
>Influenza A virus (A/swine/Oklahoma/2013006367/2011(mixed)) KF487544 7 (MP)
GGCCCCCTCAAAGCCGAGTGCCCAGGGACTGCAGCGTAGACG
>Influenza A virus (A/swine/Iowa/A01203432/2012(H1N2)) JX080607 7 (MP)
GGCCCCCTCAAAGCCGAGTGCCCAGGGACTGCAGCGTAGACG
>Influenza A virus (A/swine/North Carolina/A01476270/2014(H1N2)) KM821545 7 (MP)
GGCCCCCTCAAAGCCGAGTGCCCAGGGACTGCAGCGTAGACG
>Influenza A virus (A/swine/North Carolina/A01048807/2011(H1N2)) JQ398758 7 (MP)
GGCCCCCTCAAAGCCGAGTGCCCAGGGACTGCAGCGTAGACG
>Influenza A virus (A/swine/Michigan/A01259002/2012(H3N2)) KC435071 7 (MP)
GGCCCCCTCAAAGCCGAGTGCCCAGGGACTGCAGCGTAGACG
>Influenza A virus (A/swine/Ohio/A01049382/2011(H1N2)) JX080671 7 (MP)
GGCCCCCTCAAAGCCGAGTGCCCAGGGACTGCAGCGTAGACG
>Influenza A virus (A/swine/Illinois/A01328415/2012(H1N2)) JX422366 7 (MP)
GGCCCCCTCAAAGCCGAGTGCCCAGGGACTGCAGCGTAGACG
>Influenza A virus (A/swine/Illinois/A01328414/2012(H1N2)) JX422396 7 (MP)
GGCCCCCTCAAAGCCGAGTGCCCAGGGACTGCAGCGTAGACG
>Influenza A virus (A/swine/Illinois/A01327344/2012(H1N2)) JX422399 7 (MP)
GGCCCCCTCAAAGCCGAGTGCCCAGGGACTGCAGCGTAGACG
>Influenza A virus (A/swine/Illinois/A01300224/2012(H1N2)) JX656941 7 (MP)
GGCCCCCTCAAAGCCGAGTGCCCAGGGACTGCAGCGTAGACG
>Influenza A virus (A/swine/Illinois/A01300642/2012(H1N2)) JX657019 7 (MP)
GGCCCCCTCAAAGCCGAGTGCCCAGGGACTGCAGCGTAGACG
>Influenza A virus (A/swine/Illinois/A01328923/2012(H1N2)) JX657711 7 (MP)
GGCCCCCTCAAAGCCGAGTGCCCAGGGACTGCAGCGTAGACG
>Influenza A virus (A/swine/Illinois/A01328924/2012(H1N2)) JX657752 7 (MP)
GGCCCCCTCAAAGCCGAGTGCCCAGGGACTGCAGCGTAGACG
>Influenza A virus (A/swine/Iowa/A01244088/2012(H1N2)) KC146991 7 (MP)
GGCCCCCTCAAAGCCGAGTGCCCAGGGACTGCAGCGTAGACG
>Influenza A virus (A/swine/Illinois/A01277091/2012(H1N2)) KC333079 7 (MP)
GGCCCCCTCAAAGCCGAGTGCCCAGGGACTGCAGCGTAGACG
>Influenza A virus (A/swine/Illinois/A01277665/2012(H1N2)) KC333117 7 (MP)
GGCCCCCTCAAAGCCGAGTGCCCAGGGACTGCAGCGTAGACG
>Influenza A virus (A/swine/Illinois/A01442104/2012(H1N2)) KC355839 7 (MP)
GGCCCCCTCAAAGCCGAGTGCCCAGGGACTGCAGCGTAGACG
>Influenza A virus (A/swine/Illinois/A01444083/2012(H1N2)) KC491704 7 (MP)
GGCCCCCTCAAAGCCGAGTGCCCAGGGACTGCAGCGTAGACG
>Influenza A virus (A/swine/Illinois/A01397556/2013(H1N2)) KF411048 7 (MP)
GGCCCCCTCAAAGCCGAGTGCCCAGGGACTGCAGCGTAGACG
>Influenza A virus (A/swine/Illinois/A01445274/2013(H1N2)) KC748493 7 (MP)
GGCCCCCTCAAAGCCGAGTGCCCAGGGACTGCAGCGTAGACG
>Influenza A virus (A/swine/Illinois/A01502312/2014(H1N2)) KM219075 7 (MP)
GGCCCCCTCAAAGCCGAGTGCCCAGGGACTGCAGCGTAGACG
>Influenza A virus (A/swine/Illinois/A01445049/2013(H1N2)) KC616619 7 (MP)
GGCCCCCTCAAAGCCGAGTGCCCAGGGACTGCAGCGTAGACG
>Influenza A virus (A/swine/Illinois/A01380437/2013(H1N2)) KF059251 7 (MP)
GGCCCCCTCAAAGCCGAGTGCCCAGGGACTGCAGCGTAGACG
>Influenza A virus (A/swine/Illinois/A01379021/2013(H1N2)) KC871068 7 (MP)
GGCCCCCTCAAAGCCGAGTGCCCAGGGACTGCAGCGTAGACG
>Influenza A virus (A/swine/Illinois/A01381677/2013(H1N2)) KF290479 7 (MP)
GGCCCCCTCAAAGCCGAGTGCCCAGGGACTGCAGCGTAGACG
>Influenza A virus (A/swine/Iowa/A01203992/2012(H3N2)) KC146994 7 (MP)
GGCCCCCTCAAAGCCGAGTGCCCAGGGACTGCAGCGTAGACG
>Influenza A virus (A/swine/Iowa/A01203810/2012(H1N1)) JX975014 7 (MP)
GGCCCCCTCAAAGCCGAGTGCCCAGGGACTGCAGCGTAGACG
>Influenza A virus (A/swine/Illinois/A01442155/2012(H1N1)) KC445212 7 (MP)
GGCCCCCTCAAAGCCGAGTGCCCAGGGACTGCAGCGTAGACG
>Influenza A virus (A/swine/Iowa/A01432538/2013(H1N1)) KC841831 7 (MP)
GGCCCCCTCAAAGCCGAGTGCCCAGGGACTGCAGCGTAGACG
>Influenza A virus (A/swine/Iowa/A01432530/2013(H1N1)) KC841837 7 (MP)
GGCCCCCTCAAAGCCGAGTGCCCAGGGACTGCAGCGTAGACG
>Influenza A virus (A/swine/Iowa/A01049060/2010(H1N2)) JF812328 7 (MP)
GGCCCCCTCAAAGCCGAGTGCCCAGGGACTGCAGCGTAGACG
>Influenza A virus (A/swine/Iowa/A01049062/2010(H1N2)) JF812329 7 (MP)
GGCCCCCTCAAAGCCGAGTGCCCAGGGACTGCAGCGTAGACG
>Influenza A virus (A/swine/Minnesota/SG1370/2010(H1N2)) CY158450 7 (MP)
GGCCCCCTCAAAGCCGAGTGCCCAGGGACTGCAGCGTAGACG
>Influenza A virus (A/swine/Nebraska/A01116980/2011(H3N2)) CY114951 7 (MP)
GGCCCCCTCAAAGCCGAGTGCCCAGGGACTGCAGCGTAGACG
>Influenza A virus (A/swine/Minnesota/A01049462/2011(H1N1)) JN162042 7 (MP)
GGCCCCCTCAAAGCCGAGTGCCCAGGGACTGCAGCGTAGACG
>Influenza A virus (A/swine/Nebraska/02013/2008(H1N1)) HM461837 7 (MP)
GGCCCCCTCAAAGCCGAGTGCCCAGGGACTGCAGCGTAGACG
>Influenza A virus (A/swine/Nebraska/A01241395/2012(H1N1)) JX422570 7 (MP)
GGCCCCCTCAAAGCCGAGTGCCCAGGGACTGCAGCGTAGACG
>Influenza A virus (A/swine/USA/A00970242/2010(H1N1)) CY114678 7 (MP)
GGCCCCCTCAAAGCCGAGTGCCCAGGGACTGCAGCGTAGACG
>Influenza A virus (A/swine/Ohio/FAH2-1/2008(H1N1)) HQ833577 7 (MP)
GGCCCCCTCAAAGCCGAGTGCCCAGGGACTGCAGCGTAGACG
>Influenza A virus (A/swine/Iowa/A01049112/2010(H3N2)) JF812339 7 (MP)
GGCCCCCTCAAAGCCGAGTGCCCAGGGACTGCAGCGTAGACG
>Influenza A virus (A/swine/Iowa/A01049113/2010(H3N2)) JF833358 7 (MP)
GGCCCCCTCAAAGCCGAGTGCCCAGGGACTGCAGCGTAGACG
>Influenza A virus (A/swine/Iowa/A01049762/2011(H1N1)) JN652561 7 (MP)
GGCCCCCTCAAAGCCGAGTGCCCAGGGACTGCAGCGTAGACG
>Influenza A virus (A/swine/Iowa/A01202585/2011(H1N1)) JX092401 7 (MP)
GGCCCCCTCAAAGCCGAGTGCCCAGGGACTGCAGCGTAGACG
>Influenza A virus (A/swine/Illinois/A01049905/2011(H1N1)) JN652575 7 (MP)
GGCCCCCTCAAAGCCGAGTGCCCAGGGACTGCAGCGTAGACG
>Influenza A virus (A/swine/Iowa/A01049630/2011(H1N1)) JN652468 7 (MP)
GGCCCCCTCAAAGCCGAGTGCCCAGGGACTGCAGCGTAGACG
>Influenza A virus (A/swine/Iowa/A01049631/2011(H1N1)) JN652469 7 (MP)
GGCCCCCTCAAAGCCGAGTGCCCAGGGACTGCAGCGTAGACG
>Influenza A virus (A/swine/Iowa/A01202456/2011(H1N1)) JX092389 7 (MP)
GGCCCCCTCAAAGCCGAGTGCCCAGGGACTGCAGCGTAGACG
>Influenza A virus (A/swine/Minnesota/A01134334/2010(H1N1)) JQ922338 7 (MP)
GGCCCCCTCAAAGCCGAGTGCCCAGGGACTGCAGCGTAGACG
>Influenza A virus (A/swine/Minnesota/SG1340/2009(H1N1)) CY158346 7 (MP)
GGCCCCCTCAAAGCCGAGTGCCCAGGGACTGCAGCGTAGACG
>Influenza A virus (A/swine/Minnesota/D09-20853-3/2009(H1N1)) KR701810 7 (MP)
GGCCCCCTCAAAGCCGAGTGCCCAGGGACTGCAGCGTAGACG
>Influenza A virus (A/swine/Minnesota/D09-22757-14/2009(H1N1)) KR701643 7 (MP)
GGCCCCCTCAAAGCCGAGTGCCCAGGGACTGCAGCGTAGACG
>Influenza A virus (A/swine/Minnesota/D09-22757-4/2009(H1N1)) KR701750 7 (MP)
GGCCCCCTCAAAGCCGAGTGCCCAGGGACTGCAGCGTAGACG
>Influenza A virus (A/swine/Minnesota/D09-22757-13/2009(H1N1)) KR701756 7 (MP)
GGCCCCCTCAAAGCCGAGTGCCCAGGGACTGCAGCGTAGACG
>Influenza A virus (A/swine/MI/16072/2011(H1N1)) JN193421 7 (MP)
GGCCCCCTCAAAGCCGAGTGCCCAGGGACTGCAGCGTAGACG
>Influenza A virus (A/swine/Indiana/A01203320/2012(H1N1)) JX080593 7 (MP)
GGCCCCCTCAAAGCCGAGTGCCCAGGGACTGCAGCGTAGACG
>Influenza A virus (A/swine/Indiana/A00968351/2011(H1N1)) KJ161863 7 (MP)
GGCCCCCTCAAAGCCGAGTGCCCAGGGACTGCAGCGTAGACG
>Influenza A virus (A/swine/Iowa/A01203775/2012(H1N1)) JX975035 7 (MP)
GGCCCCCTCAAAGCCGAGTGCCCAGGGACTGCAGCGTAGACG
>Influenza A virus (A/swine/Indiana/A00968355/2012(H1N1)) CY108937 7 (MP)
GGCCCCCTCAAAGCCGAGTGCCCAGGGACTGCAGCGTAGACG
>Influenza A virus (A/swine/USA/10_104/2010(H1N1)) CY114679 7 (MP)
GGCCCCCTCAAAGCCGAGTGCCCAGGGACTGCAGCGTAGACG
>Influenza A virus (A/swine/Missouri/A01049487/2011(H1N1)) JN652459 7 (MP)
GGCCCCCTCAAAGCCGAGTGCCCAGGGACTGCAGCGTAGACG
>Influenza A virus (A/swine/Iowa/12-0602/2011(H1N1)) KP100824 7 (MP)
GGCCCCCTCAAAGCCGAGTGCCCAGGGACTGCAGCGTAGACG
>Influenza A virus (A/swine/Iowa/12-0615/2011(H1N1)) KP100830 7 (MP)
GGCCCCCTCAAAGCCGAGTGCCCAGGGACTGCAGCGTAGACG
>Influenza A virus (A/swine/Iowa/12-0609/2011(H1N1)) KP100892 7 (MP)
GGCCCCCTCAAAGCCGAGTGCCCAGGGACTGCAGCGTAGACG
>Influenza A virus (A/swine/Iowa/12-0606/2011(H1N1)) KP100916 7 (MP)
GGCCCCCTCAAAGCCGAGTGCCCAGGGACTGCAGCGTAGACG
>Influenza A virus (A/swine/Iowa/12-0626/2011(H1N1)) KP100948 7 (MP)
GGCCCCCTCAAAGCCGAGTGCCCAGGGACTGCAGCGTAGACG
>Influenza A virus (A/swine/Iowa/12-0612/2011(H1N1)) KP100972 7 (MP)
GGCCCCCTCAAAGCCGAGTGCCCAGGGACTGCAGCGTAGACG
>Influenza A virus (A/swine/Indiana/28-0705/2011(H1N1)) KP100840 7 (MP)
GGCCCCCTCAAAGCCGAGTGCCCAGGGACTGCAGCGTAGACG
>Influenza A virus (A/swine/Indiana/28-0715/2011(H1N1)) KP100842 7 (MP)
GGCCCCCTCAAAGCCGAGTGCCCAGGGACTGCAGCGTAGACG
>Influenza A virus (A/swine/Indiana/28-0726/2011(H1N1)) KP100998 7 (MP)
GGCCCCCTCAAAGCCGAGTGCCCAGGGACTGCAGCGTAGACG
>Influenza A virus (A/swine/Indiana/A01260165/2012(H1N1)) KC571611 7 (MP)
GGCCCCCTCAAAGCCGAGTGCCCAGGGACTGCAGCGTAGACG
>Influenza A virus (A/swine/Michigan/A01202708/2011(H1N1)) JX092501 7 (MP)
GGCCCCCTCAAAGCCGAGTGCCCAGGGACTGCAGCGTAGACG
>Influenza A virus (A/swine/Illinois/A01047467/2010(H1N1)) CY114618 7 (MP)
GGCCCCCTCAAAGCCGAGTGCCCAGGGACTGCAGCGTAGACG
>Influenza A virus (A/swine/Illinois/A01047038/2010(H1N1)) CY114619 7 (MP)
GGCCCCCTCAAAGCCGAGTGCCCAGGGACTGCAGCGTAGACG
>Influenza A virus (A/swine/Illinois/A01047039/2010(H1N1)) CY114620 7 (MP)
GGCCCCCTCAAAGCCGAGTGCCCAGGGACTGCAGCGTAGACG
>Influenza A virus (A/swine/Illinois/A01047738/2010(H1N1)) CY114671 7 (MP)
GGCCCCCTCAAAGCCGAGTGCCCAGGGACTGCAGCGTAGACG
>Influenza A virus (A/swine/Illinois/A01047741/2010(H1N1)) CY114672 7 (MP)
GGCCCCCTCAAAGCCGAGTGCCCAGGGACTGCAGCGTAGACG
>Influenza A virus (A/swine/Illinois/A01134216/2011(H1N1)) CY114964 7 (MP)
GGCCCCCTCAAAGCCGAGTGCCCAGGGACTGCAGCGTAGACG
>Influenza A virus (A/swine/Iowa/A01076170/2009(H1N1)) CY114707 7 (MP)
GGCCCCCTCAAAGCCGAGTGCCCAGGGACTGCAGCGTAGACG
>Influenza A virus (A/swine/Indiana/A01260027/2012(H1N1)) KC571605 7 (MP)
GGCCCCCTCAAAGCCGAGTGCCCAGGGACTGCAGCGTAGACG
>Influenza A virus (A/swine/Iowa/10-1001/2010(H1N2)) KP100836 7 (MP)
GGCCCCCTCAAAGCCGAGTGCCCAGGGACTGCAGCGTAGACG
>Influenza A virus (A/swine/Iowa/10-1026/2010(H1N2)) KP100872 7 (MP)
GGCCCCCTCAAAGCCGAGTGCCCAGGGACTGCAGCGTAGACG
>Influenza A virus (A/swine/Iowa/10-1007/2010(H1N2)) KP100940 7 (MP)
GGCCCCCTCAAAGCCGAGTGCCCAGGGACTGCAGCGTAGACG
>Influenza A virus (A/swine/Iowa/10-1014/2010(H1N2)) KP100970 7 (MP)
GGCCCCCTCAAAGCCGAGTGCCCAGGGACTGCAGCGTAGACG
>Influenza A virus (A/swine/Iowa/10-1020/2010(H1N2)) KP100838 7 (MP)
GGCCCCCTCAAAGCCGAGTGCCCAGGGACTGCAGCGTAGACG
>Influenza A virus (A/swine/Iowa/A01202809/2011(H1N2)) JX092523 7 (MP)
GGCCCCCTCAAAGCCGAGTGCCCAGGGACTGCAGCGTAGACG
>Influenza A virus (A/swine/Pennsylvania/057108-1/2010(H3N2)) JF316646 7 (MP)
GGCCCACTCAAAGCCGAGTGCCCAGGGACTGCAGCGTAGACG
>Influenza A virus (A/swine/Iowa/A01202718/2011(H1N1)) JX092503 7 (MP)
GGCCCCCTCAAAGCCGAGTGCCCAGGGACTGCAGCGTAGACG
>Influenza A virus (A/swine/Nebraska/A01240349/2011(H1N1)) JX657772 7 (MP)
GGCCCCCTCAAAGCCGAGTGCCCAGGGACTGCAGCGTAGACG
>Influenza A virus (A/swine/Nebraska/A01240348/2011(H1N1)) JX657784 7 (MP)
GGCCCCCTCAAAGCCGAGTGCCCAGGGACTGCAGCGTAGACG
>Influenza A virus (A/swine/Nebraska/A01271157/2012(H1N1)) KC149912 7 (MP)
GGCCCCCTCAAAGCCGAGTGCCCAGGGACTGCAGCGTAGACG
>Influenza A virus (A/swine/Nebraska/A01444614/2013(H1N1)) KC562192 7 (MP)
GGCCCCCTCAAAGCCGAGTGCCCAGGGACTGCAGCGTAGACG
>Influenza A virus (A/swine/Nebraska/A01444654/2013(H1N1)) KC562198 7 (MP)
GGCCCCCTCAAAGCCGAGTGCCCAGGGACTGCAGCGTAGACG
>Influenza A virus (A/swine/Nebraska/A01445798/2013(H1N1)) KC859024 7 (MP)
GGCCCCCTCAAAGCCGAGTGCCCAGGGACTGCAGCGTAGACG
>Influenza A virus (A/swine/Nebraska/A01380503/2013(H1N1)) KF150186 7 (MP)
GGCCCCCTCAAAGCCGAGTGCCCAGGGACTGCAGCGTAGACG
>Influenza A virus (A/swine/Nebraska/A01399492/2013(H1N1)) KF712464 7 (MP)
GGCCCCCTCAAAGCCGAGTGCCCAGGGACTGCAGCGTAGACG
>Influenza A virus (A/swine/Nebraska/A01395398/2013(H1N1)) KJ013281 7 (MP)
GGCCCCCTCAAAGCCGAGTGCCCAGGGACTGCAGCGTAGACG
>Influenza A virus (A/swine/Nebraska/A01327890/2012(H1N1)) JX422342 7 (MP)
GGCCCCCTCAAAGCCGAGTGCCCAGGGACTGCAGCGTAGACG
>Influenza A virus (A/swine/Minnesota/A01327192/2012(H1N1)) JX422492 7 (MP)
GGCCCCCTCAAAGCCGAGTGCCCAGGGACTGCAGCGTAGACG
>Influenza A virus (A/swine/USA/11_167/2011(H1N1)) CY114915 7 (MP)
GGCCCCCTCAAAGCCGAGTGCCCAGGGACTGCAGCGTAGACG
>Influenza A virus (A/swine/Minnesota/A01201429/2011(H1N2)) CY114949 7 (MP)
GGCCCCCTCAAAGCCGAGTGCCCAGGGACTGCAGCGTAGACG
>Influenza A virus (A/swine/USA/10_85/2010(H1N2)) CY114695 7 (MP)
GGCCCCCTCAAAGCCGAGTGCCCAGGGACTGCAGCGTAGACG
>Influenza A virus (A/swine/Illinois/A01076354/2010(H1N2)) CY114761 7 (MP)
GGCCCCCTCAAAGCCGAGTGCCCAGGGACTGCAGCGTAGACG
>Influenza A virus (A/swine/Illinois/A01076361/2010(H1N2)) CY114762 7 (MP)
GGCCCCCTCAAAGCCGAGTGCCCAGGGACTGCAGCGTAGACG
>Influenza A virus (A/swine/Illinois/A01076369/2010(H1N2)) CY114764 7 (MP)
GGCCCCCTCAAAGCCGAGTGCCCAGGGACTGCAGCGTAGACG
>Influenza A virus (A/swine/Illinois/A01076380/2010(H1N2)) CY114765 7 (MP)
GGCCCCCTCAAAGCCGAGTGCCCAGGGACTGCAGCGTAGACG
>Influenza A virus (A/swine/Illinois/A01076365/2010(H1N2)) CY114763 7 (MP)
GGCCCCCTCAAAGCCGAGTGCCCAGGGACTGCAGCGTAGACG
>Influenza A virus (A/swine/Minnesota/001581/2007(H1N1)) CY099224 7 (MP)
GGCCCCCTCAAAGCCGAGTGCCCAGGGACTTCAGCGTAGACG
>Influenza A virus (A/swine/Virginia/A01432745/2013(H1N2)) KF382710 7 (MP)
GGCCCCCTCAAAGCCGAGTGCCCAGGGACTGCAGCGTAGACG
>Influenza A virus (A/swine/Oklahoma/032726/2008(H1N2)) CY045522 7 (MP)
GGCCCCCTCAAAGCCGAGTGCCCAGGGACTGCAGCGTAGACG
>Influenza A virus (A/swine/Texas/050625/2008(H1N2)) CY045538 7 (MP)
GGCCCCCTCAAAGCCGAGTGCCCAGGGACTGCAGCGTAGACG
>Influenza A virus (A/swine/Oklahoma/053259/2008(H1N2)) CY045546 7 (MP)
GGCCCCCTCAAAGCCGAGTGCCCAGGGACTGCAGCGTAGACG
>Influenza A virus (A/swine/Oklahoma/010226-16/2008(H1N2)) CY045594 7 (MP)
GGCCCCCTCAAAGCCGAGTGCCCAGGGACTGCAGCGTAGACG
>Influenza A virus (A/swine/Oklahoma/010226-17/2008(H1N2)) CY045602 7 (MP)
GGCCCCCTCAAAGCCGAGTGCCCAGGGACTGCAGCGTAGACG
>Influenza A virus (A/swine/Oklahoma/011289-9/2008(H1N2)) CY045626 7 (MP)
GGCCCCCTCAAAGCCGAGTGCCCAGGGACTGCAGCGTAGACG
>Influenza A virus (A/swine/Oklahoma/011289-10/2008(H1N2)) CY045634 7 (MP)
GGCCCCCTCAAAGCCGAGTGCCCAGGGACTGCAGCGTAGACG
>Influenza A virus (A/swine/Oklahoma/011289-8/2008(H1N2)) CY045642 7 (MP)
GGCCCCCTCAAAGCCGAGTGCCCAGGGACTGCAGCGTAGACG
>Influenza A virus (A/swine/Oklahoma/010710-9/2008(H1N2)) CY045610 7 (MP)
GGCCCCCTCAAAGCCGAGTGCCCAGGGACTGCAGCGTAGACG
>Influenza A virus (A/swine/Oklahoma/010710-8/2008(H1N2)) CY045618 7 (MP)
GGCCCCCTCAAAGCCGAGTGCCCAGGGACTGCAGCGTAGACG
>Influenza A virus (A/swine/Oklahoma/020734-2/2008(H1N2)) CY045682 7 (MP)
GGCCCCCTCAAAGCCGAGTGCCCAGGGACTGCAGCGTAGACG
>Influenza A virus (A/swine/Oklahoma/011521-4/2008(H1N2)) CY045658 7 (MP)
GGCCCCCTCAAAGCCGAGTGCCCAGGGACTGCAGCGTAGACG
>Influenza A virus (A/swine/Oklahoma/016179-8/2008(H1N2)) CY045666 7 (MP)
GGCCCCCTCAAAGCCGAGTGCCCAGGGACTGCAGCGTAGACG
>Influenza A virus (A/swine/Oklahoma/016179-9/2008(H1N2)) CY045674 7 (MP)
GGCCCCCTCAAAGCCGAGTGCCCAGGGACTGCAGCGTAGACG
>Influenza A virus (A/swine/Oklahoma/011521-5/2008(H1N2)) CY045650 7 (MP)
GGCCCCCTCAAAGCCGAGTGCCCAGGGACTGCAGCGTAGACG
>Influenza A virus (A/swine/Oklahoma/020734-3/2008(H1N2)) CY045690 7 (MP)
GGCCCCCTCAAAGCCGAGTGCCCAGGGACTGCAGCGTAGACG
>Influenza A virus (A/swine/Oklahoma/020736-2/2008(H1N2)) CY045698 7 (MP)
GGCCCCCTCAAAGCCGAGTGCCCAGGGACTGCAGCGTAGACG
>Influenza A virus (A/swine/Oklahoma/020736-1/2008(H1N2)) CY045706 7 (MP)
GGCCCCCTCAAAGCCGAGTGCCCAGGGACTGCAGCGTAGACG
>Influenza A virus (A/swine/Oklahoma/042169/2008(H1N2)) CY045714 7 (MP)
GGCCCCCTCAAAGCCGAGTGCCCAGGGACTGCAGCGTAGACG
>Influenza A virus (A/swine/Oklahoma/02107/2008(H1N2)) CY158154 7 (MP)
GGCCCCCTCAAAGCCGAGTGCCCAGGGACTGCAGCGTAGACG
>Influenza A virus (A/swine/Arkansas/02404/2008(H1N2)) CY158930 7 (MP)
GGCCCCCTCAAAGCCGAGTGCCCAGGGACTGCAGCGTAGACG
>Influenza A virus (A/swine/Oklahoma/SG1325/2009(H1N1)) CY158282 7 (MP)
GGCCCCCTCAAAGCCGAGTGCCCAGGGACTGCAGCGTAGACG
>Influenza A virus (A/swine/Oklahoma/02083/2008(H1N2)) CY159891 7 (MP)
GGCCCCCTCAAAGCCGAGTGCCCAGGGACTGCAGCGTAGACG
>Influenza A virus (A/swine/Oklahoma/SG1349/2010(H1N2)) CY159976 7 (MP)
GGCCCCCTCAAAGCCGAGTGCCCAGGGACTGCAGCGTAGACG
>Influenza A virus (A/swine/Oklahoma/02056/2008(H1N2)) CY158162 7 (MP)
GGCCCCCTCAAAGCCGAGTGCCCAGGGACTGCAGCGTAGACG
>Influenza A virus (A/swine/Oklahoma/02722/2009(H1N2)) CY159418 7 (MP)
GGCCCCCTCAAAGCCGAGTGCCCAGGGACTGCAGCGTAGACG
>Influenza A virus (A/swine/Minnesota/02852/2009(H1N2)) CY158338 7 (MP)
GGCCCCCTCAAAGCCGAGTGCCCAGGGACTGCAGCGTAGACG
>Influenza A virus (A/swine/Oklahoma/44837-5/2010(H1N2)) HQ424899 7 (MP)
GGCCCCCTCAAAGCCGAGTGCCCAGGGACTGCAGCGTAGACG
>Influenza A virus (A/swine/Oklahoma/A01049500/2011(H1N2)) JN652460 7 (MP)
GGCCCCCTCAAAGCCGAGTGCCCAGGGACTGCAGCGTAGACG
>Influenza A virus (A/swine/Iowa/A01049645/2011(H1N2)) JN652472 7 (MP)
GGCCCCCTCAAAGCCGAGTGCCCAGGGACTGCAGCGTAGACG
>Influenza A virus (A/swine/Oklahoma/A01049501/2011(H1N2)) JQ398750 7 (MP)
GGCCCCCTCAAAGCCGAGTGCCCAGGGACTGCAGCGTAGACG
>Influenza A virus (A/swine/Iowa/A01271072/2012(H1N2)) KC149909 7 (MP)
GGCCCCCTCAAAGCCGAGTGCCCAGGGACTGCAGCGTAGACG
>Influenza A virus (A/swine/Illinois/A01444723/2013(H1N2)) KC616610 7 (MP)
GGCCCCCTCAAAGCCGAGTGCCCAGGGACTGCAGCGTAGACG
>Influenza A virus (A/swine/Iowa/A01432370/2013(H1N2)) KC534988 7 (MP)
GGCCCCCTCAAAGCCGAGTGCCCAGGGACTGCAGCGTAGACG
>Influenza A virus (A/swine/Iowa/A01290904/2013(H1N2)) KF986932 7 (MP)
GGCCCCCTCAAAGCCGAGTGCCCAGGGACTGCAGCGTAGACG
>Influenza A virus (A/swine/Iowa/A01049648/2011(H1N2)) JN652474 7 (MP)
GGCCCCCTCAAAGCCGAGTGCCCAGGGACTGCAGCGTAGACG
>Influenza A virus (A/swine/Iowa/A01290680/2013(H3N2)) KF922830 7 (MP)
GGCCCCCTCAAAGCCGAGTGCCCAGGGACTGCAGCGTAGACG
>Influenza A virus (A/swine/Iowa/A01076157/2010(H1N2)) CY114700 7 (MP)
GGCCCCCTCAAAGCCGAGTGCCCAGGGACTGCAGCGTAGACG
>Influenza A virus (A/swine/Illinois/A01076221/2010(H1N2)) CY114701 7 (MP)
GGCCCCCTCAAAGCCGAGTGCCCAGGGACTGCAGCGTAGACG
>Influenza A virus (A/swine/Illinois/A01076223/2010(H1N2)) CY114702 7 (MP)
GGCCCCCTCAAAGCCGAGTGCCCAGGGACTGCAGCGTAGACG
>Influenza A virus (A/swine/Iowa/A01328942/2012(H1N2)) JX422435 7 (MP)
GGCCCCCTCAAAGCCGAGTGCCCAGGGACTGCAGCGTAGACG
>Influenza A virus (A/swine/Oklahoma/A01076169/2009(H1N1)) CY114706 7 (MP)
GGCCCCCTCAAAGCCGAGTGCCCAGGGACTGCAGCGTAGACG
>Influenza A virus (A/swine/Oklahoma/A01202413/2011(H1N2)) JX092377 7 (MP)
GGCCCCCTCAAAGCCGAGTGCCCAGGGACTGCAGCGTAGACG
>Influenza A virus (A/swine/Oklahoma/A01202417/2011(H1N2)) KR859634 7 (MP)
GGCCCCCTCAAAGCCGAGTGCCCAGGGACTGCAGCGTAGACG
>Influenza A virus (A/swine/Oklahoma/A01202415/2011(H1N2)) JX092378 7 (MP)
GGCCCCCTCAAAGCCGAGTGCCCAGGGACTGCAGCGTAGACG
>Influenza A virus (A/swine/Oklahoma/A01202414/2011(H1N2)) KR859393 7 (MP)
GGCCCCCTCAAAGCCGAGTGCCCAGGGACTGCAGCGTAGACG
>Influenza A virus (A/swine/Iowa/A01432669/2013(H1N2)) KC992282 7 (MP)
GGCCCCCTCAAAGCCGAGTGCCCAGGGACTGCAGCGTAGACG
>Influenza A virus (A/swine/Minnesota/0745/2010(H1N2)) JQ023765 7 (MP)
GGCCCCCTCAAAGCCGAGTGCCCAGGGACTGCAGCGTAGACG
>Influenza A virus (A/swine/Minnesota/D09-28266-2/2009(H1N2)) KR701638 7 (MP)
GGCCCCCTCAAAGCCGAGTGCCCAGGGACTGCAGCGTAGACG
>Influenza A virus (A/swine/Minnesota/D09-21052-3/2009(H1N2)) KR701761 7 (MP)
GGCCCCCTCAAAGCCGAGTGCCCAGGGACTGCAGCGTAGACG
>Influenza A virus (A/swine/Minnesota/D09-28266-4/2009(H1N2)) KR859553 7 (MP)
GGCCCCCTCAAAGCCGAGTGCCCAGGGACTGCAGCGTAGACG
>Influenza A virus (A/swine/Minnesota/A01134528/2010(H1N2)) CY114572 7 (MP)
GGCCCCCTCAAAGCCGAGTGCCCAGGGACTGCAGCGTAGACG
>Influenza A virus (A/swine/Minnesota/D09-24160-1/2009(H1N1)) KR701846 7 (MP)
GGCCCCCTCAAAGCCGAGTGCCCAGGGACTGCAGCGTAGACG
>Influenza A virus (A/swine/Iowa/A01049643/2011(H1N2)) JN652471 7 (MP)
GGCCCCCTCAAAGCCGAGTGCCCAGGGACTGCAGCGTAGACG
>Influenza A virus (A/swine/Texas/050593/2008(H1N2)) CY045530 7 (MP)
GGCCCCCTCAAAGCCGAGTGCCCAGGGACTGCAGCGTAGACG
>Influenza A virus (A/swine/Kansas/A01076181/2009(H1N2)) CY114715 7 (MP)
GGCCCCCTCAAAGCCGAGTGCCCAGGGACTGCAGCGTAGACG
>Influenza A virus (A/swine/Arkansas/A01049917/2011(H1N2)) JQ398751 7 (MP)
GGCCCCCTCAAAGCCGAGTGCCCAGGGACTGCAGCGTAGACG
>Influenza A virus (A/swine/Oklahoma/A01410195/2014(H1N1)) KJ605032 7 (MP)
GGCCCCCTCAAAGCCGAGTGCCCAGGGACTGCAGCGTAGACG
>Influenza A virus (A/swine/Oklahoma/A01729565/2016(H1N1)) KU666884 7 (MP)
GGCCCCCTCAAAGCCGAGTGCCCAGGGACTGCAGCGTAGACG
>Influenza A virus (A/swine/Oklahoma/A01730424/2016(H1N1)) KU752365 7 (MP)
GGCCCCCTCAAAGCCGAGTGCCCAGGGACTGCAGCGTAGACG
>Influenza A virus (A/swine/Oklahoma/A01733315/2016(H1N1)) KX036702 7 (MP)
GGCCCCCTCAAAGCCGAGTGCCCAGGGACTGCAGCGTAGACG
>Influenza A virus (A/swine/Oklahoma/A01732565/2016(H1N1)) KX008707 7 (MP)
GGCCCCCTCAAAGCCGAGTGCCCAGGGACTGCAGCGTAGACG
>Influenza A virus (A/swine/Oklahoma/011506/2007(H3N2)) CY045578 7 (MP)
GGCCCCCTCAAAGCCGAGTGCCCAGGGACTGCAGCGTAGACG
>Influenza A virus (A/swine/Texas/008648/2008(H1N2)) CY045586 7 (MP)
GGCCCCCTCAAAGCCGAGTGCCCAGGGACTGCAGCGTAGACG
>Influenza A virus (A/swine/Texas/01976/2008(H1N2)) HM461853 7 (MP)
GGCCCCCTCAAAGCCGAGTGCCCAGGGACTGCAGCGTAGACG
>Influenza A virus (A/swine/Iowa/02039/2008(H1N2)) HM461773 7 (MP)
GGCCCCCTCAAAGCCGAGTGCCCAGGGACTGCAGCGTAGACG
>Influenza A virus (A/swine/Minnesota/A01134341/2010(H1N2)) JQ922342 7 (MP)
GGCCCCCTCAAAGCCGAGTGCCCAGGGACTGCAGCGTAGACG
>Influenza A virus (A/swine/Minnesota/A01076183/2009(H1N2)) CY114571 7 (MP)
GGCCCCCTCAAAGCCGAGTGCCCAGGGACTGCAGCGTAGACG
>Influenza A virus (A/swine/USA/10_3/2010(H1N2)) CY114688 7 (MP)
GGCCCCCTCAAAGCCGAGTGCCCAGGGACTGCAGCGTAGACG
>Influenza A virus (A/swine/Minnesota/A01076998/2010(H1N2)) CY114720 7 (MP)
GGCCCCCTCAAAGCCGAGTGCCCAGGGACTGCAGCGTAGACG
>Influenza A virus (A/swine/Minnesota/SG1133/2008(H1N2)) CY099176 7 (MP)
GGCCCCCTCAAAGCCGAGTGCCCAGGGACTGCAGCGTAGACG
>Influenza A virus (A/swine/Minnesota/02324/2008(H1N2)) CY099208 7 (MP)
GGCCCCCTCAAAGCCGAGTGCCCAGGGACTGCAGCGTAGACG
>Influenza A virus (A/swine/Oklahoma/SG1243/2006(H1N1)) CY157896 7 (MP)
GGCCCCCTCAAAGCCGAGTGCCCAGGGACTGCAGCGTAGACG
>Influenza A virus (A/swine/Minnesota/02475/2008(H1N1)) CY099240 7 (MP)
GGCCCCCTCAAAGCCGAGTGCCCAGGGACTGCAGCGTAGACG
>Influenza A virus (A/swine/Illinois/53612-3/2009(H3N2)) HQ734194 7 (MP)
GGCCCCCTCAAAGCCGAGTGCCCAGGGACTGCAGCGTAGACG
>Influenza A virus (A/swine/Illinois/53612-7/2010(H3N2)) HQ734206 7 (MP)
GGCCCCCTCAAAGCCGAGTGCCCAGGGACTGCAGCGTAGACG
>Influenza A virus (A/swine/Illinois/A01057087/2010(H3N2)) JF312080 7 (MP)
GGCCCCCTCAAAGCCGAGTGCCCAGGGACTGCAGCGTAGACG
>Influenza A virus (A/swine/Illinois/A01057088/2010(H3N2)) JF312081 7 (MP)
GGCCCCCTCAAAGCCGAGTGCCCAGGGACTGCAGCGTAGACG
>Influenza A virus (A/swine/Illinois/53612-4/2009(H3N2)) HQ734197 7 (MP)
GGCCCCCTCAAAGCCGAGTGCCCAGGGACTGCAGCGTAGACG
>Influenza A virus (A/swine/Illinois/53612-5/2009(H3N2)) HQ734200 7 (MP)
GGCCCCCTCAAAGCCGAGTGCCCAGGGACTGCAGCGTAGACG
>Influenza A virus (A/swine/Illinois/53612-6/2010(H3N2)) HQ734203 7 (MP)
GGCCCCCTCAAAGCCGAGTGCCCAGGGACTGCAGCGTAGACG
>Influenza A virus (A/swine/Indiana/A01049124/2010(H3N2)) JF833360 7 (MP)
GGCCCCCTCAAAGCCGAGTGCCCAGGGACTGCAGCGTAGACG
>Influenza A virus (A/swine/Illinois/A01047528/2010(H3N2)) JQ689162 7 (MP)
GGCCCCCTCAAAGCCGAGTGCCCAGGGACTGCAGCGTAGACG
>Influenza A virus (A/swine/Indiana/A01327236/2010(H3N2)) JX463276 7 (MP)
GGCCCCCTCAAAGCCGAGTGCCCAGGGACTGCAGCGTAGACG
>Influenza A virus (A/swine/Indiana/A01327235/2010(H3N2)) JX463282 7 (MP)
GGCCCCCTCAAAGCCGAGTGCCCAGGGACTGCAGCGTAGACG
>Influenza A virus (A/swine/Indiana/A01327234/2010(H3N2)) JX463285 7 (MP)
GGCCCCCTCAAAGCCGAGTGCCCAGGGACTGCAGCGTAGACG
>Influenza A virus (A/swine/Illinois/02238/2008(H1N1)) CY099070 7 (MP)
GGCCCCCTCAAAGCCGAGTGCCCAGGGACTGCAGCGTAGACG
>Influenza A virus (A/swine/Illinois/02251/2008(H1N1)) CY099256 7 (MP)
GGCCCCCTCAAAGCCGAGTGCCCAGGGACTGCAGCGTAGACG
>Influenza A virus (A/swine/Illinois/01981/2008(H1N1)) CY099264 7 (MP)
GGCCCCCTCAAAGCCGAGTGCCCAGGGACTGCAGCGTAGACG
>Influenza A virus (A/swine/Illinois/01918/2007(H1N1)) CY099288 7 (MP)
GGCCCCCTCAAAGCCGAGTGCCCAGGGACTGCAGCGTAGACG
>Influenza A virus (A/swine/Illinois/01917/2007(H1N1)) CY099296 7 (MP)
GGCCCCCTCAAAGCCGAGTGCCCAGGGACTGCAGCGTAGACG
>Influenza A virus (A/swine/Illinois/02510/2009(H1N1)) CY099304 7 (MP)
GGCCCCCTCAAAGCCGAGTGCCCAGGGACTGCAGCGTAGACG
>Influenza A virus (A/swine/Illinois/02757/2009(H1N1)) CY158378 7 (MP)
GGCCCCCTCAAAGCCGAGTGCCCAGGGACTGCAGCGTAGACG
>Influenza A virus (A/swine/Illinois/02695/2009(H1N1)) CY099272 7 (MP)
GGCCCCCTCAAAGCCGAGTGCCCAGGGACTGCAGCGTAGACG
>Influenza A virus (A/swine/Illinois/02385/2008(H1N1)) CY099280 7 (MP)
GGCCCCCTCAAAGCCGAGTGCCCAGGGACTGCAGCGTAGACG
>Influenza A virus (A/swine/Minnesota/01862/2007(H3N2)) CY099112 7 (MP)
GGCCCCCTCAAAGCCGAGTGCCCAGGGACTGCAGCGTAGACG
>Influenza A virus (A/swine/Minnesota/A01134594/2010(H1N1)) CY115044 7 (MP)
GGCCCCCTCAAAGCCGAGTGCCCAGGGACTGCAGCGTAGACG
>Influenza A virus (A/swine/Alberta/14722/2005(H3N2)) DQ469969 7 (MP)
GGCCCCCTCAAAGCCGAGTGCCCAGGGACTGCAGCGTAGACG
>Influenza A virus (A/swine/British Columbia/28103/2005(H3N2)) DQ469977 7 (MP)
GGCCCCCTCAAAGCCGAGTGCCCAGGGACTGCAGCGTAGACG
>Influenza A virus (A/swine/Manitoba/12707/2005(H3N2)) DQ469985 7 (MP)
GGCCCCCTCAAAGCCGAGTGCCCAGGGACTGCAGCGTAGACG
>Influenza A virus (A/swine/Ontario/33853/2005(H3N2)) DQ469993 7 (MP)
GGCCCCCTCAAAGCCGAGTGCCCAGGGACTGCAGCGTAGACG
>Influenza A virus (A/swine/Quebec/4001/2005(H3N2)) EU826546 7 (MP)
GGCCCCCTCAAAGCCGAGTGCCCAGGGACTGCAGCGTAGACG
>Influenza A virus (A/swine/North Carolina/00271/2004(H3N2)) KR859360 7 (MP)
GGCCCCCTCAAAGCCGAGTGCCCAGGGACTGCAGCGTAGACG
>Influenza A virus (A/swine/Minnesota/01601/2007(H1N2)) KR859427 7 (MP)
GGCCCCCTCAAAGCCGAGTGCCCAGGGACTGCAGCGTAGACG
>Influenza A virus (A/swine/Ohio/01499/2007(H3N2)) KR859533 7 (MP)
GGCCCCCTCAAAGCCGAGTGCCCAGGGACTGCAGCGTAGACG
>Influenza A virus (A/swine/Nebraska/01573/2007(H1N2)) KR859646 7 (MP)
GGCCCCCTCAAAGCCGAGTGCCCAGGGACTGCAGCGTAGACG
>Influenza A virus (A/swine/Indiana/02106/2008(H1N1)) KP892964 7 (MP)
GGCCCCCTCAAAGCCGAGTGCCCAGGGACTGCAGCGTAGACG
>Influenza A virus (A/swine/Minnesota/01082/2006(H1N2)) KR057382 7 (MP)
GGCCCCCTCAAAGCCGAGTGCCCAGGGACTGCAGCGTAGACG
>Influenza A virus (A/swine/Kansas/77778/2007(H1N1)) GQ484361 7 (MP)
GGCCCCCTCAAAGCCGAGTGCCCAGGGACTGCAGCGTAGACG
>Influenza A virus (A/swine/Kansas/02122/2008(H1N1)) KR057366 7 (MP)
GGCCCCCTCAAAGCCGAGTGCCCAGGGACTGCAGCGTAGACG
>Influenza A virus(A/swine/Iowa/46519-3/2008(H1N1)) HQ378737 7 (MP)
GGCCCCCTCAAAGCCGAGTGCCCAGGGACTGCAGCGTAGACG
>Influenza A virus (A/swine/Minnesota/D09-25104/2009(H3N2)) KT580947 7 (MP)
GGCCCCCTCAAAGCCGAGTGCCCAGGGACTGCAGCGTAGACG
>Influenza A virus (A/swine/Iowa/01602/2007(H1N2)) KR859433 7 (MP)
GGCCCCCTCAAAGCCGAGTGCCCAGGGACTGCAGCGTAGACG
>Influenza A virus (A/swine/North Carolina/01063/2006(H3N2)) KR859491 7 (MP)
GGCCCCCTCAAAGCCGAGTGCCCAGGGACTGCAGCGTAGACG
>Influenza A virus (A/swine/Iowa/02061/2008(H1N1)) KR701891 7 (MP)
GGCCCCCTCAAAGCCGAGTGCCCAGGGACTGCAGCGTAGACG
>Influenza A virus (A/swine/Minnesota/07002083/2007(H1N1)) FJ611901 7 (MP)
GGCCCCCTCAAAGCCGAGTGCCCAGGGACTGCAGCGTAGACG
>Influenza A virus (A/swine/North Carolina/00623/2005(H3N2)) KR859567 7 (MP)
GGCCCCCTCAAAGCCGAGTGCCCAGGGACTGCAGCGTAGACG
>Influenza A virus (A/swine/Iowa/00568/2005(H3N2)) KR859591 7 (MP)
GGCCCCCTCAAAGCCGAGTGCCCAGGGACTGCAGCGTAGACG
>Influenza A virus(A/swine/Iowa/46519-1/2007(H1N1)) HQ378731 7 (MP)
GGCCCCCTCAAAGCCGAGTGCCCAGGGACTGCAGCGTAGACG
>Influenza A virus (A/swine/Illinois/01561/2007(H1N1)) KR859540 7 (MP)
GGCCCCCTCAAAGCCGAGTGCCCAGGGACTGCAGCGTAGACG
>Influenza A virus (A/swine/Minnesota/D09-20120/2009(H3N2)) KR701733 7 (MP)
GGCCCCCTCAAAGCCGAGTGCCCAGGGACTGCAGCGTAGACG
>Influenza A virus(A/swine/Missouri/46519-5/2009(H1N1)) HQ378743 7 (MP)
GGCCCCCTCAAAGCCGAGTGCCCAGGGACTGCAGCGTAGACG
>Influenza A virus (A/SW/SK/11-16/2009(H1N1)) JF714012 7 (MP)
GGCCCCCTCAAAGCCGAGTGCCCAGGGACTGCAGCGTAGACG
>Influenza A virus (A/swine/Saskatchewan/01834/2007(H3N2)) CY158698 7 (MP)
GGCCCCCTCAAAGCCGAGTGCCCAGGGACTGCAGCGTAGACG
>Influenza A virus (A/swine/Oklahoma/01033/2006(H3N2)) KR859580 7 (MP)
GGCCCCCTCAAAGCCGAGTGCCCAGGGACTGCAGCGTAGACG
>Influenza A virus (A/swine/Minnesota/01068/2006(H3N2)) KR859365 7 (MP)
GGCCCCCTCAAAGCCGAGTGCCCAGGGACTGCAACGTAGACG
>Influenza A virus (A/swine/North Carolina/44837-4/2009(H1N2)) HQ424896 7 (MP)
GGCCCCCTCAAAGCCGAGTGCCCAGGGACTGCAGCGTAGACG
>Influenza A virus (A/swine/North Carolina/SG1337/2009(H1N1)) CY159940 7 (MP)
GGCCCCCTCAAAGCCGAGTGCCCAGGGACTGCAGCGTAGACG
>Influenza A virus (A/swine/North Carolina/SG1335/2009(H1N2)) CY158322 7 (MP)
GGCCCCCTCAAAGCCGAGTGCCCAGGGACTGCAGCGTAGACG
>Influenza A virus (A/swine/North Carolina/SG1335/2009(H1N2)) CY158962 7 (MP)
GGCCCCCTCAAAGCCGAGTGCCCAGGGACTGCAGCGTAGACG
>Influenza A virus (A/swine/Manitoba/01093/2006) CY160189 7 (MP)
GGCCCCCTCAAAGCCGAGTGCCCAGGGACTGCAGCGTAGACG
>Influenza A virus (A/swine/Canada/01093/2006(H1N1)) KR859546 7 (MP)
GGCCCCCTCAAAGCCGAGTGCCCAGGGACTGCAGCGTAGACG
>Influenza A virus (A/swine/Ohio/24366/2007(H1N1)) EU409951 7 (MP)
GGCCCCCTCAAAGCCGAGTGCCCAGGGACTGCAGCGTAGACG
>Influenza A virus (A/swine/USA/11_188/2011(H1N2)) CY114929 7 (MP)
GGCCCCCTCAAAGCCGAGTGCCCAGGGACTGCAGCGTAGACG
>Influenza A virus (A/swine/USA/11_189/2011(H1N2)) CY114930 7 (MP)
GGCCCCCTCAAAGCCGAGTGCCCAGGGACTGCAGCGTAGACG
>Influenza A virus (A/swine/USA/11_190/2011(H1N1)) CY114931 7 (MP)
GGCCCCCTCAAAGCCGAGTGCCCAGGGACTGCAGCGTAGACG
>Influenza A virus (A/swine/USA/11_191/2011(H1N1)) CY114932 7 (MP)
GGCCCCCTCAAAGCCGAGTGCCCAGGGACTGCAGCGTAGACG
>Influenza A virus (A/swine/USA/11_195/2011(H1N2)) CY114938 7 (MP)
GGCCCCCTCAAAGCCGAGTGCCCAGGGACTGCAGCGTAGACG
>Influenza A virus (A/swine/USA/11_197/2011(H1N1)) CY114940 7 (MP)
GGCCCCCTCAAAGCCGAGTGCCCAGGGACTGCAGCGTAGACG
>Influenza A virus (A/swine/USA/11_200/2011(H1N2)) CY114945 7 (MP)
GGCCCCCTCAAAGCCGAGTGCCCAGGGACTGCAGCGTAGACG
>Influenza A virus (A/swine/USA/11_201/2011(H1N1)) CY114958 7 (MP)
GGCCCCCTCAAAGCCGAGTGCCCAGGGACTGCAGCGTAGACG
>Influenza A virus (A/swine/USA/11_203/2011(H1N2)) CY114962 7 (MP)
GGCCCCCTCAAAGCCGAGTGCCCAGGGACTGCAGCGTAGACG
>Influenza A virus (A/swine/USA/11_198/2011(H3N2)) CY115452 7 (MP)
GGCCCCCTCAAAGCCGAGTGCCCAGGGACTGCAGCGTAGACG
>Influenza A virus (A/swine/Minnesota/A01076205/2010(H1N2)) CY114741 7 (MP)
GGCCCCCTCAAAGCCGAGTGCCCAGGGACTGCAGCGTAGACG
>Influenza A virus (A/swine/Minnesota/A01116285/2011(H1N2)) CY114900 7 (MP)
GGCCCCCTCAAAGCCGAGTGCCCAGGGACTGCAGCGTAGACG
>Influenza A virus (A/swine/SD/31813/2009(H1N2)) GU480920 7 (MP)
GGCCCCCTCAAAGCCGAGTGCCCAGGGACTGCAGCGTAGACG
>Influenza A virus (A/swine/Ohio/02089/2008(H3N2)) KR859529 7 (MP)
GGCCCCCTCAAAGCCGAGTGCCCAGGGACTGCAGCGTAGACG
>Influenza A virus (A/swine/Iowa/A01049263/2010(H1N2)) JX080667 7 (MP)
GGCCCCCTCAAAGCCGAGTGCCCAGGGACTGCAGCGTAGACG
>Influenza A virus (A/swine/Minnesota/A01444719/2013(H1N2)) KC562201 7 (MP)
GGCCCCCTCAAAGCCGAGTGCCCAGGGACTGCAGCGTAGACG
>Influenza A virus (A/swine/Ohio/75004/2004(H1N1)) EU409957 7 (MP)
GGCCCCCTCAAAGCCGAGTGCCCAGGGACTGCAGCGTAGACG
>Influenza A virus (A/swine/North Carolina/02023/2008(H1N1)) HM461821 7 (MP)
GGCCCCCTCAAAGCCGAGTGCCCAGGGACTGCAGCGTAGACG
>Influenza A virus (A/swine/Ohio/C62006/2006(H1N1)) EU409962 7 (MP)
GGCCCCCTCAAAGCCGAGTGCCCAGGGACTGCAGCGTAGACG
>Influenza A virus (A/swine/Ohio/02026/2008(H1N1)) HM461781 7 (MP)
GGCCCCCTCAAAGCCGAGTGCCCAGGGACTGCAGCGTAGACG
>Influenza A virus (A/swine/North Carolina/2003(H3N2)) EF551056 7 (MP)
GGCCCCCTCAAAGCCGAGTGCCCAGGGACTGCAGCGTAGACG
>Influenza A virus (A/swine/Minnesota/66853/2006(H3N2)) JF346132 7 (MP)
GGCCCCCTCAAAGCCGAGTGCCCAGGGACTGCAGCGTAGACG
>Influenza A virus (A/swine/Minnesota/578/2007(H3N2)) JF346127 7 (MP)
GGCCCCCTCAAAGCCGAGTGCCCAGGGACTGCAGCGTAGACG
>Influenza A virus (A/swine/Minnesota/1300/2007(H3N2)) JF346129 7 (MP)
GGCCCCCTCAAAGCCGAGTGCCCAGGGACTGCAGCGTAGACG
>Influenza A virus (A/swine/Minnesota/34-0524/2011(H1N2)) KP100814 7 (MP)
GGCCCCCTCAAAGCCGAGTGCCCAGGGACTGCAGCGTAGACG
>Influenza A virus (A/swine/Minnesota/34-0414/2011(H1N2)) KP100820 7 (MP)
GGCCCCCTCAAAGCCGAGTGCCCAGGGACTGCAGCGTAGACG
>Influenza A virus (A/swine/Minnesota/34-0311/2011(H1N2)) KP100848 7 (MP)
GGCCCCCTCAAAGCCGAGTGCCCAGGGACTGCAGCGTAGACG
>Influenza A virus (A/swine/Minnesota/34-0624/2011(H1N2)) KP100874 7 (MP)
GGCCCCCTCAAAGCCGAGTGCCCAGGGACTGCAGCGTAGACG
>Influenza A virus (A/swine/Minnesota/34-0828/2011(H1N2)) KP100912 7 (MP)
GGCCCCCTCAAAGCCGAGTGCCCAGGGACTGCAGCGTAGACG
>Influenza A virus (A/swine/Minnesota/34-0429/2011(H1N2)) KP100954 7 (MP)
GGCCCCCTCAAAGCCGAGTGCCCAGGGACTGCAGCGTAGACG
>Influenza A virus (A/swine/Iowa/13-0301/2011(H1N2)) KP100960 7 (MP)
GGCCCCCTCAAAGCCGAGTGCCCAGGGACTGCAGCGTAGACG
>Influenza A virus (A/swine/Minnesota/34-0403/2011(H1N2)) KP100988 7 (MP)
GGCCCCCTCAAAGCCGAGTGCCCAGGGACTGCAGCGTAGACG
>Influenza A virus (A/swine/Minnesota/34-0520/2011(H1N2)) KP101000 7 (MP)
GGCCCCCTCAAAGCCGAGTGCCCAGGGACTGCAGCGTAGACG
>Influenza A virus (A/swine/Minnesota/34-0914/2011(H1N2)) KP100876 7 (MP)
GGCCCCCTCAAAGCCGAGTGCCCAGGGACTGCAGCGTAGACG
>Influenza A virus (A/swine/Minnesota/34-0928/2011(H1N2)) KP100978 7 (MP)
GGCCCCCTCAAAGCCGAGTGCCCAGGGACTGCAGCGTAGACG
>Influenza A virus (A/swine/Minnesota/34-0316/2011(H1N2)) KP100864 7 (MP)
GGCCCCCTCAAAGCCGAGTGCCCAGGGACTGCAGCGTAGACG
>Influenza A virus (A/swine/Minnesota/34-0325/2011(H1N2)) KP100868 7 (MP)
GGCCCCCTCAAAGCCGAGTGCCCAGGGACTGCAGCGTAGACG
>Influenza A virus (A/swine/Minnesota/34-0607/2011(H1N2)) KP100946 7 (MP)
GGCCCCCTCAAAGCCGAGTGCCCAGGGACTGCAGCGTAGACG
>Influenza A virus (A/swine/Indiana/30-0327/2011(H1N2)) KP100986 7 (MP)
GGCCCCCTCAAAGCCGAGTGCCCAGGGACTGCAGCGTAGACG
>Influenza A virus (A/swine/Minnesota/36-0626/2011(H1N2)) KP100826 7 (MP)
GGCCCCCTCAAAGCCGAGTGCCCAGGGACTGCAGCGTAGACG
>Influenza A virus (A/swine/Minnesota/36-0612/2011(H1N2)) KP100846 7 (MP)
GGCCCCCTCAAAGCCGAGTGCCCAGGGACTGCAGCGTAGACG
>Influenza A virus (A/swine/Minnesota/34-0801/2011(H1N2)) KP100834 7 (MP)
GGCCCCCTCAAAGCCGAGTGCCCAGGGACTGCAGCGTAGACG
>Influenza A virus (A/swine/Minnesota/34-0822/2011(H1N2)) KP100964 7 (MP)
GGCCCCCTCAAAGCCGAGTGCCCAGGGACTGCAGCGTAGACG
>Influenza A virus (A/swine/Minnesota/34-0818/2011(H1N2)) KP100966 7 (MP)
GGCCCCCTCAAAGCCGAGTGCCCAGGGACTGCAGCGTAGACG
>Influenza A virus (A/swine/Minnesota/5947/2007(H3N2)) JF346130 7 (MP)
GGCCCCCTCAAAGCCGAGTGCCCAGGGACTGCAGCGTAGACG
>Influenza A virus (A/swine/QC/1792-1/2009(H1N1)) JF713918 7 (MP)
GGCCCCCTCAAAGCCGAGTGCCCAGGGACTGCAGCGTAGACG
>Influenza A virus (A/swine/QC/1792-2/2009(H1N1)) JF713921 7 (MP)
GGCCCCCTCAAAGCCGAGTGCCCAGGGACTGCAGCGTAGACG
>Influenza A virus (A/swine/QC/1805-2/2009(H1N1)) JF713927 7 (MP)
GGCCCCCTCAAAGCCGAGTGCCCAGGGACTGCAGCGTAGACG
>Influenza A virus (A/swine/QC/1805-3/2009(H1N1)) JF713930 7 (MP)
GGCCCCCTCAAAGCCGAGTGCCCAGGGACTGCAGCGTAGACG
>Influenza A virus (A/swine/QC/1805-4/2009(H1N1)) JF713933 7 (MP)
GGCCCCCTCAAAGCCGAGTGCCCAGGGACTGCAGCGTAGACG
>Influenza A virus (A/swine/QC/1805-5/2009(H1N1)) JF713936 7 (MP)
GGCCCCCTCAAAGCCGAGTGCCCAGGGACTGCAGCGTAGACG
>Influenza A virus (A/swine/QC/4112/2009(H1N1)) JF713983 7 (MP)
GGCCCCCTCAAAGCCGAGTGCCCAGGGACTGCAGCGTAGACG
>Influenza A virus (A/swine/QC/4113/2009(H1N1)) JF713986 7 (MP)
GGCCCCCTCAAAGCCGAGTGCCCAGGGACTGCAGCGTAGACG
>Influenza A virus (A/swine/QC/1805-1/2009(H1N1)) JF713924 7 (MP)
GGCCCCCTCAAAGCCGAGTGCCCAGGGACTGCAGCGTAGACG
>Influenza A virus (A/swine/Minnesota/65767/2006(H3N2)) JF346131 7 (MP)
GGCCCCCTCAAAGCCGAGTGCCCAGGGACTGCAGCGTAGACG
>Influenza A virus (A/swine/QC/398/2009(H1N1)) JF713837 7 (MP)
GGCCCCCTCAAAGCCGAGTGCCCAGGGACTGCAGCGTAGACG
>Influenza A virus (A/swine/QC/410-A/2009(H1N1)) JF713841 7 (MP)
GGCCCCCTCAAAGCCGAGTGCCCAGGGACTGCAGCGTAGACG
>Influenza A virus (A/swine/QC/410-B/2009(H1N1)) JF713844 7 (MP)
GGCCCCCTCAAAGCCGAGTGCCCAGGGACTGCAGCGTAGACG
>Influenza A virus (A/swine/QC/1588/2009(H1N1)) JF713887 7 (MP)
GGCCCCCTCAAAGCCGAGTGCCCAGGGACTGCAGCGTAGACG
>Influenza A virus (A/swine/QC/1697-1/2009(H1N1)) JF713902 7 (MP)
GGCCCCCTCAAAGCCGAGTGCCCAGGGACTGCAGCGTAGACG
>Influenza A virus (A/swine/QC/1697-5/2009(H1N1)) JF713915 7 (MP)
GGCCCCCTCAAAGCCGAGTGCCCAGGGACTGCAGCGTAGACG
>Influenza A virus (A/swine/QC/1697-2/2009(H1N1)) JF713906 7 (MP)
GGCCCCCTCAAAGCCGAGTGCCCAGGGACTGCAGCGTAGACG
>Influenza A virus (A/swine/QC/1697-4/2009(H1N1)) JF713912 7 (MP)
GGCCCCCTCAAAGCCGAGTGCCCAGGGACTGCAGCGTAGACG
>Influenza A virus (A/swine/QC/1697-3/2009(H1N1)) JF713909 7 (MP)
GGCCCCCTCAAAGCCGAGTGCCCAGGGACTGCAGCGTAGACG
>Influenza A virus (A/swine/OH/511445/2007(H1N1)) EU604695 7 (MP)
GGCCCCCTCAAAGCCGAGTGCCCAGGGACTGCAGCGTAGACG
>Influenza A virus (A/swine/Minnesota/D09-22524/2009(H3N2)) KR701684 7 (MP)
GGCCCCCTCAAAGCCGAGTGCCCAGGGACTGCAGCGTAGACG
>Influenza A virus (A/swine/Minnesota/01546/2007(H3N2)) KR859438 7 (MP)
GGCCCCCTCAAAGCCGAGTGCCCAGGGACTGCAGCGTAGACG
>Influenza A virus (A/swine/Kansas/01502/2007(H3N2)) KR859623 7 (MP)
GGCCCCCTCAAAGCCGAGTGCCCAGGGACTGCAGCGTAGACG
>Influenza A virus (A/swine/Indiana/A00968325/2010(H3N2)) KF746327 7 (MP)
GGCCCCCTCAAAGCCGAGTGCCCAGGGACTGCAGCGTAGACG
>Influenza A virus (A/swine/Minnesota/A01047970/2011(H1N1)) CY114980 7 (MP)
GGCCCCCTCAAAGCCGAGTGCCCAGGGACTGCAGCGTAGACG
>Influenza A virus (A/swine/USA/A01076121/2010(H1N2)) CY114585 7 (MP)
GGCCCCCTCAAAGCCGAGTGCCCAGGGACTGCAGCGTAGACG
>Influenza A virus (A/swine/Minnesota/A01076197/2010(H1N2)) CY114733 7 (MP)
GGCCCCCTCAAAGCCGAGTGCCCAGGGACTGCAGCGTAGACG
>Influenza A virus (A/swine/Minnesota/A01116140/2011(H1N2)) CY114883 7 (MP)
GGCCCCCTCAAAGCCGAGTGCCCAGGGACTGCAGCGTAGACG
>Influenza A virus (A/swine/Missouri/02060/2008(H1N1)) HM461813 7 (MP)
GGCCCCCTCAAAGCCGAGTGCCCAGGGACTGCAGCGTAGACG
>Influenza A virus (A/swine/QC/382/2009(H3N2)) HQ825193 7 (MP)
GGCCCCCTCAAAGCCGAGTGCCCAGGGACTGCAGCGTAGACG
>Influenza A virus (A/swine/QC/3453/2009(H1N1)) JF713959 7 (MP)
GGCCCCCTCAAAGCCGAGTGCCCAGGGACTGCAGCGTAGACG
>Influenza A virus (A/swine/USA/11_184/2011(H3N2)) CY114926 7 (MP)
GGCCCCCTCAAAGCCGAGTGCCCAGGGACTGCAGCGTAGACG
>Influenza A virus (A/swine/USA/11_185/2011(H3N2)) CY114927 7 (MP)
GGCCCCCTCAAAGCCGAGTGCCCAGGGACTGCAGCGTAGACG
>Influenza A virus (A/swine/USA/11_186/2011(H1N1)) CY114928 7 (MP)
GGCCCCCTCAAAGCCGAGTGCCCAGGGACTGCAGCGTAGACG
>Influenza A virus (A/swine/USA/11_192/2011(H1N1)) CY114933 7 (MP)
GGCCCCCTCAAAGCCGAGTGCCCAGGGACTGCAGCGTAGACG
>Influenza A virus (A/swine/USA/11_193/2011(H1N1)) CY114936 7 (MP)
GGCCCCCTCAAAGCCGAGTGCCCAGGGACTGCAGCGTAGACG
>Influenza A virus (A/swine/USA/11_194/2011(H1N1)) CY114937 7 (MP)
GGCCCCCTCAAAGCCGAGTGCCCAGGGACTGCAGCGTAGACG
>Influenza A virus (A/swine/USA/11_196/2011(H1N2)) CY114939 7 (MP)
GGCCCCCTCAAAGCCGAGTGCCCAGGGACTGCAGCGTAGACG
>Influenza A virus (A/swine/USA/11_199/2011(H1N1)) CY114944 7 (MP)
GGCCCCCTCAAAGCCGAGTGCCCAGGGACTGCAGCGTAGACG
>Influenza A virus (A/swine/USA/11_202/2011(H1N2)) CY114961 7 (MP)
GGCCCCCTCAAAGCCGAGTGCCCAGGGACTGCAGCGTAGACG
>Influenza A virus (A/swine/Illinois/02907/2009(H3N2)) KF739393 7 (MP)
GGCCCCCTCAAAGCCGAGTGCCCAGGGACTGCAGCGTAGACG
>Influenza A virus (A/swine/Iowa/13-0505/2010(H3N2)) KP412334 7 (MP)
GGCCCCCTCAAAGCCGAGTGCCCAGGGACTGCAGCGTAGACG
>Influenza A virus (A/swine/Iowa/13-0515/2010(H3N2)) KP412340 7 (MP)
GGCCCCCTCAAAGCCGAGTGCCCAGGGACTGCAGCGTAGACG
>Influenza A virus (A/swine/Minnesota/02011/2008(H1N2)) HM461805 7 (MP)
GGCCCCCTCAAAGCCGAGTGCCCAGGGACTGCAGCGTAGACG
>Influenza A virus (A/swine/Minnesota/02093/2008(H1N1)) HM461797 7 (MP)
GGCCCCCTCAAAGCCGAGTGCCCAGGGACTGCAGCGTAGACG
>Influenza A virus (A/swine/Kentucky/SG1118/2003(mixed)) CY099017 7 (MP)
GGCCCCCTCAAAGCCGAGTGCCCAGGGACTGCAGCGTAGACG
>Influenza A virus (A/swine/Minnesota/00611/2005(H3N2)) CY099144 7 (MP)
GGCCCCCTCAAAGCCGAGTGCCCAGGGACTGCAGCGTAGACG
>Influenza A virus (A/swine/Ohio/02026/2008(H1N1)) CY099160 7 (MP)
GGCCCCCTCAAAGCCGAGTGCCCAGGGACTGCAGCGTAGACG
>Influenza A virus (A/swine/Minnesota/00709/2005(H3N2)) CY099062 7 (MP)
GGCCCCCTCAAAGCCGAGTGCCCAGGGACTGCAGCGTAGACG
>Influenza A virus (A/swine/Minnesota/001444/2007(H3N2)) CY099216 7 (MP)
GGCCCCCTCAAAGCCGAGTGCCCAGGGACTGCAGCGTAGACG
>Influenza A virus (A/swine/Minnesota/001332/2006(H3N2)) CY099232 7 (MP)
GGCCCCCTCAAAGCCGAGTGCCCAGGGACTGCAGCGTAGACG
>Influenza A virus (A/swine/Minnesota/00484/2005(H3N2)) CY099248 7 (MP)
GGCCCCCTCAAAGCCGAGTGCCCAGGGACTGCAGCGTAGACG
>Influenza A virus (A/swine/Oklahoma/00606/2005(H3N2)) CY159725 7 (MP)
GGCCCCCTCAAAGCCGAGTGCCCAGGGACTGCAGCGTAGACG
>Influenza A virus (A/swine/North Carolina/SG1278/2007(H1N1)) CY158056 7 (MP)
GGCCCCCTCAAAGCCGAGTGCCCAGGGACTGCAGCGTAGACG
>Influenza A virus (A/swine/North Carolina/01930/2007(H3N2)) CY158074 7 (MP)
GGCCCCCTCAAAGCCGAGTGCCCAGGGACTGCAGCGTAGACG
>Influenza A virus (A/swine/Iowa/SG1290/2007(H1N2)) CY158922 7 (MP)
GGCCCCCTCAAAGCCGAGTGCCCAGGGACTGCAGCGTAGACG
>Influenza A virus (A/swine/Nebraska/00722/2005(mixed)) CY099087 7 (MP)
GGCCCCCTCAAAGCCGAGTGCCCAGGGACTGCAGCGTAGACG
>Influenza A virus (A/swine/Illinois/02064/2008(H1N1)) CY099096 7 (MP)
GGCCCCCTCAAAGCCGAGTGCCCAGGGACTGCAGCGTAGACG
>Influenza A virus (A/swine/Oklahoma/SG1242/2006) CY159792 7 (MP)
GGCCCCCTCAAAGCCGAGTGCCCAGGGACTGCAGCGTAGACG
>Influenza A virus (A/swine/North Carolina/SG1309/2008(H1N1)) CY158202 7 (MP)
GGCCCCCTCAAAGCCGAGTGCCCAGGGACTGCAGCGTAGACG
>Influenza A virus (A/swine/North Carolina/02403/2008(H1N1)) CY158218 7 (MP)
GGCCCCCTCAAAGCCGAGTGCCCAGGGACTGCAGCGTAGACG
>Influenza A virus (A/swine/North Carolina/SG1314/2008(H1N1)) CY158234 7 (MP)
GGCCCCCTCAAAGCCGAGTGCCCAGGGACTGCAGCGTAGACG
>Influenza A virus (A/swine/North Carolina/SG1310/2008(H1N1)) CY158210 7 (MP)
GGCCCCCTCAAAGCCGAGTGCCCAGGGACTGCAGCGTAGACG
>Influenza A virus (A/swine/North Carolina/01052/2006(H3N2)) CY159354 7 (MP)
GGCCCCCTCAAAGCCGAGTGCCCAGGGACTGCAGCGTAGACG
>Influenza A virus (A/swine/North Carolina/01216/2006(H3N2)) CY159370 7 (MP)
GGCCCCCTCAAAGCCGAGTGCCCAGGGACTGCAGCGTAGACG
>Influenza A virus (A/swine/Illinois/02450/2008(mixed)) CY099053 7 (MP)
GGCCCCCTCAAAGCCGAGTGCCCAGGGACTGCAGCGTAGACG
>Influenza A virus (A/swine/Minnesota/02053/2008(H1N1)) CY099120 7 (MP)
GGCCCCCTCAAAGCCGAGTGCCCAGGGACTGCAGCGTAGACG
>Influenza A virus (A/swine/North Carolina/SG1232/2005(H1N2)) CY157832 7 (MP)
GGCCCCCTCAAAGCCGAGTGCCCAGGGACTGCAGCGTAGACG
>Influenza A virus (A/swine/Manitoba/02862/2009(H3N2)) CY158738 7 (MP)
GGCCCCCTCAAAGCCGAGTGCCCAGGGACTGCAGCGTAGACG
>Influenza A virus (A/swine/Arkansas/SG1297/2008(H3N2)) CY158138 7 (MP)
GGCCCCCTCAAAGCCGAGTGCCCAGGGACTGCAGCGTAGACG
>Influenza A virus (A/swine/Iowa/02204/2008(H3N2)) CY159899 7 (MP)
GGCCCCCTCAAAGCCGAGTGCCCAGGGACTGCAGCGTAGACG
>Influenza A virus (A/swine/Arkansas/SG1298/2008(H3N2)) CY158146 7 (MP)
GGCCCCCTCAAAGCCGAGTGCCCAGGGACTGCAGCGTAGACG
>Influenza A virus (A/swine/Arkansas/02863/2009(H3N2)) CY159442 7 (MP)
GGCCCCCTCAAAGCCGAGTGCCCAGGGACTGCAGCGTAGACG
>Influenza A virus (A/swine/Arkansas/SG1319/2009(H3N2)) CY159907 7 (MP)
GGCCCCCTCAAAGCCGAGTGCCCAGGGACTGCAGCGTAGACG
>Influenza A virus (A/swine/Arkansas/02598/2009(H3N2)) CY159426 7 (MP)
GGCCCCCTCAAAGCCGAGTGCCCAGGGACTGCAGCGTAGACG
>Influenza A virus (A/swine/Manitoba/01643/2007(H3N2)) CY158666 7 (MP)
GGCCCCCTCAAAGCCGAGTGCCCAGGGACTGCAGCGTAGACG
>Influenza A virus (A/swine/Minnesota/01358/2006(H1N1)) CY099168 7 (MP)
GGCCCCCTCAAAGCCGAGTGCCCAGGGACTGCAGCGTAGACG
>Influenza A virus (A/swine/Minnesota/SG1294/2007(H3N2)) CY158122 7 (MP)
GGCCCCCTCAAAGCCGAGTGCCCAGGGACTGCAGCGTAGACG
>Influenza A virus (A/swine/North Carolina/SG1281/2007(H1N1)) CY158914 7 (MP)
GGCCCCCTCAAAGCCGAGTGCCCAGGGACTGCAGCGTAGACG
>Influenza A virus (A/swine/Oklahoma/00518/2005(H3N2)) CY157792 7 (MP)
GGCCCCCTCAAAGCCGAGTGCCCAGGGACTGCAGCGTAGACG
>Influenza A virus (A/swine/Oklahoma/00518/2005(H3N2)) CY158858 7 (MP)
GGCCCCCTCAAAGCCGAGTGCCCAGGGACTGCAGCGTAGACG
>Influenza A virus (A/swine/Oklahoma/SG1473/2005(H3N2)) CY159274 7 (MP)
GGCCCCCTCAAAGCCGAGTGCCCAGGGACTGCAGCGTAGACG
>Influenza A virus (A/swine/Minnesota/01136/2006(H1N1)) CY157968 7 (MP)
GGCCCCCTCAAAGCCGAGTGCCCAGGGACTGCAGCGTAGACG
>Influenza A virus (A/swine/Minnesota/00574/2005(H1N1)) CY157840 7 (MP)
GGCCCCCTCAAAGCCGAGTGCCCAGGGACTGCAGCGTAGACG
>Influenza A virus (A/swine/Minnesota/00574/2005(H1N1)) CY158874 7 (MP)
GGCCCCCTCAAAGCCGAGTGCCCAGGGACTGCAGCGTAGACG
>Influenza A virus (A/swine/Texas/01308/2006(H1N2)) CY157912 7 (MP)
GGCCCCCTCAAAGCCGAGTGCCCAGGGACTGCAGCGTAGACG
>Influenza A virus (A/swine/Oklahoma/01452/2007(H1N2)) CY158906 7 (MP)
GGCCCCCTCAAAGCCGAGTGCCCAGGGACTGCAGCGTAGACG
>Influenza A virus (A/swine/Oklahoma/01452/2007(H1N2)) CY159839 7 (MP)
GGCCCCCTCAAAGCCGAGTGCCCAGGGACTGCAGCGTAGACG
>Influenza A virus (A/swine/Oklahoma/00801/2005(H1N1)) CY159282 7 (MP)
GGCCCCCTCAAAGCCGAGTGCCCAGGGACTGCAGCGTAGACG
>Influenza A virus (A/swine/Minnesota/SG1265/2006(H3)) CY159829 7 (MP)
GGCCCCCTCAAAGCCGAGTGCCCAGGGACTGCAGCGTAGACG
>Influenza A virus (A/swine/Texas/SG1250/2006(H1N2)) CY157920 7 (MP)
GGCCCCCTCAAAGCCGAGTGCCCAGGGACTACAGCGTAGACG
>Influenza A virus (A/swine/Texas/01492/2007(H1N2)) CY158032 7 (MP)
GGCCCCCTCAAAGCCGAGTGCCCAGGGACTACAGCGTAGACG
>Influenza A virus (A/swine/Oklahoma/01741/2007(H1N2)) CY158040 7 (MP)
GGCCCCCTCAAAGCCGAGTGCCTAGGGACTTCAGCGTAGACG
>Influenza A virus (A/swine/Oklahoma/01117/2006(H1N2)) CY158882 7 (MP)
GGCCCCCTCAAAGCCGAGTGCCCAGGGACTTCAGCGTAGACG
>Influenza A virus (A/swine/Minnesota/01146/2006(H3N2)) CY099036 7 (MP)
GGCCCCCTCAAAGCCGAGTGCCTAGGGACTGCAGCGTAGACG
>Influenza A virus (A/swine/Minnesota/02905/2009(H1N1)) CY099136 7 (MP)
GGCCCCCTCAAAGCCGAGTGCCCAGGGACTGCAGCGTAGACG
>Influenza A virus (A/swine/North Carolina/SG1338/2009(H3N2)) CY158330 7 (MP)
GGCCCCCTCAAAGCCGAGTGCCCAGGGACTGCAGCGTAGACG
>Influenza A virus (A/swine/Ohio/10SW122/2010(H3N2)) CY130950 7 (MP)
GGCCCCCTCAAAGCCGAGTGCCCAGGGACTGCAGCGTAGACG
>Influenza A virus (A/swine/Ohio/10SW126/2010(H3N2)) CY130966 7 (MP)
GGCCCCCTCAAAGCCGAGTGCCCAGGGACTGCAGCGTAGACG
>Influenza A virus (A/swine/Ohio/10SW127/2010(H3N2)) CY130974 7 (MP)
GGCCCCCTCAAAGCCGAGTGCCCAGGGACTGCAGCGTAGACG
>Influenza A virus (A/swine/Ohio/10SW128/2010(H3N2)) CY130982 7 (MP)
GGCCCCCTCAAAGCCGAGTGCCCAGGGACTGCAGCGTAGACG
>Influenza A virus (A/swine/Ohio/10SW132/2010(H3N2)) CY130998 7 (MP)
GGCCCCCTCAAAGCCGAGTGCCCAGGGACTGCAGCGTAGACG
>Influenza A virus (A/swine/Ohio/10SW133/2010(H3N2)) CY131006 7 (MP)
GGCCCCCTCAAAGCCGAGTGCCCAGGGACTGCAGCGTAGACG
>Influenza A virus (A/swine/Ohio/10SW134/2010(H3N2)) CY131014 7 (MP)
GGCCCCCTCAAAGCCGAGTGCCCAGGGACTGCAGCGTAGACG
>Influenza A virus (A/swine/Ohio/10SW135/2010(H3N2)) CY131022 7 (MP)
GGCCCCCTCAAAGCCGAGTGCCCAGGGACTGCAGCGTAGACG
>Influenza A virus (A/swine/Ohio/10SW136/2010(H3N2)) CY131030 7 (MP)
GGCCCCCTCAAAGCCGAGTGCCCAGGGACTGCAGCGTAGACG
>Influenza A virus (A/swine/Ohio/10SW137/2010(H3N2)) CY131038 7 (MP)
GGCCCCCTCAAAGCCGAGTGCCCAGGGACTGCAGCGTAGACG
>Influenza A virus (A/swine/Ohio/10SW214/2010(H3N2)) CY131158 7 (MP)
GGCCCCCTCAAAGCCGAGTGCCCAGGGACTGCAGCGTAGACG
>Influenza A virus (A/swine/North Carolina/SG1364/2010(H3N2)) CY160027 7 (MP)
GGCCCCCTCAAAGCCGAGTGCCCAGGGACTGCAGCGTAGACG
>Influenza A virus (A/swine/Ohio/10SW125/2010(H3N2)) CY130958 7 (MP)
GGCCCCCTCAAAGCCGAGTGCCCAGGGACTGCAGCGTAGACG
>Influenza A virus (A/swine/Ohio/10SW131/2010(H3N2)) CY130990 7 (MP)
GGCCCCCTCAAAGCCGAGTGCCCAGGGACTGCAGCGTAGACG
>Influenza A virus (A/swine/Ohio/10SW139/2010(H3N2)) CY131046 7 (MP)
GGCCCCCTCAAAGCCGAGTGCCCAGGGACTGCAGCGTAGACG
>Influenza A virus (A/swine/Ohio/10SW202/2010(H3N2)) CY131062 7 (MP)
GGCCCCCTCAAAGCCGAGTGCCCAGGGACTGCAGCGTAGACG
>Influenza A virus (A/swine/Ohio/10SW203/2010(H3N2)) CY131070 7 (MP)
GGCCCCCTCAAAGCCGAGTGCCCAGGGACTGCAGCGTAGACG
>Influenza A virus (A/swine/Ohio/10SW204/2010(H3N2)) CY131078 7 (MP)
GGCCCCCTCAAAGCCGAGTGCCCAGGGACTGCAGCGTAGACG
>Influenza A virus (A/swine/Ohio/10SW205/2010(H3N2)) CY131086 7 (MP)
GGCCCCCTCAAAGCCGAGTGCCCAGGGACTGCAGCGTAGACG
>Influenza A virus (A/swine/Ohio/10SW206/2010(H3N2)) CY131094 7 (MP)
GGCCCCCTCAAAGCCGAGTGCCCAGGGACTGCAGCGTAGACG
>Influenza A virus (A/swine/Ohio/10SW207/2010(H3N2)) CY131102 7 (MP)
GGCCCCCTCAAAGCCGAGTGCCCAGGGACTGCAGCGTAGACG
>Influenza A virus (A/swine/Ohio/10SW208/2010(H3N2)) CY131110 7 (MP)
GGCCCCCTCAAAGCCGAGTGCCCAGGGACTGCAGCGTAGACG
>Influenza A virus (A/swine/Ohio/10SW209/2010(H3N2)) CY131118 7 (MP)
GGCCCCCTCAAAGCCGAGTGCCCAGGGACTGCAGCGTAGACG
>Influenza A virus (A/swine/Ohio/10SW210/2010(H3N2)) CY131126 7 (MP)
GGCCCCCTCAAAGCCGAGTGCCCAGGGACTGCAGCGTAGACG
>Influenza A virus (A/swine/Ohio/10SW211/2010(H3N2)) CY131134 7 (MP)
GGCCCCCTCAAAGCCGAGTGCCCAGGGACTGCAGCGTAGACG
>Influenza A virus (A/swine/Ohio/10SW212/2010(H3N2)) CY131142 7 (MP)
GGCCCCCTCAAAGCCGAGTGCCCAGGGACTGCAGCGTAGACG
>Influenza A virus (A/swine/Ohio/10SW213/2010(H3N2)) CY131150 7 (MP)
GGCCCCCTCAAAGCCGAGTGCCCAGGGACTGCAGCGTAGACG
>Influenza A virus (A/swine/Ohio/10SW216/2010(H3N2)) CY131166 7 (MP)
GGCCCCCTCAAAGCCGAGTGCCCAGGGACTGCAGCGTAGACG
>Influenza A virus (A/swine/Ohio/10SW218/2010(H3N2)) CY131174 7 (MP)
GGCCCCCTCAAAGCCGAGTGCCCAGGGACTGCAGCGTAGACG
>Influenza A virus (A/swine/Ohio/10SW219/2010(H3N2)) CY131182 7 (MP)
GGCCCCCTCAAAGCCGAGTGCCCAGGGACTGCAGCGTAGACG
>Influenza A virus (A/swine/Ohio/10SW220/2010(H3N2)) CY131190 7 (MP)
GGCCCCCTCAAAGCCGAGTGCCCAGGGACTGCAGCGTAGACG
>Influenza A virus (A/swine/Ohio/11SW170/2011(H3N2)) CY131512 7 (MP)
GGCCCCCTCAAAGCCGAGTGCCCAGGGACTGCAGCGTAGACG
>Influenza A virus (A/swine/Ohio/11SW171/2011(mixed)) CY131521 7 (MP)
GGCCCCCTCAAAGCCGAGTGCCCAGGGACTGCAGCGTAGACG
>Influenza A virus (A/swine/Ohio/11SW189/2011(mixed)) CY131631 7 (MP)
GGCCCCCTCAAAGCCGAGTGCCCAGGGACTGCAGCGTAGACG
>Influenza A virus (A/swine/Ohio/11SW192/2011(H1N2)) CY131648 7 (MP)
GGCCCCCTCAAAGCCGAGTGCCCAGGGACTGCAGCGTAGACG
>Influenza A virus (A/swine/Ohio/11SW195/2011(mixed)) CY131657 7 (MP)
GGCCCCCTCAAAGCCGAGTGCCCAGGGACTGCAGCGTAGACG
>Influenza A virus (A/swine/Ohio/11SW193/2011(H1N2)) KF135583 7 (MP)
GGCCCCCTCAAAGCCGAGTGCCCAGGGACTGCAGCGTAGACG
>Influenza A virus (A/swine/Ohio/11SW190/2011(H1N2)) KF203185 7 (MP)
GGCCCCCTCAAAGCCGAGTGCCCAGGGACTGCAGCGTAGACG
>Influenza A virus (A/swine/North Carolina/03289/2011(H3N2)) CY158514 7 (MP)
GGCCCCCTCAAAGCCGAGTGCCCAGGGACTGCAGCGTAGACG
>Influenza A virus (A/swine/Minnesota/00938/2005(H1N1)) CY157880 7 (MP)
GGCCCCCTCAAAGCCGAGTGCCCAGGGACTGCAGCGTAGACG
>Influenza A virus (A/swine/North Carolina/01721/2007(H1N1)) CY159863 7 (MP)
GGCCCCCTCAAAGCCGAGTGCCCAGGGACTGCAGCGTAGACG
>Influenza A virus (A/swine/North Carolina/SG1282/2007(mixed)) CY158065 7 (MP)
GGCCCCCTCAAAGCCGAGTGCCCAGGGACTGCAGCGTAGACG
>Influenza A virus (A/swine/North Carolina/01855/2007(H1N1)) CY159394 7 (MP)
GGCCCCCTCAAAGCCGAGTGCCCAGGGACTGCAGCGTAGACG
>Influenza A virus (A/swine/North Carolina/02249/2008(H1N2)) CY158194 7 (MP)
GGCCCCCTCAAAGCCGAGTGCCCAGGGACTGCAGCGTAGACG
>Influenza A virus (A/swine/North Carolina/SG1279/2007(H1N1)) CY159855 7 (MP)
GGCCCCCTCAAAGCCGAGTGCCCAGGGACTGCAGCGTAGACG
>Influenza A virus (A/swine/Ohio/11SW168/2011(mixed)) CY131495 7 (MP)
GGCCCCCTCAAAGCCGAGTGCCCAGGGACTGCAGCGTAGACG
>Influenza A virus (A/swine/Ohio/11SW162/2011(H1N2)) KF135543 7 (MP)
GGCCCCCTCAAAGCCGAGTGCCCAGGGACTGCAGCGTAGACG
>Influenza A virus (A/swine/North Carolina/SG1334/2009(H1N1)) CY158314 7 (MP)
GGCCCCCTCAAAGCCGAGTGCCCAGGGACTGCAGCGTAGACG
>Influenza A virus (A/swine/Minnesota/001200/2006(H1N1)) CY099078 7 (MP)
GGCCCCCTCAAAGCCGAGTGCCCAGGGACTGCAGCGTAGACG
>Influenza A virus (A/swine/Minnesota/02782/2009(H3N2)) CY099104 7 (MP)
GGCCCCCTCAAAGCCGAGTGCCCAGGGACTGCAGCGTAGACG
>Influenza A virus (A/swine/Minnesota/SG1317/2008(H1N1)) CY158250 7 (MP)
GGCCCCCTCAAAGCCGAGTGCCCAGGGACTGCAGCGTAGACG
>Influenza A virus (A/swine/North Carolina/SG1387/2011(H1N1)) CY158530 7 (MP)
GGCCCCCTCAAAGCCGAGTGCCCAGGGACTGCAGCGTAGACG
>Influenza A virus (A/swine/Minnesota/SG1403/2011(H1N2)) CY158594 7 (MP)
GGCCCCCTCAAAGCCGAGTGCCCAGGGACTGCAGCGTAGACG
>Influenza A virus (A/swine/Minnesota/SG1403/2011(H1N2)) CY159018 7 (MP)
GGCCCCCTCAAAGCCGAGTGCCCAGGGACTGCAGCGTAGACG
>Influenza A virus (A/swine/North Carolina/SG1359/2010(H1N2)) CY160000 7 (MP)
GGCCCCCTCAAAGCCGAGTGCCCAGGGACTGCAGCGTAGACG
>Influenza A virus (A/swine/Manitoba/01642/2007(H3N2)) CY158658 7 (MP)
GGCCCCCTCAAAGCCGAGTGCCCAGGGACTGCAGCGTAGACG
>Influenza A virus (A/swine/Ohio/09SW1478E/2009(H1N2)) CY130526 7 (MP)
GGCCCCCTCAAAGCCGAGTGCCCAGGGACTGCAGCGTAGACG
>Influenza A virus (A/swine/Ohio/09SW1482E/2009(H1N2)) CY130534 7 (MP)
GGCCCCCTCAAAGCCGAGTGCCCAGGGACTGCAGCGTAGACG
>Influenza A virus (A/swine/Ohio/09SW1483E/2009(H1N2)) CY130542 7 (MP)
GGCCCCCTCAAAGCCGAGTGCCCAGGGACTGCAGCGTAGACG
>Influenza A virus (A/swine/Ohio/09SW1484E/2009(H1N2)) CY130550 7 (MP)
GGCCCCCTCAAAGCCGAGTGCCCAGGGACTGCAGCGTAGACG
>Influenza A virus (A/swine/Ohio/09SW1488E/2009(H1N2)) CY130558 7 (MP)
GGCCCCCTCAAAGCCGAGTGCCCAGGGACTGCAGCGTAGACG
>Influenza A virus (A/swine/Ohio/09SW1489E/2009(H1N2)) CY130566 7 (MP)
GGCCCCCTCAAAGCCGAGTGCCCAGGGACTGCAGCGTAGACG
>Influenza A virus (A/swine/Ohio/09SW1490E/2009(H1N2)) CY130574 7 (MP)
GGCCCCCTCAAAGCCGAGTGCCCAGGGACTGCAGCGTAGACG
>Influenza A virus (A/swine/Ohio/09SW1477/2009(H1N2)) CY130582 7 (MP)
GGCCCCCTCAAAGCCGAGTGCCCAGGGACTGCAGCGTAGACG
>Influenza A virus (A/swine/Ohio/09SW1478M/2009(H1N2)) CY130590 7 (MP)
GGCCCCCTCAAAGCCGAGTGCCCAGGGACTGCAGCGTAGACG
>Influenza A virus (A/swine/Ohio/09SW1481/2009(H1N2)) CY130598 7 (MP)
GGCCCCCTCAAAGCCGAGTGCCCAGGGACTGCAGCGTAGACG
>Influenza A virus (A/swine/Ohio/09SW1482M/2009(H1N2)) CY130606 7 (MP)
GGCCCCCTCAAAGCCGAGTGCCCAGGGACTGCAGCGTAGACG
>Influenza A virus (A/swine/Ohio/09SW1483M/2009(H1N2)) CY130614 7 (MP)
GGCCCCCTCAAAGCCGAGTGCCCAGGGACTGCAGCGTAGACG
>Influenza A virus (A/swine/Ohio/09SW1484M/2009(H1N2)) CY130622 7 (MP)
GGCCCCCTCAAAGCCGAGTGCCCAGGGACTGCAGCGTAGACG
>Influenza A virus (A/swine/Ohio/09SW1486/2009(H1N2)) CY130630 7 (MP)
GGCCCCCTCAAAGCCGAGTGCCCAGGGACTGCAGCGTAGACG
>Influenza A virus (A/swine/Ohio/09SW1487M/2009(H1N2)) CY130638 7 (MP)
GGCCCCCTCAAAGCCGAGTGCCCAGGGACTGCAGCGTAGACG
>Influenza A virus (A/swine/Ohio/09SW1488M/2009(H1N2)) CY130646 7 (MP)
GGCCCCCTCAAAGCCGAGTGCCCAGGGACTGCAGCGTAGACG
>Influenza A virus (A/swine/Ohio/09SW1489M/2009(H1N2)) CY130654 7 (MP)
GGCCCCCTCAAAGCCGAGTGCCCAGGGACTGCAGCGTAGACG
>Influenza A virus (A/swine/Ohio/09SW1490M/2009(H1N2)) CY130662 7 (MP)
GGCCCCCTCAAAGCCGAGTGCCCAGGGACTGCAGCGTAGACG
>Influenza A virus (A/swine/Ohio/09SW1491/2009(H1N2)) CY130670 7 (MP)
GGCCCCCTCAAAGCCGAGTGCCCAGGGACTGCAGCGTAGACG
>Influenza A virus (A/swine/Arkansas/01460/2007(H1N1)) CY157992 7 (MP)
GGCCCCCTCAAAGCCGAGTGCCCAGGGACTGCAGCGTAGACG
>Influenza A virus (A/swine/North Carolina/SG1197/2004(H3N2)) CY157736 7 (MP)
GGCCCCCTCAAAGCCGAGTGCCCAGGGACTGCAGCGTAGACG
>Influenza A virus (A/swine/North Carolina/SG1230/2005(H3N2)) CY157824 7 (MP)
GGCCCCCTCAAAGCCGAGTGCCCAGGGACTGCAGCGTAGACG
>Influenza A virus (A/swine/Minnesota/SG1236/2005(H3N2)) CY157856 7 (MP)
GGCCCCCTCAAAGCCGAGTGCCCAGGGACTGCAGCGTAGACG
>Influenza A virus (A/swine/Minnesota/SG1238/2005(H3N2)) CY157872 7 (MP)
GGCCCCCTCAAAGCCGAGTGCCCAGGGACTGCAGCGTAGACG
>Influenza A virus (A/swine/Kentucky/SG1277/2007(H1N1)) CY158048 7 (MP)
GGCCCCCTCAAAGCCGAGTGCCCAGGGACTGCAGCGTAGACG
>Influenza A virus (A/swine/Kentucky/01569/2007(H1N1)) CY158082 7 (MP)
GGCCCCCTCAAAGCCGAGTGCCCAGGGACTGCAGCGTAGACG
>Influenza A virus (A/swine/British Columbia/00633/2005(H3N2)) CY158610 7 (MP)
GGCCCCCTCAAAGCCGAGTGCCCAGGGACTGCAGCGTAGACG
>Influenza A virus (A/swine/Alberta/SG1405/2005(H3N2)) CY158618 7 (MP)
GGCCCCCTCAAAGCCGAGTGCCCAGGGACTGCAGCGTAGACG
>Influenza A virus (A/swine/Alberta/00805/2005(H3N2)) CY158626 7 (MP)
GGCCCCCTCAAAGCCGAGTGCCCAGGGACTGCAGCGTAGACG
>Influenza A virus (A/swine/Quebec/01001/2006(H3N2)) CY158634 7 (MP)
GGCCCCCTCAAAGCCGAGTGCCCAGGGACTGCAGCGTAGACG
>Influenza A virus (A/swine/North Carolina/00371/2004(H1N1)) CY159178 7 (MP)
GGCCCCCTCAAAGCCGAGTGCCCAGGGACTGCAGCGTAGACG
>Influenza A virus (A/swine/North Carolina/SG1464/2004(H3N2)) CY159202 7 (MP)
GGCCCCCTCAAAGCCGAGTGCCCAGGGACTGCAGCGTAGACG
>Influenza A virus (A/swine/North Carolina/01469/2007(H3N2)) CY159386 7 (MP)
GGCCCCCTCAAAGCCGAGTGCCCAGGGACTGCAGCGTAGACG
>Influenza A virus (A/swine/Manitoba/00446/2005(H3N2)) CY158602 7 (MP)
GGCCCCCTCAAAGCCGAGTGCCCAGGGACTGCAGCGTAGACG
>Influenza A virus (A/swine/Manitoba/00446/2005(H3N2)) CY159026 7 (MP)
GGCCCCCTCAAAGCCGAGTGCCCAGGGACTGCAGCGTAGACG
>Influenza A virus (A/swine/Oklahoma/00259/2004(H1N2)) CY159162 7 (MP)
GGCCCCCTCAAAGCCGAGTGCCCAGGGACTGCAGCGTAGACG
>Influenza A virus (A/swine/Quebec/00686/2005(H3N2)) CY160146 7 (MP)
GGCCCCCTCAAAGCCGAGTGCCCAGGGACTGCAGCGTAGACG
>Influenza A virus (A/swine/Quebec/00729/2005(H3)) CY160153 7 (MP)
GGCCCCCTCAAAGCCGAGTGCCCAGGGACTGCAGCGTAGACG
>Influenza A virus (A/swine/Quebec/01000/2006(H3N2)) CY160162 7 (MP)
GGCCCCCTCAAAGCCGAGTGCCCAGGGACTGCAGCGTAGACG
>Influenza A virus (A/swine/Quebec/01002/2006(H3N2)) CY160171 7 (MP)
GGCCCCCTCAAAGCCGAGTGCCCAGGGACTGCAGCGTAGACG
>Influenza A virus (A/swine/Quebec/01003/2006(H3N2)) CY160179 7 (MP)
GGCCCCCTCAAAGCCGAGTGCCCAGGGACTGCAGCGTAGACG
>Influenza A virus (A/swine/North Carolina/SG1226/2005(H1N1)) CY157816 7 (MP)
GGCCCCCTCAAAGCCGAGTGCCCAGGGACTGCAGCGTAGACG
>Influenza A virus (A/swine/North Carolina/SG1478/2005(H1N1)) CY159306 7 (MP)
GGCCCCCTCAAAGCCGAGTGCCCAGGGACTGCAGCGTAGACG
>Influenza A virus (A/swine/Illinois/00303/2004(H3N2)) CY157776 7 (MP)
GGCCCCCTCAAAGCCGAGTGCCCAGGGACTGCAGCGTAGACG
>Influenza A virus (A/swine/North Carolina/SG1199/2004(H3N2)) CY159684 7 (MP)
GGCCCCCTCAAAGCCGAGTGCCCAGGGACTGCAGCGTAGACG
>Influenza A virus (A/swine/Iowa/SG1290/2007(N2)) CY159882 7 (MP)
GGCCCCCTCAAAGCCGAGTGCCCAGGGACTGCAGCGTAGACG
>Influenza A virus (A/swine/Minnesota/SG1261/2006(H1N1)) CY157960 7 (MP)
GGCCCCCTCAAAGCCGAGTGCCCAGGGACTGCAGCGTAGACG
>Influenza A virus (A/swine/Minnesota/SG1261/2006(H1N1)) CY158898 7 (MP)
GGCCCCCTCAAAGCCGAGTGCCCAGGGACTGCAGCGTAGACG
>Influenza A virus (A/swine/Illinois/02166/2008(H1N1)) CY158242 7 (MP)
GGCCCCCTCAAAGCCGAGTGCCCAGGGACTGCAGCGTAGACG
>Influenza A virus (A/swine/Illinois/02166/2008(H1N1)) CY158946 7 (MP)
GGCCCCCTCAAAGCCGAGTGCCCAGGGACTGCAGCGTAGACG
>Influenza A virus (A/swine/Iowa/02539/2009(N1)) CY159949 7 (MP)
GGCCCCCTCAAAGCCGAGTGCCCAGGGACTGCAGCGTAGACG
>Influenza A virus (A/swine/Manitoba/01179/2006(H3N2)) CY158650 7 (MP)
GGCCCCCTCAAAGCCGAGTGCCCAGGGACTGCAGCGTAGACG
>Influenza A virus (A/swine/Illinois/01131/2006(H3N2)) CY157984 7 (MP)
GGCCCCCTCAAAGCCGAGTGCCCAGGGACTGCAGCGTAGACG
>Influenza A virus (A/swine/North Carolina/SG1306/2008(H3N2)) CY158178 7 (MP)
GGCCCCCTCAAAGCCGAGTGCCCAGGGACTGCAGCGTAGACG
>Influenza A virus (A/swine/Minnesota/00352/2004(H1N1)) CY159226 7 (MP)
GGCCCCCTCAAAGCCGAGTGCCCAGGGACTGCAGCGTAGACG
>Influenza A virus (A/swine/North Carolina/01506/2006(H3N2)) CY159346 7 (MP)
GGCCCCCTCAAAGCCGAGTGCCCAGGGACTGCAGCGTAGACG
>Influenza A virus (A/swine/Kansas/00246/2004(H1N2)) CY157760 7 (MP)
GGCCCCCTCAAAGCCGAGTGCCCAGGGACTGCAGCGTAGACG
>Influenza A virus (A/swine/Kansas/00246/2004(H1N2)) CY158850 7 (MP)
GGCCCCCTCAAAGCCGAGTGCCCAGGGACTGCAGCGTAGACG
>Influenza A virus (A/swine/Alberta/SG1415/2006(H1N1)) CY159034 7 (MP)
GGCCCCCTCAAAGCCGAGTGCCCAGGGACTGCAGCGTAGACG
>Influenza A virus (A/swine/Saskatchewan/01974/2008(H1N1)) CY159050 7 (MP)
GGCCCCCTCAAAGCCGAGTGCCCAGGGACTGCAGCGTAGACG
>Influenza A virus (A/swine/Saskatchewan/01974/2008(H1N1)) CY160206 7 (MP)
GGCCCCCTCAAAGCCGAGTGCCCAGGGACTGCAGCGTAGACG
>Influenza A virus (A/swine/Manitoba/01729/2007(N2)) CY160195 7 (MP)
GGCCCCCTCAAAGCCGAGTGCCCAGGGACTGCAGCGTAGACG
>Influenza A virus (A/swine/Georgia/SG1251/2006(H1N1)) CY158890 7 (MP)
GGCCCCCTCAAAGCCGAGTGCCCAGGGACTGCAGCGTAGACG
>Influenza A virus (A/swine/Georgia/SG1251/2006(H1N1)) CY159808 7 (MP)
GGCCCCCTCAAAGCCGAGTGCCCAGGGACTGCAGCGTAGACG
>Influenza A virus (A/swine/North Carolina/00950/2006(H3N2)) CY160261 7 (MP)
GGCCCCCTCAAAGCCGAGTGCCCAGGGACTGCAGCGTAGACG
>Influenza A virus (A/swine/Minnesota/SG1293/2007(H3N2)) CY158114 7 (MP)
GGCCCCCTCAAAGCCGAGTGCCCAGGGACTGCAGCGTAGACG
>Influenza A virus (A/swine/North Carolina/01169/2006(H1N2)) CY157936 7 (MP)
GGCCCCCTCAAAGCCGAGTGCCCAGGGACTGCAGCGTAGACG
>Influenza A virus (A/swine/Texas/01657/2007(H1N1)) CY158024 7 (MP)
GGCCCCCTCAAAGCCGAGTGCCCAGGGACTGCAGCGTAGACG
>Influenza A virus (A/swine/Saskatchewan/01114/2006(H3N2)) CY158642 7 (MP)
GGCCCCCTCAAAGCCGAGTGCCCAGGGACTGCAGCGTAGACG
>Influenza A virus (A/swine/Texas/SG1271/2007(H1N1)) CY158008 7 (MP)
GGCCCCCTCAAAGCCGAGTGCCCAGGGACTGCAGCGTAGACG
>Influenza A virus (A/swine/Texas/SG1270/2007(H3N2)) CY159847 7 (MP)
GGCCCCCTCAAAGCCGAGTGCCCAGGGACTGCAGCGTAGACG
>Influenza A virus (A/swine/Manitoba/01781/2007(H1N1)) CY158674 7 (MP)
GGCCCCCTCAAAGCCGAGTGCCCAGGGACTGCAGCGTAGACG
>Influenza A virus (A/swine/Manitoba/01781/2007(H1N1)) CY159042 7 (MP)
GGCCCCCTCAAAGCCGAGTGCCCAGGGACTGCAGCGTAGACG
>Influenza A virus (A/swine/Manitoba/SG1433/2009(H1N1)) CY158730 7 (MP)
GGCCCCCTCAAAGCCGAGTGCCCAGGGACTGCAGCGTAGACG
>Influenza A virus (A/swine/Manitoba/SG1433/2009(H1N1)) CY159058 7 (MP)
GGCCCCCTCAAAGCCGAGTGCCCAGGGACTGCAGCGTAGACG
>Influenza A virus (A/swine/Manitoba/02185/2008(H1N1)) CY160214 7 (MP)
GGCCCCCTCAAAGCCGAGTGCCCAGGGACTGCAGCGTAGACG
>Influenza A virus (A/swine/Iowa/SG1469/2004(H3N2)) CY159242 7 (MP)
GGCCCCCTCAAAGCCGAGTGCCCAGGGACTGCAGCGTAGACG
>Influenza A virus (A/swine/Minnesota/01604/2007(H1N2)) CY158106 7 (MP)
GGCCCCCTCAAAGCCGAGTGCCCAGGGACTGCAGCGTAGACG
>Influenza A virus (A/swine/Minnesota/02081/2008(H1N2)) KR087962 7 (MP)
GGCCCCCTCAAAGCCGAGTGCCCAGGGACTGCAGCGTAGACG
>Influenza A virus (A/swine/Manitoba/01782/2007(H3N2)) CY158682 7 (MP)
GGCCCCCTCAAAGCCGAGTGCCCAGGGACTGCAGCGTAGACG
>Influenza A virus (A/swine/Manitoba/02182/2008(H3N2)) CY158706 7 (MP)
GGCCCCCTCAAAGCCGAGTGCCCAGGGACTGCAGCGTAGACG
>Influenza A virus (A/swine/North Carolina/A01076200/2010(H1N2)) CY114736 7 (MP)
GGCCCCCTCAAAGCCGAGTGCCCAGGGACTGCAGCGTAGACG
>Influenza A virus (A/swine/North Carolina/A01076202/2010(H1N2)) CY114738 7 (MP)
GGCCCCCTCAAAGCCGAGTGCCCAGGGACTGCAGCGTAGACG
>Influenza A virus (A/swine/North Carolina/SG1363/2010(H1)) CY160019 7 (MP)
GGCCCCCTCAAAGCCGAGTGCCCAGGGACTGCAGCGTAGACG
>Influenza A virus (A/swine/Nebraska/02866/2009(H1N2)) CY159959 7 (MP)
GGCCCCCTCAAAGCCGAGTGCCCAGGGACTGCAGCGTAGACG
>Influenza A virus (A/swine/Illinois/01555/2007(H3N2)) KR859385 7 (MP)
GGCCCCCTCAAAGCCGAGTGCCCAGGGACTGCAGCGTAGACG
>Influenza A virus (A/swine/Michigan/A01202655/2011(H3N2)) JX092495 7 (MP)
GGCCCCCTCAAAGCCGAGTGCCCAGGGACTGCAGCGTAGACG
>Influenza A virus (A/swine/Minnesota/D09-24405-4/2009(Mixed)) KR701720 7 (MP)
GGCCCCCTCAAAGCCGAGTGCCCAGGGACTGCAGCGTAGACG
>Influenza A virus (A/swine/Illinois/53612-1/2009(H3N2)) HQ734188 7 (MP)
GGCCCCCTCAAAGCCGAGTGCCCAGGGACTGCAGCGTAGACG
>Influenza A virus (A/swine/Ohio/09SW73E/2009(H3N2)) CY130678 7 (MP)
GGCCCCCTCAAAGCCGAGTGCCCAGGGACTGCAGCGTAGACG
>Influenza A virus (A/swine/Ohio/09SW74E/2009(H3N2)) CY130686 7 (MP)
GGCCCCCTCAAAGCCGAGTGCCCAGGGACTGCAGCGTAGACG
>Influenza A virus (A/swine/Ohio/09SW77E/2009(H3N2)) CY130694 7 (MP)
GGCCCCCTCAAAGCCGAGTGCCCAGGGACTGCAGCGTAGACG
>Influenza A virus (A/swine/Ohio/09SW79E/2009(H3N2)) CY130702 7 (MP)
GGCCCCCTCAAAGCCGAGTGCCCAGGGACTGCAGCGTAGACG
>Influenza A virus (A/swine/Ohio/09SW63/2009(H3N2)) CY130710 7 (MP)
GGCCCCCTCAAAGCCGAGTGCCCAGGGACTGCAGCGTAGACG
>Influenza A virus (A/swine/Ohio/09SW64/2009(H3N2)) CY130718 7 (MP)
GGCCCCCTCAAAGCCGAGTGCCCAGGGACTGCAGCGTAGACG
>Influenza A virus (A/swine/Ohio/09SW65/2009(H3N2)) CY130726 7 (MP)
GGCCCCCTCAAAGCCGAGTGCCCAGGGACTGCAGCGTAGACG
>Influenza A virus (A/swine/Ohio/09SW66/2009(H3N2)) CY130734 7 (MP)
GGCCCCCTCAAAGCCGAGTGCCCAGGGACTGCAGCGTAGACG
>Influenza A virus (A/swine/Ohio/09SW69/2009(H3N2)) CY130742 7 (MP)
GGCCCCCTCAAAGCCGAGTGCCCAGGGACTGCAGCGTAGACG
>Influenza A virus (A/swine/Ohio/09SW73M/2009(H3N2)) CY130750 7 (MP)
GGCCCCCTCAAAGCCGAGTGCCCAGGGACTGCAGCGTAGACG
>Influenza A virus (A/swine/Ohio/09SW74M/2009(H3N2)) CY130758 7 (MP)
GGCCCCCTCAAAGCCGAGTGCCCAGGGACTGCAGCGTAGACG
>Influenza A virus (A/swine/Ohio/09SW77M/2009(H3N2)) CY130766 7 (MP)
GGCCCCCTCAAAGCCGAGTGCCCAGGGACTGCAGCGTAGACG
>Influenza A virus (A/swine/Ohio/09SW79M/2009(H3N2)) CY130774 7 (MP)
GGCCCCCTCAAAGCCGAGTGCCCAGGGACTGCAGCGTAGACG
>Influenza A virus (A/swine/Ohio/09SW80/2009(H3N2)) CY130782 7 (MP)
GGCCCCCTCAAAGCCGAGTGCCCAGGGACTGCAGCGTAGACG
>Influenza A virus (A/swine/Ohio/09SW82/2009(H3N2)) CY130814 7 (MP)
GGCCCCCTCAAAGCCGAGTGCCCAGGGACTGCAGCGTAGACG
>Influenza A virus (A/swine/Ohio/09SW84/2009(H3N2)) CY130830 7 (MP)
GGCCCCCTCAAAGCCGAGTGCCCAGGGACTGCAGCGTAGACG
>Influenza A virus (A/swine/Ohio/09SW85/2009(H3N2)) CY130838 7 (MP)
GGCCCCCTCAAAGCCGAGTGCCCAGGGACTGCAGCGTAGACG
>Influenza A virus (A/swine/Ohio/09SW87/2009(H3N2)) CY130846 7 (MP)
GGCCCCCTCAAAGCCGAGTGCCCAGGGACTGCAGCGTAGACG
>Influenza A virus (A/swine/Ohio/09SW88/2009(H3N2)) CY130854 7 (MP)
GGCCCCCTCAAAGCCGAGTGCCCAGGGACTGCAGCGTAGACG
>Influenza A virus (A/swine/Ohio/09SW91/2009(H3N2)) CY130878 7 (MP)
GGCCCCCTCAAAGCCGAGTGCCCAGGGACTGCAGCGTAGACG
>Influenza A virus (A/swine/Ohio/09SW83E/2009(H3N2)) CY130790 7 (MP)
GGCCCCCTCAAAGCCGAGTGCCCAGGGACTACAGCGTAGACG
>Influenza A virus (A/swine/Ohio/09SW100/2009(H3N2)) CY130798 7 (MP)
GGCCCCCTCAAAGCCGAGTGCCCAGGGACTACAGCGTAGACG
>Influenza A virus (A/swine/Ohio/09SW83M/2009(H3N2)) CY130822 7 (MP)
GGCCCCCTCAAAGCCGAGTGCCCAGGGACTACAGCGTAGACG
>Influenza A virus (A/swine/Ohio/09SW89/2009(H3N2)) CY130862 7 (MP)
GGCCCCCTCAAAGCCGAGTGCCCAGGGACTACAGCGTAGACG
>Influenza A virus (A/swine/Ohio/09SW90/2009(H3N2)) CY130870 7 (MP)
GGCCCCCTCAAAGCCGAGTGCCCAGGGACTACAGCGTAGACG
>Influenza A virus (A/swine/Ohio/09SW92/2009(H3N2)) CY130886 7 (MP)
GGCCCCCTCAAAGCCGAGTGCCCAGGGACTACAGCGTAGACG
>Influenza A virus (A/swine/Ohio/09SW93/2009(H3N2)) CY130894 7 (MP)
GGCCCCCTCAAAGCCGAGTGCCCAGGGACTACAGCGTAGACG
>Influenza A virus (A/swine/Ohio/09SW96/2009(H3N2)) CY130910 7 (MP)
GGCCCCCTCAAAGCCGAGTGCCCAGGGACTACAGCGTAGACG
>Influenza A virus (A/swine/Ohio/09SW97/2009(H3N2)) CY130918 7 (MP)
GGCCCCCTCAAAGCCGAGTGCCCAGGGACTACAGCGTAGACG
>Influenza A virus (A/swine/Ohio/09SW98/2009(H3N2)) CY130926 7 (MP)
GGCCCCCTCAAAGCCGAGTGCCCAGGGACTACAGCGTAGACG
>Influenza A virus (A/swine/Ohio/09SW99/2009(H3N2)) CY130934 7 (MP)
GGCCCCCTCAAAGCCGAGTGCCCAGGGACTACAGCGTAGACG
>Influenza A virus (A/swine/Ohio/09SW81/2009(H3N2)) CY130806 7 (MP)
GGCCCCCTCAAAGCCGAGTGCCCAGGGACTGCAGCGTAGACG
>Influenza A virus (A/swine/Ohio/09SW94/2009(H3N2)) CY130902 7 (MP)
GGCCCCCTCAAAGCCGAGTGCCCAGGGACTGCAGCGTAGACG
>Influenza A virus (A/swine/Illinois/53612-2/2009(H3N2)) HQ734191 7 (MP)
GGCCCCCTCAAAGCCGAGTGCCCAGGGACTGCAGCGTAGACG
>Influenza A virus (A/swine/Illinois/A01049074/2010(H1N2)) JF812332 7 (MP)
GGCCCCCTCAAAGCCGAGTGCCCAGGGACTGCAGCGTAGACG
>Influenza A virus (A/swine/Arkansas/02927/2009(H1N2)) CY159434 7 (MP)
GGCCCCCTCAAAGCCGAGTGCCCAGGGACTGCAGCGTAGACG
>Influenza A virus (A/swine/Arkansas/02720/2009(H1N2)) CY159916 7 (MP)
GGCCCCCTCAAAGCCGAGTGCCCAGGGACTGCAGCGTAGACG
>Influenza A virus (A/swine/Missouri/SG1343/2009(H1N2)) CY158370 7 (MP)
GGCCCCCTCAAAGCCGAGTGCCCAGGGACTGCAGCGTAGACG
>Influenza A virus (A/swine/Iowa/A01203194/2012(H1N2)) JX092636 7 (MP)
GGCCCCCTCAAAGCCGAGTGCCCAGGGACTGCAGCGTAGACG
>Influenza A virus (A/swine/Iowa/A01203195/2012(H1N2)) JX092637 7 (MP)
GGCCCCCTCAAAGCCGAGTGCCCAGGGACTGCAGCGTAGACG
>Influenza A virus (A/swine/Iowa/A01057153/2010(H1N1)) JF312078 7 (MP)
GGCCCCCTCAAAGCCGAGTGCCCAGGGACTGCAGCGTAGACG
>Influenza A virus (A/swine/Arkansas/SG1323/2009(H1N1)) CY158274 7 (MP)
GGCCCCCTCAAAGCCGAGTGCCCAGGGACTGCAGCGTAGACG
>Influenza A virus (A/swine/Arkansas/SG1327/2009(H1N1)) CY158954 7 (MP)
GGCCCCCTCAAAGCCGAGTGCCCAGGGACTGCAGCGTAGACG
>Influenza A virus (A/swine/Arkansas/SG1327/2009(H1N1)) CY159932 7 (MP)
GGCCCCCTCAAAGCCGAGTGCCCAGGGACTGCAGCGTAGACG
>Influenza A virus (A/swine/Minnesota/A01049217/2010(H1N1)) JN162024 7 (MP)
GGCCCCCTCAAAGCCGAGTGCCCAGGGACTGCAGCGTAGACG
>Influenza A virus (A/swine/Minnesota/A01049218/2010(H1N1)) JN162025 7 (MP)
GGCCCCCTCAAAGCCGAGTGCCCAGGGACTGCAGCGTAGACG
>Influenza A virus (A/swine/Minnesota/A01049216/2010(H1N1)) KR859502 7 (MP)
GGCCCCCTCAAAGCCGAGTGCCCAGGGACTGCAGCGTAGACG
>Influenza A virus (A/swine/Iowa/A01049210/2010(H1N1)) JQ398748 7 (MP)
GGCCCCCTCAAAGCCGAGTGCCCAGGGACTGCAGCGTAGACG
>Influenza A virus (A/swine/Iowa/SG1368/2010(H1N1)) CY160044 7 (MP)
GGCCCCCTCAAAGCCGAGTGCCCAGGGACTGCAGCGTAGACG
>Influenza A virus (A/swine/Iowa/A01049739/2011(H1N1)) JN652556 7 (MP)
GGCCCCCTCAAAGCCGAGTGCCCAGGGACTGCAGCGTAGACG
>Influenza A virus (A/swine/Iowa/A01049897/2011(H1N1)) JN652574 7 (MP)
GGCCCCCTCAAAGCCGAGTGCCCAGGGACTGCAGCGTAGACG
>Influenza A virus (A/swine/Iowa/A01202041/2011(H1N1)) JN863569 7 (MP)
GGCCCCCTCAAAGCCGAGTGCCCAGGGACTGCAGCGTAGACG
>Influenza A virus (A/swine/Iowa/A01203538/2012(H1N2)) JX267187 7 (MP)
GGCCCCCTCAAAGCCGAGTGCCCAGGGACTGCAGCGTAGACG
>Influenza A virus (A/swine/Iowa/A01203566/2012(H1N2)) JX267190 7 (MP)
GGCCCCCTCAAAGCCGAGTGCCCAGGGACTGCAGCGTAGACG
>Influenza A virus (A/swine/Iowa/A01049015/2010(H1N1)) JF812319 7 (MP)
GGCCCCCTCAAAGCCGAGTGCCCAGGGACTGCAGCGTAGACG
>Influenza A virus (A/swine/Iowa/A01049067/2010(H1N1)) JF812330 7 (MP)
GGCCCCCTCAAAGCCGAGTGCCCAGGGACTGCAGCGTAGACG
>Influenza A virus (A/swine/Iowa/A01049243/2010(H1N1)) JN162029 7 (MP)
GGCCCCCTCAAAGCCGAGTGCCCAGGGACTGCAGCGTAGACG
>Influenza A virus (A/swine/Iowa/A01049719/2011(H1N1)) JN652480 7 (MP)
GGCCCCCTCAAAGCCGAGTGCCCAGGGACTGCAGCGTAGACG
>Influenza A virus (A/swine/Iowa/A01049694/2011(mixed)) JX080675 7 (MP)
GGCCCCCTCAAAGCCGAGTGCCCAGGGACTGCAGCGTAGACG
>Influenza A virus (A/swine/Iowa/A01049038/2010(H1N1)) JF812325 7 (MP)
GGCCCCCTCAAAGCCGAGTGCCCAGGGACTGCAGCGTAGACG
>Influenza A virus (A/swine/Iowa/A01049049/2010(H1N1)) JF812327 7 (MP)
GGCCCCCTCAAAGCCGAGTGCCCAGGGACTGCAGCGTAGACG
>Influenza A virus (A/swine/Iowa/A01049120/2010(H1N1)) JF833359 7 (MP)
GGCCCCCTCAAAGCCGAGTGCCCAGGGACTGCAGCGTAGACG
>Influenza A virus (A/swine/Minnesota/A01202857/2011(H1N1)) JX092532 7 (MP)
GGCCCCCTCAAAGCCGAGTGCCCAGGGACTGCAGCGTAGACG
>Influenza A virus (A/swine/Minnesota/SG1404/2011(H1N1)) CY160138 7 (MP)
GGCCCCCTCAAAGCCGAGTGCCCAGGGACTGCAGCGTAGACG
>Influenza A virus (A/swine/Iowa/A01202056/2011(H1N1)) JN863572 7 (MP)
GGCCCCCTCAAAGCCGAGTGCCCAGGGACTGCAGCGTAGACG
>Influenza A virus (A/swine/USA/A01202716/2011(H1N1)) JX092502 7 (MP)
GGCCCCCTCAAAGCCGAGTGCCCAGGGACTGCAGCGTAGACG
>Influenza A virus (A/swine/Iowa/A01203293/2012(H1N1)) JX080588 7 (MP)
GGCCCCCTCAAAGCCGAGTGCCCAGGGACTGCAGCGTAGACG
>Influenza A virus (A/swine/Iowa/A01202828/2011(H1N1)) JX092525 7 (MP)
GGCCCCCTCAAAGCCGAGTGCCCAGGGACTGCAGCGTAGACG
>Influenza A virus (A/swine/Iowa/A01202829/2011(H1N1)) JX092526 7 (MP)
GGCCCCCTCAAAGCCGAGTGCCCAGGGACTGCAGCGTAGACG
>Influenza A virus (A/swine/Mississippi/A01202059/2011(H1N1)) JN863573 7 (MP)
GGCCCCCTCAAAGCCGAGTGCCCAGGGACTGCAGCGTAGACG
>Influenza A virus (A/swine/Iowa/A01049670/2011(H1N1)) JN652477 7 (MP)
GGCCCCCTCAAAGCCGAGTGCCCAGGGACTGCAGCGTAGACG
>Influenza A virus (A/swine/Illinois/A01291476/2013(H1N2)) KF715194 7 (MP)
GGCCCCCTCAAAGCCGAGTGCCCAGGGACTGCAGCGTAGACG
>Influenza A virus (A/swine/Minnesota/D09-24462-1/2009(H3N2)) KT580903 7 (MP)
GGCCCCCTCAAAGCCGAGTGCCCAGGGACTGCAGCGTAGACG
>Influenza A virus (A/swine/Iowa/A01049254/2010(H3N2)) JN162032 7 (MP)
GGCCCCCTCAAAGCCGAGTGCCCAGGGACTGCAGCGTAGACG
>Influenza A virus (A/swine/Illinois/A01047183/2010(H3N2)) JQ689159 7 (MP)
GGCCCCCTCAAAGCCGAGTGCCCAGGGACTGCAGCGTAGACG
>Influenza A virus (A/swine/Illinois/A01047188/2010(H3N2)) JQ689087 7 (MP)
GGCCCCCTCAAAGCCGAGTGCCCAGGGACTGCAGCGTAGACG
>Influenza A virus (A/swine/Iowa/03734/2011(H3N2)) CY158562 7 (MP)
GGCCCCCTCAAAGCCGAGTGCCCAGGGACTGCAGCGTAGACG
>Influenza A virus (A/swine/Illinois/A01047530/2010(H1N1)) CY114654 7 (MP)
GGCCCCCTCAAAGCCGAGTGCCCAGGGACTGCAGCGTAGACG
>Influenza A virus (A/swine/Illinois/A01047451/2010(H1N1)) CY114655 7 (MP)
GGCCCCCTCAAAGCCGAGTGCCCAGGGACTGCAGCGTAGACG
>Influenza A virus (A/swine/Illinois/A01047452/2010(H1N1)) CY114656 7 (MP)
GGCCCCCTCAAAGCCGAGTGCCCAGGGACTGCAGCGTAGACG
>Influenza A virus (A/swine/Minnesota/A01116287/2011(H1N1)) CY114889 7 (MP)
GGCCCCCTCAAAGCCGAGTGCCCAGGGACTGCAGCGTAGACG
>Influenza A virus (A/swine/Minnesota/A01134527/2011(H1N1)) CY115011 7 (MP)
GGCCCCCTCAAAGCCGAGTGCCCAGGGACTGCAGCGTAGACG
>Influenza A virus (A/swine/Illinois/A01134373/2011(H1N1)) CY114987 7 (MP)
GGCCCCCTCAAAGCCGAGTGCCCAGGGACTGCAGCGTAGACG
>Influenza A virus (A/swine/Iowa/A01076174/2009(H1N1)) CY114708 7 (MP)
GGCCCCCTCAAAGCCGAGTGCCCAGGGACTGCAGCGTAGACG
>Influenza A virus (A/swine/Iowa/A01076217/2010(H1N1)) CY114753 7 (MP)
GGCCCCCTCAAAGCCGAGTGCCCAGGGACTGCAGCGTAGACG
>Influenza A virus (A/swine/Iowa/A01201152/2011(H1N1)) CY114792 7 (MP)
GGCCCCCTCAAAGCCGAGTGCCCAGGGACTGCAGCGTAGACG
>Influenza A virus (A/swine/Minnesota/A01134590/2010(H1N1)) CY115038 7 (MP)
GGCCCCCTCAAAGCCGAGTGCCCAGGGACTGCAGCGTAGACG
>Influenza A virus (A/swine/Minnesota/A01134591/2010(H1N1)) CY115039 7 (MP)
GGCCCCCTCAAAGCCGAGTGCCCAGGGACTGCAGCGTAGACG
>Influenza A virus (A/swine/Minnesota/A01076626/2010(H1N2)) CY114772 7 (MP)
GGCCCCCTCAAAGCCGAGTGCCCAGGGACTGCAGCGTAGACG
>Influenza A virus (A/swine/Iowa/11-0918/2010(H1N1)) KP412324 7 (MP)
GGCCCCCTCAAAGCCGAGTGCCCAGGGACTGCAGCGTAGACG
>Influenza A virus (A/swine/Iowa/11-0909/2010(H1N1)) KP412336 7 (MP)
GGCCCCCTCAAAGCCGAGTGCCCAGGGACTGCAGCGTAGACG
>Influenza A virus (A/swine/Iowa/A01476008/2014(H3N2)) KM245301 7 (MP)
GGCCCCCTCAAAGCCGAGTGCCCAGGGACTGCAGCGTAGACG
>Influenza A virus (A/swine/Illinois/A01327189/2012(H1N1)) JX422270 7 (MP)
GGCCCCCTCAAAGCCGAGTGCCCAGGGACTGCAGCGTAGACG
>Influenza A virus (A/swine/Nebraska/A01327162/2012(H1N1)) JX422510 7 (MP)
GGCCCCCTCAAAGCCGAGTGCCCAGGGACTGCAGCGTAGACG
>Influenza A virus (A/swine/Nebraska/A01327165/2012(H1N1)) JX422525 7 (MP)
GGCCCCCTCAAAGCCGAGTGCCCAGGGACTGCAGCGTAGACG
>Influenza A virus (A/swine/Minnesota/A01327190/2012(H1N1)) JX422558 7 (MP)
GGCCCCCTCAAAGCCGAGTGCCCAGGGACTGCAGCGTAGACG
>Influenza A virus (A/swine/Minnesota/02053/2008(H1N1)) HM461765 7 (MP)
GGCCCCCTCAAAGCCGAGTGCCCAGGGACTGCAGCGTAGACG
>Influenza A virus (A/swine/Minnesota/D09-19906-4/2009(H1N1)) KR701842 7 (MP)
GGCCCCCTCAAAGCCGAGTGCCCAGGGACTGCAGCGTAGACG
>Influenza A virus (A/swine/Minnesota/1145/2007(H3N2)) FJ410143 7 (MP)
GGCCCCCTCAAAGCCGAGTGCCCAGGGACTGCAGCGTAGACG
>Influenza A virus (A/swine/North Carolina/R08-001877-D08-013371/2008 (H3N2)) CY041850 7 (MP)
GGCCCCCTCAAAGCCGAGTGCCCAGGGACTGCAGCGTAGACG
>Influenza A virus (A/swine/MI/PU243/04 (H3N1)) DQ150428 7 (MP)
GGCCCCCTCAAAGCCGAGTGCCCAGGGACTGCAGCGTAGACG
>Influenza A virus (A/swine/Oklahoma/008722/2007(H3N2)) CY045570 7 (MP)
GGCCCCCTCAAAGCCGAGTGCCCAGGGACTGCAGCGTAGACG
>Influenza A virus (A/swine/IN/PU542/04 (H3N1)) DQ150436 7 (MP)
GGCCCCCTCAAAGCCGAGTGCCCAGGGACTGCAGCGTAGACG
>Influenza A virus (A/swine/Taiwan/28-9/2010(H3N2)) JN391266 7 (MP)
GGCCCCCTCAAAGCCGAGTGCCCAGGGACTGCAGCGTAGACG
>Influenza A virus (A/swine/Minnesota/SG239/2007(H1N2)) CY041906 7 (MP)
GGCCCCCTCAAAGCCGAGTGCCCAGGGACTGCAGCGTAGACG
>Influenza A virus (A/swine/QC/414/2009(H3N2)) HQ825185 7 (MP)
GGCCCCCTCAAAGCCGAGTGCCCAGGGACTGCAGCGTAGACG
>Influenza A virus (A/swine/Minnesota/A01076196/2010(H3N2)) CY107031 7 (MP)
GGCCCCCTCAAAGCCGAGTGCCCAGGGACTGCAGCGTAGACG
>Influenza A virus (A/swine/Minnesota/A01076193/2010(H3N2)) CY114728 7 (MP)
GGCCCCCTCAAAGCCGAGTGCCCAGGGACTGCAGCGTAGACG
>Influenza A virus (A/swine/Minnesota/A01076196/2010(H3N2)) CY114732 7 (MP)
GGCCCCCTCAAAGCCGAGTGCCCAGGGACTGCAGCGTAGACG
>Influenza A virus (A/swine/Iowa/A01049317/2010(H3N2)) JN162034 7 (MP)
GGCCCCCTCAAAGCCGAGTGCCCAGGGACTGCAGCGTAGACG
>Influenza A virus (A/swine/Minnesota/A01049936/2011(H3N2)) JN652578 7 (MP)
GGCCCCCTCAAAGCCGAGTGCCCAGGGACTGCAGCGTAGACG
>Influenza A virus (A/swine/Manitoba/D0176/2012(H3N2)) CY194390 7 (MP)
GGCCCCCTCAAAGCCGAGTGCCCAGGGACTGCAGCGTAGACG
>Influenza A virus (A/swine/Manitoba/D0108/2012(H3N2)) CY194406 7 (MP)
GGCCCCCTCAAAGCCGAGTGCCCAGGGACTGCAGCGTAGACG
>Influenza A virus (A/swine/Manitoba/D0178/2012(H3N2)) CY194422 7 (MP)
GGCCCCCTCAAAGCCGAGTGCCCAGGGACTGCAGCGTAGACG
>Influenza A virus (A/swine/Manitoba/D0230/2013(H3N2)) CY194638 7 (MP)
GGCCCCCTCAAAGCCGAGTGCCCAGGGACTGCAGCGTAGACG
>Influenza A virus (A/swine/Manitoba/D0182/2012(H3N2)) CY194462 7 (MP)
GGCCCCCTCAAAGCCGAGTGCCCAGGGACTGCAGCGTAGACG
>Influenza A virus (A/swine/Manitoba/D0193/2013(H3N2)) CY194494 7 (MP)
GGCCCCCTCAAAGCCGAGTGCCCAGGGACTGCAGCGTAGACG
>Influenza A virus (A/swine/Manitoba/D0232/2013(H3N2)) CY194662 7 (MP)
GGCCCCCTCAAAGCCGAGTGCCCAGGGACTGCAGCGTAGACG
>Influenza A virus (A/swine/Manitoba/D0206/2013(H3N2)) CY194542 7 (MP)
GGCCCCCTCAAAGCCGAGTGCCCAGGGACTGCAGCGTAGACG
>Influenza A virus (A/swine/Manitoba/D0262/2013(H3N2)) CY194742 7 (MP)
GGCCCCCTCAAAGCCGAGTGCCCAGGGACTGCAGCGTAGACG
>Influenza A virus (A/swine/Manitoba/D0242/2013(H3N2)) CY194678 7 (MP)
GGCCCCCTCAAAGCCGAGTGCCCAGGGACTGCAGCGTAGACG
>Influenza A virus (A/swine/Manitoba/D0379/2015(H3N2)) CY195560 7 (MP)
GGCCCCCTCAAAGCCGAGTGCCCAGGGACTGCAGCGTAGACG
>Influenza A virus (A/swine/Manitoba/D0405/2015(H1N2)) CY245906 7 (MP)
GGCCCCCTCAAAGCCGAGTGCCCAGGGACTGCAGCGTAGACG
>Influenza A virus (A/swine/Manitoba/D0179/2012(H3N2)) CY194430 7 (MP)
GGCCCCCTCAAAGCCGAGTGCCCAGGGACTGCAGCGTAGACG
>Influenza A virus (A/swine/Minnesota/A01116200/2011(H3N2)) CY114887 7 (MP)
GGCCCCCTCAAAGCCGAGTGCCCAGGGACTGCAGCGTAGACG
>Influenza A virus (A/swine/Minnesota/A01116195/2011(H3N2)) CY114888 7 (MP)
GGCCCCCTCAAAGCCGAGTGCCCAGGGACTGCAGCGTAGACG
>Influenza A virus (A/swine/Iowa/13A016/2013(H3N2)) KF550960 7 (MP)
GGCCCCCTCAAAGCCGAGTGCCCAGGGACTGCAGCGTAGACG
>Influenza A virus (A/swine/Minnesota/A01049346/2010(H3N2)) JN162035 7 (MP)
GGCCCCCTCAAAGCCGAGTGCCCAGGGACTGCAGCGTAGACG
>Influenza A virus (A/swine/Minnesota/A01203517/2012(H3N2)) JX163291 7 (MP)
GGCCCCCTCAAAGCCGAGTGCCCAGGGACTGCAGCGTAGACG
>Influenza A virus (A/swine/Manitoba/D0093/2012(H3N2)) CY194254 7 (MP)
GGCCCCCTCAAAGCCGAGTGCCCAGGGACTGCAGCGTAGACG
>Influenza A virus (A/swine/Iowa/A01203248/2012(H3N2)) JX092643 7 (MP)
GGCCCCCTCAAAGCCGAGTGCCCAGGGACTGCAGCGTAGACG
>Influenza A virus (A/swine/Manitoba/D0091/2012(H3N2)) CY194230 7 (MP)
GGCCCCCTCAAAGCCGAGTGCCCAGGGACTGCAGCGTAGACG
>Influenza A virus (A/swine/Manitoba/D0089/2012(H3N2)) CY194222 7 (MP)
GGCCCCCTCAAAGCCGAGTGCCCAGGGACTGCAGCGTAGACG
>Influenza A virus (A/swine/Manitoba/D0095/2012(H3N2)) CY194270 7 (MP)
GGCCCCCTCAAAGCCGAGTGCCCAGGGACTGCAGCGTAGACG
>Influenza A virus (A/swine/Manitoba/D0099/2012(H3N2)) CY194334 7 (MP)
GGCCCCCTCAAAGCCGAGTGCCCAGGGACTGCAGCGTAGACG
>Influenza A virus (A/swine/Manitoba/D0180/2012(H3N2)) CY194438 7 (MP)
GGCCCCCTCAAAGCCGAGTGCCCAGGGACTGCAGCGTAGACG
>Influenza A virus (A/swine/Manitoba/D0094/2012(H3N2)) CY194262 7 (MP)
GGCCCCCTCAAAGCCGAGTGCCCAGGGACTGCAGCGTAGACG
>Influenza A virus (A/swine/Manitoba/D0280/2013(H3N2)) CY194894 7 (MP)
GGCCCCCTCAAAGCCGAGTGCCCAGGGACTGCAGCGTAGACG
>Influenza A virus (A/swine/Manitoba/G1/2014(H3N2)) KX264760 7 (MP)
GGCCCCCTCAAAGCCGAGTGCCCAGGGACTGCAGCGTAGACG
>Influenza A virus (A/swine/Manitoba/D0097/2012(H3N2)) CY194294 7 (MP)
GGCCCCCTCAAAGCCGAGTGCCCAGGGACTGCAGCGTAGACG
>Influenza A virus (A/swine/Montana/D0382/2012(H3N2)) CY194302 7 (MP)
GGCCCCCTCAAAGCCGAGTGCCCAGGGACTGCAGCGTAGACG
>Influenza A virus (A/swine/Manitoba/D0172/2012(H1N1)) CY194286 7 (MP)
GGCCCCCTCAAAGCCGAGTGCCCAGGGACTGCAGCGTAGACG
>Influenza A virus (A/swine/Iowa/A01203304/2012(H3N2)) JX080591 7 (MP)
GGCCCCCTCAAAGCCGAGTGCCCAGGGACTGCAGCGTAGACG
>Influenza A virus (A/swine/Iowa/A01203395/2012(H1N1)) JX080602 7 (MP)
GGCCCCCTCAAAGCCGAGTGCCCAGGGACTGCAGCGTAGACG
>Influenza A virus (A/swine/Iowa/A01203492/2012(H3N2)) JX163286 7 (MP)
GGCCCCCTCAAAGCCGAGTGCCCAGGGACTGCAGCGTAGACG
>Influenza A virus (A/swine/Iowa/A01203872/2012(H3N2)) KC134379 7 (MP)
GGCCCCCTCAAAGCCGAGTGCCCAGGGACTGCAGCGTAGACG
>Influenza A virus (A/swine/Iowa/A01203936/2012(H3N2)) KC134385 7 (MP)
GGCCCCCTCAAAGCCGAGTGCCCAGGGACTGCAGCGTAGACG
>Influenza A virus (A/swine/Iowa/A01203954/2012(H3N2)) KC134406 7 (MP)
GGCCCCCTCAAAGCCGAGTGCCCAGGGACTGCAGCGTAGACG
>Influenza A virus (A/swine/Minnesota/A01271001/2012(H3N2)) KC139736 7 (MP)
GGCCCCCTCAAAGCCGAGTGCCCAGGGACTGCAGCGTAGACG
>Influenza A virus (A/swine/Minnesota/A01271227/2012(H3N2)) KC149915 7 (MP)
GGCCCCCTCAAAGCCGAGTGCCCAGGGACTGCAGCGTAGACG
>Influenza A virus (A/swine/Minnesota/A01442410/2012(H3N2)) KC445203 7 (MP)
GGCCCCCTCAAAGCCGAGTGCCCAGGGACTGCAGCGTAGACG
>Influenza A virus (A/swine/Minnesota/A01271443/2012(H3N2)) KC222300 7 (MP)
GGCCCCCTCAAAGCCGAGTGCCCAGGGACTGCAGCGTAGACG
>Influenza A virus (A/swine/Minnesota/A01379746/2013(H3N2)) KC992246 7 (MP)
GGCCCCCTCAAAGCCGAGTGCCCAGGGACTGCAGCGTAGACG
>Influenza A virus (A/swine/Minnesota/A01397282/2013(H3N2)) KF367583 7 (MP)
GGCCCCCTCAAAGCCGAGTGCCCAGGGACTGCAGCGTAGACG
>Influenza A virus (A/swine/Iowa/A01203104/2011(H3N2)) JX092626 7 (MP)
GGCCCCCTCAAAGCCGAGTGCCCAGGGACTGCAGCGTAGACG
>Influenza A virus (A/swine/Iowa/A01203482/2012(H3N2)) JX163284 7 (MP)
GGCCCCCTCAAAGCCGAGTGCCCAGGGACTGCAGCGTAGACG
>Influenza A virus (A/swine/Minnesota/A01271014/2012(H3N2)) KC139724 7 (MP)
GGCCCCCTCAAAGCCGAGTGCCCAGGGACTGCAGCGTAGACG
>Influenza A virus (A/swine/Minnesota/A01432544/2013(H3N2)) KC841828 7 (MP)
GGCCCCCTCAAAGCCGAGTGCCCAGGGACTGCAGCGTAGACG
>Influenza A virus (A/swine/Iowa/A01290414/2013(H3N2)) KF680216 7 (MP)
GGCCCCCTCAAAGCCGAGTGCCCAGGGACTGCAGCGTAGACG
>Influenza A virus (A/swine/Minnesota/A01300160/2012(H3N2)) JX656971 7 (MP)
GGCCCCCTCAAAGCCGAGTGCCCAGGGACTGCAGCGTAGACG
>Influenza A virus (A/swine/Iowa/A01300194/2012(H3N2)) JX657001 7 (MP)
GGCCCCCTCAAAGCCGAGTGCCCAGGGACTGCAGCGTAGACG
>Influenza A virus (A/swine/Iowa/A01300195/2012(H3N2)) JX657016 7 (MP)
GGCCCCCTCAAAGCCGAGTGCCCAGGGACTGCAGCGTAGACG
>Influenza A virus (A/swine/Iowa/A01432077/2012(H3N2)) KC171940 7 (MP)
GGCCCCCTCAAAGCCGAGTGCCCAGGGACTGCAGCGTAGACG
>Influenza A virus (A/swine/Iowa/A01203463/2012(H3N2)) JX080614 7 (MP)
GGCCCCCTCAAAGCCGAGTGCCCAGGGACTGCAGCGTAGACG
>Influenza A virus (A/swine/Minnesota/A01432932/2013(H3N2)) KF537377 7 (MP)
GGCCCCCTCAAAGCCGAGTGCCCAGGGACTGCAGCGTAGACG
>Influenza A virus (A/swine/Iowa/A01203459/2012(H3N2)) JX080613 7 (MP)
GGCCCCCTCAAAGCCGAGTGCCCAGGGACTGCAGCGTAGACG
>Influenza A virus (A/swine/Iowa/A01243311/2012(H3N2)) JX080617 7 (MP)
GGCCCCCTCAAAGCCGAGTGCCCAGGGACTGCAGCGTAGACG
>Influenza A virus (A/swine/Minnesota/A01203412/2012(mixed)) JX177669 7 (MP)
GGCCCCCTCAAAGCCGAGTGCCCAGGGACTGCAGCGTAGACG
>Influenza A virus (A/swine/Minnesota/A01392515/2013(H3N2)) KF772969 7 (MP)
GGCCCCCTCAAAGCCGAGTGCCCAGGGACTGCAGCGTAGACG
>Influenza A virus (A/swine/Minnesota/A01394326/2013(H1N1)) KF874264 7 (MP)
GGCCCCCTCAAAGCCGAGTGCCCAGGGACTGCAGCGTAGACG
>Influenza A virus (A/swine/Iowa/A01432680/2013(H3N2)) KF113320 7 (MP)
GGCCCCCTCAAAGCCGAGTGCCCAGGGACTGCAGCGTAGACG
>Influenza A virus (A/swine/Iowa/A01432731/2013(H3N2)) KF113326 7 (MP)
GGCCCCCTCAAAGCCGAGTGCCCAGGGACTGCAGCGTAGACG
>Influenza A virus (A/swine/Iowa/A01290933/2013(H3N2)) KJ130125 7 (MP)
GGCCCCCTCAAAGCCGAGTGCCCAGGGACTGCAGCGTAGACG
>Influenza A virus (A/swine/Illinois/A01244402/2012(H3N2)) KC436081 7 (MP)
GGCCCCCTCAAAGCCGAGTGCCCAGGGACTGCAGCGTAGACG
>Influenza A virus (A/swine/Minnesota/A01432462/2013(H3N2)) KC715703 7 (MP)
GGCCCCCTCAAAGCCGAGTGCCCAGGGACTGCAGCGTAGACG
>Influenza A virus (A/swine/Illinois/A01271623/2012(H3N2)) KC222297 7 (MP)
GGCCCCCTCAAAGCCGAGTGCCCAGGGACTGCAGCGTAGACG
>Influenza A virus (A/swine/Illinois/A01271617/2012(H3N2)) KF282734 7 (MP)
GGCCCCCTCAAAGCCGAGTGCCCAGGGACTGCAGCGTAGACG
>Influenza A virus (A/swine/Minnesota/A01394084/2013(H1N1)) KF824491 7 (MP)
GGCCCCCTCAAAGCCGAGTGCCCAGGGACTGCAGCGTAGACG
>Influenza A virus (A/swine/Minnesota/A01394863/2013(H1N1)) KF874252 7 (MP)
GGCCCCCTCAAAGCCGAGTGCCCAGGGACTGCAGCGTAGACG
>Influenza A virus (A/swine/Minnesota/A01395108/2013(H1N2)) KF952502 7 (MP)
GGCCCCCTCAAAGCCGAGTGCCCAGGGACTGCAGCGTAGACG
>Influenza A virus (A/swine/Iowa/A01432072/2012(H3N2)) KC171949 7 (MP)
GGCCCCCTCAAAGCCGAGTGCCCAGGGACTGCAGCGTAGACG
>Influenza A virus (A/swine/Iowa/A01203891/2012(mixed)) KC261866 7 (MP)
GGCCCCCTCAAAGCCGAGTGCCCAGGGACTGCAGCGTAGACG
>Influenza A virus (A/swine/Minnesota/A01300992/2012(H3N2)) JX657013 7 (MP)
GGCCCCCTCAAAGCCGAGTGCCCAGGGACTGCAGCGTAGACG
>Influenza A virus (A/swine/Minnesota/A01442411/2012(H3N2)) KC445236 7 (MP)
GGCCCCCTCAAAGCCGAGTGCCCAGGGACTGCAGCGTAGACG
>Influenza A virus (A/swine/Minnesota/A01240792/2012(H3N2)) JX657750 7 (MP)
GGCCCCCTCAAAGCCGAGTGCCCAGGGACTGCAGCGTAGACG
>Influenza A virus (A/swine/Minnesota/A01300213/2012(H3N2)) JX657028 7 (MP)
GGCCCCCTCAAAGCCGAGTGCCCAGGGACTGCAGCGTAGACG
>Influenza A virus (A/swine/Minnesota/A01442898/2012(H3N2)) KC491719 7 (MP)
GGCCCCCTCAAAGCCGAGTGCCCAGGGACTGCAGCGTAGACG
>Influenza A virus (A/swine/Minnesota/A01327921/2012(H3N2)) JX422372 7 (MP)
GGCCCCCTCAAAGCCGAGTGCCCAGGGACTGCAGCGTAGACG
>Influenza A virus (A/swine/Minnesota/A01327922/2012(H3N2)) JX422519 7 (MP)
GGCCCCCTCAAAGCCGAGTGCCCAGGGACTGCAGCGTAGACG
>Influenza A virus (A/swine/Minnesota/MT_13_01_S58/2013(H3N2)) MF919702 7 (MP)
GGCCCCCTCAAAGCCGAGTGCCCAGGGACTGCAGCGTAGACG
>Influenza A virus (A/swine/Minnesota/MT_13_01_S88/2013(H3N2)) MF919933 7 (MP)
GGCCCCCTCAAAGCCGAGTGCCCAGGGACTGCAGCGTAGACG
>Influenza A virus (A/swine/Minnesota/MT_13_01_S59/2013(H3N2)) MF920001 7 (MP)
GGCCCCCTCAAAGCCGAGTGCCCAGGGACTGCAGCGTAGACG
>Influenza A virus (A/swine/Minnesota/MT_13_01_S54/2013(H3N2)) MF920057 7 (MP)
GGCCCCCTCAAAGCCGAGTGCCCAGGGACTGCAGCGTAGACG
>Influenza A virus (A/swine/Minnesota/MT_13_01_S66/2013(mixed)) MF920185 7 (MP)
GGCCCCCTCAAAGCCGAGTGCCCAGGGACTGCAGCGTAGACG
>Influenza A virus (A/swine/Minnesota/MT_13_01_S86/2013(H3N2)) MF920284 7 (MP)
GGCCCCCTCAAAGCCGAGTGCCCAGGGACTGCAGCGTAGACG
>Influenza A virus (A/swine/Minnesota/MT_13_01_S49/2013(H1N1)) MF920195 7 (MP)
GGCCCCCTCAAAGCCGAGTGCCCAGGGACTGCAGCGTAGACG
>Influenza A virus (A/swine/Minnesota/MT_13_01_S50/2013(mixed)) MF919952 7 (MP)
GGCCCCCTCAAAGCCGAGTGCCCAGGGACTGCAGCGTAGACG
>Influenza A virus (A/swine/Minnesota/MT_13_01_S85/2013(H3N2)) MF919750 7 (MP)
GGCCCCCTCAAAGCCGAGTGCCCAGGGACTGCAGCGTAGACG
>Influenza A virus (A/swine/Minnesota/MT_13_01_S65/2013(H3N2)) MF919758 7 (MP)
GGCCCCCTCAAAGCCGAGTGCCCAGGGACTGCAGCGTAGACG
>Influenza A virus (A/swine/Minnesota/MT_13_01_S60/2013(H3N2)) MF919822 7 (MP)
GGCCCCCTCAAAGCCGAGTGCCCAGGGACTGCAGCGTAGACG
>Influenza A virus (A/swine/Minnesota/MT_13_01_S73/2013(H3N2)) MF919890 7 (MP)
GGCCCCCTCAAAGCCGAGTGCCCAGGGACTGCAGCGTAGACG
>Influenza A virus (A/swine/Minnesota/MT_13_01_S89/2013(H3N2)) MF919976 7 (MP)
GGCCCCCTCAAAGCCGAGTGCCCAGGGACTGCAGCGTAGACG
>Influenza A virus (A/swine/Minnesota/MT_13_01_S62/2013(H3N2)) MF919991 7 (MP)
GGCCCCCTCAAAGCCGAGTGCCCAGGGACTGCAGCGTAGACG
>Influenza A virus (A/swine/Minnesota/MT_13_01_S70/2013(H3N2)) MF920017 7 (MP)
GGCCCCCTCAAAGCCGAGTGCCCAGGGACTGCAGCGTAGACG
>Influenza A virus (A/swine/Minnesota/MT_13_01_S69/2013(H3N2)) MF920031 7 (MP)
GGCCCCCTCAAAGCCGAGTGCCCAGGGACTGCAGCGTAGACG
>Influenza A virus (A/swine/Minnesota/MT_13_01_S56/2013(H3N2)) MF920039 7 (MP)
GGCCCCCTCAAAGCCGAGTGCCCAGGGACTGCAGCGTAGACG
>Influenza A virus (A/swine/Minnesota/MT_13_01_S68/2013(H3N2)) MF920047 7 (MP)
GGCCCCCTCAAAGCCGAGTGCCCAGGGACTGCAGCGTAGACG
>Influenza A virus (A/swine/Minnesota/MT_13_01_S63/2013(H3N2)) MF920086 7 (MP)
GGCCCCCTCAAAGCCGAGTGCCCAGGGACTGCAGCGTAGACG
>Influenza A virus (A/swine/Minnesota/MT_13_01_S71/2013(H3N2)) MF920094 7 (MP)
GGCCCCCTCAAAGCCGAGTGCCCAGGGACTGCAGCGTAGACG
>Influenza A virus (A/swine/Minnesota/MT_13_01_S55/2013(H3N2)) MF920137 7 (MP)
GGCCCCCTCAAAGCCGAGTGCCCAGGGACTGCAGCGTAGACG
>Influenza A virus (A/swine/Minnesota/MT_13_01_S72/2013(H3N2)) MF920203 7 (MP)
GGCCCCCTCAAAGCCGAGTGCCCAGGGACTGCAGCGTAGACG
>Influenza A virus (A/swine/Minnesota/MT_13_01_S61/2013(H3N2)) MF920211 7 (MP)
GGCCCCCTCAAAGCCGAGTGCCCAGGGACTGCAGCGTAGACG
>Influenza A virus (A/swine/Minnesota/MT_13_01_S64/2013(H3N2)) MF920293 7 (MP)
GGCCCCCTCAAAGCCGAGTGCCCAGGGACTGCAGCGTAGACG
>Influenza A virus (A/swine/Minnesota/MT_13_01_S57/2013(H3N2)) MF920301 7 (MP)
GGCCCCCTCAAAGCCGAGTGCCCAGGGACTGCAGCGTAGACG
>Influenza A virus (A/swine/Minnesota/MT_13_01_S53/2013(H3N2)) MF920309 7 (MP)
GGCCCCCTCAAAGCCGAGTGCCCAGGGACTGCAGCGTAGACG
>Influenza A virus (A/swine/Minnesota/MT_13_01_S74/2013(H3N2)) MF919915 7 (MP)
GGCCCCCTCAAAGCCGAGTGCCCAGGGACTGCAGCGTAGACG
>Influenza A virus (A/swine/Minnesota/MT_13_01_S75/2013(H3N2)) MF920218 7 (MP)
GGCCCCCTCAAAGCCGAGTGCCCAGGGACTGCAGCGTAGACG
>Influenza A virus (A/swine/Minnesota/MT_13_01_S82/2013(H1N1)) MF919906 7 (MP)
GGCCCCCTCAAAGCCGAGTGCCCAGGGACTGCAGCGTAGACG
>Influenza A virus (A/swine/Manitoba/D0271/2013(H3N2)) CY194822 7 (MP)
GGCCCCCTCAAAGCCGAGTGCCCAGGGACTGCAGCGTAGACG
>Influenza A virus (A/swine/USA/11_161/2011(H3N2)) CY114908 7 (MP)
GGCCCCCTCAAAGCCGAGTGCCCAGGGACTGCAGCGTAGACG
>Influenza A virus (A/swine/Manitoba/D0083/2013(H3N2)) CY194518 7 (MP)
GGCCCCCTCAAAGCCGAGTGCCCAGGGACTGCAGCGTAGACG
>Influenza A virus (A/swine/Minnesota/16/2012(H3N2)) JX565427 7 (MP)
GGCCCCCTCAAAGCCGAGTGCCCAGGGACTGCAGCGTAGACG
>Influenza A virus (A/swine/Minnesota/A01280592/2013(H3N2)) KC589444 7 (MP)
GGCCCCCTCAAAGCCGAGTGCCCAGGGACTGCAGCGTAGACG
>Influenza A virus (A/swine/Minnesota/A01349658/2013(H3N2)) KC917309 7 (MP)
GGCCCCCTCAAAGCCGAGTGCCCAGGGACTGCAGCGTAGACG
>Influenza A virus (A/swine/Minnesota/A01280543/2013(H3N2)) KC576838 7 (MP)
GGCCCCCTCAAAGCCGAGTGCCCAGGGACTGCAGCGTAGACG
>Influenza A virus (A/swine/Minnesota/A01365497/2013(H3N2)) KF790593 7 (MP)
GGCCCCCTCAAAGCCGAGTGCCCAGGGACTGCAGCGTAGACG
>Influenza A virus (A/swine/Iowa/MT_12_07_4284/2012(H3N2)) MF194973 7 (MP)
GGCCCCCTCAAAGCCGAGTGCCCAGGGACTGCAGCGTAGACG
>Influenza A virus (A/swine/Iowa/MT_12_07_4297/2012(H3N2)) MF194037 7 (MP)
GGCCCCCTCAAAGCCGAGTGCCCAGGGACTGCAGCGTAGACG
>Influenza A virus (A/swine/Iowa/MT_12_07_4304/2012(H3N2)) MF194761 7 (MP)
GGCCCCCTCAAAGCCGAGTGCCCAGGGACTGCAGCGTAGACG
>Influenza A virus (A/swine/Iowa/MT_12_07_4299/2012(H3N2)) MF194165 7 (MP)
GGCCCCCTCAAAGCCGAGTGCCCAGGGACTGCAGCGTAGACG
>Influenza A virus (A/swine/Iowa/MT_12_07_4300/2012(H3N2)) MF194329 7 (MP)
GGCCCCCTCAAAGCCGAGTGCCCAGGGACTGCAGCGTAGACG
>Influenza A virus (A/swine/Iowa/MT_12_07_4301/2012(H3N2)) MF194093 7 (MP)
GGCCCCCTCAAAGCCGAGTGCCCAGGGACTGCAGCGTAGACG
>Influenza A virus (A/swine/Iowa/MT_12_07_4302/2012(H3N2)) MF194601 7 (MP)
GGCCCCCTCAAAGCCGAGTGCCCAGGGACTGCAGCGTAGACG
>Influenza A virus (A/swine/Iowa/MT_12_07_4303/2012(H3N2)) MF194401 7 (MP)
GGCCCCCTCAAAGCCGAGTGCCCAGGGACTGCAGCGTAGACG
>Influenza A virus (A/swine/Iowa/MT_12_07_4306/2012(H3N2)) MF194069 7 (MP)
GGCCCCCTCAAAGCCGAGTGCCCAGGGACTGCAGCGTAGACG
>Influenza A virus (A/swine/Iowa/MT_12_07_4307/2012(H3N2)) MF194593 7 (MP)
GGCCCCCTCAAAGCCGAGTGCCCAGGGACTGCAGCGTAGACG
>Influenza A virus (A/swine/Minnesota/MT_12_07_5441/2012(H3N2)) MF194981 7 (MP)
GGCCCCCTCAAAGCCGAGTGCCCAGGGACTGCAGCGTAGACG
>Influenza A virus (A/swine/South Dakota/MT_12_07_5386/2012(H3N2)) MF194513 7 (MP)
GGCCCCCTCAAAGCCGAGTGCCCAGGGACTGCAGCGTAGACG
>Influenza A virus (A/swine/Iowa/MT_12_07_4286/2012(H3N2)) MF194229 7 (MP)
GGCCCCCTCAAAGCCGAGTGCCCAGGGACTGCAGCGTAGACG
>Influenza A virus (A/swine/Iowa/MT_12_07_4287/2012(H3N2)) MF194769 7 (MP)
GGCCCCCTCAAAGCCGAGTGCCCAGGGACTGCAGCGTAGACG
>Influenza A virus (A/swine/Iowa/MT_12_07_4295/2012(H3N2)) MF194245 7 (MP)
GGCCCCCTCAAAGCCGAGTGCCCAGGGACTGCAGCGTAGACG
>Influenza A virus (A/swine/Iowa/MT_12_07_4296/2012(H3N2)) MF194417 7 (MP)
GGCCCCCTCAAAGCCGAGTGCCCAGGGACTGCAGCGTAGACG
>Influenza A virus (A/swine/Iowa/MT_12_07_4298/2012(H3N2)) MF194425 7 (MP)
GGCCCCCTCAAAGCCGAGTGCCCAGGGACTGCAGCGTAGACG
>Influenza A virus (A/swine/Iowa/MT_12_07_4285/2012(H3N2)) MF194805 7 (MP)
GGCCCCCTCAAAGCCGAGTGCCCAGGGACTGCAGCGTAGACG
>Influenza A virus (A/swine/Iowa/MT_12_07_4288/2012(H3N2)) MF194109 7 (MP)
GGCCCCCTCAAAGCCGAGTGCCCAGGGACTGCAGCGTAGACG
>Influenza A virus (A/swine/Iowa/MT_12_07_4289/2012(H3N2)) MF194029 7 (MP)
GGCCCCCTCAAAGCCGAGTGCCCAGGGACTGCAGCGTAGACG
>Influenza A virus (A/swine/Iowa/MT_12_07_4290/2012(H3N2)) MF194369 7 (MP)
GGCCCCCTCAAAGCCGAGTGCCCAGGGACTGCAGCGTAGACG
>Influenza A virus (A/swine/Iowa/MT_12_07_4292/2012(H3N2)) MF194997 7 (MP)
GGCCCCCTCAAAGCCGAGTGCCCAGGGACTGCAGCGTAGACG
>Influenza A virus (A/swine/Iowa/MT_12_07_4294/2012(H3N2)) MF194125 7 (MP)
GGCCCCCTCAAAGCCGAGTGCCCAGGGACTGCAGCGTAGACG
>Influenza A virus (A/swine/IL/07003243/2007(H1N2)) FJ638317 7 (MP)
GGCCCCCTCAAAGCCGAGTGCCCAGGGACTGCAGCGTAGACG
>Influenza A virus (A/swine/Ohio/FAH1-1/2007(H1N1)) HQ833585 7 (MP)
GGCCCCCTCAAAGCCGAGTGCCCAGGGACTGCAGCGTAGACG
>Influenza A virus (A/swine/QC/1533-1/2009(H1N1)) JF713881 7 (MP)
GGCCCCCTCAAAGCCGAGTGCCCAGGGACTGCAGCGTAGACG
>Influenza A virus (A/swine/QC/3399-3/2009(H1N1)) JF713948 7 (MP)
GGCCCCCTCAAAGCCGAGTGCCCAGGGACTGCAGCGTAGACG
>Influenza A virus (A/swine/QC/3399-6/2009(H1N1)) JF713955 7 (MP)
GGCCCCCTCAAAGCCGAGTGCCCAGGGACTGCAGCGTAGACG
>Influenza A virus (A/swine/QC/4015-1/2009(H1N1)) JF713974 7 (MP)
GGCCCCCTCAAAGCCGAGTGCCCAGGGACTGCAGCGTAGACG
>Influenza A virus (A/swine/QC/4015-2/2009(H1N1)) JF713977 7 (MP)
GGCCCCCTCAAAGCCGAGTGCCCAGGGACTGCAGCGTAGACG
>Influenza A virus (A/swine/QC/3777/2009(H1N1)) JF713968 7 (MP)
GGCCCCCTCAAAGCCGAGTGCCCAGGGACTGCAGCGTAGACG
>Influenza A virus (A/swine/QC/3845/2009(H1N1)) JF713971 7 (MP)
GGCCCCCTCAAAGCCGAGTGCCCAGGGACTGCAGCGTAGACG
>Influenza A virus (A/swine/QC/4110/2009(H1N1)) JF713980 7 (MP)
GGCCCCCTCAAAGCCGAGTGCCCAGGGACTGCAGCGTAGACG
>Influenza A virus (A/swine/QC/1533-5/2009(H1N1)) JF713884 7 (MP)
GGCCCCCTCAAAGCCGAGTGCCCAGGGACTGCAGCGTAGACG
>Influenza A virus (A/swine/Iowa/10-0628/2010(H3N2)) KP412326 7 (MP)
GGCCCCCTCAAAGCCGAGTGCCCAGGGACTGCAGCGTAGACG
>Influenza A virus (A/swine/QC/370/2009(H1N1)) JF713829 7 (MP)
GGCCCCCTCAAAGCCGAGTGCCCAGGGACTGCAGCGTAGACG
>Influenza A virus (A/swine/Indiana/A01076191/2010(H3N2)) CY107023 7 (MP)
GGCCCCCTCAAAGCCGAGTGCCCAGGGACTGCAGCGTAGACG
>Influenza A virus (A/swine/Indiana/A01076191/2010(H3N2)) CY114726 7 (MP)
GGCCCCCTCAAAGCCGAGTGCCCAGGGACTGCAGCGTAGACG
>Influenza A virus (A/swine/Yokohama/aq114/2011(H3N2)) AB741026 7 (MP)
GGCCCCCTCAAAGCCGAGTGCCCAGGGACTGCAGCGTAGACG
>Influenza A virus (A/swine/Yokohama/aq138/2011(H3N2)) AB741034 7 (MP)
GGCCCCCTCAAAGCCGAGTGCCCAGGGACTGCAGCGTAGACG
>Influenza A virus (A/swine/QC/438-B/2009(H1N1)) JF713847 7 (MP)
GGCCCCCTCAAAGCCGAGTGCCCAGGGACTGCAGCGTAGACG
>Influenza A virus (A/swine/QC/1531-1/2009(H1N1)) JF713867 7 (MP)
GGCCCCCTCAAAGCCGAGTGCCCAGGGACTGCAGCGTAGACG
>Influenza A virus (A/swine/QC/1531-2/2009(H1N1)) JF713870 7 (MP)
GGCCCCCTCAAAGCCGAGTGCCCAGGGACTGCAGCGTAGACG
>Influenza A virus (A/swine/QC/1531-3/2009(H1N1)) JF713877 7 (MP)
GGCCCCCTCAAAGCCGAGTGCCCAGGGACTGCAGCGTAGACG
>Influenza A virus (A/swine/QC/3639-3/2009(H1N1)) JF713962 7 (MP)
GGCCCCCTCAAAGCCGAGTGCCCAGGGACTGCAGCGTAGACG
>Influenza A virus (A/swine/QC/3639-4/2009(H1N1)) JF713965 7 (MP)
GGCCCCCTCAAAGCCGAGTGCCCAGGGACTGCAGCGTAGACG
>Influenza A virus (A/swine/Minnesota/7931/2007(H3N2)) JF346157 7 (MP)
GGCCCCCTCAAAGCCGAGTGCCCAGGGACTGCAGCGTAGACG
>Influenza A virus (A/swine/QC/1685-1/2009(H3N2)) HQ825206 7 (MP)
GGCCCCCTCAAAGCCGAGTGCCCAGGGACTGCAGCGTAGACG
>Influenza A virus (A/swine/QC/1685-5/2009(H3N2)) HQ825213 7 (MP)
GGCCCCCTCAAAGCCGAGTGCCCAGGGACTGCAGCGTAGACG
>Influenza A virus (A/swine/QC/1698-1/2009(H3N2)) HQ825221 7 (MP)
GGCCCCCTCAAAGCCGAGTGCCCAGGGACTGCAGCGTAGACG
>Influenza A virus (A/swine/QC/1698-4/2009(H3N2)) HQ825228 7 (MP)
GGCCCCCTCAAAGCCGAGTGCCCAGGGACTGCAGCGTAGACG
>Influenza A virus (A/swine/QC/1698-5/2009(H3N2)) HQ825231 7 (MP)
GGCCCCCTCAAAGCCGAGTGCCCAGGGACTGCAGCGTAGACG
>Influenza A virus (A/swine/QC/1840-2/2009(H3N2)) HQ825238 7 (MP)
GGCCCCCTCAAAGCCGAGTGCCCAGGGACTGCAGCGTAGACG
>Influenza A virus (A/swine/QC/1698-2/2009(H3N2)) HQ825225 7 (MP)
GGCCCCCTCAAAGCCGAGTGCCCAGGGACTGCAGCGTAGACG
>Influenza A virus (A/swine/Minnesota/761/2007(H3N2)) JF346128 7 (MP)
GGCCCCCTCAAAGCCGAGTGCCCAGGGACTGCAGCGTAGACG
>Influenza A virus (A/swine/QC/2108-2/2009(H3N2)) HQ825246 7 (MP)
GGCCCCCTCAAAGCCGAGTGCCCAGGGACTGCAGCGTAGACG
>Influenza A virus (A/swine/QC/368/2009(H1N1)) JF713822 7 (MP)
GGCCCCCTCAAAGCCGAGTGCCCAGGGACTGCAGCGTAGACG
>Influenza A virus (A/swine/QC/1488-2/2009(H1N1)) JF713854 7 (MP)
GGCCCCCTCAAAGCCGAGTGCCCAGGGACTGCAGCGTAGACG
>Influenza A virus (A/swine/QC/1488-3/2009(H1N1)) JF713858 7 (MP)
GGCCCCCTCAAAGCCGAGTGCCCAGGGACTGCAGCGTAGACG
>Influenza A virus (A/swine/QC/1488-4/2009(H1N1)) JF713861 7 (MP)
GGCCCCCTCAAAGCCGAGTGCCCAGGGACTGCAGCGTAGACG
>Influenza A virus (A/swine/QC/1488-5/2009(H1N1)) JF713864 7 (MP)
GGCCCCCTCAAAGCCGAGTGCCCAGGGACTGCAGCGTAGACG
>Influenza A virus (A/swine/QC/4150/2009(H1N1)) JF713989 7 (MP)
GGCCCCCTCAAAGCCGAGTGCCCAGGGACTGCAGCGTAGACG
>Influenza A virus (A/swine/Minnesota/A01047913/2010(H1N2)) CY114657 7 (MP)
GGCCCCCTCAAAGCCGAGTGCCCAGGGACTGCAGCGTAGACG
>Influenza A virus (A/swine/Iowa/A01076187/2010(H1N1)) CY114722 7 (MP)
GGCCCCCTCAAAGCCGAGTGCCCAGGGACTGCAGCGTAGACG
>Influenza A virus (A/swine/OR/10-004060/2009(H1N1)) GU984386 7 (MP)
GGCCCCCTCAAAGCCGAGTGCCCAGGGACTGCAGCGTAGACG
>Influenza A virus (A/swine/North Carolina/A01049085/2010(H1N2)) JF812334 7 (MP)
GGCCCCCTCAAAGCCGAGTGCCCAGGGACTGCAGCGTAGACG
>Influenza A virus (A/swine/Iowa/11/2012(H1N2)) JX306644 7 (MP)
GGCCCCCTCAAAGCCGAGTGCCCAGGGACTGCAGCGTAGACG
>Influenza A virus (A/swine/Iowa/19/2012(H1N2)) JX853812 7 (MP)
GGCCCCCTCAAAGCCGAGTGCCCAGGGACTGCAGCGTAGACG
>Influenza A virus (A/swine/Iowa/15/2012(H1N2)) JX485424 7 (MP)
GGCCCCCTCAAAGCCGAGTGCCCAGGGACTGCAGCGTAGACG
>Influenza A virus (A/swine/Missouri/A01277947/2012(H1N2)) KC355848 7 (MP)
GGCCCCCTCAAAGCCGAGTGCCCAGGGACTGCAGCGTAGACG
>Influenza A virus (A/swine/Missouri/A01444795/2013(H1N2)) KC592059 7 (MP)
GGCCCCCTCAAAGCCGAGTGCCCAGGGACTGCAGCGTAGACG
>Influenza A virus (A/swine/Ontario/115-2/2012(H3N2)) KJ413919 7 (MP)
GGCCCCCTCAAAGCCGAGTGCCCAGGGACTGCAGCGTAGACG
>Influenza A virus (A/swine/Ontario/118-38/2012(H3N2)) KJ413920 7 (MP)
GGCCCCCTCAAAGCCGAGTGCCCAGGGACTGCAGCGTAGACG
>Influenza A virus (A/swine/Ontario/120-55/2012(H3N2)) KJ413921 7 (MP)
GGCCCCCTCAAAGCCGAGTGCCCAGGGACTGCAGCGTAGACG
>Influenza A virus (A/swine/Ontario/68/2012(H1N2)) KM489603 7 (MP)
GGCCCCCTCAAAGCCGAGTGCCCAGGGACTGCAGCGTAGACG
>Influenza A virus (A/swine/Pennsylvania/A01049256/2010(H3N2)) JN162033 7 (MP)
GGCCCCCTCAAAGCCGAGTGCCCAGGGACTGCAGCGTAGACG
>Influenza A virus (A/swine/Iowa/A01202786/2011(H1N2)) JX092515 7 (MP)
GGCCCCCTCAAAGCCGAGTGCCCAGGGACTGCAGCGTAGACG
>Influenza A virus(A/swine/Iowa/46519-2/2008(H1N1)) HQ378734 7 (MP)
GGCCCCCTCAAAGCCGAGTGCCCAGGGACTGCAGCGTAGACG
>Influenza A virus (A/swine/Illinois/A01049164/2010(H1N2)) JF833366 7 (MP)
GGCCCCCTCAAAGCCGAGTGCCCAGGGACTGCAGCGTAGACG
>Influenza A virus (A/swine/Iowa/02103/2008(H3N2)) KR859627 7 (MP)
GGCCCCCTCAAAGCCGAGTGCCCAGGGACTGCAGCGTAGACG
>Influenza A virus (A/swine/Iowa/A01057188/2010(H3N2)) JF312079 7 (MP)
GGCCCCCTCAAAGCCGAGTGCCCAGGGACTGCAGCGTAGACG
>Influenza A virus (A/swine/Kansas/12-165022/2012(H3N2)) KC751553 7 (MP)
GGCCCCCTCAAAGCCGAGTGCCCAGGGACTGCAGCGTAGACG
>Influenza A virus (A/swine/USA/10_76/2010(H3N2)) CY114692 7 (MP)
GGCCCCCTCAAAGCCGAGTGCCCAGGGACTGCAGCGTAGACG
>Influenza A virus (A/swine/Iowa/A01076309/2010(H3N2)) CY114755 7 (MP)
GGCCCCCTCAAAGCCGAGTGCCCAGGGACTGCAGCGTAGACG
>Influenza A virus (A/swine/USA/10_78/2010(H3N2)) CY114693 7 (MP)
GGCCCCCTCAAAGCCGAGTGCCCAGGGACTGCAGCGTAGACG
>Influenza A virus (A/swine/Iowa/A01076311/2010(H3N2)) CY114756 7 (MP)
GGCCCCCTCAAAGCCGAGTGCCCAGGGACTGCAGCGTAGACG
>Influenza A virus (A/swine/Korea/PL01/2012(H3N2)) KF382732 7 (MP)
GGCCCCCTCAAAGCCGAGTGCCCAGGGACTGCAGCGTAGACG
>Influenza A virus (A/swine/Minnesota/A02214704/2017(H3N2)) MF973300 7 (MP)
GGCCCCCTCAAAGCCGAGTGCCCAGGGACTGCAGCGTAGACG
>Influenza A virus (A/swine/Illinois/A01672426/2017(H3N2)) MF373254 7 (MP)
GGCCCCCTCAAAGCCGAGTGCCCAGGGACTGCAGCGTAGACG
>Influenza A virus (A/swine/Manitoba/D0195/2013(H3N2)) CY194510 7 (MP)
GGCCCCCTCAAAGCCGAGTGCCCAGGGACTGCAGCGTAGACG
>Influenza A virus (A/swine/Manitoba/D0231/2013(H3N2)) CY194654 7 (MP)
GGCCCCCTCAAAGCCGAGTGCCCAGGGACTGCAGCGTAGACG
>Influenza A virus (A/swine/Manitoba/D0207/2013(H3N2)) CY194550 7 (MP)
GGCCCCCTCAAAGCCGAGTGCCCAGGGACTGCAGCGTAGACG
>Influenza A virus (A/swine/Manitoba/D0264/2013(H3N2)) CY194758 7 (MP)
GGCCCCCTCAAAGCCGAGTGCCCAGGGACTGCAGCGTAGACG
>Influenza A virus (A/swine/Manitoba/D0269/2013(H3N2)) CY194798 7 (MP)
GGCCCCCTCAAAGCCGAGTGCCCAGGGACTGCAGCGTAGACG
>Influenza A virus (A/swine/Manitoba/D0278/2013(H3N2)) CY194878 7 (MP)
GGCCCCCTCAAAGCCGAGTGCCCAGGGACTGCAGCGTAGACG
>Influenza A virus (A/swine/Manitoba/D0283/2013(H3N2)) CY194918 7 (MP)
GGCCCCCTCAAAGCCGAGTGCCCAGGGACTGCAGCGTAGACG
>Influenza A virus (A/swine/Manitoba/D0300/2013(H3N2)) CY195055 7 (MP)
GGCCCCCTCAAAGCCGAGTGCCCAGGGACTGCAGCGTAGACG
>Influenza A virus (A/swine/Manitoba/D0288/2013(H3N2)) CY194959 7 (MP)
GGCCCCCTCAAAGCCGAGTGCCCAGGGACTGCAGCGTAGACG
>Influenza A virus (A/swine/Manitoba/D0291/2013(H3N2)) CY194983 7 (MP)
GGCCCCCTCAAAGCCGAGTGCCCAGGGACTGCAGCGTAGACG
>Influenza A virus (A/swine/Manitoba/D0320/2014(H3N2)) CY195160 7 (MP)
GGCCCCCTCAAAGCCGAGTGCCCAGGGACTGCAGCGTAGACG
>Influenza A virus (A/swine/Manitoba/D0340/2014(H3N2)) CY195248 7 (MP)
GGCCCCCTCAAAGCCGAGTGCCCAGGGACTGCAGCGTAGACG
>Influenza A virus (A/swine/Manitoba/D0260/2013(H3N2)) CY194734 7 (MP)
GGCCCCCTCAAAGCCGAGTGCCCAGGGACTGCAGCGTAGACG
>Influenza A virus (A/swine/Iowa/A01049379/2011(H1N1)) JN162038 7 (MP)
GGCCCCCTCAAAGCCGAGTGCCCAGGGACTGCAGCGTAGACG
>Influenza A virus (A/swine/Iowa/A01049661/2011(H1N2)) JN652476 7 (MP)
GGCCCCCTCAAAGCCGAGTGCCCAGGGACTGCAGCGTAGACG
>Influenza A virus (A/swine/Iowa/A01202411/2011(H1N2)) JX092376 7 (MP)
GGCCCCCTCAAAGCCGAGTGCCCAGGGACTGCAGCGTAGACG
>Influenza A virus (A/swine/Iowa/A01202612/2011(H1N2)) JX092404 7 (MP)
GGCCCCCTCAAAGCCGAGTGCCCAGGGACTGCAGCGTAGACG
>Influenza A virus (A/swine/Iowa/A01202088/2011(H3N2)) JQ689151 7 (MP)
GGCCCCCTCAAAGCCGAGTGCCCAGGGACTGCAGCGTAGACG
>Influenza A virus (A/swine/Iowa/A01202089/2011(H3N2)) JX092370 7 (MP)
GGCCCCCTCAAAGCCGAGTGCCCAGGGACTGCAGCGTAGACG
>Influenza A virus (A/SW/MB/5-5/2009(H1N1)) JF714023 7 (MP)
GGCCCCCTCAAAGCCGAGTGCCCAGGGACTGCAGCGTAGACG
>Influenza A virus (A/swine/Iowa/A01049185/2010(H3N2)) JF833369 7 (MP)
GGCCCCCTCAAAGCCGAGTGCCCAGGGACTGCAGCGTAGGCG
>Influenza A virus (A/swine/Iowa/A01049228/2010(H1N2)) JN162026 7 (MP)
GGCCCCCTCAAAGCCGAGTGCCCAGGGACTGCAGCGTAGACG
>Influenza A virus (A/swine/Iowa/A01049227/2010(H1N2)) JX080666 7 (MP)
GGCCCCCTCAAAGCCGAGTGCCCAGGGACTGCAGCGTAGACG
>Influenza A virus (A/swine/Manitoba/02947/2010(H1N1)) CY158762 7 (MP)
GGCCCCCTCAAAGCCGAGTGCCCAGGGACTGCAGCGTAGACG
>Influenza A virus (A/swine/Manitoba/02947/2010(H1N1)) CY159066 7 (MP)
GGCCCCCTCAAAGCCGAGTGCCCAGGGACTGCAGCGTAGACG
>Influenza A virus (A/swine/Illinois/A01076768/2010(H3N2)) CY114581 7 (MP)
GGCCCCCTCAAAGCCGAGTGCCCAGGGACTGCAGCGTAGACG
>Influenza A virus (A/swine/Iowa/A01076630/2010(mixed)) CY114582 7 (MP)
GGCCCCCTCAAAGCCGAGTGCCCAGGGACTGCAGCGTAGACG
>Influenza A virus (A/swine/Iowa/A01076632/2010(mixed)) CY114583 7 (MP)
GGCCCCCTCAAAGCCGAGTGCCCAGGGACTGCAGCGTAGACG
>Influenza A virus (A/swine/Alberta/SD0014/2013(H1N1)) CY195079 7 (MP)
GGCCCCCTCAAAGCCGAGTGCCCAGGGACTGCAGCGTAGACG
>Influenza A virus (A/swine/Iowa/A01049119/2010(H3N2)) JX080663 7 (MP)
GGCCCCCTCAAAGCCGAGTGCCCAGGGACTGCAGCGTAGACG
>Influenza A virus (A/swine/Minnesota/A01076218/2010(H3N2)) CY107061 7 (MP)
GGCCCCCTCAAAGCCGAGTGCCCAGGGACTGCAGCGTAGACG
>Influenza A virus (A/swine/Minnesota/A01076218/2010(H3N2)) CY114754 7 (MP)
GGCCCCCTCAAAGCCGAGTGCCCAGGGACTGCAGCGTAGACG
>Influenza A virus (A/swine/Alberta/SD0079/2015(H3N2)) CY245690 7 (MP)
GGCCCCCTCAAAGCCGAGTGCCCAGGGACTGCAGCGTAGACG
>Influenza A virus (A/swine/Nebraska/A01049235/2010(H3N2)) JN162027 7 (MP)
GGCCCCCTCAAAGCCGAGTGCCCAGGGACTGCAGCGTAGACG
>Influenza A virus (A/swine/Nebraska/A01049937/2011(H3N2)) JN652579 7 (MP)
GGCCCCCTCAAAGCCGAGTGCCCAGGGACTGCAGCGTAGACG
>Influenza A virus (A/swine/Minnesota/A01240088/2011(H3N2)) JQ756384 7 (MP)
GGCCCCCTCAAAGCCGAGTGCCCAGGGACTGCAGCGTAGACG
>Influenza A virus (A/swine/Minnesota/A01240095/2011(H3N2)) JQ756385 7 (MP)
GGCCCCCTCAAAGCCGAGTGCCCAGGGACTGCAGCGTAGACG
>Influenza A virus (A/swine/Minnesota/MT_12_07_11_3_27/2011(H3N2)) MF194729 7 (MP)
GGCCCCCTCAAAGCCGAGTGCCCAGGGACTGCAGCGTAGACG
>Influenza A virus (A/swine/Minnesota/MT_12_07_1670/2012(H3N2)) MF194285 7 (MP)
GGCCCCCTCAAAGCCGAGTGCCCAGGGACTGCAGCGTAGACG
>Influenza A virus (A/swine/Minnesota/MT_12_07_11_3_4/2011(H3N2)) MF194409 7 (MP)
GGCCCCCTCAAAGCCGAGTGCCCAGGGACTGCAGCGTAGACG
>Influenza A virus (A/swine/Manitoba/D0175/2012(H1N1)) CY194366 7 (MP)
GGCCCCCTCAAAGCCGAGTGCCCAGGGACTGCAGCGTAGACG
>Influenza A virus (A/swine/Iowa/A01203571/2012(H3N2)) JX267191 7 (MP)
GGCCCCCTCAAAGCCGAGTGCCCAGGGACTGCAGCGTAGACG
>Influenza A virus (A/swine/Minnesota/A01270872/2012(H3N2)) KC139733 7 (MP)
GGCCCCCTCAAAGCCGAGTGCCCAGGGACTGCAGCGTAGACG
>Influenza A virus (A/swine/Minnesota/A01277201/2012(H3N2)) KC333091 7 (MP)
GGCCCCCTCAAAGCCGAGTGCCCAGGGACTGCAGCGTAGACG
>Influenza A virus (A/swine/Iowa/A01203771/2012(H3N2)) JX975029 7 (MP)
GGCCCCCTCAAAGCCGAGTGCCCAGGGACTGCAGCGTAGACG
>Influenza A virus (A/swine/Minnesota/A01279722/2012(H3N2)) KC405486 7 (MP)
GGCCCCCTCAAAGCCGAGTGCCCAGGGACTGCAGCGTAGACG
>Influenza A virus (A/swine/Minnesota/MT_12_07_11_3_1/2011(H3N2)) MF194561 7 (MP)
GGCCCCCTCAAAGCCGAGTGCCCAGGGACTGCAGCGTAGACG
>Influenza A virus (A/swine/Minnesota/MT_12_07_1647/2012(H3N2)) MF194149 7 (MP)
GGCCCCCTCAAAGCCGAGTGCCCAGGGACTGCAGCGTAGACG
>Influenza A virus (A/swine/Minnesota/MT_12_07_518/2012(H3N2)) MF194361 7 (MP)
GGCCCCCTCAAAGCCGAGTGCCCAGGGACTGCAGCGTAGACG
>Influenza A virus (A/swine/Minnesota/MT_12_07_537/2012(H3N2)) MF194885 7 (MP)
GGCCCCCTCAAAGCCGAGTGCCCAGGGACTGCAGCGTAGACG
>Influenza A virus (A/swine/Minnesota/MT_12_07_540/2012(H3N2)) MF194449 7 (MP)
GGCCCCCTCAAAGCCGAGTGCCCAGGGACTGCAGCGTAGACG
>Influenza A virus (A/swine/Minnesota/MT_12_07_1650/2012(H3N2)) MF194385 7 (MP)
GGCCCCCTCAAAGCCGAGTGCCCAGGGACTGCAGCGTAGACG
>Influenza A virus (A/swine/Minnesota/MT_12_07_1654/2012(H3N2)) MF194821 7 (MP)
GGCCCCCTCAAAGCCGAGTGCCCAGGGACTGCAGCGTAGACG
>Influenza A virus (A/swine/Minnesota/MT_12_07_1657/2012(H3N2)) MF194553 7 (MP)
GGCCCCCTCAAAGCCGAGTGCCCAGGGACTGCAGCGTAGACG
>Influenza A virus (A/swine/Minnesota/MT_12_07_1667/2012(H3N2)) MF194877 7 (MP)
GGCCCCCTCAAAGCCGAGTGCCCAGGGACTGCAGCGTAGACG
>Influenza A virus (A/swine/Minnesota/MT_12_07_523/2012(H3N2)) MF194949 7 (MP)
GGCCCCCTCAAAGCCGAGTGCCCAGGGACTGCAGCGTAGACG
>Influenza A virus (A/swine/Minnesota/MT_12_07_525/2012(H3N2)) MF194301 7 (MP)
GGCCCCCTCAAAGCCGAGTGCCCAGGGACTGCAGCGTAGACG
>Influenza A virus (A/swine/Minnesota/MT_12_07_524/2012(H3N2)) MF194617 7 (MP)
GGCCCCCTCAAAGCCGAGTGCCCAGGGACTGCAGCGTAGACG
>Influenza A virus (A/swine/Manitoba/D0354/2014(H3N2)) CY195352 7 (MP)
GGCCCCCTCAAAGCCGAGTGCCCAGGGACTGCAGCGTAGACG
>Influenza A virus (A/swine/Manitoba/D0471/2016(H3N2)) CY246661 7 (MP)
GGCCCCCTCAAAGCCGAGTGCCCAGGGACTGCAGCGTAGACG
>Influenza A virus (A/swine/Iowa/A01202905/2011(H3N2)) JX092618 7 (MP)
GGCCCCCTCAAAGCCGAGTGCCCAGGGACTGCAGCGTAGACG
>Influenza A virus (A/swine/Iowa/A01202906/2011(H3N2)) JX092619 7 (MP)
GGCCCCCTCAAAGCCGAGTGCCCAGGGACTGCAGCGTAGACG
>Influenza A virus (A/swine/Manitoba/D0092/2012(H3N2)) CY194246 7 (MP)
GGCCCCCTCAAAGCCGAGTGCCCAGGGACTGCAGCGTAGACG
>Influenza A virus (A/swine/Georgia/02604/2009(H3N2)) CY158290 7 (MP)
GGCCCCCTCAAAGCCGAGTGCCCAGGGACTGCAGCGTAGACG
>Influenza A virus (A/swine/Iowa/01596/2007(N1)) CY159874 7 (MP)
GGCCCCCTCAAAGCCGAGTGCCCAGGGACTGCAGCGTAGACG
>Influenza A virus (A/swine/Manitoba/02946/2010(H3N2)) CY158754 7 (MP)
GGCCCCCTCAAAGCCGAGTGCCCAGGGACTGCAGCGTAGACG
>Influenza A virus (A/swine/Saskatchewan/SD0001/2011(H3N2)) CY159074 7 (MP)
GGCCCCCTCAAAGCCGAGTGCCCAGGGACTGCAGCGTAGACG
>Influenza A virus (A/swine/Alberta/SD0049/2014(H3N2)) CY195400 7 (MP)
GGCCCCCTCAAAGCCGAGTGCCCAGGGACTGCAGCGTAGACG
>Influenza A virus (A/swine/Alberta/SD0093/2015(H3N2)) CY245754 7 (MP)
GGCCCCCTCAAAGCCGAGTGCCCAGGGACTGCAGCGTAGACG
>Influenza A virus (A/swine/Alberta/SD0115/2015(H3N2)) CY245914 7 (MP)
GGCCCCCTCAAAGCCGAGTGCCCAGGGACTGCAGCGTAGACG
>Influenza A virus (A/swine/Alberta/SD0172/2016(H3N2)) CY246405 7 (MP)
GGCCCCCTCAAAGCCGAGTGCCCAGGGACTGCAGCGTAGACG
>Influenza A virus (A/swine/Alberta/SD0183/2016(H3N2)) CY246557 7 (MP)
GGCCCCCTCAAAGCCGAGTGCCCAGGGACTGCAGCGTAGACG
>Influenza A virus (A/swine/Alberta/SD0179/2016(H3N2)) CY246461 7 (MP)
GGCCCCCTCAAAGCCGAGTGCCCAGGGACTGCAGCGTAGACG
>Influenza A virus (A/swine/Alberta/SD0076/2015(H3N2)) CY245666 7 (MP)
GGCCCCCTCAAAGCCGAGTGCCCAGGGACTGCAGCGTAGACG
>Influenza A virus (A/swine/Manitoba/D0427/2016(mixed)) CY246301 7 (MP)
GGCCCCCTCAAAGCCGAGTGCCCAGGGACTGCAGCGTAGACG
>Influenza A virus (A/swine/North Carolina/SG1365/2010(H1N2)) CY158434 7 (MP)
GGCCCCCTCAAAGCCGAGTGCCCAGGGACTGCAGCGTAGACG
>Influenza A virus (A/swine/North Carolina/01484/2006(H3N2)) CY157952 7 (MP)
GGCCCCCTCAAAGCCGAGTGCCCAGGGACTGCAGCGTAGACG
>Influenza A virus (A/swine/Saskatchewan/SD0012/2013(H3N2)) CY195087 7 (MP)
GGCCCCCTCAAAGCCGAGTGCCCAGGGACTGCAGCGTAGACG
>Influenza A virus (A/swine/Saskatchewan/SD0056/2014(H1N1)) CY195456 7 (MP)
GGCCCCCTCAAAGCCGAGTGCCCAGGGACTGCAGCGTAGACG
>Influenza A virus (A/swine/Saskatchewan/SD0096/2015(H3N2)) CY245762 7 (MP)
GGCCCCCTCAAAGCCGAGTGCCCAGGGACTGCAGCGTAGACG
>Influenza A virus (A/swine/Saskatchewan/SD0111/2015(H3N2)) CY245874 7 (MP)
GGCCCCCTCAAAGCCGAGTGCCCAGGGACTGCAGCGTAGACG
>Influenza A virus (A/swine/Saskatchewan/SD0025/2014(H3N2)) CY195184 7 (MP)
GGCCCCCTCAAAGCCGAGTGCCCAGGGACTGCAGCGTAGACG
>Influenza A virus (A/swine/Saskatchewan/SD0051/2014(H3N2)) CY195392 7 (MP)
GGCCCCCTCAAAGCCGAGTGCCCAGGGACTGCAGCGTAGACG
>Influenza A virus (A/swine/Saskatchewan/SD0059/2014(H3N2)) CY195600 7 (MP)
GGCCCCCTCAAAGCCGAGTGCCCAGGGACTGCAGCGTAGACG
>Influenza A virus (A/swine/Saskatchewan/SD0068/2015(H3N2)) CY245650 7 (MP)
GGCCCCCTCAAAGCCGAGTGCCCAGGGACTGCAGCGTAGACG
>Influenza A virus (A/swine/Saskatchewan/SD0083/2015(H3N2)) CY245746 7 (MP)
GGCCCCCTCAAAGCCGAGTGCCCAGGGACTGCAGCGTAGACG
>Influenza A virus (A/swine/Saskatchewan/G8/2014(H3N2)) KX264767 7 (MP)
GGCCCCCTCAAAGCCGAGTGCCCAGGGACTGCAGCGTAGACG
>Influenza A virus (A/swine/Alberta/SD0125/2015(H1N1)) MF768558 7 (MP)
GGCCCCCTCAAAGCCGAGTGCCCAGGGACTGCAGCGTAGACG
>Influenza A virus (A/swine/Saskatchewan/SD0026/2014(H3N2)) MF768566 7 (MP)
GGCCCCCTCAAAGCCGAGTGCCCAGGGACTGCAGCGTAGACG
>Influenza A virus (A/swine/Saskatchewan/SD0007/2012(mixed)) CY195151 7 (MP)
GGCCCCCTCAAAGCCGAGTGCCCAGGGACTGCAGCGTAGACG
>Influenza A virus (A/swine/Saskatchewan/SD0094/2015(H1N1)) MF768486 7 (MP)
GGCCCCCTCAAAGCCGAGTGCCCAGGGACTGCAGCGTAGACG
>Influenza A virus (A/swine/Saskatchewan/SD0082/2015(H1N1)) CY245722 7 (MP)
GGCCCCCTCAAAGCCGAGTGCCCAGGGACTGCAGCGTAGACG
>Influenza A virus (A/swine/Mexico/SG1444/2011(H3N2)) CY158794 7 (MP)
GGCCCCCTCAAAGCCGAGTGCCCAGGGACTGCAGCGTAGACG
>Influenza A virus (A/swine/Mexico/SG1444/2011(H3N2)) CY159090 7 (MP)
GGCCCCCTCAAAGCCGAGTGCCCAGGGACTGCAGCGTAGACG
>Influenza A virus (A/swine/North Carolina/A01076201/2010(H1N1)) CY114737 7 (MP)
GGCCCCCTCAAAGCCGAGTGCCCAGGGACTGCAGCGTAGACG
>Influenza A virus (A/swine/North Carolina/A01076211/2010(H1N1)) CY114747 7 (MP)
GGCCCCCTCAAAGCCGAGTGCCCAGGGACTGCAGCGTAGACG
>Influenza A virus (A/swine/North Carolina/A01076201/2010(H1N1)) KR701670 7 (MP)
GGCCCCCTCAAAGCCGAGTGCCCAGGGACTGCAGCGTAGACG
>Influenza A virus (A/swine/North Carolina/SG1361/2010(H1N1)) CY158426 7 (MP)
GGCCCCCTCAAAGCCGAGTGCCCAGGGACTGCAGCGTAGACG
>Influenza A virus (A/swine/Korea/VDS4/2008(H1N1)) JN043436 7 (MP)
GGCCCCCTCAAAGCCGAGTGCCCAGGGACTTCAGCGTAGACG
>Influenza A virus (A/swine/Korea/251-1/2008(H1N1)) KJ764725 7 (MP)
GGCCCCCTCAAAGCCGAGTGCCCAGGGACTTCAGCGTAGACG
>Influenza A virus (A/swine/Nebraska/A01240847/2012(H1N1)) JX422285 7 (MP)
GGCCCCCTCAAAGCCGAGTGCCCAGGGACTGCAGCGTAGACG
>Influenza A virus (A/swine/Nebraska/A01240848/2012(H1N1)) JX422447 7 (MP)
GGCCCCCTCAAAGCCGAGTGCCCAGGGACTGCAGCGTAGACG
>Influenza A virus (A/swine/Nebraska/A01241721/2012(H1N1)) JX422303 7 (MP)
GGCCCCCTCAAAGCCGAGTGCCCAGGGACTGCAGCGTAGACG
>Influenza A virus (A/swine/Nebraska/A01327827/2012(H1N1)) JX422456 7 (MP)
GGCCCCCTCAAAGCCGAGTGCCCAGGGACTGCAGCGTAGACG
>Influenza A virus (A/swine/Nebraska/A01327773/2012(H1N1)) JX422501 7 (MP)
GGCCCCCTCAAAGCCGAGTGCCCAGGGACTGCAGCGTAGACG
>Influenza A virus (A/swine/Nebraska/A01240564/2012(H1N1)) JX657769 7 (MP)
GGCCCCCTCAAAGCCGAGTGCCCAGGGACTGCAGCGTAGACG
>Influenza A virus (A/swine/Nebraska/A01240567/2012(H1N1)) JX657778 7 (MP)
GGCCCCCTCAAAGCCGAGTGCCCAGGGACTGCAGCGTAGACG
>Influenza A virus (A/swine/Nebraska/A01442145/2012(H1N1)) KC478089 7 (MP)
GGCCCCCTCAAAGCCGAGTGCCCAGGGACTGCAGCGTAGACG
>Influenza A virus (A/swine/South Dakota/A01380557/2013(H1N1)) KF150195 7 (MP)
GGCCCCCTCAAAGCCGAGTGCCCAGGGACTGCAGCGTAGACG
>Influenza A virus (A/swine/Nebraska/A01442141/2012(H1N1)) KC478092 7 (MP)
GGCCCCCTCAAAGCCGAGTGCCCAGGGACTGCAGCGTAGACG
>Influenza A virus (A/swine/Nebraska/A01443544/2013(H1N1)) KC871071 7 (MP)
GGCCCCCTCAAAGCCGAGTGCCCAGGGACTGCAGCGTAGACG
>Influenza A virus (A/swine/Nebraska/A01270926/2012(H1N1)) KC149918 7 (MP)
GGCCCCCTCAAAGCCGAGTGCCCAGGGACTGCAGCGTAGACG
>Influenza A virus (A/swine/Nebraska/A01277241/2012(H1N1)) KC333100 7 (MP)
GGCCCCCTCAAAGCCGAGTGCCCAGGGACTGCAGCGTAGACG
>Influenza A virus (A/swine/Nebraska/A01277437/2012(H1N1)) KC333138 7 (MP)
GGCCCCCTCAAAGCCGAGTGCCCAGGGACTGCAGCGTAGACG
>Influenza A virus (A/swine/Nebraska/A01277450/2012(H1N1)) KC355854 7 (MP)
GGCCCCCTCAAAGCCGAGTGCCCAGGGACTGCAGCGTAGACG
>Influenza A virus (A/swine/Nebraska/A01442125/2012(H1N1)) KC445200 7 (MP)
GGCCCCCTCAAAGCCGAGTGCCCAGGGACTGCAGCGTAGACG
>Influenza A virus (A/swine/Nebraska/A01277829/2012(H1N1)) KC445218 7 (MP)
GGCCCCCTCAAAGCCGAGTGCCCAGGGACTGCAGCGTAGACG
>Influenza A virus (A/swine/Nebraska/A01380413/2013(H1N1)) KF059245 7 (MP)
GGCCCCCTCAAAGCCGAGTGCCCAGGGACTGCAGCGTAGACG
>Influenza A virus (A/swine/Nebraska/A01399642/2013(H1N1)) KF712461 7 (MP)
GGCCCCCTCAAAGCCGAGTGCCCAGGGACTGCAGCGTAGACG
>Influenza A virus (A/swine/Nebraska/A01444847/2013(H1N1)) KC592053 7 (MP)
GGCCCCCTCAAAGCCGAGTGCCCAGGGACTGCAGCGTAGACG
>Influenza A virus (A/swine/Nebraska/A01397381/2013(H1N1)) KF367598 7 (MP)
GGCCCCCTCAAAGCCGAGTGCCCAGGGACTGCAGCGTAGACG
>Influenza A virus (A/swine/South Dakota/24/2012(H1N1)) JX975045 7 (MP)
GGCCCCCTCAAAGCCGAGTGCCCAGGGACTGCAGCGTAGACG
>Influenza A virus (A/swine/South Dakota/A01267992/2012(H1N1)) KC238315 7 (MP)
GGCCCCCTCAAAGCCGAGTGCCCAGGGACTGCAGCGTAGACG
>Influenza A virus (A/swine/Iowa/A01202797/2011(H1N2)) JX092519 7 (MP)
GGCCCCCTCAAAGCCGAGTGCCCAGGGACTGCAGCGTAGACG
>Influenza A virus (A/swine/North Carolina/A01270393/2011(H1N2)) JX952150 7 (MP)
GGCCCCCTCAAAGCCGAGTGCCCAGGGACTGCAGCGTAGACG
>Influenza A virus (A/swine/North Carolina/A01290598/2013(H1N2)) KF791370 7 (MP)
GGCCCCCTCAAAGCCGAGTGCCCAGGGACTGCAGCGTAGACG
>Influenza A virus (A/swine/USA/A01076147/2010(H3N2)) CY114611 7 (MP)
GGCCCCCTCAAAGCCGAGTGCCCAGGGACTGCAGCGTAGACG
>Influenza A virus (A/swine/Kansas/10-83533/2010(H3N2)) KP270887 7 (MP)
GGCCCCCTCAAAGCCGAGTGCCCAGGGACTGCAGCGTAGACG
>Influenza A virus (A/swine/Iowa/A01076186/2010(H1N2)) CY114721 7 (MP)
GGCCCCCTCAAAGCCGAGTGCCCAGGGACTGCAGCGTAGACG
>Influenza A virus (A/swine/North Carolina/3793/2008(H1N1)) JQ624670 7 (MP)
GGCCCCCTCAAAGCCGAGTGCCCAGGGACTGCAGCGTAGACG
>Influenza A virus (A/swine/Indiana/A01202622/2011(H1N1)) JX092410 7 (MP)
GGCCCCCTCAAAGCCGAGTGCCCAGGGACTGCAGCGTAGACG
>Influenza A virus (A/swine/Virginia/A01202625/2011(H1N1)) JX092411 7 (MP)
GGCCCCCTCAAAGCCGAGTGCCCAGGGACTGCAGCGTAGACG
>Influenza A virus (A/swine/North Carolina/02084/2008(H1N1)) HM461829 7 (MP)
GGCCCCCTCAAAGCCGAGTGCCCAGGGACTGCAGCGTAGACG
>Influenza A virus (A/swine/QC/440-A/2009(H3N2)) HQ825201 7 (MP)
GGCCCCCTCAAAGCCGAGTGCCCAGGGACTGCAGCGTAGACG
>Influenza A virus (A/swine/QC/1695-3/2009(H1N1)) JF713894 7 (MP)
GGCCCCCTCAAAGCCGAGTGCCCAGGGACTGCAGCGTAGACG
>Influenza A virus (A/swine/QC/1814-1/2009(H1N1)) JF713939 7 (MP)
GGCCCCCTCAAAGCCGAGTGCCCAGGGACTGCAGCGTAGACG
>Influenza A virus (A/swine/QC/1814-5/2009(H1N1)) JF713945 7 (MP)
GGCCCCCTCAAAGCCGAGTGCCCAGGGACTGCAGCGTAGACG
>Influenza A virus (A/swine/QC/1814-3/2009(H1N1)) JF713942 7 (MP)
GGCCCCCTCAAAGCCGAGTGCCCAGGGACTGCAGCGTAGACG
>Influenza A virus (A/swine/Indiana/31-0122/2011(H1N1)) KP100994 7 (MP)
GGCCCCCTCAAAGCCGAGTGCCCAGGGACTGCAGCGTAGACG
>Influenza A virus (A/swine/Minnesota/A01125993/2012(H3N2)) JX422255 7 (MP)
GGCCCCCTCAAAGCCGAGTGCCCAGGGACTGCAGCGTAGACG
>Influenza A virus (A/swine/Minnesota/A01328452/2012(H3N2)) JX422408 7 (MP)
GGCCCCCTCAAAGCCGAGTGCCCAGGGACTGCAGCGTAGACG
>Influenza A virus (A/swine/Minnesota/A01328451/2012(H3N2)) JX422576 7 (MP)
GGCCCCCTCAAAGCCGAGTGCCCAGGGACTGCAGCGTAGACG
>Influenza A virus (A/swine/Minnesota/A01125992/2012(H3N2)) JX422429 7 (MP)
GGCCCCCTCAAAGCCGAGTGCCCAGGGACTGCAGCGTAGACG
>Influenza A virus (A/swine/Manitoba/D0102/2012(H3N2)) CY194350 7 (MP)
GGCCCCCTCAAAGCCGAGTGCCCAGGGACTGCAGCGTAGACG
>Influenza A virus (A/swine/Manitoba/D0103/2012(H3N2)) CY194358 7 (MP)
GGCCCCCTCAAAGCCGAGTGCCCAGGGACTGCAGCGTAGACG
>Influenza A virus (A/swine/Manitoba/SD0084/2015(H3N2)) CY245730 7 (MP)
GGCCCCCTCAAAGCCGAGTGCCCAGGGACTGCAGCGTAGACG
>Influenza A virus (A/swine/Manitoba/SD0085/2015(H3N2)) CY245738 7 (MP)
GGCCCCCTCAAAGCCGAGTGCCCAGGGACTGCAGCGTAGACG
>Influenza A virus (A/swine/Manitoba/D0423/2016(H3N2)) CY246268 7 (MP)
GGCCCCCTCAAAGCCGAGTGCCCAGGGACTGCAGCGTAGACG
>Influenza A virus (A/swine/Manitoba/D0464/2016(H3N2)) CY246597 7 (MP)
GGCCCCCTCAAAGCCGAGTGCCCAGGGACTGCAGCGTAGACG
>Influenza A virus (A/swine/Manitoba/D0454/2016(H3N2)) CY246485 7 (MP)
GGCCCCCTCAAAGCCGAGTGCCCAGGGACTGCAGCGTAGACG
>Influenza A virus (A/swine/Manitoba/SD0130/2015(H3N2)) CY246010 7 (MP)
GGCCCCCTCAAAGCCGAGTGCCCAGGGACTGCAGCGTAGACG
>Influenza A virus (A/swine/Manitoba/SD0141/2016(H3N2)) CY246122 7 (MP)
GGCCCCCTCAAAGCCGAGTGCCCAGGGACTGCAGCGTAGACG
>Influenza A virus (A/swine/Manitoba/SD0168/2016(H3N2)) CY246260 7 (MP)
GGCCCCCTCAAAGCCGAGTGCCCAGGGACTGCAGCGTAGACG
>Influenza A virus (A/swine/British Columbia/SD0132/2016(H3N2)) CY246066 7 (MP)
GGCCCCCTCAAAGCCGAGTGCCCAGGGACTGCAGCGTAGACG
>Influenza A virus (A/swine/Minnesota/02100/2008(H1N2)) KR057357 7 (MP)
GGCCCCCTCAAAGCCGAGTGCCCAGGGACTGCAGCGTAGACG
>Influenza A virus (A/swine/Saskatchewan/SD0045/2014(H3N2)) CY195368 7 (MP)
GGCCCCCTCAAAGCCGAGTGCCCAGGGACTGCAGCGTAGACG
>Influenza A virus (A/swine/Saskatchewan/SD0057/2014(H3N2)) CY195464 7 (MP)
GGCCCCCTCAAAGCCGAGTGCCCAGGGACTGCAGCGTAGACG
>Influenza A virus (A/swine/Saskatchewan/SD0075/2015(H3N2)) CY245682 7 (MP)
GGCCCCCTCAAAGCCGAGTGCCCAGGGACTGCAGCGTAGACG
>Influenza A virus (A/swine/Saskatchewan/SD0081/2015(H3N2)) CY245714 7 (MP)
GGCCCCCTCAAAGCCGAGTGCCCAGGGACTGCAGCGTAGACG
>Influenza A virus (A/swine/Saskatchewan/SD0069/2015(H3N2)) MF768502 7 (MP)
GGCCCCCTCAAAGCCGAGTGCCCAGGGACTGCAGCGTAGACG
>Influenza A virus (A/swine/Saskatchewan/SD0126/2015(H3N2)) CY245994 7 (MP)
GGCCCCCTCAAAGCCGAGTGCCCAGGGACTGCAGCGTAGACG
>Influenza A virus (A/swine/Illinois/A01327563/2012(H1N2)) JX422264 7 (MP)
GGCCCCCTCAAAGCCGAGTGCCCAGGGACTGCAGCGTAGACG
>Influenza A virus (A/swine/Illinois/A01240824/2011(H1N2)) JX422300 7 (MP)
GGCCCCCTCAAAGCCGAGTGCCCAGGGACTGCAGCGTAGACG
>Influenza A virus (A/swine/Illinois/A01240830/2011(H1N2)) JX422420 7 (MP)
GGCCCCCTCAAAGCCGAGTGCCCAGGGACTGCAGCGTAGACG
>Influenza A virus (A/swine/Manitoba/G5/2014(H3N2)) KX264764 7 (MP)
GGCCCCCTCAAAGCCGAGTGCCCAGGGACTGCAGCGTAGACG
>Influenza A virus (A/swine/South Dakota/A01480750/2014(H1N1)) KJ683872 7 (MP)
GGCCCCCTCAAAGCCGAGTGCCCAGGGACTGCAGCGTAGACG
>Influenza A virus (A/swine/Mexico/AVX32/2012(H3N2)) KU976773 7 (MP)
GGCCCCCTCAAAGCCGAGTGCCCAGGGACTGCAGCGTAGACG
>Influenza A virus (A/swine/Mexico/AVX64/2014(H3N2)) KU976549 7 (MP)
GGCCCCCTCAAAGCCGAGTGCCCAGGGACTGCAACGTAGACG
>Influenza A virus (A/swine/Mexico/AVX47/2013(H1N1)) KU976592 7 (MP)
GGCCCCCTCAAAGCCGAGTGCCCAGGGACTGCAACGTAGACG
>Influenza A virus (A/swine/SD/1/2010(H1N1)) HM804854 7 (MP)
GGCCCCCTCAAAGCCGAGTGCCCAGGGACTGCAGCGTAGACG
>Influenza A virus (A/swine/Iowa/A01049148/2010(H1N1)) JF833363 7 (MP)
GGCCCCCTCAAAGCCGAGTGCCCAGGGACTGCAGCGTAGACG
>Influenza A virus (A/swine/Minnesota/A01365586/2013(H3N2)) KF856881 7 (MP)
GGCCCCCTCAAAGCCGAGTGCCCAGGGACTGCAGCGTAGACG
>Influenza A virus (A/swine/Minnesota/A01365842/2013(H3N2)) KF888393 7 (MP)
GGCCCCCTCAAAGCCGAGTGCCCAGGGACTGCAGCGTAGACG
>Influenza A virus (A/swine/Minnesota/A01267989/2012(H3N2)) KC171962 7 (MP)
GGCCCCCTCAAAGCCGAGTGCCCAGGGACTGCAGCGTAGACG
>Influenza A virus (A/swine/South Dakota/A01349306/2013(H1N1)) KC844201 7 (MP)
GGCCCCCTCAAAGCCGAGTGCCCAGGGACTGCAGCGTAGACG
>Influenza A virus (A/swine/Guangxi/NS2777/2010(H1N2)) KM027970 7 (MP)
GGCCCCCTCAAAGCCGAGTGCCCAGGGACTGCAGCGTAGACG
>Influenza A virus (A/swine/Guangxi/2821/2011(H1N2)) KM028066 7 (MP)
GGCCCCCTCAAAGCCGAGTGCCCAGGGACTGCAGCGTAGACG
>Influenza A virus (A/swine/Guangxi/2823/2011(H1N2)) KM028074 7 (MP)
GGCCCCCTCAAAGCCGAGTGCCCAGGGACTGCAGCGTAGACG
>Influenza A virus (A/swine/Guangxi/3075/2011(H1N2)) KM028162 7 (MP)
GGCCCCCTCAAAGCCGAGTGCCCAGGGACTGCAGCGTAGACG
>Influenza A virus (A/swine/Alberta/SD0109/2015(H3N2)) CY245858 7 (MP)
GGCCCCCTCAAAGCCGAGTGCCCAGGGACTGCAGCGTAGACG
>Influenza A virus (A/swine/Iowa/13G060/2013(H3N2)) KJ452371 7 (MP)
GGCCCCCTCAAAGCCGAGTGCCCAGGGACTGCAGCGTAGACG
>Influenza A virus (A/swine/Alberta/SD0197/2016(H3N2)) CY246653 7 (MP)
GGCCCCCTCAAAGCCGAGTGCCCAGGGACTGCAGCGTAGACG
>Influenza A virus (A/swine/North Carolina/SG1394/2011(H1N2)) CY159010 7 (MP)
GGCCCCCTCAAAGCCGAGTGCCCAGGGACTGCAGCGTAGACG
>Influenza A virus (A/swine/Alberta/SD0164/2016(H1N2)) CY246228 7 (MP)
GGCCCCCTCAAAGCCGAGTGCCCAGGGACTGCAGCGTAGACG
>Influenza A virus (A/swine/Manitoba/D0270/2013(H1N1)) CY194806 7 (MP)
GGCCCCCTCAAAGCCGAGTGCCCAGGGACTGCAGCGTAGACG
>Influenza A virus (A/swine/Manitoba/D0274/2013(H1N1)) CY194846 7 (MP)
GGCCCCCTCAAAGCCGAGTGCCCAGGGACTGCAGCGTAGACG
>Influenza A virus (A/swine/Alberta/SD0042/2014(H1N2)) CY195360 7 (MP)
GGCCCCCTCAAAGCCGAGTGCCCAGGGACTGCAGCGTAGACG
>Influenza A virus (A/swine/Iowa/A01932577/2017(H1N2)) MF521994 7 (MP)
GGCCCCCTCAAAGCCGAGTGCCCAGGGACTGCAGCGTAGACG
>Influenza A virus (A/swine/British Columbia/SD0122/2015(H3N2)) CY245978 7 (MP)
GGCCCCCTCAAAGCCGAGTGCCCAGGGACTGCAGCGTAGACG
>Influenza A virus (A/swine/Alberta/SD0137/2016(H3N2)) CY246090 7 (MP)
GGCCCCCTCAAAGCCGAGTGCCCAGGGACTGCAGCGTAGACG
>Influenza A virus (A/swine/Iowa/A01279512/2012(H3N2)) KC355813 7 (MP)
GGCCCCCTCAAAGCCGAGTGCCCAGGGACTGCAGCGTAGACG
>Influenza A virus (A/swine/Alberta/SD0038/2014(H3N2)) CY195328 7 (MP)
GGCCCCCTCAAAGCCGAGTGCCCAGGGACTGCAGCGTAGACG
>Influenza A virus (A/swine/Alberta/SD0138/2016(H3N2)) CY246098 7 (MP)
GGCCCCCTCAAAGCCGAGTGCCCAGGGACTGCAGCGTAGACG
>Influenza A virus (A/swine/Alberta/SD0186/2016(H3N2)) CY246541 7 (MP)
GGCCCCCTCAAAGCCGAGTGCCCAAGGACTGCAGCGTAGACG
>Influenza A virus (A/swine/Texas/SG1380/2011(H1N1)) CY159002 7 (MP)
GGCCCCCTCAAAGCCGAGTGCCCAGGGACTGCAGCGTAGACG
>Influenza A virus (A/swine/Texas/SG1380/2011(H1N1)) CY160069 7 (MP)
GGCCCCCTCAAAGCCGAGTGCCCAGGGACTGCAGCGTAGACG
>Influenza A virus (A/swine/Alberta/SD0101/2015(H3N2)) CY245802 7 (MP)
GGCCCCCTCAAAGCCGAGTGCCCAGGGACTGCAGCGTAGACG
>Influenza A virus (A/swine/Alberta/SD0154/2016(H1N1)) MF768526 7 (MP)
GGCCCCCTCAAAGCCGAGTGCCCAGGGACTGCAGCGTAGACG
>Influenza A virus (A/swine/Alberta/G9/2014(H3N2)) KX264768 7 (MP)
GGCCCCCTCAAAGCCGAGTGCCCAGGGACTGCAGCGTAGACG
>Influenza A virus (A/swine/Missouri/A01076190/2010(H1N1)) CY114725 7 (MP)
GGCCCCCTCAAAGCCGAGTGCCCAGGGACTGCAGCGTAGACG
>Influenza A virus (A/swine/Minnesota/35-0323/2011(H1N1)) KP100894 7 (MP)
GGCCCCCTCAAAGCCGAGTGCCCAGGGACTGCAGCGTAGACG
>Influenza A virus (A/swine/Indiana/23-0414/2011(H1N1)) KP100958 7 (MP)
GGCCCCCTCAAAGCCGAGTGCCCAGGGACTGCAGCGTAGACG
>Influenza A virus (A/swine/Manitoba/D0098/2012(H3N2)) CY194318 7 (MP)
GGCCCCCTCAAAGCCGAGTGCCCAGGGACTGCAGCGTAGACG
>Influenza A virus (A/swine/Manitoba/D0100/2012(H3N2)) CY194342 7 (MP)
GGCCCCCTCAAAGCCGAGTGCCCAGGGACTGCAGCGTAGACG
>Influenza A virus (A/swine/Manitoba/D0106/2012(H3N2)) CY194398 7 (MP)
GGCCCCCTCAAAGCCGAGTGCCCAGGGACTGCAGCGTAGACG
>Influenza A virus (A/swine/Manitoba/SD0151/2016(H3N2)) CY246138 7 (MP)
GGCCCCCTCAAAGCCGAGTGCCCAGGGACTGCAGCGTAGACG
>Influenza A virus (A/swine/Saskatchewan/SD0030/2014(H3N2)) CY195192 7 (MP)
GGCCCCCTCAAAGCCGAGTGCCCAGGGACTGCAGCGTAGACG
>Influenza A virus (A/swine/Saskatchewan/SD0097/2015(H3N2)) CY245778 7 (MP)
GGCCCCCTCAAAGCCGAGTGCCCAGGGACTGCAGCGTAGACG
>Influenza A virus (A/swine/Alberta/SD0208/2016(H3N2)) CY246756 7 (MP)
GGCCCCCTCAAAGCCGAGTGCCCAGGGACTGCAGCGTAGACG
>Influenza A virus (A/swine/Saskatchewan/SD0041/2014(H3N2)) CY195344 7 (MP)
GGCCCCCTCAAAGCCGAGTGCCCAGGGACTGCAGCGTAGACG
>Influenza A virus (A/swine/Saskatchewan/SD0100/2015(H3N2)) CY245786 7 (MP)
GGCCCCCTCAAAGCCGAGTGCCCAGGGACTGCAGCGTAGACG
>Influenza A virus (A/swine/Saskatchewan/SD0067/2015(H3N2)) CY245658 7 (MP)
GGCCCCCTCAAAGCCGAGTGCCCAGGGACTGCAGCGTAGACG
>Influenza A virus (A/swine/Minnesota/MT_13_01_S52/2013(mixed)) MF919830 7 (MP)
GGCCCCCTCAAAGCCGAGTGCCCAGGGACTGCAGCGTAGACG
>Influenza A virus (A/swine/Hong Kong/4083/2011(H1N2)) KM028938 7 (MP)
GGCCCCCTCAAAGCCGAGTGCCCAGGGACTGCAGCGTAGACG
>Influenza A virus (A/swine/Hong Kong/4085/2011(H1N2)) KM028954 7 (MP)
GGCCCCCTCAAAGCCGAGTGCCCAGGGACTGCAGCGTAGACG
>Influenza A virus (A/swine/Hong Kong/4088/2011(H1N2)) KM028962 7 (MP)
GGCCCCCTCAAAGCCGAGTGCCCAGGGACTGCAGCGTAGACG
>Influenza A virus (A/swine/Iowa/A01049020/2010(mixed)) JX080677 7 (MP)
GGCCCCCTCAAAGCCGAGTGCCCAGGGACTGCAGCGTAGACG
>Influenza A virus (A/Swine/North Carolina/35922/98 (H3N2)) AF153256 7 (MP)
GGCCCCCTCAAAGCCGAGTGCCCAGGGACTGCAGCGTAGACG
>Influenza A virus (A/swine/Ontario/55383/04(H1N2)) DQ280210 7 (MP)
GGCCCCCTCAAAGCCGAGTGCCCAGGGACTGCAGCGTAGACG
>Influenza A virus (A/swine/Ontario/48235/04(H1N2)) DQ280234 7 (MP)
GGCCCCCTCAAAGCCGAGTGCCCAGGGACTGCAGCGTAGACG
>Influenza A virus (A/swine/Ontario/53518/03(H1N1)) DQ280220 7 (MP)
GGCCCCCTCAAAGCCGAGTGCCCAGGGACTGCAGCGTAGACG
>Influenza A virus (A/swine/Ontario/23866/04(H1N1)) DQ280244 7 (MP)
GGCCCCCTCAAAGCCGAGTGCCCAGGGACTGCAGCGTAGACG
>Influenza A virus (A/swine/Ontario/11112/2004(H1N1)) DQ280252 7 (MP)
GGCCCCCTCAAAGCCGAGTGCCCAGGGACTGCAGCGTAGACG
>Influenza A virus (A/swine/Colorado/02875/2009(H1N2)) CY159450 7 (MP)
GGCCCCCTCAAAGCCGAGTGCCCAGGGACTGCAGCGTAGACG
>Influenza A virus (A/swine/Hong Kong/NS143/2000(H1N1)) CY085353 7 (MP)
GGCCCCCTCAAAGCCGAGTGCCCAGGGACTGCAGCGTAGACG
>Influenza A virus (A/swine/Miyagi/5/2003(H1N2)) AB270753 7 (MP)
-----------------GTGCCCAGGGACTGCAGCGTAGACG
>Influenza A virus (A/swine/Miyazaki/1/2006(H1N2)) AB441171 7 (MP)
GGCCCCCTCAAAGCCGAGTGCCCAGGGACTTCAGCGTAGACG
>Influenza A virus (A/swine/Aomori/1/2005(H1N2)) AB600868 7 (MP)
GGCCCCCTCAAAGCCGAGTGCCCAGGGACTGCAGCGTAGACG
>Influenza A virus (A/swine/Saitama/1996(H1N2)) AB434419 7 (MP)
GGCCCCCTCAAAGCCGAGTGCCCAGGGACTGCAGCGTAGACG
>Influenza A virus (A/swine/Saitama/1/2000(H1N2)) AB600866 7 (MP)
GGCCCCCTCAAAGCCGAGTGCCCAGGGACTGCAGCGTAGACG
>Influenza A virus (A/swine/Chiba/1/1991(H1N2)) AB571960 7 (MP)
GGCCCCCTCAAAGCCGAGTGCCCAGGGACTGCAGCGTAGACG
>Influenza A virus (A/swine/Saitama/21/2004(H1N2)) AB600867 7 (MP)
GGCCCCCTCAAAGCCGAGTGCCCAGGGACTGCAGCGTAGACG
>Influenza A virus (A/swine/Niigata/729/2004(H1N2)) AB600865 7 (MP)
GGCCCCCTCAAAGCCGAGTGCCCAGGGACTGCAGCGTAGACG
>Influenza A virus (A/swine/Kansas/SG1181/2003(N1)) CY159586 7 (MP)
------------------------------------------
>Influenza A virus (A/swine/Korea/VDS3/2009(H1N1)) JN043435 7 (MP)
GGCCCCCTCAAAGCCGAGTGCCCAGGGACTGCAGCGTAGACG
>Influenza A virus (A/swine/Iowa/15/1930(H1N1)) M33045 7 (MP)
GGCCCCCTCAAAGACGAGTGCCCGGGGACTGCAGCGTAGACG
>Influenza A virus (A/swine/Hong Kong/201/2010(H1N1)) CY061816 7 (MP)
GGCCCCCTCAAAGCCGAGTGCCCAGGGACTGCAACGTAGACG
>Influenza A virus (A/swine/Pingtung/199-2/2002(H3N2)) FJ839894 7 (MP)
GGCCCCCTCAAAGCCGAGTGCCCAGGGACTGCAGCGTAGACG
>Influenza A virus (A/swine/Changhua/72-10F11/2003(H3N2)) JN391227 7 (MP)
GGCCCCCTCAAAGCCGAGTGCCCAGGGACTGCAGCGTAGACG
>Influenza A virus (A/swine/Pingtung/113-11/2003(H3N2)) JN391234 7 (MP)
GGCCCCCTCAAAGCCGAGTGCCCAGGGACTGCAGCGTAGACG
>Influenza A virus (A/swine/Taichung/50-1/2004(H3N2)) JN391251 7 (MP)
GGCCCCCTCAAAGCCGAGTGCCCAGGGACTGCAGCGTAGACG
>Influenza A virus (A/swine/Okinawa/2/2005(H1N1)) AB573803 7 (MP)
GGCCCCCTCAAAGCCGAGTGCCCAGGGACTGCAGCGTAGACG
>Influenza A virus (A/swine/Okinawa/1/2005(H1N1)) AB600864 7 (MP)
GGCCCCCTCAAAGCCGAGTGCCCAGGGACTGCAGCGTAGACG
>Influenza A virus (A/swine/Germany/2/1981(H1N1)) M55478 7 (MP)
GGCCCCCTCAAAGCCGAGTGCCCAGGGACTGCAGCGTAGACG
>Influenza A virus (A/swine/Finistere/2899/1982(H1N1)) AJ316059 7 (MP)
GGCCCCCTCAAAGCCGAGTGCCCAGGGACTGCAGCGTAGACG
>Influenza A virus (A/swine/Potsdam/15/1981(H1N1)) DQ186973 7 (MP)
GGCCCCCTCAAAGCCGAGTGCCCAGGGACTGCAGCGTAGACG
>Influenza A virus (A/swine/Italy/147/1981(H1N1)) KJ889410 7 (MP)
GGCCCCCTCAAAGCCGAGTGCCCAGGGACTGCAGCGTAGACG
>Influenza A virus (A/swine/Germany/2/1981(H1N1)) KJ889359 7 (MP)
GGCCCCCTCAAAGCCGAGTGCCCAGGGACTGCAGCGTAGACG
>Influenza A virus (A/swine/Italy/VI147/1981(H1N1)) KJ889402 7 (MP)
GGCCCCCTCAAAGCCGAGTGCCCAGGGACTGCAGCGTAGACG
>Influenza A virus (A/swine/Arnsberg/7/1981(H1N1)) KJ889351 7 (MP)
GGCCCCCTCAAAGCCGAGTGCCCAGGGACTGCAGCGTAGACG
>Influenza A virus (A/swine/Arnsberg/3/1981(H1N1)) KJ889335 7 (MP)
GGCCCCCTCAAAGCCGAGTGCCCAGGGACTGCAGCGTAGACG
>Influenza A virus (A/swine/Germany/S27/1981(H1N1)) KJ889367 7 (MP)
GGCCCCCTCAAAGCCGAGTGCCCAGGGACTGCAGCGTAGACG
>Influenza A virus (A/swine/Marseille/2260/1980(H1N1)) KJ889319 7 (MP)
GGCCCCCTCAAAGCCGAGTGCCCAGGGACTGCAGCGTAGACG
>Influenza A virus (A/swine/Arnsberg/4/1981(H1N1)) KJ889343 7 (MP)
GGCCCCCTCAAAGCCGAGTGCCCAGGGACTGCAGCGTAGACG
>Influenza A virus (A/swine/Hannover/1/1981(H1N1)) EU478795 7 (MP)
GGCCCCCTCAAAGCCGAGTGCCCAGGGACTGCAGCGTAGACG
>Influenza A virus (A/swine/Potsdam/268/1981(H1N1)) EU478797 7 (MP)
GGCCCCCTCAAAGCCGAGTGCCCAGGGACTGCAGCGTAGACG
>Influenza A virus (A/swine/Gent/1/84(H3N2)) EU478798 7 (MP)
GGCCCCCTCAAAGCCGAGTGCCCAGGGACTGCAGCGTAGACG
>Influenza A virus (A/swine/Potsdam/35/82(H3N2)) DQ186979 7 (MP)
GGCCCCCTCAAAGCCGAGTGCCCAGGGACTGCAGCGTAGACG
>Influenza A virus (A/swine/Finistere/2899/1982(H1N1)) CY116351 7 (MP)
GGCCCCCTCAAAGCCGAGTGCCCAGGGACTGCAGCGTAGACG
>Influenza A virus (A/swine/Finistere/2899/1982(H1N1)) KR701492 7 (MP)
GGCCCCCTCAAAGCCGAGTGCCCAGGGACTGCAGCGTAGACG
>Influenza A virus (A/swine/Belgium/WVL2/1983(H1N1)) CY037970 7 (MP)
GGCCCCCTCAAAGCCGAGTGCCCAGGGACTGCAGCGTAGACG
>Influenza A virus (A/swine/France/WVL3/1984(H1N1)) CY037978 7 (MP)
GGCCCCCTCAAAGCCGAGTGCCCAGGGACTGCAGCGTAGACG
>Influenza A virus (A/swine/France/WVL4/1985(H1N1)) CY037986 7 (MP)
GGCCCCCTCAAAGCCGAGTGCCCAGGGACTGCAGCGTAGACG
>Influenza A virus (A/swine/Italy/v.147/1981(H1N1)) GQ404621 7 (MP)
GGCCCCCTCAAAGCCGAGTGCCCAGGGACTGCAGCGTAGACG
>Influenza A virus (A/swine/Netherlands/25/1980(H1N1)) Z26862 7 (MP)
GGCCCCCTCAAAGCCGAGTGCCCAGGGACTGCAGCGTAGACG
>Influenza A virus (A/swine/Netherlands/25/1980(H1N1)) KJ889327 7 (MP)
GGCCCCCTCAAAGCCGAGTGCCCAGGGACTGCAGCGTAGACG
>Influenza A virus (A/swine/Arnsberg/6554/1979(H1N1)) KJ889311 7 (MP)
GGCCCCCTCAAAGCCGAGTGCCCAGGGACTGCAGCGTAGACG
>Influenza A virus (A/swine/Arnsberg/1/1979(H1N1)) KJ889303 7 (MP)
GGCCCCCTCAAAGCCGAGTGCCCAGGGACTGCAGCGTAGACG
>Influenza A virus (A/swine/Belgium/WVL1/1979(H1N1)) CY037901 7 (MP)
GGCCCCCTCAAAGCCGAGTGCCCAGGGACTGCAGCGTAGACG
>Influenza A virus (A/swine/Belgium/WVL5/1989(H1N1)) CY037994 7 (MP)
GGCCCCCTCAAAGCCGAGTGCCCAGGGACTGCAGCGTAGACG
>Influenza A virus (A/swine/Schwerin/103/89(H1N1)) DQ186974 7 (MP)
GGCCCCCTCAAAGCCGAGTGCCCAGGGACTGCAGCGTAGACG
>Influenza A virus (A/swine/Italy/671/1987(H1N1)) CY022987 7 (MP)
GGCCCCCTCAAAGCCGAGTGCCCAGGGACTGCAGCGTAGACG
>Influenza A virus (A/swine/Italy/670/1987(H1N1)) CY025254 7 (MP)
GGCCCCCTCAAAGCCGAGTGCCCAGGGACTGCAGCGTAGACG
>Influenza A virus (A/swine/Germany/8533/1991(H1N1)) Z26861 7 (MP)
GGCCCCCTCAAAGCCGAGTGCCCAGGGACTGCAGCGTAGACG
>Influenza A virus (A/swine/Schleswig-Holstein/1/1993(H1N1)) GQ404620 7 (MP)
GGCCCCCTCAAAGCCGAGTGCCCAGGGACTGCAGCGTAGACG
>Influenza A virus (A/swine/Germany/SEC27/97(H3N2)) AM920734 7 (MP)
GGCCCCCTCAAAGCCGAGTGCCCAGGGACTGCAGCGTAGACG
>Influenza A virus (A/swine/Schleswig-Holstein/1/1993(H1N1)) Z46439 7 (MP)
GGCCCCCTCAAAGCCGAGTGCCCAGGGACTGCAGCGTAGACG
>Influenza A virus (A/swine/England/WVL14/1996(H1N1)) CY037939 7 (MP)
GGCCCCCTCAAAGCCGAGTGCCCAGGGACTGCAGCGTAGACG
>Influenza A virus (A/swine/Cotes d'Armor/1482/1999(H1N1)) AJ316047 7 (MP)
GGCCCCCTCAAAGCCGAGTGCCCAGGGACTGCAGCGTAGACG
>Influenza A virus (A/swine/Italy/1521/98(H1N2)) AJ316052 7 (MP)
GGCCCCCTCAAAGCCGAGTGCCCAGGGACTGCAGCGTAGACG
>Influenza A virus (A/swine/Italy/62/1998(H1N2)) HQ845029 7 (MP)
GGCCCCCTCAAAGCCGAGTGCCCAGGGACTGCAGCGTAGACG
>Influenza A virus (A/swine/Cotes d'Armor/790/1997(H1N2)) AJ316049 7 (MP)
GGCCCCCTCAAAGCCGAGTGCCCAGGGACTGCAGCGTAGACG
>Influenza A virus (A/swine/Cotes d'Armor/790/1997(H1N2)) CY116413 7 (MP)
GGCCCCCTCAAAGCCGAGTGCCCAGGGACTGCAGCGTAGACG
>Influenza A virus (A/swine/Leipzig/145/92(H3N2)) DQ186981 7 (MP)
GGCCCCCTCAAAGCCGAGTGCCCAGGGACTGCAGCGTAGACG
>Influenza A virus (A/swine/Bakum/909/93(H3N2)) EU478801 7 (MP)
GGCCCCCTCAAAGCCGAGTGCCCAGGGACTGCAGCGTAGACG
>Influenza A virus (A/swine/England/17394/1996(H1N2)) EU478802 7 (MP)
GGCCCCCTCAAAGCCGAGTGCCCAGGGACTGCAGCGTAGACG
>Influenza A virus (A/swine/Gent/V230/1992(H1N1)) EU478799 7 (MP)
GGCCCCCTCAAAGCCGAGTGCCCAGGGACTGCAGCGTAGACG
>Influenza A virus (A/swine/Wedel/IDT2955/04(H1N1)) EU478830 7 (MP)
GGCCCCCTCAAAGCCGAGTGCCCAGGGACTGCAGCGTAGACG
>Influenza A virus (A/swine/England/WVL10/1993(H1N1)) CY037909 7 (MP)
GGCCCCCTCAAAGCCGAGTGCCCAGGGACTGCAGCGTAGACG
>Influenza A virus (A/swine/Denmark/WVL9/1993(H1N1)) CY038026 7 (MP)
GGCCCCCTCAAAGCCGAGTGCCCAGGGACTGCAGCGTAGACG
>Influenza A virus (A/swine/Spain/WVL6/1991(H1N1)) CY038002 7 (MP)
GGCCCCCTCAAAGCCGAGTGCCCAGGGACTGCAGCGTAGACG
>Influenza A virus (A/swine/England/167655/1997(H1N1)) CY116007 7 (MP)
GGCCCCCTCAAAGCCGAGTGCCCAGGGACTGCAGCGTAGACG
>Influenza A virus (A/swine/England/26029/1998(H1N1)) CY116077 7 (MP)
GGCCCCCTCAAAGCCGAGTGCCCAGGGACTGCAGCGTAGACG
>Influenza A virus (A/swine/England/636804/1996(H1N1)) CY116255 7 (MP)
GGCCCCCTCAAAGCCGAGTGCCCAGGGACTGCAGCGTAGACG
>Influenza A virus (A/swine/England/195852/1992(H1N1)) CY116039 7 (MP)
GGCCCCCTCAAAGCCGAGTGCCCAGGGACTGCAGCGTAGACG
>Influenza A virus (A/swine/England/200276/1992(H1N1)) CY116047 7 (MP)
GGCCCCCTCAAAGCCGAGTGCCCAGGGACTGCAGCGTAGACG
>Influenza A virus (A/swine/England/285393/1993(H3N2)) CY116098 7 (MP)
GGCCCCCTCAAAGCCGAGTGCCCAGGGACTGCAGCGTAGACG
>Influenza A virus (A/swine/England/203759/1992(H3N1)) CY116053 7 (MP)
GGCCCCCTCAAAGCCGAGTGCCCAGGGACTGCAGCGTAGACG
>Influenza A virus (A/swine/England/375017/1993(H3N2)) CY116138 7 (MP)
GGCCCCCTCAAAGCCGAGTGCCCAGGGACTGCAGCGTAGACG
>Influenza A virus (A/swine/England/252411/1992(H1N1)) CY116061 7 (MP)
GGCCCCCTCAAAGCCGAGTGCCCAGGGACTGCAGCGTAGACG
>Influenza A virus (A/swine/England/425742/1994(H1N1)) CY116186 7 (MP)
GGCCCCCTCAAAGCCGAGTGCCCAGGGACTGCAGCGTAGACG
>Influenza A virus (A/swine/England/405741/1994(H1N1)) KR700456 7 (MP)
GGCCCCCTCAAAGCCGAGTGCCCAGGGACTGCAGCGTAGACG
>Influenza A virus (A/swine/England/279053/1993(H1N1)) CY116085 7 (MP)
GGCCCCCTCAAAGCCGAGTGCCCAGGGACTGCAGCGTAGACG
>Influenza A virus (A/swine/England/40280/1996(H1N2)) CY116162 7 (MP)
GGCCCCCTCAAAGCCGAGTGCCAAGGGACTGCAGCGTAGACG
>Influenza A virus (A/swine/England/448813/1994(H1N2)) CY116201 7 (MP)
GGCCCCCTCAAAGCCGAGTGCCCAGGGACTGCAGCGTAGACG
>Influenza A virus (A/swine/England/463180/1994(H1N2)) KR700604 7 (MP)
GGCCCCCTCAAAGCCGAGTGCCCAGGGACTGCAGCGTAGACG
>Influenza A virus (A/swine/England/771270/1995(H1N1)) CY116302 7 (MP)
GGCCCCCTCAAAGCCGAGTGCCCAGGGACTGCAGCGTAGACG
>Influenza A virus (A/swine/England/704563/1995(H3N1)) CY116286 7 (MP)
GGCCCCCTCAAAGCCGAGTGCCCAGGGACTGCAGCGTAGACG
>Influenza A virus (A/swine/England/745769/1995(H1N1)) CY116294 7 (MP)
GGCCCCCTCAAAGCCGAGTGCCCAGGGACTGCAGCGTAGACG
>Influenza A virus (A/swine/England/502321/1994(H3N2)) KR701357 7 (MP)
GGCCCCCTCAAAGCCGAGTGCCCAGGGACTGCAGCGTAGACG
>Influenza A virus (A/swine/England/410711/1994(H1N1)) CY116170 7 (MP)
GGCCCCCTCAAAGCCGAGTGCCCAGGGACTGCAGCGTAGACG
>Influenza A virus (A/swine/England/WVL11/1994(H1N1)) CY037917 7 (MP)
GGCCCCCTCAAAGCCGAGTGCCCAGGGACTGCAGCGTAGACG
>Influenza A virus (A/swine/England/WVL15/1997(H1N1)) CY037947 7 (MP)
GGCCCCCTCAAAGCCGAGTGCCCAGGGACTGCAGCGTAGACG
>Influenza A virus (A/swine/England/00003/2009(H1N2)) CY115899 7 (MP)
GGCCCCCTCAAAGCCGAGTGCCCAGGGACTGCAGCGTAGACG
>Influenza A virus (A/swine/England/P185/2008(H1N2)) CY116346 7 (MP)
GGCCCCCTCAAAGCCGAGTGCCCAGGGACTGCAGCGTAGACG
>Influenza A virus (A/swine/England/997/2008(H1N2)) KR700337 7 (MP)
GGCCCCCTCAAAGCCGAGTGCCCAGGGACTGCAGCGTAGACG
>Influenza A virus (A/swine/England/001195/2007(H1N1)) CY115907 7 (MP)
GGCCCCCTCAAAGCCGAGTGCCCAGGGACTGCAGCGTAGACG
>Influenza A virus (A/swine/England/254/2002(H1N1)) CY116069 7 (MP)
GGCCCCCTCAAAGCCGAGTGCCCAGGGACTGCAGCGTAGACG
>Influenza A virus (A/swine/England/33766/2003(H1N2)) KR700619 7 (MP)
GGCCCCCTCAAAGCCGAGTGCCCAGGGACTGCAGCGTAGACG
>Influenza A virus (A/swine/England/303/2009(H1N2)) CY116106 7 (MP)
GGCCCCCTCAAAGCCGAGTGCCCAGGGACTGCAGCGTAGACG
>Influenza A virus (A/swine/England/00034/2005(H1N2)) KR700635 7 (MP)
GGCCCCCTCAAAGCCGAGTGCCCAGGGACTGCAGCGTAGACG
>Influenza A virus (A/swine/England/33780/2006(H1N1)) CY116114 7 (MP)
GGCCCCCTCAAAGCCGAGTGCCCAGGGACTGCAGCGTAGACG
>Influenza A virus (A/swine/England/612/2006(H1N1)) CY116239 7 (MP)
GGCCCCCTCAAAGCCGAGTGCCCAGGGACTGCAGCGTAGACG
>Influenza A virus (A/swine/England/267/2007(H1N1)) KR700643 7 (MP)
GGCCCCCTCAAAGCCGAGTGCCCAGGGACTGCAGCGTAGACG
>Influenza A virus (A/swine/England/88761/1997(H1N2)) CY116326 7 (MP)
GGCCCCCTCAAAGCCGAGTGCCCAGGGACTGCAGCGTAGACG
>Influenza A virus (A/swine/Scotland/51190/1999(H1N2)) KR700345 7 (MP)
GGCCCCCTCAAAGCCGAGTGCCCAGGGACTGCAGCGTAGACG
>Influenza A virus (A/swine/England/43142/2001(H1N2)) CY116193 7 (MP)
GGCCCCCTCAAAGCCGAGTGCCCAGGGACTGCAGCGTAGACG
>Influenza A virus (A/swine/Scotland/53307/2000(H1N2)) CY116545 7 (MP)
GGCCCCCTCAAAGCCGAGTGCCCAGGGACTGCAGCGTAGACG
>Influenza A virus (A/swine/England/1093/2005(H1N1)) CY115954 7 (MP)
GGCCCCCTCAAAGCCGAGTGCCCAGGGACTGCAGCGTAGACG
>Influenza A virus (A/swine/England/000304/2009(H1N2)) KR700651 7 (MP)
GGCCCCCTCAAAGCCGAGTGCCCAGGGACTGCAGCGTAGACG
>Influenza A virus (A/swine/England/1251/2011(H1N1)) KR700682 7 (MP)
GGCCCCCTCAAAGCCGAGTGCCCAGGGACTGCAGCGTAGACG
>Influenza A virus (A/swine/Scotland/034632/2012(H1N1)) KR700730 7 (MP)
GGCCCCCTCAAAGCCGAGTGCCCAAGGACTGCAGCGTAGACG
>Influenza A virus (A/swine/England/001428/2009(H1N2)) KR700658 7 (MP)
GGCCCCCTCAAAGCCGAGTGCCCAGGGACTGCAGCGTAGACG
>Influenza A virus (A/swine/England/35320/1999(H1N1)) CY116122 7 (MP)
GGCCCCCTCAAAGCCGAGTGCCCAGGGACTGCAGCGTAGACG
>Influenza A virus (A/swine/England/61605/1998(H1N2)) CY116247 7 (MP)
GGCCCCCTCAAAGCCGAGTGCCCAGGGACTGCAGCGTAGACG
>Influenza A virus (A/swine/England/WVL12/1995(H1N1)) CY037924 7 (MP)
GGCCCCCTCAAAGCCGAGTGCCCAGGGACTGCAGCGTAGACG
>Influenza A virus (A/swine/England/WVL7/1992(H1N1)) CY038010 7 (MP)
GGCCCCCTCAAAGCCGAGTGCCCAGGGACTGCAGCGTAGACG
>Influenza A virus (A/swine/England/000452/2002(H1N2)) KR700611 7 (MP)
GGCCCCCTCAAAGCCGAGTGCCCAGGGACTGCAGCGTAGACG
>Influenza A virus (A/swine/England/425069/1994(H3N2)) CY116178 7 (MP)
GGCCCCCTCAAAGCCGAGTGCCCAGGGACTGCAGCGTAGACG
>Influenza A virus (A/swine/England/193667/1998(H1N1)) CY116031 7 (MP)
GGCCCCCTCAAAGCCGAGTGCCCAGGGACTGCAGCGTAGACG
>Influenza A virus (A/swine/England/90591/1997(H3N2)) CY116333 7 (MP)
GGCCCCCTCAAAGCCGAGTGCCCAGGGACTGCAGCGTAGACG
>Influenza A virus (A/swine/England/39572/2001(H1N1)) CY116154 7 (MP)
GGCCCCCTCAAAGCCGAGTGCCCAGGGACTGCAGCGTAGACG
>Influenza A virus (A/swine/England/60797/2000(H1N2)) CY116233 7 (MP)
GGCCCCCTCAAAGCCGAGTGCCCAGGGACTGCAGCGTAGACG
>Influenza A virus (A/swine/England/68327/1998(H1N1)) CY116279 7 (MP)
GGCCCCCTCAAAGCCGAGTGCCCAGGGACTGCAGCGTAGACG
>Influenza A virus (A/swine/England/661263/1997(H1N2)) CY116271 7 (MP)
GGCCCCCTCAAAGCCGAGTGCCCAGGGACTGCAGCGTAGACG
>Influenza A virus (A/swine/England/101692/1997(H1N1)) CY115938 7 (MP)
GGCCCCCTCAAAGCCGAGTGCCCAGGGACTGCAGCGTAGACG
>Influenza A virus (A/swine/England/645913/1996(H1N2)) CY116263 7 (MP)
GGCCCCCTCAAAGCCGAGTGCCCAGGGACTGCAGCGTAGACG
>Influenza A virus (A/swine/England/WVL16/1998(H1N1)) CY037955 7 (MP)
GGCCCCCTCAAAGCCGAGTGCCCAGGGACTGCAGCGTAGACG
>Influenza A virus (A/swine/France/WVL8/1992(H1N1)) CY038018 7 (MP)
GGCCCCCTCAAAGCCGAGTGCCCAGGGACTGCAGCGTAGACG
>Influenza A virus (A/swine/Denmark/19216B/1993(H1N1)) KR701560 7 (MP)
GGCCCCCTCAAAGCCGAGTGCCCAGGGACTGCAGCGTAGACG
>Influenza A virus (A/swine/Scotland/WVL17/1999(H1N1)) CY037963 7 (MP)
GGCCCCCTCAAAGCCGAGTGCCCAGGGACTGCAGCGTAGACG
>Influenza A virus (A/swine/Cotes d'Armor/604/99(H1N2)) AJ316051 7 (MP)
GGCCCCCTCAAAGCCGAGTGCCCAGGGACTGCAGCGTAGACG
>Influenza A virus (A/swine/Belgium/220/92(H3N2)) AJ311509 7 (MP)
GGCCCCCTCAAAGCCGAGTGCCCAGGGACTGCAGCGTAGACG
>Influenza A virus (A/swine/IDT/Re220/92(H3N2)) EU478800 7 (MP)
GGCCCCCTCAAAGCCGAGTGCCCAGGGACTGCAGCGTAGACG
>Influenza A virus (A/swine/Jena/5/1996(H3N2)) DQ186982 7 (MP)
GGCCCCCTCAAAGCCGAGTGCCCAGGGACTGCAGCGTAGACG
>Influenza A virus (A/swine/Germany/Vi3161/95(H3N2)) AM920726 7 (MP)
GGCCCCCTCAAAGCCGAGTGCCCAGGGACTGCAGCGTAGACG
>Influenza A virus (A/swine/Oedenrode/7c/1996(H3N2)) CY077937 7 (MP)
GGCCCCCTCAAAGCCGAGTGCCCAGGGACTGCAGCGTAGACG
>Influenza A virus (A/swine/Flanders/7/1998(H3N2)) CY116362 7 (MP)
GGCCCCCTCAAAGCCGAGTGCCCAGGGACTGCAGCGTAGACG
>Influenza A virus (A/swine/Italy/NIMR-1523/1998(H3N2)) KR701350 7 (MP)
GGCCCCCTCAAAGCCGAGTGCCCAGGGACTGCAGCGTAGACG
>Influenza A virus (A/swine/Bakum/1362/98(H3N2)) EU478803 7 (MP)
GGCCCCCTCAAAGCCGAGTGCCCAGGGACTGCAGCGTAGACG
>Influenza A virus (A/swine/OMS/2112/1995(H1N1)) CY116407 7 (MP)
GGCCCCCTCAAAGCCGAGTGCCCAGGGACTGCAGCGTAGACG
>Influenza A virus (A/swine/Italy/3592/1999(H1N2)) HQ845030 7 (MP)
GGCCCCCTCAAAGCCGAGTGCCCAGGGACTGCAGCGTAGACG
>Influenza A virus (A/swine/England/004772/2001(H1N1)) CY115922 7 (MP)
GGCCCCCTCAAAGCCGAGTGCCCAGGGACTGCAGCGTAGACG
>Influenza A virus (A/swine/England/17787/2000(H1N1)) CY116015 7 (MP)
GGCCCCCTCAAAGCCGAGTGCCCAGGGACTGCAGCGTAGACG
>Influenza A virus (A/swine/England/17788/2000(H1N1)) CY116023 7 (MP)
GGCCCCCTCAAAGCCGAGTGCCCAGGGACTGCAGCGTAGACG
>Influenza A virus (A/swine/England/57610/1999(H1N1)) CY116225 7 (MP)
GGCCCCCTCAAAGCCGAGTGCCCAGGGACTGCAGCGTAGACG
>Influenza A virus (A/swine/England/010402/2003(H1N1)) CY115930 7 (MP)
GGCCCCCTCAAAGCCGAGTGCCCAGGGACTGCAGCGTAGACG
>Influenza A virus (A/swine/England/1131/2004(H1N1)) CY115962 7 (MP)
GGCCCCCTCAAAGCCGAGTGCCCAGGGACTGCAGCGTAGACG
>Influenza A virus (A/swine/England/483/2006(H1N2)) CY116217 7 (MP)
GGCCCCCTCAAAGCCGAGTGCCCAGGGACTGCAGCGTAGACG
>Influenza A virus (A/swine/Lohne/1/97(H3N2)) DQ186983 7 (MP)
GGCCCCCTCAAAGCCGAGTGCCCAGGGACTGCAGCGTAGACG
>Influenza A virus (A/swine/Germany/Vi5698/1995(H1N1)) AM920731 7 (MP)
GGCCCCCTCAAAGCCGAGTGCCCAGGGACTGCAGCGTAGACG
>Influenza A virus (A/swine/Italy/1654-1/99(H1N2)) AJ316053 7 (MP)
-----------------GTGCCCAGGGACTGCAGCGTAGACG
>Influenza A virus (A/swine/Netherlands/12/1985(H1N1)) M63525 7 (MP)
GGCCCCCTCAAAGCCGAGTGCCCAGGGACTGCAGCGTAGACG
>Influenza A virus (A/swine/Italy/1369-7/1994(H1N1)) CY098503 7 (MP)
GGCCCCCTCAAAGCCGAGTGCCCAGGGACTGCAACGTAGACG
>Influenza A virus (A/swine/Brno/1/1992(H1N1)) GQ404616 7 (MP)
GGCCCCCTCAAAGCCGAGTGCCCAGGGACTGCAGCGTAGACG
>Influenza A virus (A/swine/Brno/2/1992(H1N1)) GQ404617 7 (MP)
GGCCCCCTCAAAGCCGAGTGCCCAGGGACTGCAGCGTAGACG
>Influenza A virus (A/swine/Bakum/5/95(H1N1)) DQ102483 7 (MP)
-----------------GTGCCCAGGGACAGCAGCGTAGACG
>Influenza A virus (A/swine/Bakum/5/95(H1N1)) DQ186975 7 (MP)
GGCCCCCTCAAAGCCGAGTGCCCAGGGACAGCAGCGTAGACG
>Influenza A virus (A/swine/England/002295/2002(H1N2)) CY115915 7 (MP)
GGCCCCCTCAAAGCCGAGTGCCCAGGGACTGCAGCGTAGACG
>Influenza A virus (A/swine/England/1437/2004(H1N2)) KR700627 7 (MP)
GGCCCCCTCAAAGCCGAGTGCCCAGGGACTGCAGCGTAGACG
>Influenza A virus (A/swine/Italy/2034/99(H1N1)) AJ316056 7 (MP)
GGCCCCCTCAAAGCCGAGTGCCCAGGGACTGCAGCGTAGACG
>Influenza A virus (A/swine/Italy/1589/98(H1N1)) AJ316057 7 (MP)
-----------------GTGCCCAGGGACTGCAGCGTAGACG
>Influenza A virus (A/swine/Italy/1566/98(H1N1)) AJ316058 7 (MP)
GGCCCCCTCAAAGCCGAGTGCCCAGGGACTGCAGCGTAGACG
>Influenza A virus (A/swine/Italy/1513-1/1998(H1N1)) CY116461 7 (MP)
GGCCCCCTCAAAGCCGAGTGCCCAGGGACTGCAGCGTAGACG
>Influenza A virus (A/swine/England/453/2006(H1N1)) CY116209 7 (MP)
GGCCCCCTCAAAGCCGAGTGCCCAGGGACTGCAGCGTAGACG
>Influenza A virus (A/swine/Thailand/KU7-2/2004(H3N2)) EU152199 7 (MP)
GGCCCCCTCAAAGCCGAGTGCCCAGGGACTGCAGCGTAGACG
>Influenza A virus (A/swine/Thailand/KU5.1/2004(H3N2)) FJ561063 7 (MP)
GGCCCCCTCAAAGCCGAGTGCCCAGGGACTGCAGCGTAGACG
>Influenza A virus (A/swine/Saraburi/NIAH13021/2005(H1N2)) AB434339 7 (MP)
GGCCCCCTCAAAGCCGAGTGCCCAGGGACTGCAGCGTAGACG
>Influenza A virus (A/swine/Ratchaburi/NIAH874/2005(H3N2)) AB434379 7 (MP)
GGCCCCCTCAAAGCCGAGTGCCCAGGGACTGCAGCGTAGACG
>Influenza A virus (A/swine/Ratchaburi/NIAH1481/2000(H1N1)) AB434291 7 (MP)
GGCCCCCTCAAAGCCGAGTGCCCAGGGACTGCAGCGTAGACG
>Influenza A virus (A/swine/Udon Thani/NIAH464/2004(H3N2)) AB434355 7 (MP)
GGCCCCCTCAAAGCCGAGTGCCCAGGGACTGCAGCGTAGACG
>Influenza A virus (A/swine/Thailand/CU-RA20/2009(H1N1)) CY062287 7 (MP)
GGCCCCCTCAAAGCCGAGTGCCCAGGGACTGCAGCGTAGACG
>Influenza A virus (A/swine/Thailand/CU-RA204/2010(H1N1)) CY062295 7 (MP)
GGCCCCCTCAAAGCCGAGTGCCCAGGGACTGCAGCGTAGACG
>Influenza A virus (A/swine/Ratchaburi/NIAH550/2003(H1N1)) AB434299 7 (MP)
GGCCCCCTCAAAGCCGAGTGCCCAGGGACTGCAGCGTAGACG
>Influenza A virus (A/swine/Thailand/CU-S3248N/2012(H1N1)) KJ162021 7 (MP)
GGCCCCCTCAAAGCCGAGTGCCCAGGGACTGCAGCGTAGACG
>Influenza A virus (A/swine/Thailand/CU-S3350N/2012(H1N1)) KJ162040 7 (MP)
GGCCCCCTCAAAGCCGAGTGCCCAGGGACTGCAGCGTAGACG
>Influenza A virus (A/swine/Thailand/CU-S3343N/2012(H1N1)) KJ526021 7 (MP)
GGCCCCCTCAAAGCCGAGTGCCCAGGGACTGCAGCGTAGACG
>Influenza A virus (A/swine/Chachoengsao/2003(H3N2)) AB434347 7 (MP)
GGCCCCCTCAAAGCCGAGTGCCCAGGGACTGCAGCGTAGACG
>Influenza A virus (A/swine/Chachoengsao/2002(H3N2)) AB571806 7 (MP)
GGCCCCCTCAAAGCCGAGTGCCCAGGGACTGCAGCGTAGACG
>Influenza A virus (A/swine/Chonburi/2002(H3N2)) AB573016 7 (MP)
GGCCCCCTCAAAGCCGAGTGCCCAGGGACTGCAGCGTAGACG
>Influenza A virus (A/swine/Nakhon Pathom/2002(H3N2)) AB573668 7 (MP)
GGCCCCCTCAAAGCCGAGTGCCCAGGGACTGCAGCGTAGACG
>Influenza A virus (A/swine/Thailand/CU-S3406N/2012(H1N1)) KJ526058 7 (MP)
GGCCCCCTCAAAGCCGAGTGCCCAGGGACTGCAGCGTAGACG
>Influenza A virus (A/swine/Ratchaburi/NIAH59/2004(H3N2)) AB434371 7 (MP)
GGCCCCCTCAAAGCCGAGTGCCCAGGGACTGCAACGTAGACG
>Influenza A virus (A/swine/Nakhon pathom/NIAH586-1/2005(H3N2)) AB434363 7 (MP)
GGCCCCCTCAAAGCCGAGTGCCCAGGGACTGCAGCGTAGACG
>Influenza A virus (A/swine/Scotland/410440/94(H1N2)) AJ316060 7 (MP)
-----------------GTGCCCAGGGACTGCAGCGTAGACG
>Influenza A virus (A/swine/Potsdam/1/1981(H1N1)) EU478796 7 (MP)
GGCCCCCTCAAAGCCGAGTGCCCAGGGACTGCAGCGTAGACG
>Influenza A virus (A/swine/Cote d'Armor/3633/84(H3N2)) AJ311508 7 (MP)
GGCCCCCTCAAAGCCGAGTGCCCAGGGACTGCAGCGTAGACG
>Influenza A virus (A/swine/Brabant/1984(H3N2)) CY077945 7 (MP)
GGCCCCCTCAAAGCCGAGTGCCCAGGGACTGCAGCGTAGACG
>Influenza A virus (A/swine/Italy/526/1985(H3N2)) CY077922 7 (MP)
GGCCCCCTCAAAGCCGAGTGCCCAGGGACTGCAGCGTAGACG
>Influenza A virus (A/swine/Italy/1553-2/98(H3N2)) AJ293938 7 (MP)
GGCCCCCTCAAAGCCGAGTGCCCAGGGACTGCAGCGTAGACG
>Influenza A virus (A/swine/Italy/NIMR-1477/1996(H3N2)) KR701528 7 (MP)
GGCCCCCTCAAAGCCGAGTGCCCAGGGACTGCAACGTAGACG
>Influenza A virus (A/swine/Italy/22530/2002(H1N2)) JN596945 7 (MP)
GGCCCCCTCAAAGCCGAGTGCCCAGGGACTGCAGCGTAGACG
>Influenza A virus (A/swine/England/383/2005(H1N1)) CY116146 7 (MP)
GGCCCCCTCAAAGCCGAGTGCCCAGGGACTGCAGCGTAGACG
>Influenza A virus (A/swine/Saraburi/NIAH107725-28/2008(H3N2)) AB620194 7 (MP)
GGCCCCCTCAAAGCCGAGTGCCCAGGGACTGCAGCGTAGACG
>Influenza A virus (A/swine/Saraburi/NIAH109713-36/2009(H3N2)) AB620202 7 (MP)
GGCCCCCTCAAAGCCGAGTGCCCAGGGACTGCAGCGTAGACG
>Influenza A virus (A/swine/France/WVL13/1995(H1N1)) CY037932 7 (MP)
GGCCCCCTCAAAGCCGAGTGCCCAGGGACTGCAGCGTAGACG
>Influenza A virus (A/swine/OMS/2111/1995(H1N1)) CY116399 7 (MP)
GGCCCCCTCAAAGCCGAGTGCCCAGGGACTGCAGCGTAGACG
>Influenza A virus (A/swine/Karrenzien/2/87(H3N2)) DQ186980 7 (MP)
GGCCCCCTCAAAGCCGAGTGCCCAGGGACTGCAGCGTAGACG
>Influenza A virus (A/Swine/Italy/25823/94(H3N2)) AF213916 7 (MP)
-----------------GTGCCCAGGGACTGCAGCGTAGACG
>Influenza A virus (A/swine/England/024079/2013(H1N1)) KR701060 7 (MP)
GGCCCCCTCAAAGCCGAGTGCCCAGGGACTGCAGCGTAGACG
>Influenza A virus (A/swine/Italy/259543/2003(H1N2)) JN596932 7 (MP)
GGCCCCCTCAAAGCCGAGTGCCCAGGGACTGCAGCGTAGACG
>Influenza A virus (A/swine/Thailand/PB485/2009(H3N2)) KC841931 7 (MP)
GGCCCCCTCAAAGCCGAGTGCCCAGGGACTGCAGCGTAGACG
>Influenza A virus (A/swine/Thailand/CM481/2009(H3N2)) KC859121 7 (MP)
GGCCCCCTCAAAGCCGAGTGCCCAGGGACTGCAGCGTAGACG
>Influenza A virus (A/swine/Thailand/PB482/2009(H3N2)) KC859217 7 (MP)
GGCCCCCTCAAAGCCGAGTGCCCAGGGACTGCAGCGTAGACG
>Influenza A virus (A/swine/Thailand/CM480/2009(H3N2)) KC859209 7 (MP)
GGCCCCCTCAAAGCCGAGTGCCCAGGGACTGCAGCGTAGACG
>Influenza A virus (A/swine/Thailand/PB483/2009(H3N2)) KC841923 7 (MP)
GGCCCCCTCAAAGCCGAGTGCCCAGGGACTGCAGCGTAGACG
>Influenza A virus (A/swine/Thailand/PB486/2009(H3N2)) KC859129 7 (MP)
GGCCCCCTCAAAGCCGAGTGCCCAGGGACTGCAGCGTAGACG
>Influenza A virus (A/swine/Thailand/PB484/2009(H3N2)) KC859225 7 (MP)
GGCCCCCTCAAAGCCGAGTGCCCAGGGACTGCAGCGTAGACG
>Influenza A virus (A/swine/Thailand/CB070/2010(H1N1)) KC859049 7 (MP)
GGCCCCCTCAAAGCCGAGTGCCCAGGGACTGCAGCGTAGACG
>Influenza A virus (A/swine/Thailand/CB072/2010(H1N1)) KC859065 7 (MP)
GGCCCCCTCAAAGCCGAGTGCCCAGGGACTGCAGCGTAGACG
>Influenza A virus (A/swine/Thailand/CB071/2010(H1N1)) KC859057 7 (MP)
GGCCCCCTCAAAGCCGAGTGCCCAGGGACTGCAGCGTAGACG
>Influenza A virus (A/swine/Thailand/CB068/2010(H1N1)) KC859145 7 (MP)
GGCCCCCTCAAAGCCGAGTGCCCAGGGACTGCAGCGTAGACG
>Influenza A virus (A/swine/Thailand/CB069/2010(H1N1)) KC859041 7 (MP)
GGCCCCCTCAAAGCCGAGTGCCCAGGGACTGCAGCGTAGACG
>Influenza A virus (A/swine/Cotes d'Armor/800/00(H1N2)) AJ316050 7 (MP)
-----------------GTGCCCAGGGACTGCAGCGTAGGCG
>Influenza A virus (A/swine/Italy/1081/00(H1N2)) AJ316054 7 (MP)
-----------------GTGCCCAGGGACTGCAGCGTAGACG
>Influenza A virus (A/swine/Italy/18/2000(H1N2)) HQ845031 7 (MP)
GGCCCCCTCAAAGCCGAGTGCCCAGGGACTGCAGCGTAGACG
>Influenza A virus (A/swine/Spain/39139/2002(H3N2)) CY009381 7 (MP)
GGCCCCCTCAAAGCCGAGTGCCCAGGGACTGCAGCGTAGACG
>Influenza A virus (A/swine/Spain/33601/2001(H3N2)) CY009373 7 (MP)
GGCCCCCTCAAAGCCGAGTGCCCAGGGACTGCAGCGTAGACG
>Influenza A virus (A/swine/Italy/2064/99(H1N2)) AJ316055 7 (MP)
-----------------GTGCCCAGGGACTGCAGCGTAGACG
>Influenza A virus (A/swine/Ille et Vilaine/1455/1999(H1N1)) AJ316061 7 (MP)
GGCCCCCTCAAAGCCGAGTGCCCAGGGACTGCAGCGTAGACG
>Influenza A virus (A/swine/Zhejiang/1/2007(H1N1)) FJ415612 7 (MP)
GGCCCCCTCAAAGCCGAGTGCCCAGGGACTGCAGCGTAGACG
>Influenza A virus (A/swine/Jiangsu/zg11/2011(H1N1)) JN809217 7 (MP)
GGCCCCATCAAAGCCGAGTGCCCAGGGACTGCAGCGTAGACG
>Influenza A virus (A/swine/Jiangsu/zg17/2011(H1N1)) JN809215 7 (MP)
GGCCCCATCAAAGCCGAGTGCCCAGGGACTGCAGCGTAGACG
>Influenza A virus (A/swine/Jiangsu/zg5/2010(H1N1)) JN809203 7 (MP)
GGCCCCCTCAAAGCCGAGTGCCCAGGGACTGCAGCGTAGACG
>Influenza A virus (A/swine/Jiangsu/40/2011(H1N1)) JQ319651 7 (MP)
GGCCCCCTCAAAGCCGAGTGCCCAGGGACTGCAGCGTAGACG
>Influenza A virus (A/swine/Henan/01/2012(H1N1)) KU982580 7 (MP)
GGCCCCCTCAAAGCCGAGTGCCCAGGGACTGCAGCGTAGACG
>Influenza A virus (A/swine/Guangxi/18/2011(H1N1)) KP404223 7 (MP)
GGCCCCCTCAAAGCCGAGTGCCCAGGGACTGCAGCGTAGACG
>Influenza A virus (A/swine/Guangxi/332/2011(H1N1)) KP404239 7 (MP)
GGCCCCCTCAAAGCCGAGTGCCCAGGGACTGCAGCGTAGACG
>Influenza A virus (A/swine/Jiangsu/zg7/2010(H1N1)) JN809206 7 (MP)
GGCCCCCTCAAAGCCGAGTGCCCAGGGACTGCAGCGTAGACG
>Influenza A virus (A/swine/Jiangsu/zg13/2011(H1N1)) JN809211 7 (MP)
GGCCCCCTCAAAGCCGAGTGCCCAGGGACTGCAGCGTAGACG
>Influenza A virus (A/swine/Jiangsu/zg3/2010(H1N1)) JN809202 7 (MP)
GGCCCCCTCAAAGCCGAGTGCCCAGGGACTGCAGCGTAGACG
>Influenza A virus (A/swine/Jiangsu/zg2/2010(H1N1)) JN809201 7 (MP)
GGCCCCCTCAAAGCCGAGTGCCCAGGGACTGCAGCGTAGACG
>Influenza A virus (A/swine/Jiangsu/zg1/2010(H1N1)) JN809218 7 (MP)
GGCCCCCTCAAAGCCGAGTGCCCAGGGACTGCAGCGTAGACG
>Influenza A virus (A/swine/Jiangsu/zg9/2010(H1N1)) JN809208 7 (MP)
GGCCCCCTCAAAGCCGAGTGCCCAGGGACTGCAGCGTAGACG
>Influenza A virus (A/swine/Tianjin/2/2011(H1N1)) KP404399 7 (MP)
GGCCCCCTCAAAGCCGAGTGCCCAGGGACTGCAGCGTAGACG
>Influenza A virus (A/swine/Jiangsu/zg8/2010(H1N1)) JN809207 7 (MP)
GGCCCCCTCAAAGCCGAGTGCCCAGGGACTGCAGCGTAGACG
>Influenza A virus (A/swine/Jiangsu/s16/2011(H1N1)) KF057136 7 (MP)
GGCCCCCTCAAAGCCGAGTGCCCAGGGACTGCAGCGTAGACG
>Influenza A virus (A/swine/Jiangsu/S14/2011(H1N1)) KF057134 7 (MP)
GGCCCCCTCAAAGCCGAGTGCCCAGGGACTGCAGCGTAGACG
>Influenza A virus (A/swine/Jiangsu/s15/2011(H1N1)) KF057135 7 (MP)
GGCCCCCTCAAAGCCGAGTGCCCAGGGACTGCAGCGTAGACG
>Influenza A virus (A/swine/Guangxi/G2/2013(H1N1)) KJ493631 7 (MP)
GGCCCCCTCAAAGCCGAGTGCCCAGGGACTGCAACGTAGACG
>Influenza A virus (A/swine/Hong Kong/4816/2011(H1N1)) KM029050 7 (MP)
GGCCCCCTCAAAGCCGAGTGCCCAGGGACTGCAGCGTAGACG
>Influenza A virus (A/swine/Guangxi/24/2011(H1N1)) KP404231 7 (MP)
GGCCCCCTCAAAGCCGAGTGCCCAGGGACTGCAGCGTAGACG
>Influenza A virus (A/swine/Hong Kong/NS13/2012(H1N1)) KM029130 7 (MP)
GGCCCCCTCAAAGCCGAGTGCCCAGGGACTGCAGCGTAGACG
>Influenza A virus (A/swine/Hong Kong/NS14/2012(H1N1)) KM029138 7 (MP)
GGCCCCCTCAAAGCCGAGTGCCCAGGGACTGCAGCGTAGACG
>Influenza A virus (A/swine/Guangxi/2499/2011(H1N1)) KM028034 7 (MP)
GGCCCCCTCAAAGCCGAGTGCCCAGGGACTGCAGCGTAGACG
>Influenza A virus (A/swine/Guangxi/3843/2011(H1N1)) KM028362 7 (MP)
GGCCCCCTCAAAGCCGAGTGCCCAGGGACTGCAGCGTAGACG
>Influenza A virus (A/swine/Guangxi/3852/2011(H1N1)) KM028370 7 (MP)
GGCCCCCTCAAAGCCGAGTGCCCAGGGACTGCAGCGTAGACG
>Influenza A virus (A/swine/Guangxi/3858/2011(H1N1)) KM028378 7 (MP)
GGCCCCCTCAAAGCCGAGTGCCCAGGGACTGCAGCGTAGACG
>Influenza A virus (A/swine/Guangxi/3861/2011(H1N1)) KM028386 7 (MP)
GGCCCCCTCAAAGCCGAGTGCCCAGGGACTGCAGCGTAGACG
>Influenza A virus (A/swine/Guangxi/3863/2011(H1N1)) KM028394 7 (MP)
GGCCCCCTCAAAGCCGAGTGCCCAGGGACTGCAGCGTAGACG
>Influenza A virus (A/swine/Guangxi/3871/2011(H1N1)) KM028402 7 (MP)
GGCCCCCTCAAAGCCGAGTGCCCAGGGACTGCAGCGTAGACG
>Influenza A virus (A/swine/Guangxi/3878/2011(H1N1)) KM028410 7 (MP)
GGCCCCCTCAAAGCCGAGTGCCCAGGGACTGCAGCGTAGACG
>Influenza A virus (A/swine/Guangxi/3879/2011(H1N1)) KM028418 7 (MP)
GGCCCCCTCAAAGCCGAGTGCCCAGGGACTGCAGCGTAGACG
>Influenza A virus (A/swine/Guangxi/QZ5/2014(H1N1)) MF927859 7 (MP)
GGCCCCCTCAAAGCCGAGTGCCCAGGGACTGCAGCGTAGACG
>Influenza A virus (A/swine/Liaoning/96/2012(H1N1)) KP404359 7 (MP)
GGCCCCCTCAAAGCCGAGTGCCCAGGGACTGCAGCGTAGACG
>Influenza A virus (A/swine/Liaoning/117/2012(H1N1)) KP404367 7 (MP)
GGCCCCCTCAAAGCCGAGTGCCCAGGGACTGCAGCGTAGACG
>Influenza A virus (A/swine/Liaoning/225/2012(H1N1)) KP404375 7 (MP)
GGCCCCCTCAAAGCCGAGTGCCCAGGGACTGCAGCGTAGACG
>Influenza A virus (A/swine/Tianjin/45/2011(H1N1)) KP404415 7 (MP)
GGCCCCCTCAAAGCCGAGTGCCCAGGGACTGCAGCGTAGACG
>Influenza A virus (A/swine/Tianjin/Y9/2011(H1N1)) KP404431 7 (MP)
GGCCCCCTCAAAGCCGAGTGCCCAGGGACTGCAGCGTAGACG
>Influenza A virus (A/swine/Guangxi/NS2176/2012(H1N1)) KM029866 7 (MP)
GGCCCCCTCAAAGCCGAGTGCCCAGGGACTGCAGCGTAGACG
>Influenza A virus (A/swine/Guangxi/NS2179/2012(H1N1)) KM029874 7 (MP)
GGCCCCCTCAAAGCCGAGTGCCCAGGGACTGCAGCGTAGACG
>Influenza A virus (A/swine/Guangxi/NS2180/2012(H1N1)) KM029882 7 (MP)
GGCCCCCTCAAAGCCGAGTGCCCAGGGACTGCAGCGTAGACG
>Influenza A virus (A/swine/Guangxi/NS2196/2012(H1N1)) KM029890 7 (MP)
GGCCCCCTCAAAGCCGAGTGCCCAGGGACTGCAGCGTAGACG
>Influenza A virus (A/swine/Guangdong/109/2013(H1N1)) KP404215 7 (MP)
GGCCCCCTCAAAGCCGAGTGCCCAGGGACTGCAGCGTAGACG
>Influenza A virus (A/swine/Hunan/153/2013(H1N1)) KP404303 7 (MP)
GGCCCCCTCAAAGCCGAGTGCCCAGGGACTGCAGCGTAGACG
>Influenza A virus (A/swine/Hunan/285/2013(H1N1)) KP404311 7 (MP)
GGCCCCCTCAAAGCCGAGTGCCCAGGGACTGCAGCGTAGACG
>Influenza A virus (A/swine/Hunan/388/2013(H1N1)) KP404319 7 (MP)
GGCCCCCTCAAAGCCGAGTGCCCAGGGACTGCAGCGTAGACG
>Influenza A virus (A/swine/Hunan/482/2013(H1N1)) KP404327 7 (MP)
GGCCCCCTCAAAGCCGAGTGCCCAGGGACTGCAGCGTAGACG
>Influenza A virus (A/swine/Hunan/30/2013(H1N1)) KP404295 7 (MP)
GGCCCCCTCAAAGCCGAGTGCCCAGGGACTGCAGCGTAGACG
>Influenza A virus (A/swine/Shaanxi/s6/2012(H1N1)) JX860692 7 (MP)
GGCCCCCTCAAAGCCGAGTGCCCAGGGACTGCAGCGTAGACG
>Influenza A virus (A/swine/Shaanxi/s2/2012(H1N1)) JX963610 7 (MP)
GGCCCCCTCAAAGCCGAGTGCCCAGGGACTGCAGCGTAGACG
>Influenza A virus (A/swine/Hong Kong/NS4846/2011(H1N1)) KM029058 7 (MP)
GGCCCCCTCAAAGCCGAGTGCCCAGGGACTGCAGCGTAGACG
>Influenza A virus (A/swine/Hong Kong/NS4848/2011(H1N1)) KM029066 7 (MP)
GGCCCCCTCAAAGCCGAGTGCCCAGGGACTGCAGCGTAGACG
>Influenza A virus (A/swine/Hong Kong/NS4853/2011(H1N1)) KM029074 7 (MP)
GGCCCCCTCAAAGCCGAGTGCCCAGGGACTGCAGCGTAGACG
>Influenza A virus (A/swine/Hong Kong/NS4858/2011(H1N1)) KM029082 7 (MP)
GGCCCCCTCAAAGCCGAGTGCCCAGGGACTGCAGCGTAGACG
>Influenza A virus (A/swine/Hong Kong/NS4866/2011(H1N1)) KM029090 7 (MP)
GGCCCCCTCAAAGCCGAGTGCCCAGGGACTGCAGCGTAGACG
>Influenza A virus (A/swine/Hong Kong/NS4873/2011(H1N1)) KM029098 7 (MP)
GGCCCCCTCAAAGCCGAGTGCCCAGGGACTGCAGCGTAGACG
>Influenza A virus (A/swine/Hong Kong/4902/2011(H1N1)) KM029106 7 (MP)
GGCCCCCTCAAAGCCGAGTGCCCAGGGACTGCAGCGTAGACG
>Influenza A virus (A/swine/Hong Kong/4999/2011(H1N1)) KM029114 7 (MP)
GGCCCCCTCAAAGCCGAGTGCCCAGGGACTGCAGCGTAGACG
>Influenza A virus (A/swine/Jiangsu/S30/2011(H1N1)) KF057137 7 (MP)
GGCCCCCTCAAAGCCGAGTGCCCAGGGACTGCAGCGTAGACG
>Influenza A virus (A/swine/Guangdong/NS2887/2012(H1N1)) KM029762 7 (MP)
GGCCCCCTCAAAGCCGAGTGCCCAGGGACTGCAGCGTAGACG
>Influenza A virus (A/swine/Guangdong/NS2899/2012(H1N1)) KM029802 7 (MP)
GGCCCCCTCAAAGCCGAGTGCCCAGGGACTGCAGCGTAGACG
>Influenza A virus (A/swine/Guangxi/BB2/2013(H1N1)) MF927795 7 (MP)
GGCCCCCTCAAAGCCGAGTGCCCAGGGACTGCAGCGTAGACG
>Influenza A virus (A/swine/Guangxi/GG6/2013(H1N1)) MF927803 7 (MP)
GGCCCCCTCAAAGCCGAGTGCCCAGGGACTGCAGCGTAGACG
>Influenza A virus (A/swine/Henan/11/2005(H1N1)) HQ541673 7 (MP)
GGCCCCCTCAAAGCCGAGTGCCCAGGGACTGCAGCGTAGGCG
>Influenza A virus (A/swine/Jiangsu/zg18/2011(H1N1)) JN809216 7 (MP)
GGCCCCCTCAAAGCCGAGTGCCCAGGGACTGCAGCGTAGACG
>Influenza A virus (A/swine/Jiangsu/zg16/2011(H1N1)) JN809214 7 (MP)
GGCCCCCTCAAAGCCGAGTGCCCAGGGACTGCAGCGTAGACG
>Influenza A virus (A/swine/Jiangsu/zg14/2011(H1N1)) JN809212 7 (MP)
GGCCCCATCAAAGCCGAGTGCCCAGGGACTGCAGCGTAGACG
>Influenza A virus (A/swine/Jiangsu/zg12/2011(H1N1)) JN809210 7 (MP)
GGCCCCCTCAAAGCCGAGTGCCCAGGGACTGCAGCGTAGACG
>Influenza A virus (A/swine/Hong Kong/2032/2011(H1N1)) KM028546 7 (MP)
GGCCCCCTCAAAGCCGAGTGCCCAGGGACTGCAGCGTAGACG
>Influenza A virus (A/swine/Hunan/196/2011(H1N1)) KP404287 7 (MP)
GGCCCCCTCAAAGCCGAGTGCCCAGGGACTGCAGCGTAGACG
>Influenza A virus (A/swine/Guangdong/NS909/2012(H1N1)) KM027890 7 (MP)
GGCCCCCTCAAAGCCGAGTGCCCAGGGACTGCAGCGTAGACG
>Influenza A virus (A/swine/Hong Kong/NS967/2012(H1N1)) KM029314 7 (MP)
GGCCCCCTCAAAGCCGAGTGCCCAGGGACTGCAGCGTAGACG
>Influenza A virus (A/swine/Hong Kong/NS969/2012(H1N1)) KM029322 7 (MP)
GGCCCCCTCAAAGCCGAGTGCCCAGGGACTGCAGCGTAGACG
>Influenza A virus (A/swine/Hong Kong/NS970/2012(H1N1)) KM029330 7 (MP)
GGCCCCCTCAAAGCCGAGTGCCCAGGGACTGCAGCGTAGACG
>Influenza A virus (A/swine/Hong Kong/NS971/2012(H1N1)) KM029338 7 (MP)
GGCCCCCTCAAAGCCGAGTGCCCAGGGACTGCAGCGTAGACG
>Influenza A virus (A/swine/Hong Kong/NS972/2012(H1N1)) KM029346 7 (MP)
GGCCCCCTCAAAGCCGAGTGCCCAGGGACTGCAGCGTAGACG
>Influenza A virus (A/swine/Hong Kong/NS980/2012(H1N1)) KM029354 7 (MP)
GGCCCCCTCAAAGCCGAGTGCCCAGGGACTGCAGCGTAGACG
>Influenza A virus (A/swine/Hong Kong/NS982/2012(H1N1)) KM029362 7 (MP)
GGCCCCCTCAAAGCCGAGTGCCCAGGGACTGCAGCGTAGACG
>Influenza A virus (A/swine/Hong Kong/NS984/2012(H1N1)) KM029370 7 (MP)
GGCCCCCTCAAAGCCGAGTGCCCAGGGACTGCAGCGTAGACG
>Influenza A virus (A/swine/Hong Kong/NS993/2012(H1N1)) KM029378 7 (MP)
GGCCCCCTCAAAGCCGAGTGCCCAGGGACTGCAGCGTAGACG
>Influenza A virus (A/swine/Hong Kong/2403/2012(H1N1)) KM029466 7 (MP)
GGCCCCCTCAAAGCCGAGTGCCCAGGGACTGCAGCGTAGACG
>Influenza A virus (A/swine/Hong Kong/814/2010(H1N1)) KM029498 7 (MP)
GGCCCCCTCAAAGCCGAGTGCCCAGGGACTGCAGCGTAGACG
>Influenza A virus (A/swine/Shaanxi/sf/2011(H1N1)) JX860700 7 (MP)
GGCCCCCTCAAAGCCGAGTGCCCAGGGACTGCAGCGTAGACG
>Influenza A virus (A/swine/Shaanxi/s3/2012(H1N1)) JX963596 7 (MP)
GGCCCCCTCAAAGCCGAGTGCCCAGGGACTGCAGCGTAGACG
>Influenza A virus (A/swine/Shaanxi/sw/2011(H1N1)) JX963603 7 (MP)
GGCCCCCTCAAAGCCGAGTGCCCAGGGACTGCAGCGTAGACG
>Influenza A virus (A/swine/Shaanxi/s1/2011(H1N1)) JX860685 7 (MP)
GGCCCCCTCAAAGCCGAGTGCCCAGGGACTGCAGCGTAGACG
>Influenza A virus (A/swine/Guangxi/3214/2010(H1N1)) KM027986 7 (MP)
GGCCCCCTCAAAGCCGAGTGCCCAGGGACTGCAGCGTAGACG
>Influenza A virus (A/swine/Guangxi/3216/2010(H1N1)) KM027994 7 (MP)
GGCCCCCTCAAAGCCGAGTGCCCAGGGACTGCAGCGTAGACG
>Influenza A virus (A/swine/Finnistere/800/2004(H1N1)) CY116359 7 (MP)
GGCCCCCTCAAAGCCGAGTGCCCAGGGACTGCAGCGTAGACG
>Influenza A virus (A/swine/Ille et Vilaine/1455/1999(H1N1)) CY116383 7 (MP)
GGCCCCCTCAAAGCCGAGTGCCCAGGGACTGCAGCGTAGACG
>Influenza A virus (A/swine/Gent/177/2002(H1N2)) CY116445 7 (MP)
GGCCCCCTCAAAGCCGAGTGCCCAGGGACTGCAGCGTAGACG
>Influenza A virus (A/swine/Belgium/Gent-83/2000(H3N2)) KR701540 7 (MP)
GGCCCCCTCAAAGCCGAGTGCCCAGGGACTGCAGCGTAGACG
>Influenza A virus (A/swine/Italy/172336/2001(H1N1)) CY116490 7 (MP)
GGCCCCCTCAAAGCCGAGTGCCCAGGGACTGCAGCGTAGACG
>Influenza A virus (A/swine/Italy/7704/2001(H1N1)) FJ975084 7 (MP)
GGCCCCCTCAAAGCCGAGTGCCCAGGGACTGCAGCGTAGACG
>Influenza A virus (A/swine/Italy/272121-1/2002(H3N2)) CY116506 7 (MP)
GGCCCCCTCAAAGCCGAGTGCCCAGGGACTGCAGCGTAGACG
>Influenza A virus (A/swine/Lutol/3/2000(H1N1)) CY116534 7 (MP)
GGCCCCCTCAAAGCCGAGTGCCCAGGGACTGCAGCGTAGACG
>Influenza A virus (A/swine/Jiangsu/zg15/2011(H1N1)) JN809213 7 (MP)
GGCCCCCTCAAAGCCGAGTGCCCAGGGACTGCAGCGTAGACG
>Influenza A virus (A/swine/Heilongjiang/B106/2011(H1N1)) KP404279 7 (MP)
GGCCCCCTCAAAGCCGAGTGCCCAGGGACTGCAGCGTAGACG
>Influenza A virus (A/swine/Jiangsu/38/2011(H1N1)) KP404343 7 (MP)
GGCCCCCTCAAAGCCGAGTGCCCAGGGACTGCAGCGTAGACG
>Influenza A virus (A/swine/Guangdong/95/2013(H1N1)) KP404207 7 (MP)
GGCCCCCTCAAAGCCGAGTGCCCAGGGACTGCAGCGTAGACG
>Influenza A virus (A/swine/Guangxi/BB1/2013(H1N1)) KJ174948 7 (MP)
GGCCCCCTCAAAGCCGAGTGCCCAGGGACTGCAGCGTAGACG
>Influenza A virus (A/swine/Shandong/S93/2014(H1N1)) KP735724 7 (MP)
GGCCCCCTCAAAGCCGAGTGCCCAGGGACTGCAGCGTAGACG
>Influenza A virus (A/swine/Shandong/S153/2014(H1N1)) KP735726 7 (MP)
GGCCCCCTCAAAGCCGAGTGCCCAGGGACTGCAGCGTAGACG
>Influenza A virus (A/swine/Shandong/S269/2014(H1N1)) KP735727 7 (MP)
GGCCCCCTCAAAGCCGAGTGCCCAGGGACTGCAGCGTAGACG
>Influenza A virus (A/swine/Guangxi/NNXD2023/2013(H1N1)) MF927875 7 (MP)
GGCCCCCTCAAAGCCGAGTGCCCAGGGACTGCAGCGTAGACG
>Influenza A virus (A/swine/Guangxi/LZA3/2015(H1N1)) MF927867 7 (MP)
GGCCCCCTCAAAGCCGAGTGCCCAGGGACTGCAGCGTAGACG
>Influenza A virus (A/swine/Shandong/S113/2014(H1N1)) KP735725 7 (MP)
GGCCCCCTCAAAGCCGAGTGCCCAGGGACTGCAGCGTAGACG
>Influenza A virus (A/swine/Zhucheng/90/2014(H1N1)) KX264369 7 (MP)
GGCCCCCTCAAAGCCGAGTGCCCAGGGACTGCAGCGTAGACG
>Influenza A virus (A/swine/Guangxi/1/2013(H1N1)) KJ725057 7 (MP)
GGCCCCCTCAAAGCCGAGTGCCCAGGGACTGCAGCGTAGACG
>Influenza A virus (A/swine/Hong Kong/NS584/2012(H1N2)) KM029290 7 (MP)
GGCCCCCTCAAAGCCGAGTGCCCAGGGACTGCAGCGTAGACG
>Influenza A virus (A/swine/Hebei/148/2012(H1N1)) KP404247 7 (MP)
GGCCCCCTCAAAGCCGAGTGCCCAGGGACTGCAGCGTAGACG
>Influenza A virus (A/swine/Jiangsu/zg10/2010(H1N1)) JN809209 7 (MP)
GGCCCCCTCAAAGCCGAGTGCCCAGGGACTGCAGCGTAGACG
>Influenza A virus (A/swine/Sichuan/62/2012(H1N1)) KP404383 7 (MP)
GGCCCCCTCAAAGCCGAGTGCCCAGGGACTGCAGCGTAGACG
>Influenza A virus (A/swine/Sichuan/172/2012(H1N1)) KP404391 7 (MP)
GGCCCCCTCAAAGCCGAGTGCCCAGGGACTGCAGCGTAGACG
>Influenza A virus (A/swine/Jiangsu/49/2012(H1N1)) KP404351 7 (MP)
GGCCCCCTCAAAGCCGAGTGCCCAGGGACTGCAGCGTAGACG
>Influenza A virus (A/swine/Hong Kong/8512/2001(H1N1)) GQ229287 7 (MP)
GGCCCCCTCAAAGCCGAGTGCCCAGGGACTGCAGCGTAGACG
>Influenza A virus (A/swine/Hong Kong/NS1179/2007(H1N1)) GQ229327 7 (MP)
GGCCCCCTCAAAGCCGAGTGCCCAGGGACTGCAGCGTAGACG
>Influenza A virus (A/swine/Hong Kong/NS29/2009(H1N1)) GQ229303 7 (MP)
GGCCCCCTCAAAGCCGAGTGCCCAGGGACTGCAGCGTAGACG
>Influenza A virus (A/swine/Hong Kong/1780/2008(H1N1)) CY085889 7 (MP)
GGCCCCCTCAAAGCCGAGTGCCCAGGGACTGCAGCGTAGACG
>Influenza A virus (A/swine/Hong Kong/71/2009(H1N1)) CY085897 7 (MP)
GGCCCCCTCAAAGCCGAGTGCCCAGGGACTGCAGCGTAGACG
>Influenza A virus (A/swine/Hong Kong/72/2009(H1N1)) CY085905 7 (MP)
GGCCCCCTCAAAGCCGAGTGCCCAGGGACTGCAGCGTAGACG
>Influenza A virus (A/swine/Hong Kong/NS43/2009(H1N1)) CY085913 7 (MP)
GGCCCCCTCAAAGCCGAGTGCCCAGGGACTGCAGCGTAGACG
>Influenza A virus (A/swine/Hong Kong/245/2009(H1N1)) CY085937 7 (MP)
GGCCCCCTCAAAGCCGAGTGCCCAGGGACTGCAGCGTAGACG
>Influenza A virus (A/swine/Hong Kong/248/2009(H1N1)) CY085953 7 (MP)
GGCCCCCTCAAAGCCGAGTGCCCAGGGACTGCAGCGTAGACG
>Influenza A virus (A/swine/Hong Kong/255/2009(H1N1)) CY085961 7 (MP)
GGCCCCCTCAAAGCCGAGTGCCCAGGGACTGCAGCGTAGACG
>Influenza A virus (A/swine/Hong Kong/NS184/2009(H1N1)) CY085977 7 (MP)
GGCCCCCTCAAAGCCGAGTGCCCAGGGACTGCAGCGTAGACG
>Influenza A virus (A/swine/Hong Kong/243/2009(H1N1)) CY085929 7 (MP)
GGCCCCCTCAAAGCCGAGTGCCCAGGGACTGCAGCGTAGACG
>Influenza A virus (A/swine/Hong Kong/NS152/2009(H1N1)) CY085969 7 (MP)
GGCCCCCTCAAAGCCGAGTGCCCAGGGACTGCAGCGTAGACG
>Influenza A virus (A/swine/Hong Kong/61/2008(H1N1)) CY085849 7 (MP)
GGCCCCCTCAAAGCCGAGTGCCCAGGGACTGCAGCGTAGACG
>Influenza A virus (A/swine/Hong Kong/NS266/2009(H1N1)) CY086009 7 (MP)
GGCCCCCTCAAAGCCGAGTGCCCAGGGACTGCAGCGTAGACG
>Influenza A virus (A/swine/Hong Kong/199/2009(H1N1)) CY085921 7 (MP)
GGCCCCCTCAAAGCCGAGTGCCCAGGGACTGCAGCGTAGACG
>Influenza A virus (A/swine/Heilongjiang/27/2012(H1N1)) KP404263 7 (MP)
GGCCCCCTCAAAGCCGAGTGCCCAGGGACTGCAGCGTAGACG
>Influenza A virus (A/swine/Heilongjiang/30/2012(H1N1)) KP404271 7 (MP)
GGCCCCCTCAAAGCCGAGTGCCCAGGGACTGCAGCGTAGACG
>Influenza A virus (A/swine/Italy/15360-3/2001(H3N2)) CY116477 7 (MP)
GGCCCCCTCAAAGCCGAGTGCCCAGGGACTGCAGCGTAGACG
>Influenza A virus (A/swine/Brno/00/2000(H1N1)) CY115884 7 (MP)
GGCCCCCTCAAAGCCGAGTGCCCAGGGACTGCAGCGTAGACG
>Influenza A virus (A/swine/Cotes d'Armor/1174/2009(H1N2)) CY116370 7 (MP)
GGCCCCCTCAAAGCCGAGTGCCCAGGGACTGCAGCGTAGACG
>Influenza A virus (A/swine/Cotes d'Armor/1190/2002(H1N2)) CY116375 7 (MP)
GGCCCCCTCAAAGCCGAGTGCCCAGGGACTGCAGCGTAGACG
>Influenza A virus (A/swine/Jiangsu/zg6/2010(H1N1)) JN809205 7 (MP)
GGCCCCCTCAAAGCCGAGTGCCCAGGGACTGCAGCGTAGACG
>Influenza A virus (A/swine/Jiangsu/zg4/2010(H1N1)) JN809204 7 (MP)
GGCCCCCTCAAAGCCGAGTGCCCAGGGACTGCAGCGTAGACG
>Influenza A virus (A/swine/Hong Kong/973/2010(H1N1)) KM029514 7 (MP)
GGCCCCCTCAAAGCCGAGTGCCCAGGGACTGCAGCGTAGACG
>Influenza A virus (A/swine/Henan/232/2011(H1N1)) KP404255 7 (MP)
GGCCCCCTCAAAGCCGAGTGCCCAGGGACTGCAGCGTAGACG
>Influenza A virus (A/swine/Guangxi/NS1727/2010(H1N1)) KM027962 7 (MP)
GGCCCCCTCAAAGCCGAGTGCCCAGGGACTGCAGCGTAGACG
>Influenza A virus (A/swine/Henan/02/2012(H1N1)) KU982572 7 (MP)
GGCCCCCTCAAAGCCGAGTGCCCAGGGACTGCAGCGTAGACG
>Influenza A virus (A/swine/Hong Kong/NS129/2003(H1N1)) CY085553 7 (MP)
GGCCCCCTCAAAGCCGAGTGCCCAGGGACTGCAGCGTAGACG
>Influenza A virus (A/swine/Hong Kong/841/2003(H1N1)) CY085569 7 (MP)
GGCCCCCTCAAAGCCGAGTGCCCAGGGACTGCAGCGTAGACG
>Influenza A virus (A/swine/Hong Kong/NS74/2005(H1N1)) CY085713 7 (MP)
GGCCCCCTCAAAGCCGAGTGCCCAGGGACTGCAGCGTAGACG
>Influenza A virus (A/swine/Hong Kong/51/2005(H1N1)) CY085697 7 (MP)
GGCCCCCTCAAAGCCGAGTGCCCAGGGACTGCAGCGTAGACG
>Influenza A virus (A/swine/Hong Kong/NS210/2005(H1N1)) CY085721 7 (MP)
GGCCCCCTCAAAGCCGAGTGCCCAGGGACTGCAGCGTAGACG
>Influenza A virus (A/swine/Hong Kong/69/2006(H1N2)) CY085753 7 (MP)
GGCCCCCTCAAAGCCGAGTGCCCAGGGACTGCAGCGTAGACG
>Influenza A virus (A/swine/Hong Kong/424/2004(H1N1)) CY085649 7 (MP)
GGCCCCCTCAAAGCCGAGTGCCCAGGGACTGCAGCGTAGACG
>Influenza A virus (A/swine/Hong Kong/NS1170/2004(H1N1)) CY085689 7 (MP)
GGCCCCCTCAAAGCCGAGTGCCCAGGGACTGCAGCGTAGACG
>Influenza A virus (A/swine/Hong Kong/1683/2005(H1N1)) CY085745 7 (MP)
GGCCCCCTCAAAGCCGAGTGCCCAGGGACTGCAGCGTAGACG
>Influenza A virus (A/swine/Hong Kong/1323/2006(H1N1)) CY085793 7 (MP)
GGCCCCCTCAAAGCCGAGTGCCCAGGGACTGCAGCGTAGACG
>Influenza A virus (A/swine/Hong Kong/170/2006(H1N1)) CY085761 7 (MP)
GGCCCCCTCAAAGCCGAGTGCCCAGGGACTGCAGCGTAGACG
>Influenza A virus (A/swine/Hong Kong/1716/2006(H1N1)) CY085801 7 (MP)
GGCCCCCTCAAAGCCGAGTGCCCAGGGACTGCAGCGTAGACG
>Influenza A virus (A/swine/Hong Kong/1791/2006(H1N1)) CY085809 7 (MP)
GGCCCCCTCAAAGCCGAGTGCCCAGGGACTGCAGCGTAGACG
>Influenza A virus (A/swine/Hong Kong/NS120/2007(H1N1)) CY085825 7 (MP)
GGCCCCCTCAAAGCCGAGTGCCCAGGGACTGCAGCGTAGACG
>Influenza A virus (A/swine/Hong Kong/434/2006(H1N1)) CY085777 7 (MP)
GGCCCCCTCAAAGCCGAGTGCCCAGGGACTGCAGCGTAGACG
>Influenza A virus (A/swine/Hong Kong/638/2003(H1N1)) CY085561 7 (MP)
GGCCCCCTCAAAGCCGAGTGCCCAGGGACTGCAGCGTAGACG
>Influenza A virus (A/swine/Hong Kong/1669/2002(H1N1)) CY085537 7 (MP)
GGCCCCCTCAAAGCCGAGTGCCCAGGGACTGCAGCGTAGACG
>Influenza A virus (A/swine/Hong Kong/NS318/2004(H1N1)) CY085657 7 (MP)
GGCCCCCTCAAAGCCGAGTGCCCAGGGACTGCAGCGTAGACG
>Influenza A virus (A/swine/Hong Kong/404/2005(H1N1)) CY085729 7 (MP)
GGCCCCCTCAAAGCCGAGTGCCCAGGGACTGCAGCGTAGACG
>Influenza A virus (A/swine/Hong Kong/421/2006(H1N1)) CY085769 7 (MP)
GGCCCCCTCAAAGCCGAGTGCCCAGGGACTGCAGCGTAGGCG
>Influenza A virus (A/swine/Hong Kong/558/2007(H1N1)) CY085841 7 (MP)
GGCCCCCTCAAAGCCGAGTGCCCAGGGACTGCAGCGTAGACG
>Influenza A virus (A/swine/Hong Kong/NS856/2004(H1N1)) CY085673 7 (MP)
GGCCCCCTCAAAGCCGAGTGCCCAGGGACTGCAGCGTAGACG
>Influenza A virus (A/swine/Hong Kong/72/2007(H1N1)) CY085817 7 (MP)
GGCCCCCTCAAAGCCGAGTGCCCAGGGACTGCAGCGTAGACG
>Influenza A virus (A/swine/Hong Kong/435/2007(H1N1)) CY085833 7 (MP)
GGCCCCCTCAAAGCCGAGTGCCCAGGGACTGCAGCGTAGACG
>Influenza A virus (A/swine/Hong Kong/NS376/2006(H1N1)) CY085785 7 (MP)
GGCCCCCTCAAAGCCGAGTGCCCAGGGACTGCAGCGTAGGCG
>Influenza A virus (A/swine/Hong Kong/275/2005(H1N1)) CY085705 7 (MP)
GGCCCCCTCAAAGCCGAGTGCCCAGGGACTGCAGCGTAGACG
>Influenza A virus (A/swine/Hong Kong/NS613/2009(H1N1)) CY061632 7 (MP)
GGCCCCCTCAAAGCCGAGTGCCCAGGGACTGCAGCGTAGACG
>Influenza A virus (A/swine/Hong Kong/247/2009(H1N1)) CY085945 7 (MP)
GGCCCCCTCAAAGCCGAGTGCCCAGGGACTGCAGCGTAGACG
>Influenza A virus (A/swine/Hong Kong/NS186/2009(H1N1)) CY085985 7 (MP)
GGCCCCCTCAAAGCCGAGTGCCCAGGGACTGCAGCGTAGACG
>Influenza A virus (A/swine/Hong Kong/414/2009(H1N1)) CY085993 7 (MP)
GGCCCCCTCAAAGCCGAGTGCCCAGGGACTGCAGCGTAGACG
>Influenza A virus (A/swine/Hong Kong/2481/2009(H1N1)) CY061832 7 (MP)
GGCCCCCTCAAAGCCGAGTGCCCAGGGACTGCAGCGTAGACG
>Influenza A virus (A/swine/Hong Kong/1559/2008(H1N1)) CY085881 7 (MP)
GGCCCCCTCAAAGCCGAGTGCCCAGGGACTGCAGCGTAGACG
>Influenza A virus (A/swine/Guangdong/1/2010(H1N1)) HM189307 7 (MP)
GGCCCCCTCAAAGCCGAGTGCCCAGGGACTGCAGCGTAGACG
>Influenza A virus (A/swine/Hong Kong/1197/2010(H1N1)) KM029530 7 (MP)
GGCCCCCTCAAAGCCGAGTGCCCAGGGACTGCAGCGTAGACG
>Influenza A virus (A/swine/Hong Kong/NS1630/2010(H1N2)) KM029538 7 (MP)
GGCCCCCTCAAAGCCGAGTGCCCAGGGACTGCAGCGTAGACG
>Influenza A virus (A/swine/Hong Kong/1422/2009(H1N1)) CY061648 7 (MP)
GGCCCCCTCAAAGCCGAGTGCCCAGGGACTGCAGCGTAGACG
>Influenza A virus (A/swine/Hong Kong/NS1071/2009(H1N1)) CY061688 7 (MP)
GGCCCCCTCAAAGCCGAGTGCCCAGGGACTGCAGCGTAGACG
>Influenza A virus (A/swine/Hong Kong/NS1075/2009(H1N1)) CY061696 7 (MP)
GGCCCCCTCAAAGCCGAGTGCCCAGGGACTGCAGCGTAGACG
>Influenza A virus (A/swine/Hong Kong/NS1065/2009(H1N1)) CY061680 7 (MP)
GGCCCCCTCAAAGCCGAGTGCCCAGGGACTGCAGCGTAGACG
>Influenza A virus (A/swine/Hong Kong/1535/2009(H1N1)) CY061712 7 (MP)
GGCCCCCTCAAAGCCGAGTGCCCAGGGACTGCAGCGTAGACG
>Influenza A virus (A/swine/Hong Kong/1539/2009(H1N1)) CY061720 7 (MP)
GGCCCCCTCAAAGCCGAGTGCCCAGGGACTGCAGCGTAGACG
>Influenza A virus (A/swine/Hong Kong/1532/2009(H1N1)) CY061704 7 (MP)
GGCCCCCTCAAAGCCGAGTGCCCAGGGACTGCAGCGTAGACG
>Influenza A virus (A/swine/Hong Kong/NS1054/2009(H1N1)) CY061672 7 (MP)
GGCCCCCTCAAAGCCGAGTGCCCAGGGACTGCAGCGTAGACG
>Influenza A virus (A/swine/Guangdong/2670/2010(H1N2)) JN375313 7 (MP)
GGCCCCCTCAAAGCCGAGTGCCCAGGGACTGCAGCGTAGACG
>Influenza A virus (A/swine/Guangdong/2676/2010(H1N2)) JN375314 7 (MP)
GGCCCCCTCAAAGCCGAGTGCCCAGGGACTGCAGCGTAGACG
>Influenza A virus (A/swine/Guangdong/2693/2010(H1N2)) JN375315 7 (MP)
GGCCCCCTCAAAGCCGAGTGCCCAGGGACTGCAGCGTAGACG
>Influenza A virus (A/swine/Guangdong/2712/2010(H1N2)) JN375316 7 (MP)
GGCCCCCTCAAAGCCGAGTGCCCAGGGACTGCAGCGTAGACG
>Influenza A virus (A/swine/Shandong/692/2008(H1N1)) FJ536831 7 (MP)
GGCCCCCTCAAAGCCGAGTGCCCAGGGACTGCAGCGTAGACG
>Influenza A virus (A/swine/Beijing/21/2008(H1N1)) FJ536768 7 (MP)
GGCCCCCTCAAAGCCGAGTGCCCAGGGACTGCAGCGTAGACG
>Influenza A virus (A/swine/Shandong/443/2008(H1N1)) FJ536823 7 (MP)
GGCCCCCTCAAAGCCGAGTGCCCAGGGACTGCAGCGTAGACG
>Influenza A virus (A/swine/Shandong/1012/2008(H1N1)) FJ536820 7 (MP)
GGCCCCCTCAAAGCCGAGTGCCCAGGGACTGCAGCGTAGACG
>Influenza A virus (A/swine/Shandong/187/2008(H1N1)) FJ536803 7 (MP)
GGCCCCCTCAAAGCCGAGTGCCCAGGGACTGCAGCGTAGACG
>Influenza A virus (A/swine/Shandong/128/2008(H1N1)) FJ536782 7 (MP)
GGCCCCCTCAAAGCCGAGTGCCCAGGGACTGCAGCGTAGACG
>Influenza A virus (A/swine/Fujian/58/2008(H1N1)) FJ536779 7 (MP)
GGCCCCCTCAAAGCCGAGTGCCCAGGGACTGCAGCGTAGACG
>Influenza A virus (A/swine/Fujian/204/2007(H1N1)) FJ536811 7 (MP)
GGCCCCCTCAAAGCCGAGTGCCCAGGGACTGCAGCGTAGACG
>Influenza A virus (A/swine/Shandong/62/2008(H1N1)) FJ536793 7 (MP)
GGCCCCCTCAAAGCCGAGTGCCCAGGGACTGCAGCGTAGACG
>Influenza A virus (A/swine/Beijing/26/2008(H1N1)) FJ536771 7 (MP)
GGCCCCCTCAAAGCCGAGTGCCCAGGGACTGCAGCGTAGACG
>Influenza A virus (A/swine/Jiangsu/s15/2011(H1N1)) JF820280 7 (MP)
GGCCCCCTCAAAGCCGAGTGCCCAGGGACTGCAGCGTAGACG
>Influenza A virus (A/swine/Jiangsu/s16/2011(H1N1)) JF820288 7 (MP)
GGCCCCCTCAAAGCCGAGTGCCCAGGGACTGCAGCGTAGACG
>Influenza A virus (A/swine/Hubei/101/2009(H1N1)) CY083011 7 (MP)
GGCCCCCTCAAAGCCGAGTGCCCAGGGACTGCAGCGTAGACG
>Influenza A virus (A/swine/Hubei/03/2009(H1N1)) CY091748 7 (MP)
GGCCCCCTCAAAGCCGAGTGCCCAGGGACTGCAGCGTAGACG
>Influenza A virus (A/swine/Hubei/104/2009(H1N1)) CY091772 7 (MP)
GGCCCCCTCAAAGCCGAGTGCCCAGGGACTGCAGCGTAGACG
>Influenza A virus (A/swine/Hubei/01/2009(H1N1)) CY091740 7 (MP)
GGCCCCCCCAAAGCCGAGTGCCCAGGGACTGCAGCGTAGACG
>Influenza A virus (A/swine/Hunan/26/2010(H1N1)) HQ541650 7 (MP)
GGCCCCCTCAAAGCCGAGTGCCCAGGGACTGCAGCGTAGACG
>Influenza A virus (A/swine/Shanghai/3/2014(H1N1)) KM594565 7 (MP)
GGCCCCCTCAAAGCCGAGTGCCCAGGGACTGCAGCGTAGACG
>Influenza A virus (A/swine/Shandong/275/2009(H1N1)) GU086068 7 (MP)
GGCCCCCTCAAAGCCGAGTGCCCAGGGACTGCAGCGTAGACG
>Influenza A virus (A/swine/Shandong/327/2009(H1N1)) GU086076 7 (MP)
GGCCGCCTCAAAGCCGAGTGCCCAGGGACTGCAGCGTAGACG
>Influenza A virus (A/swine/Shandong/101/2008(H1N1)) GU086060 7 (MP)
GGCCCCCTCAAAGCCGAGTGCCCAGGGACTGCAGCGTAGACG
>Influenza A virus (A/swine/Hong Kong/1105/2009(H1N1)) CY061640 7 (MP)
GGCCCCCTCAAAGCCGAGTGCCCAGGGACTGCAGCGTAGACG
>Influenza A virus (A/swine/Hong Kong/2433/2009(H1N1)) CY061824 7 (MP)
GGCCCCCTCAAAGCCGAGTGCCCAGGGACTGCAGCGTAGACG
>Influenza A virus (A/swine/Hong Kong/2896/2009(H1N1)) CY061864 7 (MP)
GGCCCCCTCAAAGCCGAGTGCCCAGGGACTGCAGCGTAGACG
>Influenza A virus (A/swine/Hong Kong/2990/2009(H1N1)) CY061872 7 (MP)
GGCCCCCTCAAAGCCGAGTGCCCAGGGACTGCAGCGTAGACG
>Influenza A virus (A/swine/Hong Kong/3001/2009(H1N1)) CY061880 7 (MP)
GGCCCCCTCAAAGCCGAGTGCCCAGGGACTGCAGCGTAGACG
>Influenza A virus (A/swine/Hong Kong/3237/2011(H1N1)) KM028746 7 (MP)
GGCCCCCTCAAAGCCGAGTGCCCAGGGACTGCAGCGTAGACG
>Influenza A virus (A/swine/Hong Kong/NS2798/2010(H1N1)) KM029562 7 (MP)
GGCCCCCTCAAAGCCGAGTGCCCAGGGACTGCAGCGTAGACG
>Influenza A virus (A/swine/Hong Kong/NS2803/2010(H1N1)) KM029570 7 (MP)
GGCCCCCTCAAAGCCGAGTGCCCAGGGACTGCAGCGTAGACG
>Influenza A virus (A/swine/Hong Kong/NS2805/2010(H1N1)) KM029578 7 (MP)
GGCCCCCTCAAAGCCGAGTGCCCAGGGACTGCAGCGTAGACG
>Influenza A virus (A/swine/Hong Kong/NS2811/2010(H1N1)) KM029586 7 (MP)
GGCCCCCTCAAAGCCGAGTGCCCAGGGACTGCAGCGTAGACG
>Influenza A virus (A/swine/Hong Kong/NS2822/2010(H1N1)) KM029594 7 (MP)
GGCCCCCTCAAAGCCGAGTGCCCAGGGACTGCAGCGTAGACG
>Influenza A virus (A/swine/Hong Kong/2855/2010(H1N1)) KM029610 7 (MP)
GGCCCCCTCAAAGCCGAGTGCCCAGGGACTGCAGCGTAGACG
>Influenza A virus (A/swine/Hong Kong/2848/2010(H1N1)) KM029602 7 (MP)
GGCCCCCTCAAAGCCGAGTGCCCAGGGACTGCAGCGTAGACG
>Influenza A virus (A/swine/Hong Kong/1182/2010(H1N1)) KM029522 7 (MP)
GGCCCCCTCAAAGCCGAGTGCCCAGGGACTGCAGCGTAGACG
>Influenza A virus (A/swine/Cotes d'Armor/1624/2002(H1N1)) CY116391 7 (MP)
GGCCCCCTCAAAGCCGAGTGCCCAGGGACTGCAGCGTAGACG
>Influenza A virus (A/swine/Ningjin/03/2014(H1N1)) KX296778 7 (MP)
GGCCCCCTCAAAGCCGAGTGCCCAGGGACTGCAGCGTAGACG
>Influenza A virus (A/swine/Hong Kong/676/2008(H1N1)) CY085857 7 (MP)
GGCCCCCTCAAAGCCGAGTGCCCAGGGACTGCAGCGTAGACG
>Influenza A virus (A/swine/Guangdong/1604/2010(H1N1)) JN375232 7 (MP)
GGCCCCCTCAAAGCCGAGTGCCCAGGGACTGCAGCGTAGACG
>Influenza A virus (A/swine/Guangdong/1605/2010(H1N1)) JN375233 7 (MP)
GGCCCCCTCAAAGCCGAGTGCCCAGGGACTGCAGCGTAGACG
>Influenza A virus (A/swine/Guangdong/1611/2010(H1N1)) JN375234 7 (MP)
GGCCCCCTCAAAGCCGAGTGCCCAGGGACTGCAGCGTAGACG
>Influenza A virus (A/swine/Guangdong/1613/2010(H1N1)) JN375235 7 (MP)
GGCCCCCTCAAAGCCGAGTGCCCAGGGACTGCAGCGTAGACG
>Influenza A virus (A/swine/Guangdong/1617/2010(H1N1)) JN375237 7 (MP)
GGCCCCCTCAAAGCCGAGTGCCCAGGGACTGCAGCGTAGACG
>Influenza A virus (A/swine/Guangdong/1619/2010(H1N1)) JN375238 7 (MP)
GGCCCCCTCAAAGCCGAGTGCCCAGGGACTGCAGCGTAGACG
>Influenza A virus (A/swine/Guangdong/1623/2010(H1N1)) JN375239 7 (MP)
GGCCCCCTCAAAGCCGAGTGCCCAGGGACTGCAGCGTAGACG
>Influenza A virus (A/swine/Guangdong/1616/2010(H1N1)) JN375236 7 (MP)
GGCCCCCTCAAAGCCGAGTGCCCAGGGACTGCAGCGTAGACG
>Influenza A virus (A/swine/Guangdong/1624/2010(H1N1)) JN375240 7 (MP)
GGCCCCCTCAAAGCCGAGTGCCCAGGGACTGCAGCGTAGACG
>Influenza A virus (A/swine/Hong Kong/NS952/2008(H1N1)) CY085873 7 (MP)
GGCCCCCTCAAAGCCGAGTGCCCAGGGACTGCAGCGTAGACG
>Influenza A virus (A/swine/Belzig/2/2001(H1N1)) DQ102484 7 (MP)
-----------------GTGCCCAGGGACTGCAGCGTAGACG
>Influenza A virus (A/swine/Belzig/2/2001(H1N1)) DQ186976 7 (MP)
GGCCCCCTCAAAGCCGAGTGCCCAGGGACTGCAGCGTAGACG
>Influenza A virus (A/swine/Germany/SEk1178/2000(H1N2)) AM920740 7 (MP)
GGCCCCCTCAAAGCCGAGTGCCCAGGGACTGCAGCGTAGACG
>Influenza A virus (A/swine/Bakum/8602/99(H3N2)) DQ186984 7 (MP)
GGCCCCCTCAAAGCCGAGTGCCCAGGGACTGCAGCGTAGACG
>Influenza A virus (A/swine/Nordkirchen/IDT1993/2003(H3N2)) EU478814 7 (MP)
GGCCCCCTCAAAGCCGAGTGCCCAGGGACTGCAGCGTAGACG
>Influenza A virus (A/swine/Belgium/1/1998(H1N1)) FJ805964 7 (MP)
GGCCCCCTCAAAGCCGAGTGCCCAGGGACTGCAGCGTAGACG
>Influenza A virus (A/swine/Belgium/Flanders-1/1998(H3N2)) KR701533 7 (MP)
GGCCCCCTCAAAGCCGAGTGCCCAGGGACTGCAGCGTAGACG
>Influenza A virus (A/swine/Bissendorf/IDT1864/2003(H3N2)) EU478808 7 (MP)
GGCCCCCTCAAAGCCGAGTGCCCAGGGACTGCAGCGTAGACG
>Influenza A virus (A/swine/Seesen/IDT3055/04(H3N2)) EU478828 7 (MP)
GGCCCCCTCAAAGCCGAGTGCCCAGGGACTGCAGCGTAGACG
>Influenza A virus (A/swine/Lohne/IDT3357/04(H3N2)) EU478826 7 (MP)
GGCCCCCTCAAAGCCGAGTGCCCAGGGACTGCAGCGTAGACG
>Influenza A virus (A/swine/Merzen/IDT4114/05(H3N2)) EU478839 7 (MP)
GGCCCCCTCAAAGCCGAGTGCCCAGGGACTGCAGCGTAGACG
>Influenza A virus (A/swine/Bad Griesbach/IDT4191/05(H3N2)) EU478831 7 (MP)
GGCCCCCTCAAAGCCGAGTGCCCAGGGACTGCAGCGTAGACG
>Influenza A virus (A/swine/Egglham/IDT5250/05(H3N2)) EU478833 7 (MP)
GGCCCCCTCAAAGCCGAGTGCCCAGGGACTGCAGCGTAGACG
>Influenza A virus (A/swine/Herzlake/IDT5335/06(H3N2)) EU478847 7 (MP)
GGCCCCCTCAAAGCCGAGTGCCCAGGGACTGCAGCGTAGACG
>Influenza A virus (A/swine/Herzlake/IDT5336/06(H3N2)) EU478848 7 (MP)
GGCCCCCTCAAAGCCGAGTGCCCAGGGACTGCAGCGTAGACG
>Influenza A virus (A/swine/Herzlake/IDT5337/06(H3N2)) EU478849 7 (MP)
GGCCCCCTCAAAGCCGAGTGCCCAGGGACTGCAGCGTAGACG
>Influenza A virus (A/swine/Stadtlohn/IDT3853/05(H1N2)) EU478843 7 (MP)
GGCCCCCTCAAAGCCGAGTGCCCAGGGACTGCAGCGTAGACG
>Influenza A virus (A/swine/Geldern/IDT2888/2004(H1N1)) EU478821 7 (MP)
GGCCCCCTCAAAGCCGAGTGCCCAGGGACTGCAGCGTAGACG
>Influenza A virus (A/swine/Laer/IDT4126/05(H3N2)) EU478838 7 (MP)
GGCCCCCTCAAAGCCGAGTGCCCAGGGACTGCAGCGTAGACG
>Influenza A virus (A/swine/Osterhofen/IDT4004/05(H3N2)) EU478841 7 (MP)
GGCCCCCTCAAAGCCGAGTGCCCAGGGACTGCAGCGTAGACG
>Influenza A virus (A/swine/Bakum/1832/2000(H1N2)) DQ186977 7 (MP)
GGCCCCCTCAAAGCCGAGTGCCCAGGGACTGCAGCGTAGACG
>Influenza A virus (A/swine/Bakum/1833/2000(H1N2)) DQ186978 7 (MP)
GGCCCCCTCAAAGCCGAGTGCCCAGGGACTGCAGCGTAGACG
>Influenza A virus (A/swine/Bakum/1832/2000(H1N2)) GQ161107 7 (MP)
GGCCCCCTCAAAGCCGAGTGCCCAGGGACTGCAGCGTAGACG
>Influenza A virus (A/swine/Gudensberg/IDT2930/04(H1N2)) EU478824 7 (MP)
GGCCCCCTCAAAGCCGAGTGCCCAGGGACTGCAGCGTAGACG
>Influenza A virus (A/swine/Gudensberg/IDT2931/04(H1N2)) EU478825 7 (MP)
GGCCCCCTCAAAGCCGAGTGCCCAGGGACTGCAGCGTAGACG
>Influenza A virus (A/swine/Doetlingen/IDT4735/2005(H1N2)) EU053136 7 (MP)
GGCCCCCTCAAAGCCGAGTGCCCAGGGACTGCAGCGTAGACG
>Influenza A virus (A/swine/Gent/7625/1999(H1N2)) EU478804 7 (MP)
GGCCCCCTCAAAGCCGAGTGCCCAGGGACTGCAGCGTAGACG
>Influenza A virus (A/swine/Ehren/IDT2570/03(H1N2)) EU478809 7 (MP)
GGCCCCCTCAAAGCCGAGTGCCCAGGGACTGCAGCGTAGACG
>Influenza A virus (A/swine/Nortrup/IDT3685/04(H1N2)) EU478827 7 (MP)
GGCCCCCTCAAAGCCGAGTGCCCAGGGACTGCAGCGTAGACG
>Influenza A virus (A/swine/Loeningen/IDT2530/2003(H1N2)) EU478812 7 (MP)
GGCCCCCTCAAAGCCGAGTGCCCAGGGACTGCAGCGTAGACG
>Influenza A virus (A/swine/IVD/IDT2674/03(H1N2)) EU478813 7 (MP)
GGCCCCCTCAAAGCCGAGTGCCCAGGGACTGCAGCGTAGACG
>Influenza A virus (A/swine/Norden/IDT2308/03(H1N2)) EU478816 7 (MP)
GGCCCCCTCAAAGCCGAGTGCCCAGGGACTGCAGCGTAGACG
>Influenza A virus (A/swine/Waltersdorf/IDT2527/03(H1N2)) EU478819 7 (MP)
GGCCCCCTCAAAGCCGAGTGCCCAGGGACTGCAGCGTAGACG
>Influenza A virus (A/swine/Gescher/IDT2702/03(H3N2)) EU478810 7 (MP)
GGCCCCCTCAAAGCCGAGTGCCCAGGGACTGCAGCGTAGACG
>Influenza A virus (A/swine/Doetlingen/IDT3780/05(H1N2)) EU478832 7 (MP)
GGCCCCCTCAAAGCCGAGTGCCCAGGGACTGCAGCGTAGACG
>Influenza A virus (A/swine/Sprenge/IDT3805/05(H1N2)) EU478842 7 (MP)
GGCCCCCTCAAAGCCGAGTGCCCAGGGACTGCAGCGTAGACG
>Influenza A virus (A/swine/Nordwalde/IDT2197/03(H1N2)) EU478815 7 (MP)
GGCCCCCTCAAAGCCGAGTGCCCAGGGACTGCAGCGTAGACG
>Influenza A virus (A/swine/Visbek/IDT2869/03(H1N2)) EU478818 7 (MP)
GGCCCCCTCAAAGCCGAGTGCCCAGGGACTGCAGCGTAGACG
>Influenza A virus (A/swine/Granstedt/IDT3475/2004(H1N2)) EU478822 7 (MP)
GGCCCCCTCAAAGCCGAGTGCCCAGGGACTGCAGCGTAGACG
>Influenza A virus (A/swine/Stolzenau/IDT3296/04(H1N2)) EU478829 7 (MP)
GGCCCCCTCAAAGCCGAGTGCCCAGGGACTGCAGCGTAGACG
>Influenza A virus (A/swine/Cloppenburg/IDT4777/2005(H1N2)) EU053144 7 (MP)
GGCCCCCTCAAAGCCGAGTGCCCAGGGACTGCAGCGTAGACG
>Influenza A virus (A/swine/Spain/40564/2002(H1N2)) CY116553 7 (MP)
GGCCCCCTCAAAGCCGAGTGCCCAGGGACTGCAGCGTAGACG
>Influenza A virus (A/swine/Haseluenne/IDT2617/2003(H1N1)) GQ161122 7 (MP)
GGCCCCCTCAAAGCCGAGTGCCCAGGGACTGCAGCGTAGACG
>Influenza A virus (A/swine/Haseluenne/IDT2617/2003(H1N1)) EU478811 7 (MP)
GGCCCCCTCAAAGCCGAGTGCCCAGGGACTGCAGCGTAGACG
>Influenza A virus (A/swine/Bakum/IDT1769/2003(H3N2)) EU478807 7 (MP)
GGCCCCCTCAAAGCCGAGTGCCCAGGGACTGCAGCGTAGACG
>Influenza A virus (A/swine/Bakum/IDT1769/2003(H3N2)) GQ161131 7 (MP)
GGCCCCCTCAAAGCCGAGTGCCCAGGGACTGCAGCGTAGACG
>Influenza A virus (A/swine/Berlin/1578/00(H3N2)) EU478805 7 (MP)
GGCCCCCTCAAAGCCGAGTGCCCAGGGACTGCAGCGTAGACG
>Influenza A virus (A/swine/Belzig/54/01(H3N2)) EU478806 7 (MP)
GGCCCCCTCAAAGCCGAGTGCCCAGGGACTGCAGCGTAGACG
>Influenza A virus (A/swine/Italy/151672-3/2003(H1N1)) CY116469 7 (MP)
GGCCCCCTCAAAGCCGAGTGCCCAGGGACTGCAGCGTAGACG
>Influenza A virus (A/swine/Italy/289171/2003(H1N1)) CY116514 7 (MP)
GGCCCCCTCAAAGCCGAGTGCCCAGGGACTGCAGCGTAGACG
>Influenza A virus (A/swine/Spain/54008/2004(H3N2)) CY010565 7 (MP)
GGCCCCCTCAAAGCCGAGTGCCCAGGGACTGCAGCGTAGACG
>Influenza A virus (A/swine/Spain/42386/2002(H3N2)) CY020502 7 (MP)
GGCCCCCTCAAAGCCGAGTGCCCAGGGACTGCAGCGTAGACG
>Influenza A virus (A/swine/Tianjin/1/2007(H1N2)) HQ541641 7 (MP)
GGCCCCCTCAAAGCCGAGTGCCCAGGGACTGCAGCGTAGGCG
>Influenza A virus (A/swine/Spain/29262/2012(H1N2)) KR700595 7 (MP)
GGCCCCCTCAAAGCCGAGTGCCCAGGGACTGCAGCGTAGACG
>Influenza A virus (A/swine/Belgium/Gent-131/2000(H3N2)) KR701164 7 (MP)
GGCCCCCTCAAAGCCGAGTGCCCAGGGACTGCAGCGTAGACG
>Influenza A virus (A/swine/Hungary/4025/2013(H3N2)) KR701442 7 (MP)
GGCCCCCTCAAAGCCGAGTGCCCAGGGACTGCAGCGTAGACG
>Influenza A virus (A/swine/France/Finistere-0011/2011(H1N1)) KR699745 7 (MP)
GGCCCCCTCAAAGCCGAGTGCCCAGGGACTGCAGCGTAGACG
>Influenza A virus (A/swine/France/Vendee-0301/2011(H1N2)) KR699777 7 (MP)
GGCCCCCTCAAAGCCGAGTGCCCAGGGACTGCAGCGTAGACG
>Influenza A virus (A/swine/France/LoireAtlantique-0405/2011(H1N1)) KR699785 7 (MP)
GGCCCCCTCAAAGCCGAGTGCCCAGGGACTGCAGCGTAGACG
>Influenza A virus (A/swine/France/CotesdArmor-0282/2011) KR699808 7 (MP)
GGCCCCCTCAAAGCCGAGTGCCCAGGGACTGCAGCGTAGACG
>Influenza A virus (A/swine/France/CotesdArmor-0025/2011(H1N2)) KR700211 7 (MP)
GGCCCCCTCAAAGCCGAGTGCCCAGGGACTGCAGCGTAGACG
>Influenza A virus (A/swine/France/IIIeetVilaine-0415/2011(H1N2)) KR699793 7 (MP)
GGCCCCCTCAAAGCCGAGTGCCCAGGGACTGCAGCGTAGACG
>Influenza A virus (A/swine/France/22-120228/2012(H1N2)) KR700949 7 (MP)
GGCCCCCTCAAAGCCGAGTGCCCAGGGACTGCAGCGTAGACG
>Influenza A virus (A/swine/France/56-120177/2012(H1N2)) KR701571 7 (MP)
GGCCCCCTCAAAGCCGAGTGCCCAGGGACTGCAGCGTAGACG
>Influenza A virus (A/swine/France/IIIeetVilaine-0208/2011(H1N2)) KR699801 7 (MP)
GGCCCCCTCAAAGCCGAGTGCCCAGGGACTGCAGCGTAGACG
>Influenza A virus (A/swine/France/29-120326/2012(H1N1)) KR700941 7 (MP)
GGCCCCCTCAAAGCCGAGTGCCCAGGGACTGCAGCGTAGACG
>Influenza A virus (A/swine/France/CotesdArmor-0292/2011(H1N1)) KR700267 7 (MP)
GGCCCCCTCAAAGCCGAGTGCCCAGGGACTGCAGCGTAGACG
>Influenza A virus (A/swine/France/CotesdArmor-0105/2011(H1N2)) KR700227 7 (MP)
GGCCCCCTCAAAGCCGAGTGCCCAGGGACTGCAGCGTAGACG
>Influenza A virus (A/swine/France/IIIeetVilaine-0404/2011(H1N2)) KR700282 7 (MP)
GGCCCCCTCAAAGCCGAGTGCCCAGGGACTGCAGCGTAGACG
>Influenza A virus (A/swine/France/CotesdArmor-0364/2011(H1N1)) KR700909 7 (MP)
GGCCCCCTCAAAGCCGAGTGCCCAGGGACTTCAGCGTAGACG
>Influenza A virus (A/swine/Guangdong/3747/2011(H1N1)) KM027738 7 (MP)
GGCCCCCTCAAAGCCGAGTGCCCAGGGACTGCAGCGTAGACG
>Influenza A virus (A/swine/Hong Kong/NS5/2012(H1N1)) KM029122 7 (MP)
GGCCCCCTCAAAGCCGAGTGCCCAGGGACTGCAGCGTAGACG
>Influenza A virus (A/swine/Hong Kong/NS52/2012(H1N1)) KM029162 7 (MP)
GGCCCCCTCAAAGCCGAGTGCCCAGGGACTGCAGCGTAGACG
>Influenza A virus (A/swine/Hong Kong/126/2012(H1N1)) KM029170 7 (MP)
GGCCCCCTCAAAGCCGAGTGCCCAGGGACTGCAGCGTAGACG
>Influenza A virus (A/swine/Hong Kong/128/2012(H1N1)) KM029178 7 (MP)
GGCCCCCTCAAAGCCGAGTGCCCAGGGACTGCAGCGTAGACG
>Influenza A virus (A/swine/Hong Kong/139/2012(H1N1)) KM029194 7 (MP)
GGCCCCCTCAAAGCCGAGTGCCCAGGGACTGCAGCGTAGACG
>Influenza A virus (A/swine/Hong Kong/141/2012(H1N1)) KM029202 7 (MP)
GGCCCCCTCAAAGCCGAGTGCCCAGGGACTGCAGCGTAGACG
>Influenza A virus (A/swine/Hong Kong/146/2012(H1N1)) KM029210 7 (MP)
GGCCCCCTCAAAGCCGAGTGCCCAGGGACTGCAGCGTAGACG
>Influenza A virus (A/swine/Hong Kong/NS31/2012(H1N1)) KM029154 7 (MP)
GGCCCCCTCAAAGCCGAGTGCCCAGGGACTGCAGCGTAGACG
>Influenza A virus (A/swine/Hong Kong/136/2012(H1N1)) KM029186 7 (MP)
GGCCCCCTCAAAGCCGAGTGCCCAGGGACTGCAGCGTAGACG
>Influenza A virus (A/swine/Hong Kong/153/2012(H1N1)) KM029218 7 (MP)
GGCCCCCTCAAAGCCGAGTGCCCAGGGACTGCAGCGTAGACG
>Influenza A virus (A/swine/Guangdong/2/2013(H1N1)) KP404167 7 (MP)
GGCCCCCTCAAAGCCGAGTGCCCAGGGACTGCAGCGTAGACG
>Influenza A virus (A/swine/Guangdong/30/2013(H1N1)) KP404191 7 (MP)
GGCCCCCTCAAAGCCGAGTGCCCAGGGACTGCAGCGTAGACG
>Influenza A virus (A/swine/Guangdong/32/2013(H1N1)) KP404199 7 (MP)
GGCCCCCTCAAAGCCGAGTGCCCAGGGACTGCAGCGTAGACG
>Influenza A virus (A/swine/Hunan/951/2013(H1N1)) KP404335 7 (MP)
GGCCCCCTCAAAGCCGAGTGCCCAGGGACTGCAGCGTAGACG
>Influenza A virus (A/swine/Guangdong/5/2013(H1N1)) KP404175 7 (MP)
GGCCCCCTCAAAGCCGAGTGCCCAGGGACTGCAGCGTAGACG
>Influenza A virus (A/swine/Guangdong/6/2013(H1N1)) KP404183 7 (MP)
GGCCCCCTCAAAGCCGAGTGCCCAGGGACTGCAGCGTAGACG
>Influenza A virus (A/swine/Hungary/13509/2007(H3N2)) FJ798769 7 (MP)
GGCCCCCTCAAAGCCGAGTGCCCAGGGACTGCAGCGTAGACG
>Influenza A virus (A/swine/Germany/Nikolausdorf-IDT12279/2010(H1N2)) KR699674 7 (MP)
GGCCCCCTCAAAGCCGAGTGCCCAGGGACTGCAGCGTAGACG
>Influenza A virus (A/swine/Netherlands/Groelnlo-186/2011(H1N1)) KR699879 7 (MP)
GGCCCCCTCAAAGCCGAGTGCCCAGGGACTGCAGCGTAGACG
>Influenza A virus (A/swine/Germany/Ostbevern-IDT13211/2011(H1N1)) KR699721 7 (MP)
GGCCCCCTCAAAGCCGAGTGCCCAGGGACTGCAGCGTAGACG
>Influenza A virus (A/swine/France/CotesdArmor-0023/2011(H1N1)) KR700274 7 (MP)
GGCCCCCTCAAAGCCGAGTGCCCAGGGACTGCAGCGTAGACG
>Influenza A virus (A/swine/Spain/SF32071/2007(H3N2)) HE774673 7 (MP)
GGCCCCCTCAAAGCCGAGTGCCCAGGGACTGCAGCGTAGACG
>Influenza A virus (A/swine/Gent/96/2007(H3N2)) CY116453 7 (MP)
GGCCCCCTCAAAGCCGAGTGCCCAGGGACTGCAGCGTAGACG
>Influenza A virus (A/swine/Spain/82108/2007(H3N2)) CY116561 7 (MP)
GGCCCCCTCAAAGCCGAGTGCCCAGGGACTGCAGCGTAGACG
>Influenza A virus (A/swine/Germany/Borken-IDT11902/2010(H3N2)) KR701172 7 (MP)
GGCCCCCTCAAAGCCGAGTGCCCAGGGACTGCAGCGTAGACG
>Influenza A virus (A/swine/Spain/35944/2012(H3N2)) KR701458 7 (MP)
GGCCCCCTCAAAGCCGAGTGCCCAGGGACTGCAGCGTAGACG
>Influenza A virus (A/swine/Netherlands/Wijhe-371/2012(H1N1)) KR700871 7 (MP)
AGCCCCCTCAAAGCTGAGTGCCCAGGGACTGCAGCGTAGACG
>Influenza A virus (A/swine/Spain/02/2010(H1N1)) JX908060 7 (MP)
GGCCCCCTCAAAGCCGAGTGCCCAGGGACTGCAGCGTAGACG
>Influenza A virus (A/swine/Spain/12/2010(H3N2)) JX908052 7 (MP)
GGCCCCCTCAAAGCCGAGTGCCCAGGGACTGCAGCGTAGACG
>Influenza A virus (A/swine/Spain/13/2010(H3N2)) JX908068 7 (MP)
GGCCCCCTCAAAGCCGAGTGCCCAGGGACTGCAGCGTAGACG
>Influenza A virus (A/swine/Spain/05/2011(H1N1)) JX908132 7 (MP)
GGCCCCCTCAAAGCCGAGTGCCCAGGGACTGCAGCGTAGACG
>Influenza A virus (A/swine/Gent/172/2008(H3N2)) KC142132 7 (MP)
GGCCCCCTCAAAGCCGAGTGCCCAGGGACTGCAGCGTAGACG
>Influenza A virus (A/swine/Guangxi/S2/2013(H1N1)) KJ493639 7 (MP)
GGCCCCCTCAAAGCCGAGTGCCCAGGGACTGCAGCGTAGACG
>Influenza A virus (A/swine/Guangdong/NS3241/2011(H1N1)) KM027594 7 (MP)
GGCCCCCTCAAAGCCGAGTGCCCAGGGACTGCAGCGTAGACG
>Influenza A virus (A/swine/Guangdong/NS3243/2011(H1N1)) KM027602 7 (MP)
GGCCCCCTCAAAGCCGAGTGCCCAGGGACTGCAGCGTAGACG
>Influenza A virus (A/swine/Guangdong/128/2012(H1N1)) KM027802 7 (MP)
GGCCCCCTCAAAGCCGAGTGCCCAGGGACTGCAGCGTAGACG
>Influenza A virus (A/swine/Guangxi/3880/2011(H1N1)) KM028426 7 (MP)
GGCCCCCTCAAAGCCGAGTGCCCAGGGACTGCAGCGTAGACG
>Influenza A virus (A/swine/Guangdong/NS2433/2012(H1N1)) KM029674 7 (MP)
GGCCCCCTCAAAGCCGAGTGCCCAGGGACTGCAGCGTAGACG
>Influenza A virus (A/swine/Guangdong/2481/2012(H1N1)) KM029690 7 (MP)
GGCCCCCTCAAAGCCGAGTGCCCAGGGACTGCAGCGTAGACG
>Influenza A virus (A/swine/Guangdong/NS2434/2012(H1N1)) KM029682 7 (MP)
GGCCCCCTCAAAGCCGAGTGCCCAGGGACTGCAGCGTAGACG
>Influenza A virus (A/swine/Guangdong/NS2541/2012(H1N1)) KM029698 7 (MP)
GGCCCCCTCAAAGCCGAGTGCCCAGGGACTGCAGCGTAGACG
>Influenza A virus (A/swine/Guangdong/2583/2012(H1N1)) KM029706 7 (MP)
GGCCCCCTCAAAGCCGAGTGCCCAGGGACTGCAGCGTAGACG
>Influenza A virus (A/swine/Guangxi/NS3248/2011(H1N1)) KM028274 7 (MP)
GGCCCCCTCAAAGCCGAGTGCCCAGGGACTGCAGCGTAGACG
>Influenza A virus (A/swine/Guangxi/3612/2011(H1N1)) KM028330 7 (MP)
GGCCCCCTCAAAGCCGAGTGCCCAGGGACTGCAGCGTAGACG
>Influenza A virus (A/swine/Guangxi/3617/2011(H1N1)) KM028346 7 (MP)
GGCCCCCTCAAAGCCGAGTGCCCAGGGACTGCAGCGTAGACG
>Influenza A virus (A/swine/Guangxi/3618/2011(H1N1)) KM028354 7 (MP)
GGCCCCCTCAAAGCCGAGTGCCCAGGGACTGCAGCGTAGACG
>Influenza A virus (A/swine/Guangxi/3614/2011(H1N1)) KM028338 7 (MP)
GGCCCCCTCAAAGCCGAGTGCCCAGGGACTGCAGCGTAGACG
>Influenza A virus (A/swine/Guangdong/104/2013(H1N1)) KJ725041 7 (MP)
GGCCCCCTCAAAGCCGAGTGCCCAGGGACTGCAGCGTAGACG
>Influenza A virus (A/swine/Guangdong/2403/2010(H1N1)) KM027434 7 (MP)
GGCCCCCTCAAAGCCGAGTGCCCAGGGACTGCAGCGTAGACG
>Influenza A virus (A/swine/Guangdong/2407/2010(H1N1)) KM027442 7 (MP)
GGCCCCCTCAAAGCCGAGTGCCCAGGGACTGCAGCGTAGACG
>Influenza A virus (A/swine/Guangdong/2410/2010(H1N1)) KM027450 7 (MP)
GGCCCCCTCAAAGCCGAGTGCCCAGGGACTGCAGCGTAGACG
>Influenza A virus (A/swine/Guangdong/2417/2010(H1N1)) KM027458 7 (MP)
GGCCCCCTCAAAGCCGAGTGCCCAGGGACTGCAGCGTAGACG
>Influenza A virus (A/swine/Guangdong/2418/2010(H1N1)) KM027466 7 (MP)
GGCCCCCTCAAAGCCGAGTGCCCAGGGACTGCAGCGTAGACG
>Influenza A virus (A/swine/Guangdong/2419/2010(H1N1)) KM027474 7 (MP)
GGCCCCCTCAAAGCCGAGTGCCCAGGGACTGCAGCGTAGACG
>Influenza A virus (A/swine/Guangdong/2420/2010(H1N1)) KM027482 7 (MP)
GGCCCCCTCAAAGCCGAGTGCCCAGGGACTGCAGCGTAGACG
>Influenza A virus (A/swine/Guangdong/2424/2010(H1N1)) KM027490 7 (MP)
GGCCCCCTCAAAGCCGAGTGCCCAGGGACTGCAGCGTAGACG
>Influenza A virus (A/swine/Guangdong/2434/2010(H1N1)) KM027498 7 (MP)
GGCCCCCTCAAAGCCGAGTGCCCAGGGACTGCAGCGTAGACG
>Influenza A virus (A/swine/Guangdong/2436/2010(H1N1)) KM027506 7 (MP)
GGCCCCCTCAAAGCCGAGTGCCCAGGGACTGCAGCGTAGACG
>Influenza A virus (A/swine/Guangxi/2841/2010(H1N1)) KM027978 7 (MP)
GGCCCCCTCAAAGCCGAGTGCCCAGGGACTGCAGCGTAGACG
>Influenza A virus (A/swine/Hong Kong/2237/2010(H1N2)) JN375312 7 (MP)
GGCCCCCTCAAAGCCGAGTGCCCAGGGACTGCAGCGTAGACG
>Influenza A virus (A/swine/Hong Kong/1470/2011(H1N2)) KM028538 7 (MP)
GGCCCCCTCAAAGCCGAGTGCCCAGGGACTGCAGCGTAGACG
>Influenza A virus (A/swine/Hong Kong/3939/2011(H1N2)) KM028834 7 (MP)
GGCCCCCTCAAAGCCGAGTGCCCAGGGACTGCAGCGTAGACG
>Influenza A virus (A/swine/Hong Kong/3904/2011(H1N1)) KM028818 7 (MP)
GGCCCCCTCAAAGCCGAGTGCCCAGGGACTGCAGCGTAGACG
>Influenza A virus (A/swine/Hong Kong/3914/2011(H1N1)) KM028826 7 (MP)
GGCCCCCTCAAAGCCGAGTGCCCAGGGACTGCAGCGTAGACG
>Influenza A virus (A/swine/Cotes d'Armor/60293/2001(H1N1)) AM922101 7 (MP)
GGCCCCCTCAAAGCCGAGTGCCCAGGGACTGCAGCGTAGACG
>Influenza A virus (A/swine/Cotes d'Armor/98574/2001(H1N1)) AM922102 7 (MP)
GGCCCCCTCAAAGCCGAGTGCCCAGGGACTGCAGCGTAGACG
>Influenza A virus (A/swine/Cotes d'Armor/0190/2006(H1N1)) AM922103 7 (MP)
GGCCCCCTCAAAGCCGAGTGCCCAGGGACTGCAGCGTAGACG
>Influenza A virus (A/swine/France/29-120064/2012(H1N1)) KR700290 7 (MP)
GGCCCCCTCAAAGCCGAGTGCCCAGGGACTGCAGCGTAGACG
>Influenza A virus (A/swine/France/56-110525/2010(H1N1)) KR700520 7 (MP)
GGCCCCCTCAAAGCCGAGTGCCCAGGGACTGCAGCGTAGACG
>Influenza A virus (A/swine/France/Morbihan-0599/2011(H1N2)) KR700297 7 (MP)
GGCCCCCTCAAAGCCGAGTGCCCAGGGACTGCAGCGTAGACG
>Influenza A virus (A/swine/France/22-120067/2012(H1N1)) KR700973 7 (MP)
GGCCCCCTCAAAGCCGAGTGCCCAGGGACTGCAGCGTAGACG
>Influenza A virus (A/swine/Germany/Ottendorf-IDT11910/2010(H3N2)) KR701180 7 (MP)
GGCCCCCTCAAAGCCGAGTGCCCAGGGACTGCAGCGTAGACG
>Influenza A virus (A/swine/France/50-120350/2012(H1N1)) KR700925 7 (MP)
GGCCCCCTCAAAGCCGAGTGCCCAGGGACTGCAGCGTAGACG
>Influenza A virus (A/swine/France/22-110529/2011(H1N2)) KR700329 7 (MP)
GGCCCCCTCAAAGCCGAGTGCCCAGGGACTGCAGCGTAGACG
>Influenza A virus (A/swine/Guangdong/553/2010(H1N2)) JN375241 7 (MP)
GGCCCCCTCAAAGCCGAGTGCCCAGGGACTGCAGCGTAGACG
>Influenza A virus (A/swine/Guangdong/603/2010(H1N2)) JN375242 7 (MP)
GGCCCCCTCAAAGCCGAGTGCCCAGGGACTGCAGCGTAGACG
>Influenza A virus (A/swine/Guangdong/606/2010(H1N2)) JN375243 7 (MP)
GGCCCCCTCAAAGCCGAGTGCCCAGGGACTGCAGCGTAGACG
>Influenza A virus (A/swine/Guangdong/617/2010(H1N2)) JN375244 7 (MP)
GGCCCCCTCAAAGCCGAGTGCCCAGGGACTGCAGCGTAGACG
>Influenza A virus (A/swine/Guangdong/628/2010(H1N2)) JN375245 7 (MP)
GGCCCCCTCAAAGCCGAGTGCCCAGGGACTGCAGCGTAGACG
>Influenza A virus (A/swine/Denmark/1085-1/2012(H1N1)) KR700116 7 (MP)
GGCCCCCTCAAAGCCGAGTGCCCAGGGACTGCAGCGTAGACG
>Influenza A virus (A/swine/Denmark/10146-1/2012(H1N1)) KR700132 7 (MP)
GGCCCCCTCAAAGCCGAGTGCCCAGGGACTGCAGCGTAGACG
>Influenza A virus (A/swine/Hong Kong/715/2008(H1N2)) CY085865 7 (MP)
GGCCCCCTCAAAGCCGAGTGCCCAGGGACTGCAGCGTAGACG
>Influenza A virus (A/swine/Italy/4675/2003(H1N2)) JN596931 7 (MP)
GGCCCCCTCAAAGCCGAGTGCCCAGGGACTGCAGCGTAGACG
>Influenza A virus (A/swine/Hong Kong/1479/2009(H1N2)) CY061664 7 (MP)
GGCCCCCTCAAAGCCGAGTGCCCAGGGACTGCAGCGTAGACG
>Influenza A virus (A/swine/Spain/18512/2011(H3N2)) KR701284 7 (MP)
GGCCCCCTCAAAGCCGAGTGCCCAGGGACTGCAGCGTAGACG
>Influenza A virus (A/swine/Belgium/Gent-560/2010(H1N1)) KR699895 7 (MP)
GGCCCCCTCAAAGCCGAGTGCCCAGGGACTGCAGCGTAGACG
>Influenza A virus (A/swine/Belgium/Faimes-628/2010(H1N1)) KR699975 7 (MP)
GGCCCCCTCAAAGCCGAGTGCCCAGGGACTGCAGCGTAGACG
>Influenza A virus (A/swine/Belgium/Doel-80/2011(H1N1)) KR699967 7 (MP)
GGCCCCCTCAAAGCCGAGTGCCCAGGGACTGCAGCGTAGACG
>Influenza A virus (A/swine/Belgium/Moorslede-515/2011(H3N2)) KR701244 7 (MP)
GGCCCCCTCAAAGCCGAGTGCCCAGGGACTGCAGCGTAGACG
>Influenza A virus (A/swine/Belgium/Beselare-130/2012(H3N2)) KR701481 7 (MP)
GGCCCCCTCAAAGCCGAGTGCCCAGGGACTGCAGCGTAGACG
>Influenza A virus (A/swine/Spain/10/2011(H1N2)) JX908084 7 (MP)
GGCCCCCTCAAAGCCGAGTGCCCAGGGACTGCAGCGTAGACG
>Influenza A virus (A/swine/Spain/2/2009(H1N1)) JX908518 7 (MP)
GGCCCCCTCAAAGCCGAGTGCCCAGGGACTGCAGCGTAGACG
>Influenza A virus (A/swine/Spain/16/2009(H1N1)) JX908638 7 (MP)
GGCCCCCTCAAAGCCGAGTGCCCAGGGACTGCAGCGTAGACG
>Influenza A virus (A/swine/Spain/07/2011(H1N2)) JX908108 7 (MP)
GGCCCCCTCAAAGCCGAGTGCCCAGGGACTGCAGCGTAGACG
>Influenza A virus (A/swine/Spain/29257/2012(H1N2)) KR700180 7 (MP)
GGCCCCCTCAAAGCCGAGTGCCCAGGGACTGCAGCGTAGACG
>Influenza A virus (A/swine/Chonburi/NIAH9469/2004(H1N1)) AB434307 7 (MP)
GGCCCCCTCAAAGCCGAGTGCCCAGGGACTGCAGCGTAGACG
>Influenza A virus (A/swine/Chonburi/NIAH977/2004(H1N1)) AB434315 7 (MP)
GGCCCCCTCAAAGCCGAGTGCCCAGGGACTGCAGCGTAGACG
>Influenza A virus (A/swine/Chonburi/NIAH589/2005(H1N1)) AB434323 7 (MP)
GGCCCCCTCAAAGCCGAGTGCCCAGGGACTGCAGCGTAGGCG
>Influenza A virus (A/swine/Chachoengsao/NIAH587/2005(H1N1)) AB434331 7 (MP)
GGCCCCCTCAAAGCCGAGTGCCCAGGGACTGCAGCGTAGGCG
>Influenza A virus (A/swine/Ratchaburi/NIAH101942/2008(H1N1)) AB514942 7 (MP)
GGCCCCCTCAAAGCCGAGTGCCCAGGGACTGCAGCGTAGGCG
>Influenza A virus (A/swine/Saraburi/NIAH100761-22/2009(H1N1)) AB620166 7 (MP)
GGCCCCCTCAAAGCCGAGTGCCCAGGGACTGCAGCGTAGGCG
>Influenza A virus (A/swine/Saraburi/NIAH116625-11/2009(H1N1)) AB620178 7 (MP)
GGCCCCCTCAAAGCCGAGTGCCCAGGGACTGCAGCGTAGGCG
>Influenza A virus (A/swine/Thailand/CU-ST3/2009(H1N1)) CY086962 7 (MP)
GGCCCCCTCAAAGCCGAGTGCCCAGGGACTGCAGCGTAGGCG
>Influenza A virus (A/swine/Thailand/CU-PS73/2010(H1N1)) CY089805 7 (MP)
GGCCCCCTCAAAGCCGAGTGCCCAGGGACTGCAGCGTAGACG
>Influenza A virus (A/swine/Thailand/CU-S3334N/2012(H1N1)) KJ162032 7 (MP)
GGCCCCCTCAAAGCCGAGTGCCCAGGGACTGCAGCGTAGACG
>Influenza A virus (A/swine/Thailand/CU-SPL2/2010(H1N1)) KC610044 7 (MP)
GGCCCCCTCAAAGCCGAGTGCCCAGGGACTGCAGCGTAGACG
>Influenza A virus (A/swine/Thailand/CB001/2009(H1N1)) KC859233 7 (MP)
GGCCCCCTCAAAGCCGAGTGCCCAGGGACTGCAGCGTAGACG
>Influenza A virus (A/swine/Thailand/CU-Cbo/2009(H1N2)) CY121867 7 (MP)
-------------------------GGACTGCAGCGTAGACG
>Influenza A virus (A/swine/Denmark/14348-3/2003(H1N1)) KC900278 7 (MP)
GGCCCCCTCAAAGCCGAGTGCCCAGGGACTGCAGCGTAGACG
>Influenza A virus (A/swine/Denmark/12687/2003(H1N2)) KC900267 7 (MP)
GGCCCCCTCAAAGCCGAGTGCCCAGGGACTGCAGCGTAGACG
>Influenza A virus (A/swine/Lidkoeping/1193/2002(H1N1)) GU236512 7 (MP)
GGCCCCCTCAAAGCCGAGTGCCCAGGGACTGCAGCGTAGACG
>Influenza A virus (A/swine/Bieganow/1/2001(H1N1)) CY115876 7 (MP)
GGCCCCCTCAAAGCCGAGTGCCCAGGGACTGCAGCGTAGACG
>Influenza A virus (A/swine/Poland/Bieganow-1/2001(H1N1)) KR701489 7 (MP)
GGCCCCCTCAAAGCCGAGTGCCCAGGGACTGCAGCGTAGACG
>Influenza A virus (A/swine/Denmark/10-1048-2/2011(H1N1)) KR700038 7 (MP)
GGCCCCCTCAAAGCCGAGTGCCCAGGGACTGCAGCGTAGACG
>Influenza A virus (A/swine/Germany/Holdorf-IDT12357/2010(H1N2)) KR699689 7 (MP)
GGCCCCCTCAAAGCCGAGTGCCCAGGGACTGCAGCGTAGACG
>Influenza A virus (A/swine/Hong Kong/5190/99(H3N2)) AY363573 7 (MP)
GGCCCCCTCAAAGCCGAGTGCCCAGGGACTGCAGCGTAGACG
>Influenza A virus (A/swine/Hong Kong/5200/99(H3N2)) AY363574 7 (MP)
GGCCCCCTCAAAGCCGAGTGCCCAGGGACTGCAGCGTAGACG
>Influenza A virus (A/swine/Hong Kong/5212/99(H3N2)) AY363575 7 (MP)
GGCCCCCTCAAAGCCGAGTGCCCAGGGACTGCAGCGTAGACG
>Influenza A virus (A/swine/Hong Kong/9745/01(H3N2)) AY363578 7 (MP)
GGCCCCCTCAAAGCCGAGTGCCCAGGGACTGCAGCGTAGACG
>Influenza A virus (A/swine/Hong Kong/1197/02(H3N2)) AY363580 7 (MP)
GGCCCCCTCAAAGCCGAGTGCCCAGGGACTGCAGCGTAGACG
>Influenza A virus (A/swine/Hong Kong/1144/02(H3N2)) AY363579 7 (MP)
GGCCCCCTCAAAGCCGAGTGCCCAGGGACTGCAGCGTAGACG
>Influenza A virus (A/swine/Hong Kong/7982/00(H3N2)) AY363576 7 (MP)
GGCCCCCTCAAAGCCGAGTGCCCAGGGACTGCAGCGTAGACG
>Influenza A virus (A/swine/Hong Kong/9296/01(H3N2)) AY363577 7 (MP)
GGCCCCCTCAAAGCCGAGTGCCCAGGGACTGCAGCGTAGACG
>Influenza A virus (A/swine/Hong Kong/78/2003(H1N2)) GQ229311 7 (MP)
GGCCCCCTCAAAGCCGAGTGCCCAGGGACTGCAGCGTAGACG
>Influenza A virus (A/swine/Hong Kong/NS837/2001(H1N1)) GQ229263 7 (MP)
GGCCCCCTCAAAGCCGAGTGCCCAGGGACTGCAGCGTAGACG
>Influenza A virus (A/swine/Hong Kong/NS857/2001(H1N2)) GQ229350 7 (MP)
GGCCCCCTCAAAGCCGAGTGCCCAGGGACTGCAGCGTAGACG
>Influenza A virus (A/swine/Hong Kong/9656/2001(H1N1)) GQ229359 7 (MP)
GGCCCCCTCAAAGCCGAGTGCCCAGGGACTGCAGCGTAGACG
>Influenza A virus (A/swine/Hong Kong/915/2004(H1N2)) GQ229271 7 (MP)
GGCCCCCTCAAAGCCGAGTGCCCAGGGACTGCAGCGTAGACG
>Influenza A virus (A/swine/Mexico/GtoDMZC01/2014(H1N2)) KT225469 7 (MP)
GGCCCCCTCAAAGCCGAGTGCCCAGGGACTACAGCGTAGACG
>Influenza A virus (A/swine/Mexico/AVX45/2012(H1N1)) KU976878 7 (MP)
GGCCCCCTCAAAGCCGAGTGCCCAGGGACTGCAGCGTAGACG
>Influenza A virus (A/swine/Mexico/AVX44/2012(H1N1)) KU976832 7 (MP)
GGCCCCCTCAAAGCCGAGTGCCCAGGGACTGCAGCGTAGACG
>Influenza A virus (A/swine/Mexico/AVX43/2012(H1N1)) KU976590 7 (MP)
GGCCCCCTCAAAGCCGAGTGCCCAGGGACTGCAGCGTAGACG
>Influenza A virus (A/swine/Mexico/AVX39/2012(H1N1)) KU976520 7 (MP)
GGCCCCCTCAAAGCCGAGTGCCCAGGGACTGCAGCGTAGACG
>Influenza A virus (A/swine/Mexico/AVX46/2012(H1N1)) KU976589 7 (MP)
GGCCCCCTCAAAGCCGAGTGCCCAGGGACTGCAGCGTAGACG
>Influenza A virus (A/swine/Mexico/AVX27/2012(H1N1)) KU976837 7 (MP)
GGCCCCCTCAAAGCCGAGTGCCCAGGGACTGCAGCGTAGACG
>Influenza A virus (A/swine/Mexico/AVX16/2012(H1N2)) KU976909 7 (MP)
GGCCCCCTCAAAGCCGAGTGCCCAGGGACTGCAGCGTAGACG
>Influenza A virus (A/swine/Mexico/AVX4/2011(H1N2)) KU976496 7 (MP)
GGCCCCCTCAAAGCCGAGTGCCCAGGGACTGCAGCGTAGACG
>Influenza A virus (A/swine/Mexico/AVX24/2012(H1N1)) KU976823 7 (MP)
GGCCCCCTCAAAGCCGAGTGCCCAGGGACTGCAGCGTAGACG
>Influenza A virus (A/swine/Mexico/AVX23/2012(H1N1)) KU976775 7 (MP)
GGCCCCCTCAAAGCCGAGTGCCCAGGGACTGCAGCGTAGACG
>Influenza A virus (A/swine/Mexico/AVX12/2012(H1N1)) KU976893 7 (MP)
GGCCCCCTCAAAGCCGAGTGCCCAGGGACTGCAGCGTAGACG
>Influenza A virus (A/swine/Mexico/AVX40/2012(H1N1)) KU976704 7 (MP)
GGCCCCCTCAAAGCCGAGTGCCCAGGGACTGCAGCGTAGACG
>Influenza A virus (A/swine/Mexico/AVX41/2012(H1N1)) KU976493 7 (MP)
GGCCCCCTCAAAGCCGAGTGCCCAGGGACTGCAGCGTAGACG
>Influenza A virus (A/swine/Mexico/AVX42/2012(H1N1)) KU976599 7 (MP)
GGCCCCCTCAAAGCCGAGTGCCCAGGGACTGCAGCGTAGACG
>Influenza A virus (A/swine/Mexico/AVX57/2013(H3N2)) KU976562 7 (MP)
GGCCCCCTCAAAGCCGAGTGCCCAGGGACTGCAGCGTAGACG
>Influenza A virus (A/swine/Mexico/AVX14/2012(H3N2)) KU976533 7 (MP)
GGCCCCCTCAAAGCCGAGTGCCCAGGGACTGCAGCGTAGACG
>Influenza A virus (A/swine/Mexico/AVX62/2014(H1N1)) KU976647 7 (MP)
GGCCCCCTCAAAGCCGAGTGCCCAGGGACTGCAGCGTAGACG
>Influenza A virus (A/swine/Mexico/AVX20/2012 (H3)) KU976678 7 (MP)
GGCCCCCTCAAAGCCGAGTGCCCAGGGACTGCAGCGTAGACG
>Influenza A virus (A/swine/Mexico/AVX13/2012(H3N2)) KU976891 7 (MP)
GGCCCCCTCAAAGCCGAGTGCCCAGGGACTGCAGCGTAGACG
>Influenza A virus (A/swine/Mexico/AVX3/2011(H1N1)) KU976905 7 (MP)
GGCCCCCTCAAAGCCGAGTGCCCAGGGACTGCAGCGTAGACG
>Influenza A virus (A/swine/Mexico/AVX9/2010(H1N1)) KU976506 7 (MP)
GGCCCCCTCAAAGCCGAGTGCCCAGGGACTGCAGCGTAGACG
>Influenza A virus (A/swine/Mexico/AVX60/2013(H3N2)) KU976733 7 (MP)
GGCCCCCTCAAAGCCGAGTGCCCAGGGACTGCAGCGTAGACG
>Influenza A virus (A/swine/Mexico/AVX19/2012(H3N2)) KU976857 7 (MP)
GGCCCCCTCAAAGCCGAGTGCCCAGGGACTGCAGCGTAGACG
>Influenza A virus (A/swine/Mexico/AVX26/2012(H3N2)) KU976767 7 (MP)
GGCCCCCTCAAAGCCGAGTGCCCAGGGACTGCAGCGTAGACG
>Influenza A virus (A/swine/Mexico/AVX54/2013(H1N1)) KU976892 7 (MP)
GGCCCCCTCAAAGCCGAGTGCCCAGGGACTGCAGCGTAGACG
>Influenza A virus (A/swine/Mexico/AVX53/2013(H3N2)) KU976505 7 (MP)
GGCCCCCTCAAAGCCGAGTGCCCAGGGACTGCAGCGTAGACG
>Influenza A virus (A/swine/Mexico/AVX37/2012(H3N2)) KU976899 7 (MP)
GGCCCCCTCAAAGCCGAGTGCCCAGGGACTGCAGCGTAGACG
>Influenza A virus (A/swine/Mexico/AVX35/2012(H3N2)) KU976761 7 (MP)
GGCCCCCTCAAAGCCGAGTGCCCAGGGACTGCAGCGTAGACG
>Influenza A virus (A/swine/Mexico/AVX36/2012(H3N2)) KU976864 7 (MP)
GGCCCCCTCAAAGCCGAGTGCCCAGGGACTGCAGCGTAGACG
>Influenza A virus (A/swine/Mexico/AVX38/2012(H3N2)) KU976513 7 (MP)
GGCCCCCTCAAAGCCGAGTGCCCAGGGACTGCAGCGTAGACG
>Influenza A virus (A/swine/Mexico/AVX11/2012(H1N1)) KU976537 7 (MP)
GGCCCCCTCAAAGCCGAGTGCCCAGGGACTGCAGCGTAGACG
>Influenza A virus (A/swine/Mexico/AVX63/2014(H1N1)) KU976540 7 (MP)
GGCCCCCTCAAAGCCGAGTGCCCAGGGACTGCAGCGTAGACG
>Influenza A virus (A/swine/Guangdong/662/2012(H1N2)) KM027826 7 (MP)
GGCCCCCTCAAAGCCGAGTGCCCAGGGACTGCAGCGTAGACG
>Influenza A virus (A/swine/Guangdong/663/2012(H1N2)) KM027834 7 (MP)
GGCCCCCTCAAAGCCGAGTGCCCAGGGACTGCAGCGTAGACG
>Influenza A virus (A/swine/Guangdong/666/2012(H1N2)) KM027842 7 (MP)
GGCCCCCTCAAAGCCGAGTGCCCAGGGACTGCAGCGTAGACG
>Influenza A virus (A/swine/Guangdong/673/2012(H1N2)) KM027850 7 (MP)
GGCCCCCTCAAAGCCGAGTGCCCAGGGACTGCAGCGTAGACG
>Influenza A virus (A/swine/Guangdong/676/2012(H1N2)) KM027858 7 (MP)
GGCCCCCTCAAAGCCGAGTGCCCAGGGACTGCAGCGTAGACG
>Influenza A virus (A/swine/Guangdong/702/2012(H1N2)) KM027866 7 (MP)
GGCCCCCTCAAAGCCGAGTGCCCAGGGACTGCAGCGTAGACG
>Influenza A virus (A/swine/Guangdong/704/2012(H1N2)) KM027874 7 (MP)
GGCCCCCTCAAAGCCGAGTGCCCAGGGACTGCAGCGTAGACG
>Influenza A virus (A/swine/Guangdong/717/2012(H1N2)) KM027882 7 (MP)
GGCCCCCTCAAAGCCGAGTGCCCAGGGACTGCAGCGTAGACG
>Influenza A virus (A/swine/Hong Kong/263/2012(H1N2)) KM029242 7 (MP)
GGCCCCCTCAAAGCCGAGTGCCCAGGGACTGCAGCGTAGACG
>Influenza A virus (A/swine/Hong Kong/NS928/2012(H1N2)) KM029306 7 (MP)
GGCCCCCTCAAAGCCGAGTGCCCAGGGACTGCAGCGTAGACG
>Influenza A virus (A/swine/Hong Kong/1069/2012(H1N2)) KM029386 7 (MP)
GGCCCCCTCAAAGCCGAGTGCCCAGGGACTGCAGCGTAGACG
>Influenza A virus (A/swine/Hong Kong/1122/2012(H1N2)) KM029402 7 (MP)
GGCCCCCTCAAAGCCGAGTGCCCAGGGACTGCAGCGTAGACG
>Influenza A virus (A/swine/Hong Kong/1123/2012(H1N2)) KM029410 7 (MP)
GGCCCCCTCAAAGCCGAGTGCCCAGGGACTGCAGCGTAGACG
>Influenza A virus (A/swine/Hong Kong/1124/2012(H1N2)) KM029418 7 (MP)
GGCCCCCTCAAAGCCGAGTGCCCAGGGACTGCAGCGTAGACG
>Influenza A virus (A/swine/Hong Kong/3048/2010(H1N2)) KM029618 7 (MP)
GGCCCCCTCAAAGCCGAGTGCCCAGGGACTGCAGCGTAGACG
>Influenza A virus (A/swine/Spain/50047/2003(H1N1)) CY009893 7 (MP)
GGCCCCCTCAAAGCCGAGTGCCCAGGGACTGCAGCGTAGACG
>Influenza A virus (A/swine/Germany/S043/2002(H3N2)) AM920745 7 (MP)
GGCCCCCTCAAAGCCGAGTGCCCAGGGACTGCAGCGTAGACG
>Influenza A virus (A/swine/Spain/33903/2012(H1N1)) KR701044 7 (MP)
GGCCCCCTCAAAGCCGAGTGCCCAGGGACTGCAGCGTAGACG
>Influenza A virus (A/swine/Spain/40250-1/2016(H1N1)) MF872845 7 (MP)
GGCCCCCTCAAAGCCGAGTGCCCAGGGACTGCAGCGTAGACG
>Influenza A virus (A/swine/Spain/16677/2011(H3N2)) KR701276 7 (MP)
GGCCCCCTCAAAGCCGAGTGCCCAGGGACTGCAGCGTAGACG
>Influenza A virus (A/swine/Belgium/Minderhout-348/2012(H1N1)) KR700826 7 (MP)
GGCCCCCTCAAAGCCGAGTGCCCAGGGACTGCAGCGTAGACG
>Influenza A virus (A/swine/Hertzen/IDT4317/05(H3N2)) EU478835 7 (MP)
GGCCCCCTCATTGCCGAGTGCCCAGGGACTGCAGCGTAGACG
>Influenza A virus (A/swine/Muesleringen-S./IDT4263/05(H3N2)) EU478840 7 (MP)
GGCCCCCTCATAGCCGAGTGCCCAGGGACTGCAGCGTAGACG
>Influenza A virus (A/swine/Sweden/1021/2009(H1N2)) GQ495135 7 (MP)
GGCCCCCTCAAAGCCGAGTGCCCAGGGACTGCAGCGTAGACG
>Influenza A virus (A/swine/Denmark/13608/2004(H1N2)) KC900259 7 (MP)
GGCCCCCTCAAAGCCGAGTGCCCAGGGACTGCAGCGTAGACC
>Influenza A virus (A/swine/Denmark/14348-9/2003(H3N2)) KC900247 7 (MP)
GGCCCCCTCAAAGCCGAGTGCCCAGGGACTGCAGCGTAGACG
>Influenza A virus (A/swine/Denmark/10-1958-1/2011(H1N2)) KR700060 7 (MP)
GGCCCCCTCAAAGCCGAGTGCCCAGGGACTGCAGCGTAGACG
>Influenza A virus (A/swine/Denmark/10-2526-1/2011(H1N1)) KR700068 7 (MP)
GGCCCCCTCAAAGCCGAGTGCCCAGGGACTGCAGCGTAGACG
>Influenza A virus (A/swine/Denmark/10779-2/2012(H1N2)) KR700100 7 (MP)
GGCCCCCTCAAAGCCGAGTGCCCAGGGACTGCAGCGCAGACG
>Influenza A virus (A/swine/Italy/302593/2010(H1N1)) KR699816 7 (MP)
GGCCCCCTCAAAGCCGAGTGCCCAGGGGCTGCAGCGTAGACG
>Influenza A virus (A/swine/Italy/280201/2013(H1N1)) KU322674 7 (MP)
GGCCCCCTCAAAGCCGAGTGCCCAGGGGCTGCAGCGTAGACG
>Influenza A virus (A/swine/Italy/28762-3/2013(H1N1)) KR700533 7 (MP)
GGCCCCCTCAAAGCCGAGTGCCCAGGGGCTGCAGCGTAGACG
>Influenza A virus (A/swine/Italy/233405/2012(H1N1)) KR700547 7 (MP)
GGCCCCCTCAAAGCCGAGTGCCCAGGGGCTGCAGCGTAGACG
>Influenza A virus (A/swine/Italy/303558/2011) KR701513 7 (MP)
GGCCCCCTCAAAGCCGAGTGCCCAGGGGCTGCAGCGTAGACG
>Influenza A virus (A/swine/Italy/224721/2012(H1N2)) KU322559 7 (MP)
GGCCCCCTCAAAGCCGAGTGCCCAGGGGCTGCAGCGTAGACG
>Influenza A virus (A/swine/Italy/179794/2014(H1N1)) KU322953 7 (MP)
GGCCCCCTCAAAGCCGAGTGCCCAGGGACTGCAGCGTAGACG
>Influenza A virus (A/swine/Denmark/10297-1/2012(H1N2)) KR700084 7 (MP)
GGCCCCCTCAAAGCCGAGTGCCCAGGGACTGCAGCGTAGACG
>Influenza A virus (A/swine/Denmark/10345-1/2012(H1N2)) KR700480 7 (MP)
GGCCCCCTCAAAGCCGAGTGCCCAGGGACTGCAGCGTAGACG
>Influenza A virus (A/swine/Denmark/10-1725-1/2011(H1N2)) KR700052 7 (MP)
GGCCCCCTCAAAGCCGAGTGCCCAGGGACTGCAGCGTAGACG
>Influenza A virus (A/swine/Italy/149878/2013(H1N2)) KU322627 7 (MP)
GGCCCCCTCAAAGCCGAGTGCCCAGGGACTGCAGCGTAGACG
>Influenza A virus (A/swine/Sweden/9706/2010(H1N2)) HM626485 7 (MP)
GGCCCCCTCAAAGCCGAGTGCCCAGGGACTGCAGCGTAGACG
>Influenza A virus (A/swine/Denmark/10448-3/2012(H1N2)) KR700092 7 (MP)
GGCCCCCTCAAAGCCGAGTGCCCAGGGACTGCAGCGTAGACG
>Influenza A virus (A/swine/Italy/187946/2015(H1N2)) KU323256 7 (MP)
GGCCCCCTCAAAGCCGAGTGCCCAGGGACTGCAGCGTAGACG
>Influenza A virus (A/swine/Spain/45690-1/2016(H3N2)) MF872836 7 (MP)
GGCCCCCTCAAGGCCGAGTGCCCAGGGACTGCAGCGTAGACG
>Influenza A virus (A/swine/Spain/45690-2/2016(H1N1)) MF872847 7 (MP)
GGCCCCCTCAAGGCCGAGTGCCCAGGGACTGCAGCGTAGACG
>Influenza A virus (A/swine/Spain/45700-1/2016(H1N2)) MF872850 7 (MP)
GGCCCCCTCAAAGCCGAGTGCCCAGGGACTGCAGCGTAGACG
>Influenza A virus (A/swine/Italy/58769/2010(H1N2)) HM771277 7 (MP)
GGCCCCCTCAAAGCCGAGTGCCCAGGGACTGCAGCGTAGACG
>Influenza A virus (A/swine/Denmark/10302-2/2012(H1N2)) KF514382 7 (MP)
GGCCCCCTCAAAGCCGAGTGCCCAGGGACTGCAGCGTAGACG
>Influenza A virus (A/swine/Denmark/10-1391-3/2011(H1N2)) KR700579 7 (MP)
GGCCCCCTCAAAGCCGAGTGCCCAGGGACTGCAGCGTAGACG
>Influenza A virus (A/swine/Denmark/10-1144-1/2011(H1N2)) KR700045 7 (MP)
GGCCCCCTCAAAGCCGAGTGCCCAGGGACTGCAGCGTAGACG
>Influenza A virus (A/swine/Italy/101797/2012(H1N1)) KU322536 7 (MP)
-----------------GTGCCCAGGGACTGCAGCGTAGACG
>Influenza A virus (A/swine/Italy/60011-3/2014(H1N2)) KU322810 7 (MP)
GGCCCCCTCAAAGCCGAGTGCCCAGGGACTGCAGCGTAGACG
>Influenza A virus (A/swine/Denmark/10169-3/2012(H1N1)) KR700124 7 (MP)
GGCCCCCTCAAAGCCGAGTGCCCAGGGACTGCAGCGTAGACG
>Influenza A virus (A/swine/Alberta/OTH-33-8/2009(H1N1)) GQ150331 7 (MP)
GGCCCCCTCAAAGCCGAGTGCCCAGGGACTGCAGCGTAGACG
>Influenza A virus (A/swine/Alberta/OTH-33-14/2009(H1N1)) GQ369416 7 (MP)
GGCCCCCTCAAAGCCGAGTGCCCAGGGACTGCAGCGTAGACG
>Influenza A virus (A/swine/Alberta/OTH-33-21/2009(H1N1)) GQ369419 7 (MP)
GGCCCCCTCAAAGCCGAGTGCCCAGGGACTGCAGCGTAGACG
>Influenza A virus (A/swine/Thailand/UD400/2009(H1N1)) KC833452 7 (MP)
GGCCCCCTCAAAGCCGAGTGCCCAGGGACTGCAGCGTAGACG
>Influenza A virus (A/swine/Alberta/OTH-33-1/2009(H1N1)) GQ369405 7 (MP)
GGCCCCCTCAAAGCCGAGTGCCCAGGGACTGCAGCGTAGACG
>Influenza A virus (A/swine/Alberta/OTH-33-2/2009(H1N1)) GQ369408 7 (MP)
GGCCCCCTCAAAGCCGAGTGCCCAGGGACTGCAGCGTAGACG
>Influenza A virus (A/swine/Alberta/OTH-33-22/2009(H1N1)) GQ369421 7 (MP)
GGCCCCCTCAAAGCCGAGTGCCCAGGGACTGCAGCGTAGACG
>Influenza A virus (A/swine/Alberta/OTH-33-25/2009(H1N1)) GQ369429 7 (MP)
GGCCCCCTCAAAGCCGAGTGCCCAGGGACTGCAGCGTAGACG
>Influenza A virus (A/swine/Thailand/CB143/2010(H1N1)) KC859073 7 (MP)
GGCCCCCTCAAAGCCGAGTGCCCAGGGACTGCAGCGTAGACG
>Influenza A virus (A/swine/Quebec/1279825/2011(H3N2)) KX571118 7 (MP)
GGCCCCCTCAAAGCCGAGTGCCCAGGGACTGCAGCGTAGACG
>Influenza A virus (A/swine/Taiwan/TD-4119B2/2009(H1N1)) GU324342 7 (MP)
GGCCCCCTCAAAGCCGAGTGCCCAGGGACTGCAGCGTAGACG
>Influenza A virus (A/swine/Italy/290271/2009(H1N1)) CY053622 7 (MP)
GGCCCCCTCAAAGCCGAGTGCCCAGGGACTGCAGCGTAGACG
>Influenza A virus (A/swine/Taiwan/TD-2542/2010(H1N1)) HQ393496 7 (MP)
GGCCCCCTCAAAGCCGAGTGCCCAGGGACTGCAGCGTAGACG
>Influenza A virus (A/swine/Taiwan/PT-1204/2009(H1N1)) HQ728105 7 (MP)
GGCCCCCTCAAAGCCGAGTGCCCAGGGACTGCAGCGTAGACG
>Influenza A virus (A/swine/Taiwan/CH-1204/2009(H1N1)) HQ728113 7 (MP)
GGCCCCCTCAAAGCCGAGTGCCCAGGGACTGCAGCGTAGACG
>Influenza A virus (A/swine/Hwalien/167-7/2009(H1N1)) JN391259 7 (MP)
GGCCCCCTCAAAGCCGAGTGCCCAGGGACTGCAGCGTAGACG
>Influenza A virus (A/swine/Hwalien/168-4/2009(H1N1)) JN391260 7 (MP)
GGCCCCCTCAAAGCCGAGTGCCCAGGGACTGCAGCGTAGACG
>Influenza A virus (A/swine/Changhua/415-7/2009(H1N1)) JN391264 7 (MP)
GGCCCCCTCAAAGCCGAGTGCCCAGGGACTGCAGCGTAGACG
>Influenza A virus (A/swine/Taitung/110-2/2010(H1N1)) JN391267 7 (MP)
GGCCCCCTCAAAGCCGAGTGCCCAGGGACTGCAGCGTAGACG
>Influenza A virus (A/swine/Brazil/12A/2010(H1N1)) KM507543 7 (MP)
GGCCCCCTCAAAGCCGAGTGCCCAGGGACTGCAGCGTAGACG
>Influenza A virus (A/swine/Ebbinghof/IDT12991-1/2011(H1N1)) KC222535 7 (MP)
GGCCCCCTCAAAGCCGAGTGCCCAGGGACTGCAGCGTAGACG
>Influenza A virus (A/swine/Kagoshima/60/2010(H1N1)) AB911612 7 (MP)
GGCCCCCTCAAAGCCGAGTGCCCAGGGACTGCAGCGTAGACG
>Influenza A virus (A/swine/Neumarkt/IDT14179/2011(H1N1)) KC222591 7 (MP)
GGCCCCCTCAAAGCCGAGTGCCCAGGGACTGCAGCGTAGACG
>Influenza A virus (A/swine/Heudorf-Messkirch/IDT14176/2011(H1N1)) KC631891 7 (MP)
GGCCCCCTCAAAGCCGAGTGCCCAGGGACTGCAGCGTAGACG
>Influenza A virus (A/swine/Thailand/CU-M8_2/2009(H1N1)) CY086951 7 (MP)
GGCCCCCTCAAAGCCGAGTGCCCAGGGACTGCAGCGTAGACG
>Influenza A virus (A/swine/Thailand/LB159/2010(H1N1)) KC859153 7 (MP)
GGCCCCCTCAAAGCCGAGTGCCCAGGGACTGCAGCGTAGACG
>Influenza A virus (A/swine/Thailand/LB160/2010(H1N1)) KC859161 7 (MP)
GGCCCCCTCAAAGCCGAGTGCCCAGGGACTGCAGCGTAGACG
>Influenza A virus (A/swine/Ibaraki/46/2010(H1N1)) AB911596 7 (MP)
GGCCCCCTCAAAGCCGAGTGCCCAGGGACTGCAGCGTAGACG
>Influenza A virus (A/swine/Alberta/OTH-33-3/2009(H1N1)) GQ369411 7 (MP)
GGCCCCCTCAAAGCCGAGTGCCCAGGGACTGCAGCGTAGACG
>Influenza A virus (A/swine/Alberta/OTH-33-23/2009(H1N1)) GQ369424 7 (MP)
GGCCCCCTCAAAGCCGAGTGCCCAGGGACTGCAGCGTAGACA
>Influenza A virus (A/swine/Alberta/OTH-33-24/2009(H1N1)) GQ369427 7 (MP)
GGCCCCCTCAAAGCCGAGTGCCCAGGGACTGCAGCGTAGACG
>Influenza A virus (A/swine/Niederwinden/IDT14445/2011(H1N2)) KC222615 7 (MP)
GGCCCCCTCAAAGCCGAGTGCCCAGGGACTGCAGCGTAGACG
>Influenza A virus (A/swine/Altenberge/IDT14252/2011(H1N2)) KC222607 7 (MP)
GGCCCCCTCAAAGCCGAGTGCCCAGGGACTGCAGCGTAGACG
>Influenza A virus (A/swine/Wettringen/IDT13795/2011(H1N2)) KC222551 7 (MP)
GGCCCCCTCAAAGCCGAGTGCCCAGGGACTGCAGCGTAGACG
>Influenza A virus (A/swine/Papenburg/IDT12653/2010(H1N2)) KC222527 7 (MP)
GGCCCCCTCAAAGCCGAGTGCCCAGGGACTGCAGCGTAGACG
>Influenza A virus (A/swine/Moeglingen/IDT14859/2012(H1N2)) KC631915 7 (MP)
GGCCCCCTCAAAGCCGAGTGCCCAGGGACTGCAGCGTAGACG
>Influenza A virus (A/swine/Althausen/IDT14031/2011(H1N2)) KC222575 7 (MP)
GGCCCCCTCAAAGCCGAGTGCCCAGGGACTGCAGCGTAGACG
>Influenza A virus (A/swine/Freren/IDT13837-2/2011(H1N2)) KC222567 7 (MP)
GGCCCCCTCAAAGCCGAGTGCCCAGGGACTGCAGCGTAGACG
>Influenza A virus (A/swine/Ankum-Stockum/IDT13531/2011(H1N2)) KC222543 7 (MP)
GGCCCCCTCAAAGCCGAGTGCCCAGGGACTGCAGCGTAGACG
>Influenza A virus (A/swine/Lohne/IDT13821/2011(H1N2)) KC631883 7 (MP)
GGCCCCCTCAAAGCCGAGTGCCCAGGGACTGCAGCGTAGACG
>Influenza A virus (A/swine/Freren/IDT13837-1/2011(H1N2)) KC222559 7 (MP)
GGCCCCCTCAAAGCCGAGTGCCCAGGGACTGCAGCGTAGACG
>Influenza A virus (A/swine/Warendorf/IDT15018/2012(H1N2)) KC631939 7 (MP)
GGCCCCCTCAAAGCCGAGTGCCCAGGGACTGCAGCGTAGACG
>Influenza A virus (A/swine/Albersloh/IDT14635-3/2012(H1N2)) KC631907 7 (MP)
GGCCCCCTCAAAGCCGAGTGCCCAGGGACTGCAGCGTAGACG
>Influenza A virus (A/swine/Albersloh/IDT14635-1/2012(H1N2)) KC631899 7 (MP)
GGCCCCCTCAAAGCCGAGTGCCCAGGGACTGCAGCGTAGACG
>Influenza A virus (A/swine/Brazil/G2P2/2013(H1N2)) KP027596 7 (MP)
GGCCCCCTCAAAGCCGAGTGCCCAGGGACTGCAGCGTAGACG
>Influenza A virus (A/swine/Brazil/G2P1/2013(H1N2)) KP027588 7 (MP)
GGCCCCCTCAAAGCCGAGTGCCCAGGGACTGCAGCGTAGACG
>Influenza A virus (A/swine/Mexico/AVX50/2013(H1N2)) KU976828 7 (MP)
GGCCCCCTCAAAGCCGAGTGCCCAGGGACTGCAGCGTAGACG
>Influenza A virus (A/swine/Minnesota/MT_12_07_4003/2012(mixed)) MF194697 7 (MP)
GGCCCCCTCAAAGCCGAGTGCCCAGGGACTGCAGCGTAGACG
>Influenza A virus (A/swine/Brazil/31_11_3/2011(H1N2)) KF680289 7 (MP)
GGCCCCCTCAAAGCCGAGTGCCCAGGGACTGCAGCGTAGACG
>Influenza A virus (A/swine/France/Haute-Loire-0578/2011(H1N1)) KC514528 7 (MP)
GGCCCCCTCAAAGCCGAGTGCCCAGGGACTGCAGCGTAGACG
>Influenza A virus (A/swine/Guatemala/CIP049-IP070167/2010(H1N1)) KJ175142 7 (MP)
GGCCCCCTCAAAGCCGAGTGCCCAGGGACTGCAGCGTAGACG
>Influenza A virus (A/swine/Guatemala/CIP049-IP070166/2010(H1N1)) KJ175134 7 (MP)
GGCCCCCTCAAAGCCGAGTGCCCAGGGACTGCAGCGTAGACG
>Influenza A virus (A/swine/Guatemala/CIP049-IP070165/2010(H1N1)) KJ175118 7 (MP)
GGCCCCCTCAAAGCCGAGTGCCCAGGGACTGCAGCGTAGACG
>Influenza A virus (A/swine/Taiwan/HL-1125/2009(H1N1)) HQ728097 7 (MP)
GGCCCCCTCAAAGCCGAGTGCCCAGGGACTGCAGCGTAGACG
>Influenza A virus (A/swine/Tornitz/IDT14598/2012(H1N2)) KC222623 7 (MP)
GGCCCCCTCAAAGCCGAGTGCCCAGGGACTGCAGCGTAGACG
>Influenza A virus (A/swine/Chiba/107/2012(H1N2)) AB914495 7 (MP)
GGCCCCCTCAAAGCCGAGTGCCCAGGGACTGCAGCGTAGACG
>Influenza A virus (A/swine/Chiba/119/2012(H1N2)) AB914503 7 (MP)
GGCCCCCTCAAAGCCGAGTGCCCAGGGACTGCAGCGTAGACG
>Influenza A virus (A/swine/Mexico/AVX33/2012(H3N2)) KU976614 7 (MP)
GGCCCCCTCAAAGCCGAGTGCCCAGGGACTGCAGCGTAGACG
>Influenza A virus (A/swine/Mexico/AVX34/2012(H3N2)) KU976758 7 (MP)
GGCCCCCTCAAAGCCGAGTGCCCAGGGACTGCAGCGTAGACG
>Influenza A virus (A/swine/Mexico/AVX15/2012(H3N2)) KU976913 7 (MP)
GGCCCCCTCAAAGCCGAGTGCCCAGGGACTGCAGCGTAGACG
>Influenza A virus (A/swine/Garrel/IDT14892/2012(H1N2)) KC631931 7 (MP)
GGCCCCCTCAAAGCCGAGTGCCCAGGGACTGCAGCGTAGACG
>Influenza A virus (A/swine/Garrel/IDT14891/2012(H1N2)) KC631923 7 (MP)
GGCCCCCTCAAAGCCGAGTGCCCAGGGACTGCAGCGTAGACG
>Influenza A virus (A/swine/Duelmen/IDT14128/2011(H1N2)) KC222583 7 (MP)
GGCCCCCTCAAAGCCGAGTGCCCAGGGACTGCAGCGTAGACG
>Influenza A virus (A/swine/Garrel/IDT14844/2012(H1N2)) KC222631 7 (MP)
GGCCCCCTCAAAGCCGAGTGCCCAGGGACTGCAGCGTAGACG
>Influenza A virus (A/swine/Chiba/14/2012(H1N2)) AB914487 7 (MP)
GGCCCCCTCAAAGCCGAGTGCCCAGGGACTGCAGCGTAGACG
>Influenza A virus (A/swine/Argentina/CIP051-BsAs76/2009(H1N1)) CY075859 7 (MP)
GGCCCCCTCAAAGCCGAGTGCCCAGGGACTGCAGCGTAGACG
>Influenza A virus (A/swine/Argentina/CIP051-StaFeN2/2010(H1N2)) CY075867 7 (MP)
GGCCCCCTCAAAGCCGAGTGCCCAGGGACTGCAGCGTAGACG
>Influenza A virus (A/swine/VIC/09-02767-01/2009(H1N1)) CY080427 7 (MP)
GGCCCCCTCAAAGCCGAGTGCCCAGGGACTGCAGCGTAGACG
>Influenza A virus (A/swine/QLD/09-02865-07/2009(H1N1)) CY080443 7 (MP)
GGCCCCCTCAAAGCCGAGTGCCCAGGGACTGCAGCGTAGACG
>Influenza A virus (A/swine/VIC/09-02797-62/2009(H1N1)) CY080435 7 (MP)
GGCCCCCTCAAAGCCKAGTGCCCAGGGACTGCAGCGTAGACG
>Influenza A virus (A/swine/Thailand/NS393/2009(H1N1)) KC833444 7 (MP)
GGCCCCCTCAAAGCCGAGTGCCCAGGGACTGCAGCGTAGACG
>Influenza A virus (A/swine/Thailand/NR145/2010(H1N1)) KC859089 7 (MP)
GGCCCCCTCAAAGCCGAGTGCCCAGGGACTGCAGCGTAGACG
>Influenza A virus (A/swine/Thailand/UD402/2009(H1N1)) KC859201 7 (MP)
GGCCCCCTCAAAGCCGAGTGCCCAGGGACTGCAGCGTAGACG
>Influenza A virus (A/swine/Thailand/UD401/2009(H1N1)) KC859193 7 (MP)
GGCCCCCTCAAAGCCGAGTGCCCAGGGACTGCAGCGTAGACG
>Influenza A virus (A/swine/Thailand/RY227/2010(H1N1)) KC859105 7 (MP)
GGCCCCCTCAAAGCCGAGTGCCCAGGGACTGCAGCGTAGACG
>Influenza A virus (A/swine/Thailand/CB144/2010(H1N1)) KC859081 7 (MP)
GGCCCCCTCAAAGCCGAGTGCCCAGGGACTGCAGCGTAGACG
>Influenza A virus (A/swine/Indiana/13TOSU1141/2013(mixed)) KM361374 7 (MP)
GGCCCCCTCAAAGCCGAGTGCCCAGGGACTGCAGCGTAGACG
>Influenza A virus (A/swine/Indiana/13TOSU1054/2013(mixed)) KM361397 7 (MP)
GGCCCCCTCAAAGCCGAGTGCCCAGGGACTGCAGCGTAGACG
>Influenza A virus (A/swine/Indiana/13TOSU1983/2013(mixed)) KM389148 7 (MP)
GGCCCCCTCAAAGCCGAGTGCCCAGGGACTGCAGCGTAGACG
>Influenza A virus (A/swine/Indiana/13TOSU1986/2013(mixed)) KM389161 7 (MP)
GGCCCCCTCAAAGCCGAGTGCCCAGGGACTGCAGCGTAGACG
>Influenza A virus (A/swine/Quebec/1605785/2014(H1N1)) KX571112 7 (MP)
GGCCCCCTCAAAGCCGAGTGCCCAGGGACTGCAGCGTAGACG
>Influenza A virus (A/swine/Quebec/1561817/2014(H1N1)) KX571116 7 (MP)
GGCCCCCTCAAAGCCGAGTGCCCAGGGACTGCAGCGTAGACG
>Influenza A virus (A/swine/Quebec/1587352/2014(H1N1)) KX571125 7 (MP)
GGCCCCCTCAAAGCCGAGTGCCCAGGGACTGCAGCGTAGACG
>Influenza A virus (A/swine/Quebec/1467661/2013(H1N1)) KX571115 7 (MP)
GGCCCCCTCAAAGCCGAGTGCCCAGGGACTGCAGCGTAGACG
>Influenza A virus (A/swine/Quebec/1615034/2014(H1N1)) KX571126 7 (MP)
GGCCCCCTCAAAGCCGAGTGCCCAGGGACTGCAGCGTAGACG
>Influenza A virus (A/swine/Quebec/1698182/2014(H3N2)) KX571123 7 (MP)
GGCCCCCTCAAAGCCGAGTGCCCAGGGACTGCAGCGTAGACG
>Influenza A virus (A/swine/Quebec/1557833/2013(H3N2)) KX571128 7 (MP)
GGCCCCCTCAAAGCCGAGTGCCCAGGGACTGCAGCGTAGACG
>Influenza A virus (A/swine/Thailand/CS210/2010(H1N1)) KC859177 7 (MP)
GGCCCCCTCAAAGCCGAGTGCCCAGGGACTGCAGCGTAGACG
>Influenza A virus (A/swine/Brazil/107-3A/2010(H1N1)) KF683617 7 (MP)
GGCCCCCTCAAAGCCGAGTGCCCAGGGACTGCAGCGTAGACG
>Influenza A virus (A/swine/Brazil/185-11-7/2011(H1N2)) KM507522 7 (MP)
GGCCCCCTCAAAGCCGAGTGCCCAGGGACTGCAGCGTAGACG
>Influenza A virus (A/swine/Brazil/232-11-13/2011(H1N2)) KM507528 7 (MP)
GGCCCCCTCAAAGCCGAGTGCCCAGGGACTGCAGCGTAGACG
>Influenza A virus (A/swine/Brazil/365-11-7/2011(H3N2)) KM507514 7 (MP)
GGCCCCCTCAAAGCCGAGTGCCCAGGGACTGCAGCGTAGACG
>Influenza A virus (A/swine/Thailand/CS211/2010(H1N1)) KC859185 7 (MP)
GGCCCCCTCAAAGCCGAGTGCCCAGGGACTGCAGCGTAGACG
>Influenza A virus (A/swine/Nanchang/3/2010(H1N1)) JF275918 7 (MP)
GGCCCCCTCAAAGCCGAGTGCCCAGGGACTGCAGCGTAGACG
>Influenza A virus (A/swine/Nanchang/F9/2010(H1N1)) JF275926 7 (MP)
GGCCCCCTCAAAGCCGAGTGCCCAGGGACTGCAGCGTAGACG
>Influenza A virus (A/swine/Nanchang/5/2010(H1N1)) JF275934 7 (MP)
GGCCCCCTCAAAGCCGAGTGCCCAGGGACTGCAGCGTAGACG
>Influenza A virus (A/swine/Nanchang/6/2010(H1N1)) JF275942 7 (MP)
GGCCCCCTCAAAGCCGAGTGCCCAGGGACTGCAGCGTAGACG
>Influenza A virus (A/swine/Thailand/LB164/2010(H1N1)) KC859113 7 (MP)
GGCCCCCTCAAAGCCGAGTGCCCAGGGACTGCAGCGTAGACG
>Influenza A virus (A/swine/Thailand/LB158/2010(H1N1)) KC859137 7 (MP)
GGCCCCCTCAAAGCCGAGTGCCCAGGGACTGCAGCGTAGACG
>Influenza A virus (A/swine/Thailand/LB171/2010(H1N1)) KC859169 7 (MP)
GGCCCCCTCAAAGCCGAGTGCCCAGGGACTGCAGCGTAGACG
>Influenza A virus (A/swine/Sarthe/0262/2010(H1N1)) KC514526 7 (MP)
GGCCCCCTCAAAGCCGAGTGCCCAGGGACTGCAGCGTAGACG
>Influenza A virus (A/swine/Sarthe/0255/2010(H1N1)) HE603923 7 (MP)
GGCCCCCTCAAAGCCGAGTGCCCAGGGACTGCAGCGTAGACG
>Influenza A virus (A/swine/La Reunion/0167/2010(H1N1)) CY110771 7 (MP)
GGCCCCCTCAAAGCCGAGTGCCCAGGGACTGCAGCGTAGACG
>Influenza A virus (A/swine/La Reunion/0164/2010(H1N1)) HE603932 7 (MP)
GGCCCCCTCAAAGCCGAGTGCCCAGGGACTGCAGCGTAGACG
>Influenza A virus (A/swine/Hiroshima/8/2011(H1N1)) AB909401 7 (MP)
GGCCCCCTCAAAGCCGAGTGCCCAGGGACTGCAGCGTAGACG
>Influenza A virus (A/swine/Mexico/AVX58/2013(H1N1)) KU976730 7 (MP)
GGCCCCCTCAAAGCCGAGTGCCCAGGGACTGCAGCGTAGACG
>Influenza A virus (A/swine/Kagoshima/65/2012(H1N1)) AB911620 7 (MP)
GGCCCCCTCAAAGCCGAGTGCCCAGGGACTGCAGCGTAGACG
>Influenza A virus (A/swine/Brazil/66/2011(H1N1)) KM496998 7 (MP)
GGCCCCCTCAAAGCCGAGTGCCCAGGGACTGCAGCGTAGACG
>Influenza A virus (A/swine/Schallern/IDT19989/2014(H1N1)) KX013016 7 (MP)
GGCCCCCTCAAAGCCGAGTGCCCAGGGACTGCAGCGTAGACG
>Influenza A virus (A/swine/Mexico/AVX25/2012(H1N1)) KU976659 7 (MP)
GGCCCCCTCAAAGCCGAGTGCCCAGGGACTGCAGCGTAGACG
>Influenza A virus (A/swine/France/18-120158/2012(H1N1)) KC514524 7 (MP)
GGCCCCCTCAAAGCCGAGTGCCCAGGGACTGCAGCGTAGACG
>Influenza A virus (A/swine/France/18-120333/2012(H1N1)) KC514530 7 (MP)
GGCCCCCTCAAAGCCGAGTGCCCAGGGACTGCAGCGTAGACG
>Influenza A virus (A/swine/Mexico/AVX30/2012(H1N1)) KU976810 7 (MP)
GGCCCCCTCAAAGCCGAGTGCCCAGGGACTGCAGCGTAGACG
>Influenza A virus (A/swine/Mexico/AVX31/2012(H1N1)) KU976947 7 (MP)
GGCCCCCTCAAAGCCGAGTGCCCAGGGACTGCAGCGTAGACG
>Influenza A virus (A/swine/Thailand/CU-SA43/2010(H1N1)) CY076742 7 (MP)
GGCCCCCTCAAAGCCGAGTGCCCAGGGACTGCAGCGTAGACG
>Influenza A virus (A/swine/Yunlin/113-3/2010(H3N2)) JN391268 7 (MP)
GGCCCCCTCAAAGCCGAGTGCCCAGGGACTGCAGCGTAGACG
>Influenza A virus (A/swine/Changhua/122-2/2010(H3N2)) JN391270 7 (MP)
GGCCCCCTCAAAGCCGAGTGCCCAGGGACTGCAGCGTAGACG
>Influenza A virus (A/swine/Quebec/1279920/2011(H3N2)) KX571119 7 (MP)
GGCCCCCTCAAAGCCGAGTGCCCAGGGACTGCAGCGTAGACG
>Influenza A virus (A/swine/Alberta/25/2009(H1N1)) CY097784 7 (MP)
GGCCCCCTCAAAGCCGAGTGCCCAGGGACTGCAGCGTAGACG
>Influenza A virus (A/swine/Poland/13431/2012(H1N1)) KJ191721 7 (MP)
GGCCCCCTCAAAGCCGAGTGCCCAGGGACTGCAGCGTAGACG
>Influenza A virus (A/swine/Tochigi/14/2013(H3N2)) AB914511 7 (MP)
GGCCCCCTCAAAGCCGAGTGCCCAGGGACTGCAGCGTAGACG
>Influenza A virus (A/swine/Hong Kong/NS1583/2009(H1N1)) CY061728 7 (MP)
GGCCCCCTCAAAGCCGAGTGCCCAGGGACTGCAGCGTAGACG
>Influenza A virus (A/swine/Hong Kong/2299/2009(H1N1)) CY061736 7 (MP)
GGCCCCCTCAAAGCCGAGTGCCCAGGGACTGCAGCGTAGACG
>Influenza A virus (A/swine/Hong Kong/2885/2009(H1N1)) CY061768 7 (MP)
GGCCCCCTCAAAGCCGAGTGCCCAGGGACTGCAGCGTAGACG
>Influenza A virus (A/swine/Hong Kong/2974/2009(H1N1)) CY061792 7 (MP)
GGCCCCCTCAAAGCCGAGTGCCCAGGGACTGCAGCGTAGACG
>Influenza A virus (A/swine/Hong Kong/2995/2009(H1N1)) CY061800 7 (MP)
GGCCCCCTCAAAGCCGAGTGCCCAGGGACTGCAGCGTAGACG
>Influenza A virus (A/swine/Hong Kong/189/2010(H1N1)) CY061808 7 (MP)
GGCCCCCTCAAAGCCGAGTGCCCAGGGACTGCAGCGTAGACG
>Influenza A virus (A/swine/Hong Kong/2886/2009(H1N1)) CY061776 7 (MP)
GGCCCCCTCAAAGCCGAGTGCCCAGGGACTGCAGCGTAGACG
>Influenza A virus (A/swine/Hong Kong/2894/2009(H1N1)) CY061784 7 (MP)
GGCCCCCTCAAAGCCGAGTGCCCAGGGACTGCAGCGTAGACG
>Influenza A virus (A/swine/Hong Kong/NS1809/2009(H1N1)) CY061752 7 (MP)
GGCCCCCTCAAAGCCGAGTGCCCAGGGACTGCAGCGTAGACG
>Influenza A virus (A/swine/Hong Kong/NS1810/2009(H1N1)) CY061760 7 (MP)
GGCCCCCTCAAAGCCGAGTGCCCAGGGACTGCAGCGTAGACG
>Influenza A virus (A/swine/Argentina/CIP051-C05-M1-5/2012(H1N2)) KR863422 7 (MP)
GGCCCCCTCAAAGCCGAGTGCCCAGGGACTGCAGCGTAGACG
>Influenza A virus (A/swine/Colombia/1/2011(H1N1)) KC703322 7 (MP)
GGCCCCCTCAAAGCCGAGTGCCCAGGGACTGCAGCGTAGACG
>Influenza A virus (A/swine/Colombia/3/2011(H1N1)) KC703315 7 (MP)
GGCCCCCTCAAAGCCGAGTGCCCAGGGACTGCAGCGTAGACG
>Influenza A virus (A/swine/Colombia/4/2011(H1N1)) KC703309 7 (MP)
GGCCCCCTCAAAGCCGAGTGCCCAGGGACTGCAGCGTAGACG
>Influenza A virus (A/swine/Argentina/CIP051-L23/2011(H1N1)) KR863448 7 (MP)
GGCCCCCTCAAAGCCGAGTGCCCAGGGACTGCAGCGTAGACG
>Influenza A virus (A/swine/Korea/GBCG01/2010(H1N1)) KJ764749 7 (MP)
GGCCCCCTCAAAGCCGAGTGCCCAGGGACTGCAGCGTAGACG
>Influenza A virus (A/swine/Argentina/CIP051-A234-06/2011(H1N1)) KR863407 7 (MP)
GGCCCCCTCAAAGCCGAGTGCCCAGGGACTGCAGCGTAGACG
>Influenza A virus (A/swine/Thailand/CU-CG45/2011(H3N2)) JX293368 7 (MP)
GGCCCCCTCAAAGCCGAGTGCCCAGGGACTGCAGCGTAGACG
>Influenza A virus (A/swine/Thailand/CU-CG48/2011(H3N2)) JX293398 7 (MP)
GGCCCCCTCAAAGCCGAGTGCCCAGGGACTGCAGCGTAGACG
>Influenza A virus (A/swine/Thailand/CU-CG43/2011(H3N2)) JX293386 7 (MP)
-------------------------GGACTGCAGCGTAGACG
>Influenza A virus (A/swine/Cotes d'Armor/110466/2010(H1N1)) KC514527 7 (MP)
GGCCCCCTCAAAGCCGAGTGCCCAGGGACTGCAGCGTAGACG
>Influenza A virus (A/swine/Quebec/1698185/2014(H3N2)) KX571122 7 (MP)
GGCCCCCTCAAAGCCGAGTGCCCAGGGACTGCAGCGTAGACG
>Influenza A virus (A/swine/Korea/4940/2010(H1N2)) JF346691 7 (MP)
GGCCCCCTCAAAGCCGAGTGCCCAGGGACTGCAGCGTAGACG
>Influenza A virus (A/swine/Korea/4941/2010(H1N2)) JF346692 7 (MP)
GGCCCCCTCAAAGCCGAGTGCCCAGGGACTGCAGCGTAGACG
>Influenza A virus (A/swine/Thailand/CU-RP3/2010(H1N1)) CY089820 7 (MP)
GGCCCCCTCAAAGCCGAGTGCCCAGGGACTGCAGCGTAGACG
>Influenza A virus (A/swine/Quebec/1257774/2010(H3N2)) JN584197 7 (MP)
GGCCCCCTCAAAGCCGAGTGCCCAGGGACTGCAGCGTAGACG
>Influenza A virus (A/swine/Ohio/11SW168/2011(mixed)) CY131496 7 (MP)
GGCCCCCTCAAAGCCGAGTGCCCAGGGACTGCAGCGTAGACG
>Influenza A virus (A/swine/Colombia/2/2011(H1N1)) KC703344 7 (MP)
GGCCCCCTCAAAGCCGAGTGCCCAGGGACTGCAGCGTAGACG
>Influenza A virus (A/swine/Argentina/CIP051-A232/2012(H1N1)) KR863463 7 (MP)
GGCCCCCTCAAAGCCGAGTGCCCAGGGACTGCAGCGTAGACG
>Influenza A virus (A/swine/Manitoba/SD0169/2016(H1N1)) CY246365 7 (MP)
GGCCCCCTCAAAGCCGAGTGCCCAGGGACTGCAGCGTAGACG
>Influenza A virus (A/swine/Manitoba/D0342/2014(H1N2)) CY195264 7 (MP)
GGCCCCCTCAAAGCCGAGTGCCCAGGGACTGCAGCGTAGACG
>Influenza A virus (A/swine/Argentina/CIP051-201-pul/2012(H1N1)) KR863398 7 (MP)
GGCCCCCTCAAAGCCGAGTGCCCAGGGACTGCAGCGTAGACG
>Influenza A virus (A/swine/Argentina/CIP051-C06-G3/2013(H1N1)) KR863457 7 (MP)
GGCCCCCTCAAAGCCGAGTGCCCAGGGACTGCAGCGTAGACG
>Influenza A virus (A/swine/Argentina/CIP051-C07-D2P1/2013(H3N2)) KR863451 7 (MP)
GGCCCCCTCAAAGCCGAGTGCCCAGGGACTGCAGCGTAGACG
>Influenza A virus (A/swine/Argentina/CIP051-C07-E1/2013(H3N2)) KR863478 7 (MP)
GGCCCCCTCAAAGCCGAGTGCCCAGGGACTGCAGCGTAGACG
>Influenza A virus (A/swine/Argentina/CIP051-C07-MP2-1/2013(H3N2)) KR863466 7 (MP)
GGCCCCCTCAAAGCCGAGTGCCCAGGGACTGCAGCGTAGACG
>Influenza A virus (A/swine/Argentina/CIP051-A160/2011(H3N2)) KC876544 7 (MP)
------------GCCGAGTGCCCAGGGACTGCAGCGTAGACG
>Influenza A virus (A/swine/Argentina/CIP051-C29-42/2013(H1N2)) KR863431 7 (MP)
GGCCCCCTCAAAGCCGAGTGCCCAGGGACTGCAGCGTAGACG
>Influenza A virus (A/swine/Argentina/CIP051-A202/2012(H1N1)) KC876552 7 (MP)
GGCCCCCTCAAAGCCGAGTGCCCAGGGACTGCAGCGTAGACG
>Influenza A virus (A/swine/Brazil/132/2009(H1N1)) KM497009 7 (MP)
GGCCCCCTCAAAGCCGAGTGCCCAGGGACTGCAGCGTAGACG
>Influenza A virus (A/swine/Brazil/231-11-1/2011(H3N2)) KM507536 7 (MP)
GGCCCCCTCAAAGCCGAGTGCCCAGGGACTGCAGCGTAGACG
>Influenza A virus (A/swine/Italy/85429/2009(H1N1)) CY057081 7 (MP)
GGCCCCCTCAAAGCCGAGTGCCCAGGGACTGCAGCGTAGACG
>Influenza A virus (A/swine/Italy/85437/2009(H1N1)) CY061550 7 (MP)
GGCCCCCTCAAAGCCGAGTGCCCAGGGACTGCAGCGTAGACG
>Influenza A virus (A/swine/USA/11_183/2011(H3N2)) CY114925 7 (MP)
GGCCCCCTCAAAGCCGAGTGCCCAGGGACTGCAGCGTAGACG
>Influenza A virus (A/swine/Argentina/CIP112-C35-25174/2014(H1N1)) KR863401 7 (MP)
GGCCCCCTCAAAGCCGAGTGCCCAGGGACTGCAGCGTAGACG
>Influenza A virus (A/swine/Argentina/CIP112-C35-25176/2014(H1N1)) KR863442 7 (MP)
GGCCCCCTCAAAGCCGAGTGCCCAGGGACTGCAGCGTAGACG
>Influenza A virus (A/swine/Argentina/CIP112-C35.25175/2014(H1N1)) KT873322 7 (MP)
GGCCCCCTCAAAGCCGAGTGCCCAGGGACTGCAGCGTAGACG
>Influenza A virus (A/swine/Indiana/A01260268/2013(H3N2)) KF179115 7 (MP)
GGCCCCCTCAAAGCCGAGTGCCCAGGGACTGCAGCGTAGACG
>Influenza A virus (A/swine/Illinois/A01427144/2013(H3N2)) KF982056 7 (MP)
GGCCCCCTCAAAGCCGAGTGCCCAGGGACTGCAGCGTAGACG
>Influenza A virus (A/swine/Illinois/A01491193/2014(H3N2)) KJ417898 7 (MP)
GGCCCCCTCAAAGCCGAGTGCCCAGGGACTGCAGCGTAGACG
>Influenza A virus (A/swine/Illinois/A01493027/2014(H3N2)) KJ639902 7 (MP)
GGCCCCCTCAAAGCCGAGTGCCCAGGGACTGCAGCGTAGACG
>Influenza A virus (A/swine/Illinois/A01493218/2014(H3N2)) KJ667972 7 (MP)
GGCCCCCTCAAAGCCGAGTGCCCAGGGACTGCAGCGTAGACG
>Influenza A virus (A/swine/Illinois/A01493469/2014(H3N2)) KJ702435 7 (MP)
GGCCCCCTCAAAGCCGAGTGCCCAGGGACTGCAGCGTAGACG
>Influenza A virus (A/swine/Illinois/A01502448/2014(H3N2)) KM234959 7 (MP)
GGCCCCCTCAAAGCCGAGTGCCCAGGGACTGCAGCGTAGACG
>Influenza A virus (A/swine/Illinois/A01478357/2014(H3N2)) KP341374 7 (MP)
GGCCCCCTCAAAGCCGAGTGCCCAGGGACTGCAGCGTAGACG
>Influenza A virus (A/swine/Illinois/A01840351/2015(H3N2)) KP765817 7 (MP)
GGCCCCCTCAAAGCCGAGTGCCCAGGGACTGCAGCGTAGACG
>Influenza A virus (A/swine/Illinois/A01478685/2015(H3N2)) KP842733 7 (MP)
GGCCCCCTCAAAGCCGAGTGCCCAGGGACTGCAGCGTAGACG
>Influenza A virus (A/swine/Illinois/A01554671/2015(H3N2)) KR982626 7 (MP)
GGCCCCCTCAAAGCCGAGTGCCCAGGGACTGCAGCGTAGACG
>Influenza A virus (A/swine/Illinois/A01857632/2015(H3N2)) KT924294 7 (MP)
GGCCCCCTCAAAGCCGAGTGCCCAGGGACTGCAGCGTAGACG
>Influenza A virus (A/swine/Illinois/A01462582/2015(H3N2)) KR092045 7 (MP)
GGCCCCCTCAAAGCCGAGTGCCCAGGGACTGCAGCGTAGACG
>Influenza A virus (A/swine/Illinois/A01795807/2015(H3N2)) KU242670 7 (MP)
GGCCCCCTCAAAGCCGAGTGCCCAGGGACTGCAGCGTAGACG
>Influenza A virus (A/swine/Illinois/A01894510/2016(H3N2)) KX150758 7 (MP)
GGCCCCCTCAAAGCCGAGTGCCCAGGGACTGCAGCGTAGACG
>Influenza A virus (A/swine/Illinois/A01894511/2016(H3N2)) KX150776 7 (MP)
GGCCCCCTCAAAGCCGAGTGCCCAGGGACTGCAGCGTAGACG
>Influenza A virus (A/swine/Iowa/A01945034/2015(H3N2)) KT867246 7 (MP)
GGCCCCCTCAAAGCCGAGTGCCCAGGGACTGCAGCGTAGACG
>Influenza A virus (A/swine/Illinois/A02090181/2015(mixed)) KT965360 7 (MP)
GGCCCCCTCAAAGCCGAGTGCCCAGGGACTGCAGCGTAGACG
>Influenza A virus (A/swine/Illinois/A01462268/2014(H3N2)) KP662599 7 (MP)
GGCCCCCTCAAAGCCGAGTGCCCAGGGACTGCAGCGTAGACG
>Influenza A virus (A/swine/Illinois/A01462475/2015(H3N2)) KP772320 7 (MP)
GGCCCCCTCAAAGCCGAGTGCCCAGGGACTGCAGCGTAGACG
>Influenza A virus (A/swine/Illinois/A01462549/2015(H3N2)) KP772314 7 (MP)
GGCCCCCTCAAAGCCGAGTGCCCAGGGACTGCAGCGTAGACG
>Influenza A virus (A/swine/Illinois/A01462483/2015(H3N2)) KP772317 7 (MP)
GGCCCCCTCAAAGCCGAGTGCCCAGGGACTGCAGCGTAGACG
>Influenza A virus (A/swine/Illinois/A01820124/2015(H3N2)) KR132570 7 (MP)
GGCCCCCTCAAAGCCGAGTGCCCAGGGACTGCAGCGTAGACG
>Influenza A virus (A/swine/Illinois/A01820084/2015(H3N2)) KR132564 7 (MP)
GGCCCCCTCAAAGCCGAGTGCCCAGGGACTGCAGCGTAGACG
>Influenza A virus (A/swine/Illinois/A01820291/2015(H3N2)) KR492990 7 (MP)
GGCCCCCTCAAAGCCGAGTGCCCAGGGACTGCAGCGTAGACG
>Influenza A virus (A/swine/Illinois/A01820165/2015(H3N2)) KR492993 7 (MP)
GGCCCCCTCAAAGCCGAGTGCCCAGGGACTGCAGCGTAGACG
>Influenza A virus (A/swine/Illinois/A01820901/2015(H3N2)) KT259400 7 (MP)
GGCCCCCTCAAAGCCGAGTGCCCAGGGACTGCAGCGTAGACG
>Influenza A virus (A/swine/Illinois/A01820840/2015(H3N2)) KT259397 7 (MP)
GGCCCCCTCAAAGCCGAGTGCCCAGGGACTGCAGCGTAGACG
>Influenza A virus (A/swine/Alberta/OTH-33-7/2009(H1N1)) GQ369414 7 (MP)
GGCCCCCTCAAAGCCGAGTGCCCAGGGACTGCAGCGTAGACG
>Influenza A virus (A/swine/Iowa/13C038/2013(H3N2)) KF814104 7 (MP)
GGCCCCCTCAAAGCCGAGTGCCCAGGGACTGCAGCGTAGACG
>Influenza A virus (A/swine/Iowa/13C020/2013(H3N2)) KF814088 7 (MP)
GGCCCCCTCAAAGCCGAGTGCCCAGGGACTGCAGCGTAGACG
>Influenza A virus (A/swine/Iowa/13C029/2013(H3N2)) KF814080 7 (MP)
GGCCCCCTCAAAGCCGAGTGCCCAGGGACTGCAGCGTAGACG
>Influenza A virus (A/swine/Iowa/13C040/2013(H3N2)) KF814072 7 (MP)
GGCCCCCTCAAAGCCGAGTGCCCAGGGACTGCAGCGTAGACG
>Influenza A virus (A/swine/Thailand/CU-RA4/2009(H1N1)) CY062311 7 (MP)
GGCCCCCTCAAAGCCGAGTGCCCAGGGACTGCAGCGTAGACG
>Influenza A virus (A/swine/Indiana/24-0218/2010(H1N2)) CY086883 7 (MP)
GGCCCCCTCAAAGCCGAGTGCCCAGGGACTGCAGCGTAGACG
>Influenza A virus (A/swine/Indiana/28-1018/2010(H3N2)) KP100852 7 (MP)
GGCCCCCTCAAAGCCGAGTGCCCAGGGACTGCAGCGTAGACG
>Influenza A virus (A/swine/Minnesota/226128/2010(H1N1)) CY086915 7 (MP)
GGCCCCCTCAAAGCCGAGTGCCCAGGGACTGCAGCGTAGACG
>Influenza A virus (A/swine/Indiana/30-0816/2011(H1N1)) KP100882 7 (MP)
GGCCCCCTCAAAGCCGAGTGCCCAGGGACTGCAGCGTAGACG
>Influenza A virus (A/swine/Indiana/30-0824/2011(H1N1)) KP100908 7 (MP)
GGCCCCCTCAAAGCCGAGTGCCCAGGGACTGCAGCGTAGACG
>Influenza A virus (A/swine/Indiana/30-0801/2011(H1N1)) KP100920 7 (MP)
GGCCCCCTCAAAGCCGAGTGCCCAGGGACTGCAGCGTAGACG
>Influenza A virus (A/swine/Indiana/30-1017/2011(H1N1)) KP100992 7 (MP)
GGCCCCCTCAAAGCCGAGTGCCCAGGGACTGCAGCGTAGACG
>Influenza A virus (A/swine/Indiana/26-0222/2011(H1N2)) KP100952 7 (MP)
GGCCCCCTCAAAGCCGAGTGCCCAGGGACTGCAGCGTAGACG
>Influenza A virus (A/swine/Quebec/1626561/2014(H3N2)) KX571127 7 (MP)
GGCCCCCTCAAAGCCGAGTGCCCAGGGACTGCAGCGTAGACG
>Influenza A virus (A/swine/Illinois/21-1230/2009(H1N1)) KP412332 7 (MP)
GGCCCCCTCAAAGCCGAGTGCCCAGGGACTGCAGCGTAGACG
>Influenza A virus (A/swine/Indiana/30-0428/2010(H1N1)) KP100832 7 (MP)
GGCCCCCTCAAAGCCGAGTGCCCAGGGACTGCAGCGTAGACG
>Influenza A virus (A/swine/Minnesota/36-1012/2010(H1N1)) KP100850 7 (MP)
GGCCCCCTCAAAGCCGAGTGCCCAGGGACTGCAGCGTAGACG
>Influenza A virus (A/swine/Minnesota/36-1026/2010(H1N1)) KP100854 7 (MP)
GGCCCCCTCAAAGCCGAGTGCCCAGGGACTGCAGCGTAGACG
>Influenza A virus (A/swine/Minnesota/36-1020/2010(H1N1)) KP100856 7 (MP)
GGCCCCCTCAAAGCCGAGTGCCCAGGGACTGCAGCGTAGACG
>Influenza A virus (A/swine/Minnesota/36-1005/2010(H1N1)) KP100880 7 (MP)
GGCCCCCTCAAAGCCGAGTGCCCAGGGACTGCAGCGTAGACG
>Influenza A virus (A/swine/Minnesota/36-1008/2010(H1N1)) KP100888 7 (MP)
GGCCCCCTCAAAGCCGAGTGCCCAGGGACTGCAGCGTAGACG
>Influenza A virus (A/swine/Iowa/13-1021/2010(H1N2)) KP100886 7 (MP)
GGCCCCCTCAAAGCCGAGTGCCCAGGGACTGCAGCGTAGACG
>Influenza A virus (A/swine/Iowa/13-1027/2010(H1N2)) KP100900 7 (MP)
GGCCCCCTCAAAGCCGAGTGCCCAGGGACTGCAGCGTAGACG
>Influenza A virus (A/swine/Iowa/13-1023/2010(H1N2)) KP100918 7 (MP)
GGCCCCCTCAAAGCCGAGTGCCCAGGGACTGCAGCGTAGACG
>Influenza A virus (A/swine/Iowa/13-1015/2010(H1N2)) KP100928 7 (MP)
GGCCCCCTCAAAGCCGAGTGCCCAGGGACTGCAGCGTAGACG
>Influenza A virus (A/swine/Indiana/28-0830/2011(H1N2)) KP100822 7 (MP)
GGCCCCCTCAAAGCCGAGTGCCCAGGGACTGCAGCGTAGACG
>Influenza A virus (A/swine/Iowa/9-1126/2010(H1N2)) KP100844 7 (MP)
GGCCCCCTCAAAGCCGAGTGCCCAGGGACTGCAGCGTAGACG
>Influenza A virus (A/swine/Indiana/28-0804/2011(H1N2)) KP100860 7 (MP)
GGCCCCCTCAAAGCCGAGTGCCCAGGGACTGCAGCGTAGACG
>Influenza A virus (A/swine/Indiana/28-0803/2011(H1N2)) KP100878 7 (MP)
GGCCCCCTCAAAGCCGAGTGCCCAGGGACTGCAGCGTAGACG
>Influenza A virus (A/swine/Indiana/28-0818/2011(H1N2)) KP100896 7 (MP)
GGCCCCCTCAAAGCCGAGTGCCCAGGGACTGCAGCGTAGACG
>Influenza A virus (A/swine/Indiana/28-0827/2011(H1N2)) KP100976 7 (MP)
GGCCCCCTCAAAGCCGAGTGCCCAGGGACTGCAGCGTAGACG
>Influenza A virus (A/swine/Indiana/28-0223/2011(H1N2)) KP100890 7 (MP)
GGCCCCCTCAAAGCCGAGTGCCCAGGGACTGCAGCGTAGACG
>Influenza A virus (A/swine/Indiana/28-0210/2011(H1N2)) KP100980 7 (MP)
GGCCCCCTCAAAGCCGAGTGCCCAGGGACTGCAGCGTAGACG
>Influenza A virus (A/swine/Indiana/28-0202/2011(H1N2)) KP100990 7 (MP)
GGCCCCCTCAAAGCCGAGTGCCCAGGGACTGCAGCGTAGACG
>Influenza A virus (A/swine/Nebraska/A01240635/2011(H1N1)) CY116629 7 (MP)
GGCCCCCTCAAAGCCGAGTGCCCAGGGACTGCAGCGTAGACG
>Influenza A virus (A/swine/Indiana/28-0403/2011(H3N2)) KP100870 7 (MP)
GGCCCCCTCAAAGCCGAGTGCCCAGGGACTGCAGCGTAGACG
>Influenza A virus (A/swine/Indiana/28-0419/2011(H3N2)) KP100902 7 (MP)
GGCCCCCTCAAAGCCGAGTGCCCAGGGACTGCAGCGTAGACG
>Influenza A virus (A/swine/Indiana/28-0415/2011(H3N2)) KP100906 7 (MP)
GGCCCCCTCAAAGCCGAGTGCCCAGGGACTGCAGCGTAGACG
>Influenza A virus (A/swine/Indiana/28-0410/2011(H3N2)) KP100932 7 (MP)
GGCCCCCTCAAAGCCGAGTGCCCAGGGACTGCAGCGTAGACG
>Influenza A virus (A/swine/North Carolina/226124/2010(H1N2)) CY086891 7 (MP)
GGCCCCCTCAAAGCCGAGTGCCCAGGGACTGCAGCGTAGACG
>Influenza A virus (A/swine/North Carolina/226125/2010(H1N2)) CY086899 7 (MP)
GGCCCCCTCAAAGCCGAGTGCCCAGGGACTGCAGCGTAGACG
>Influenza A virus (A/swine/North Carolina/226126/2010(H1N2)) CY086907 7 (MP)
GGCCCCCTCAAAGCCGAGTGCCCAGGGACTGCAGCGTAGACG
>Influenza A virus (A/swine/Indiana/26-1021/2011(H1N2)) KP100862 7 (MP)
GGCCCCCTCAAAGCCGAGTGCCCAGGGACTGCAGCGTAGACG
>Influenza A virus (A/swine/Indiana/26-0809/2011(H1N2)) KP100866 7 (MP)
GGCCCCCTCAAAGCCGAGTGCCCAGGGACTGCAGCGTAGACG
>Influenza A virus (A/swine/Indiana/26-0818/2011(H1N2)) KP100930 7 (MP)
GGCCCCCTCAAAGCCGAGTGCCCAGGGACTGCAGCGTAGACG
>Influenza A virus (A/swine/Indiana/26-0822/2011(H1N2)) KP100944 7 (MP)
GGCCCCCTCAAAGCCGAGTGCCCAGGGACTGCAGCGTAGACG
>Influenza A virus (A/swine/Illinois/A00907647/2011(H1N2)) CY099369 7 (MP)
GGCCCCCTCAAAGCCGAGTGCCCAGGGACTGCAGCGTAGACG
>Influenza A virus (A/swine/Iowa/17-0502/2011(H1N2)) KP100910 7 (MP)
GGCCCCCTCAAAGCCGAGTGCCCAGGGACTGCAGCGTAGACG
>Influenza A virus (A/swine/Iowa/17-0509/2011(H1N2)) KP100926 7 (MP)
GGCCCCCTCAAAGCCGAGTGCCCAGGGACTGCAGCGTAGACG
>Influenza A virus (A/swine/Illinois/A01201606/2011(H3N2)) CY107069 7 (MP)
GGCCCCCTCAAAGCCGAGTGCCCAGGGACTGCAGCGTAGACG
>Influenza A virus (A/swine/Thailand/CU-RA15/2010(H1N1)) CY062279 7 (MP)
GGCCCCCTCAAAGCCGAGTGCCCAGGGACTGCAGCGTAGACG
>Influenza A virus (A/swine/Thailand/CU-CT43/2011(H1N2)) KC610007 7 (MP)
GGCCCCCTCAAAGCCGAGTGCCCAGGGACTGCAGCGTAGACG
>Influenza A virus (A/swine/Thailand/CU-RA114/2010(H1N1)) CY062271 7 (MP)
GGCCCCCTCAAAGCCGAGTGCCCAGGGACTGCAGCGTAGACG
>Influenza A virus (A/swine/Thailand/CU-RA9/2009(H1N1)) CY062327 7 (MP)
GGCCCCCTCAAAGCCGAGTGCCCAGGGACTGCAGCGTAGACG
>Influenza A virus (A/swine/Singapore-Q/M168/2009(H1N1)) GU189641 7 (MP)
GGCCCCCTCAAAGCCGAGTGCCCAGGGACTGCAGCGTAGACG
>Influenza A virus (A/swine/Yunnan/74/2010(H1N1)) HQ541705 7 (MP)
GGCCCCCTCAAAGCCGAGTGCCCAGGGACTGCAGCGTAGACG
>Influenza A virus (A/SW/SK/59-6/2009(H1N1)) JF713996 7 (MP)
GGCCCCCTCAAAGCCGAGTGCCCAGGGACTGCAGCGTAGACG
>Influenza A virus (A/swine/Minnesota/MT_13_01_S14/2013(H1N1)) MF919676 7 (MP)
GGCCCCCTCAAAGCCGAGTGCCCAGGGACTGCAGCGTAGACG
>Influenza A virus (A/swine/Minnesota/MT_13_01_S31/2013(H1N1)) MF919710 7 (MP)
GGCCCCCTCAAAGCCGAGTGCCCAGGGACTGCAGCGTAGACG
>Influenza A virus (A/swine/Minnesota/MT_13_01_S13/2013(H1N1)) MF919734 7 (MP)
GGCCCCCTCAAAGCCGAGTGCCCAGGGACTGCAGCGTAGACG
>Influenza A virus (A/swine/Minnesota/MT_13_01_S40/2013(H1N1)) MF919766 7 (MP)
GGCCCCCTCAAAGCCGAGTGCCCAGGGACTGCAGCGTAGACG
>Influenza A virus (A/swine/Minnesota/MT_13_01_S36/2013(H1N1)) MF919784 7 (MP)
GGCCCCCTCAAAGCCGAGTGCCCAGGGACTGCAGCGTAGACG
>Influenza A virus (A/swine/Minnesota/MT_13_01_S17/2013(H1N1)) MF919803 7 (MP)
GGCCCCCTCAAAGCCGAGTGCCCAGGGACTGCAGCGTAGACG
>Influenza A virus (A/swine/Minnesota/MT_13_01_S83/2013(H1N1)) MF919872 7 (MP)
GGCCCCCTCAAAGCCGAGTGCCCAGGGACTGCAGCGTAGACG
>Influenza A virus (A/swine/Minnesota/MT_13_01_S28/2013(H1N1)) MF919960 7 (MP)
GGCCCCCTCAAAGCCGAGTGCCCAGGGACTGCAGCGTAGACG
>Influenza A virus (A/swine/Minnesota/MT_13_01_S10/2013(H1N1)) MF919968 7 (MP)
GGCCCCCTCAAAGCCGAGTGCCCAGGGACTGCAGCGTAGACG
>Influenza A virus (A/swine/Minnesota/MT_13_01_S47/2013(H1N1)) MF919983 7 (MP)
GGCCCCCTCAAAGCCGAGTGCCCAGGGACTGCAGCGTAGACG
>Influenza A virus (A/swine/Minnesota/MT_13_01_S04/2013(H1N1)) MF920078 7 (MP)
GGCCCCCTCAAAGCCGAGTGCCCAGGGACTGCAGCGTAGACG
>Influenza A virus (A/swine/Minnesota/MT_13_01_S25/2013(H1N1)) MF920102 7 (MP)
GGCCCCCTCAAAGCCGAGTGCCCAGGGACTGCAGCGTAGACG
>Influenza A virus (A/swine/Minnesota/MT_13_01_S38/2013(H1N1)) MF920153 7 (MP)
GGCCCCCTCAAAGCCGAGTGCCCAGGGACTGCAGCGTAGACG
>Influenza A virus (A/swine/Minnesota/MT_13_01_S84/2013(H1N1)) MF920161 7 (MP)
GGCCCCCTCAAAGCCGAGTGCCCAGGGACTGCAGCGTAGACG
>Influenza A virus (A/swine/Minnesota/MT_13_01_S41/2013(H1N1)) MF920169 7 (MP)
GGCCCCCTCAAAGCCGAGTGCCCAGGGACTGCAGCGTAGACG
>Influenza A virus (A/swine/Minnesota/MT_13_01_S66/2013(mixed)) MF920179 7 (MP)
GGCCCCCTCAAAGCCGAGTGCCCAGGGACTGCAGCGTAGACG
>Influenza A virus (A/swine/Minnesota/MT_13_01_S49/2013(H1N1)) MF920193 7 (MP)
GGCCCCCTCAAAGCCGAGTGCCCAGGGACTGCAGCGTAGACG
>Influenza A virus (A/swine/Minnesota/MT_13_01_S48/2013(mixed)) MF920254 7 (MP)
GGCCCCCTCAAAGCCGAGTGCCCAGGGACTGCAGCGTAGACG
>Influenza A virus (A/swine/Minnesota/MT_13_01_S15/2013(H1N1)) MF920262 7 (MP)
GGCCCCCTCAAAGCCGAGTGCCCAGGGACTGCAGCGTAGACG
>Influenza A virus (A/swine/Minnesota/MT_13_01_S16/2013(H1N1)) MF920276 7 (MP)
GGCCCCCTCAAAGCCGAGTGCCCAGGGACTGCAGCGTAGACG
>Influenza A virus (A/swine/Minnesota/MT_13_01_S44/2013(H1N1)) MF920317 7 (MP)
GGCCCCCTCAAAGCCGAGTGCCCAGGGACTGCAGCGTAGACG
>Influenza A virus (A/swine/Minnesota/MT_13_01_S07/2013(H1N1)) MF919684 7 (MP)
GGCCCCCTCAAAGCCGAGTGCCCAGGGACTGCAGCGTAGACG
>Influenza A virus (A/swine/Minnesota/MT_13_01_S58/2013(H3N2)) MF919700 7 (MP)
GGCCCCCTCAAAGCCGAGTGCCCAGGGACTGCAGCGTAGACG
>Influenza A virus (A/swine/Minnesota/MT_13_01_S03/2013(H1N1)) MF919718 7 (MP)
GGCCCCCTCAAAGCCGAGTGCCCAGGGACTGCAGCGTAGACG
>Influenza A virus (A/swine/Minnesota/MT_13_01_S22/2013(H1N1)) MF919742 7 (MP)
GGCCCCCTCAAAGCCGAGTGCCCAGGGACTGCAGCGTAGACG
>Influenza A virus (A/swine/Minnesota/MT_13_01_S52/2013(mixed)) MF919838 7 (MP)
GGCCCCCTCAAAGCCGAGTGCCCAGGGACTGCAGCGTAGACG
>Influenza A virus (A/swine/Minnesota/MT_13_01_S51/2013(H1N1)) MF919862 7 (MP)
GGCCCCCTCAAAGCCGAGTGCCCAGGGACTGCAGCGTAGACG
>Influenza A virus (A/swine/Minnesota/MT_13_01_S26/2013(H1N1)) MF919923 7 (MP)
GGCCCCCTCAAAGCCGAGTGCCCAGGGACTGCAGCGTAGACG
>Influenza A virus (A/swine/Minnesota/MT_13_01_S50/2013(mixed)) MF919949 7 (MP)
GGCCCCCTCAAAGCCGAGTGCCCAGGGACTGCAGCGTAGACG
>Influenza A virus (A/swine/Minnesota/MT_13_01_S24/2013(H1N1)) MF920065 7 (MP)
GGCCCCCTCAAAGCCGAGTGCCCAGGGACTGCAGCGTAGACG
>Influenza A virus (A/swine/Minnesota/MT_13_01_S27/2013(N1)) MF920070 7 (MP)
GGCCCCCTCAAAGCCGAGTGCCCAGGGACTGCAGCGTAGACG
>Influenza A virus (A/swine/Minnesota/MT_13_01_S37/2013(H1N1)) MF920110 7 (MP)
GGCCCCCTCAAAGCCGAGTGCCCAGGGACTGCAGCGTAGACG
>Influenza A virus (A/swine/Minnesota/MT_13_01_S30/2013(H1N1)) MF920226 7 (MP)
GGCCCCCTCAAAGCCGAGTGCCCAGGGACTGCAGCGTAGACG
>Influenza A virus (A/swine/Minnesota/MT_13_01_S23/2013) MF920278 7 (MP)
GGCCCCCTCAAAGCCGAGTGCCCAGGGACTGCAGCGTAGACG
>Influenza A virus (A/swine/Minnesota/MT_13_01_S19/2013) MF919864 7 (MP)
GGCCCCCTCAAAGCCGAGTGCCCAGGGACTGCAGCGTAGACG
>Influenza A virus (A/swine/Minnesota/MT_13_01_S32/2013(H1N1)) MF919726 7 (MP)
GGCCCCCTCAAAGCCGAGTGCCCAGGGACTGCAGCGTAGACG
>Influenza A virus (A/swine/Minnesota/MT_13_01_S21/2013(H1N1)) MF919774 7 (MP)
GGCCCCCTCAAAGCCGAGTGCCCAGGGACTGCAGCGTAGACG
>Influenza A virus (A/swine/Minnesota/MT_13_01_S05/2013(H1N1)) MF919815 7 (MP)
GGCCCCCTCAAAGCCGAGTGCCCAGGGACTGCAGCGTAGACG
>Influenza A virus (A/swine/Minnesota/MT_13_01_S33/2013(H1N1)) MF919846 7 (MP)
GGCCCCCTCAAAGCCGAGTGCCCAGGGACTGCAGCGTAGACG
>Influenza A virus (A/swine/Minnesota/MT_13_01_S39/2013(H1N1)) MF919854 7 (MP)
GGCCCCCTCAAAGCCGAGTGCCCAGGGACTGCAGCGTAGACG
>Influenza A virus (A/swine/Minnesota/MT_13_01_S34/2013(H1N1)) MF919898 7 (MP)
GGCCCCCTCAAAGCCGAGTGCCCAGGGACTGCAGCGTAGACG
>Influenza A virus (A/swine/Minnesota/MT_13_01_S82/2013(H1N1)) MF919908 7 (MP)
GGCCCCCTCAAAGCCGAGTGCCCAGGGACTGCAGCGTAGACG
>Influenza A virus (A/swine/Minnesota/MT_13_01_S88/2013(H3N2)) MF919931 7 (MP)
GGCCCCCTCAAAGCCGAGTGCCCAGGGACTGCAGCGTAGACG
>Influenza A virus (A/swine/Minnesota/MT_13_01_S45/2013(H1N1)) MF919941 7 (MP)
GGCCCCCTCAAAGCCGAGTGCCCAGGGACTGCAGCGTAGACG
>Influenza A virus (A/swine/Minnesota/MT_13_01_S29/2013(H1N1)) MF920023 7 (MP)
GGCCCCCTCAAAGCCGAGTGCCCAGGGACTGCAGCGTAGACG
>Influenza A virus (A/swine/Minnesota/MT_13_01_S11/2013(H1N1)) MF920129 7 (MP)
GGCCCCCTCAAAGCCGAGTGCCCAGGGACTGCAGCGTAGACG
>Influenza A virus (A/swine/Minnesota/MT_13_01_S08/2013(H1N1)) MF920145 7 (MP)
GGCCCCCTCAAAGCCGAGTGCCCAGGGACTGCAGCGTAGACG
>Influenza A virus (A/swine/Minnesota/MT_13_01_S09/2013(H1N1)) MF920230 7 (MP)
GGCCCCCTCAAAGCCGAGTGCCCAGGGACTGCAGCGTAGACG
>Influenza A virus (A/swine/Minnesota/MT_13_01_S01/2013(H1N1)) MF920240 7 (MP)
GGCCCCCTCAAAGCCGAGTGCCCAGGGACTGCAGCGTAGACG
>Influenza A virus (A/swine/Minnesota/MT_13_01_S06/2013(mixed)) MF919880 7 (MP)
GGCCCCCTCAAAGCCGAGTGCCCAGGGACTGCAGCGTAGACG
>Influenza A virus (A/swine/Minnesota/MT_13_01_S02/2013(H1N1)) MF920270 7 (MP)
GGCCCCCTCAAAGCCGAGTGCCCAGGGACTGCAGCGTAGACG
>Influenza A virus (A/swine/Minnesota/MT_13_01_S59/2013(H3N2)) MF919999 7 (MP)
GGCCCCCTCAAAGCCGAGTGCCCAGGGACTGCAGCGTAGACG
>Influenza A virus (A/swine/Minnesota/MT_13_01_S42/2013(H1N1)) MF919692 7 (MP)
GGCCCCCTCAAAGCCGAGTGCCCAGGGACTGCAGCGTAGACG
>Influenza A virus (A/swine/Minnesota/MT_13_01_S12/2013(H1N1)) MF920009 7 (MP)
GGCCCCCTCAAAGCCGAGTGCCCAGGGACTGCAGCGTAGACG
>Influenza A virus (A/swine/Minnesota/MT_13_01_S35/2013(H1N1)) MF919807 7 (MP)
GGCCCCCTCAAAGCCGAGTGCCCAGGGACTGCAGCGTAGACG
>Influenza A virus (A/swine/Minnesota/MT_13_01_S46/2013) MF919776 7 (MP)
GGCCCCCTCAAAGCCGAGTGCCCAGGGACTGCAGCGTAGACG
>Influenza A virus (A/swine/Minnesota/MT_13_01_S18/2013) MF919787 7 (MP)
GGCCCCCTCAAAGCCGAGTGCCCAGGGACTGCAGCGTAGACG
>Influenza A virus (A/swine/Korea/SCJ01/2009(H1N1)) HM189460 7 (MP)
GGCCCCCTCAAAGCCGAGTGCCCAGGGACTGCAGCGTAGACG
>Influenza A virus (A/swine/Korea/SCJ02/2009(H1N1)) HM189461 7 (MP)
GGCCCCCTCAAAGCCGAGTGCCCAGGGACTGCAGCGTAGACG
>Influenza A virus (A/swine/Korea/SCJ03/2009(H1N1)) HM189462 7 (MP)
GGCCCCCTCAAAGCCGAGTGCCCAGGGACTGCAGCGTAGACG
>Influenza A virus (A/swine/Korea/SCJ04/2009(H1N1)) HM189463 7 (MP)
GGCCCCCTCAAAGCCGAGTGCCCAGGGACTGCAGCGTAGACG
>Influenza A virus (A/swine/Korea/SCJ05/2009(H1N1)) HM189464 7 (MP)
GGCCCCCTCAAAGCCGAGTGCCCAGGGACTGCAGCGTAGACG
>Influenza A virus (A/swine/Korea/SCJ06/2009(H1N1)) HM189465 7 (MP)
GGCCCCCTCAAAGCCGAGTGCCCAGGGACTGCAGCGTAGACG
>Influenza A virus (A/swine/Korea/SCJ07/2009(H1N1)) HM189466 7 (MP)
GGCCCCCTCAAAGCCGAGTGCCCAGGGACTGCAGCGTAGACG
>Influenza A virus (A/swine/Korea/SCJ08/2009(H1N1)) HM189467 7 (MP)
GGCCCCCTCAAAGCCGAGTGCCCAGGGACTGCAGCGTAGACG
>Influenza A virus (A/swine/Korea/SCJ13/2009(H1N1)) HM189472 7 (MP)
GGCCCCCTCAAAGCCGAGTGCCCAGGGACTGCAGCGTAGACG
>Influenza A virus (A/swine/Korea/SCJ26/2009(H1N1)) HM189474 7 (MP)
GGCCCCCTCAAAGCCGAGTGCCCAGGGACTGCAGCGTAGACG
>Influenza A virus (A/swine/Korea/SCJ11/2009(H1N1)) HM189470 7 (MP)
GGCCCCCTCAAAGCCGAGTGCCCAGGGACTGCAGCGTAGACG
>Influenza A virus (A/swine/Korea/SCJ12/2009(H1N1)) HM189471 7 (MP)
GGCCCCCTCAAAGCCGAGTGCCCAGGGACTGCAGCGTAGACG
>Influenza A virus (A/swine/Korea/SCJ20/2009(H1N1)) HM189473 7 (MP)
GGCCCCCTCAAAGCCGAGTGCCCAGGGACTGCAGCGTAGACG
>Influenza A virus (A/swine/Korea/SCJ28/2010(H1N1)) HM189475 7 (MP)
GGCCCCCTCAAAGCCGAGTGCCCAGGGACTGCAGCGTAGACG
>Influenza A virus (A/swine/Korea/SCJ33/2010(H1N1)) HM189476 7 (MP)
GGCCCCCTCAAAGCCGAGTGCCCAGGGACTGCAGCGTAGACG
>Influenza A virus (A/swine/Korea/SCJ41/2010(H1N1)) HM189477 7 (MP)
GGCCCCCTCAAAGCCGAGTGCCCAGGGACTGCAGCGTAGACG
>Influenza A virus (A/swine/Korea/SCJ09/2009(H1N1)) HM189468 7 (MP)
GGCCCCCTCAAAGCCGAGTGCCCAGGGACTGCAGCGTAGACG
>Influenza A virus (A/swine/Korea/SCJ10/2009(H1N1)) HM189469 7 (MP)
GGCCCCCTCAAAGCCGAGTGCCCAGGGACTGCAGCGTAGACG
>Influenza A virus (A/swine/Korea/SCJ42/2010(H1N1)) HM189478 7 (MP)
GGCCCCCTCAAAGCCGAGTGCCCAGGGACTGCAGCGTAGACG
>Influenza A virus (A/swine/Minnesota/239105/2009(H3N2)) CY086923 7 (MP)
GGCCCCCTCAAAGCCGAGTGCCCAGGGACTGCAGCGTAGACG
>Influenza A virus (A/swine/Guangdong/106/2009(H1N1)) JN375210 7 (MP)
GGCCCCCTCAAAGCCGAGTGCCCAGGGACTGCAGCGTAGACG
>Influenza A virus (A/swine/Guangdong/94/2009(H1N1)) JN375211 7 (MP)
GGCCCCCTCAAAGCCGAGTGCCCAGGGACTGCAGCGTAGACG
>Influenza A virus (A/swine/Guangdong/114/2009(H1N1)) JN375212 7 (MP)
GGCCCCCTCAAAGCCGAGTGCCCAGGGACTGCAGCGTAGACG
>Influenza A virus (A/swine/Guangdong/176/2009(H1N1)) JN375213 7 (MP)
GGCCCCCTCAAAGCCGAGTGCCCAGGGACTGCAGCGTAGACG
>Influenza A virus (A/swine/Guangdong/213/2009(H1N1)) JN375214 7 (MP)
GGCCCCCTCAAAGCCGAGTGCCCAGGGACTGCAGCGTAGACG
>Influenza A virus (A/swine/Guangdong/221/2009(H1N1)) JN375215 7 (MP)
GGCCCCCTCAAAGCCGAGTGCCCAGGGACTGCAGCGTAGACG
>Influenza A virus (A/swine/Guangdong/275/2010(H1N1)) JN375217 7 (MP)
GGCCCCCTCAAAGCCGAGTGCCCAGGGACTGCAGCGTAGACG
>Influenza A virus (A/swine/Guangdong/278/2010(H1N1)) JN375218 7 (MP)
GGCCCCCTCAAAGCCGAGTGCCCAGGGACTGCAGCGTAGACG
>Influenza A virus (A/swine/Guangdong/286/2010(H1N1)) JN375219 7 (MP)
GGCCCCCTCAAAGCCGAGTGCCCAGGGACTGCAGCGTAGACG
>Influenza A virus (A/swine/Guangdong/294/2010(H1N1)) JN375220 7 (MP)
GGCCCCCTCAAAGCCGAGTGCCCAGGGACTGCAGCGTAGACG
>Influenza A virus (A/swine/Guangdong/297/2010(H1N1)) JN375221 7 (MP)
GGCCCCCTCAAAGCCGAGTGCCCAGGGACTGCAGCGTAGACG
>Influenza A virus (A/swine/Guangdong/1361/2010(H1N1)) JN375222 7 (MP)
GGCCCCCTCAAAGCCGAGTGCCCAGGGACTGCAGCGTAGACG
>Influenza A virus (A/swine/Guangdong/1367/2010(H1N1)) JN375223 7 (MP)
GGCCCCCTCAAAGCCGAGTGCCCAGGGACTGCAGCGTAGACG
>Influenza A virus (A/swine/Guangdong/1430/2010(H1N1)) JN375225 7 (MP)
GGCCCCCTCAAAGCCGAGTGCCCAGGGACTGCAGCGTAGACG
>Influenza A virus (A/swine/Guangdong/1434/2010(H1N1)) JN375226 7 (MP)
GGCCCCCTCAAAGCCGAGTGCCCAGGGACTGCAGCGTAGACG
>Influenza A virus (A/swine/Guangdong/1437/2010(H1N1)) JN375227 7 (MP)
GGCCCCCTCAAAGCCGAGTGCCCAGGGACTGCAGCGTAGACG
>Influenza A virus (A/swine/Guangdong/1436/2010(H1N1)) JN375228 7 (MP)
GGCCCCCTCAAAGCCGAGTGCCCAGGGACTGCAGCGTAGACG
>Influenza A virus (A/swine/Guangdong/1397/2010(H1N1)) JN375229 7 (MP)
GGCCCCCTCAAAGCCGAGTGCCCAGGGACTGCAGCGTAGACG
>Influenza A virus (A/swine/Guangdong/1408/2010(H1N1)) JN375230 7 (MP)
GGCCCCCTCAAAGCCGAGTGCCCAGGGACTGCAGCGTAGACG
>Influenza A virus (A/swine/Guangdong/1409/2010(H1N1)) JN375231 7 (MP)
GGCCCCCTCAAAGCCGAGTGCCCAGGGACTGCAGCGTAGACG
>Influenza A virus (A/swine/Guangdong/1425/2010(H1N1)) JN375224 7 (MP)
GGCCCCCTCAAAGCCGAGTGCCCAGGGACTGCAGCGTAGACG
>Influenza A virus (A/swine/Guangdong/50/2010(H1N1)) JN375216 7 (MP)
GGCCCCCTCAAAGCCGAGTGCCCAGGGACTGCAGCGTAGACG
>Influenza A virus (A/swine/Illinois/A01327211/2010(H1N1)) JX463270 7 (MP)
GGCCCCCTCAAAGCCGAGTGCCCAGGGACTGCAGCGTAGACG
>Influenza A virus (A/swine/Indiana/A01327232/2010(H1N1)) JX463273 7 (MP)
GGCCCCCTCAAAGCCGAGTGCCCAGGGACTGCAGCGTAGACG
>Influenza A virus (A/swine/Indiana/A01327233/2010(H1N1)) JX463279 7 (MP)
GGCCCCCTCAAAGCCGAGTGCCCAGGGACTGCAGCGTAGACG
>Influenza A virus (A/swine/Minnesota/A01134339/2010(H1N2)) JX463288 7 (MP)
GGCCCCCTCAAAGCCGAGTGCCCAGGGACTGCAGCGTAGACG
>Influenza A virus (A/swine/Indiana/A01327237/2010(H1N1)) JX463289 7 (MP)
GGCCCCCTCAAAGCCGAGTGCCCAGGGACTGCAGCGTAGACG
>Influenza A virus (A/swine/Korea/VD01/2009(H1N1)) JN043432 7 (MP)
GGCCCCCTCAAAGCCGAGTGCCCAGGGACTGCAGCGTAGACG
>Influenza A virus (A/swine/Mie/R02/2012(H1N2)) AB741018 7 (MP)
GGCCCCCTCAAAGCCGAGTGCCCAGGGACTGCAGCGTAGACG
>Influenza A virus (A/swine/Narita/aq21/2011(H1N1)) AB741042 7 (MP)
GGCCCCCTCAAAGCCGAGTGCCCAGGGACTGCAGCGTAGACG
>Influenza A virus (A/swine/Korea/VDS1/2010(H1N2)) JN043433 7 (MP)
GGCCCCCTCAAAGCCGAGTGCCCAGGGACTGCAGCGTAGACG
>Influenza A virus (A/swine/Tochigi/2/2011(H1N2)) AB741010 7 (MP)
GGCCCCCTCAAAGCCGAGTGCCCAGGGACTGCAGCGTAGACG
>Influenza A virus (A/swine/Hungary/362/2011(H1N1)) JX398000 7 (MP)
GGCCCCCTCAAAGCCGAGTGCCCAGGGACTGCAGCGTAGACG
>Influenza A virus (A/swine/Ontario/103-18/2011(H3N2)) KJ413914 7 (MP)
GGCCCCCTCAAAGCCGAGTGCCCAGGGACTGCAGCGTAGACG
>Influenza A virus (A/swine/Argentina/CIP051-ElTrebol/2011(H1N1)) KT873337 7 (MP)
GGCCCCCTCAAAGCCGAGTGCCCAGGGACTGCAGCGTAGACG
>Influenza A virus (A/swine/Argentina/CIP051-A234.07/2012(H1N1)) KT873340 7 (MP)
GGCCCCCTCAAAGCCGAGTGCCCAGGGACTGCAGCGTAGACG
>Influenza A virus (A/swine/Argentina/CIP051-A181-C2/2011(H1N1)) KR863404 7 (MP)
GGCCCCCTCAAAGCCCAGTGCCCAGGGACTGCAGCGTAGACG
>Influenza A virus (A/swine/Indiana/A01260601/2014(H1N1)) KM503168 7 (MP)
GGCCCCCTCAAAGCCGAGTGCCCAGGGACTGCAGCGTAGACG
>Influenza A virus (A/swine/Indiana/A01260802/2015(H1N1)) KR052694 7 (MP)
GGCCCCCTCAAAGCCGAGTGCCCAGGGACTGCAGCGTAGACG
>Influenza A virus (A/swine/Yamagata/11/2010(H1N1)) AB740978 7 (MP)
GGCCCCCTCAAAGCCGAGTGCCCAGGGACTGCAGCGTAGACG
>Influenza A virus (A/swine/Yamagata/12/2010(H1N1)) AB740986 7 (MP)
GGCCCCCTCAAAGCCGAGTGCCCAGGGACTGCAGCGTAGACG
>Influenza A virus (A/swine/Yamagata/19/2010(H1N1)) AB741002 7 (MP)
GGCCCCCTCAAAGCCGAGTGCCCAGGGACTGCAGCGTAGACG
>Influenza A virus (A/swine/Yamagata/14/2010(H1N1)) AB740993 7 (MP)
GGCCCCCTCAAAGCCGAGTGCCCAGGGACTGCAGCGTAGACG
>Influenza A virus (A/swine/Iowa/A01049034/2010(H3N2)) JF812322 7 (MP)
GGCCCCCTCAAAGCCGAGTGCCCAGGGACTGCAGCGTAGACG
>Influenza A virus (A/swine/Iowa/A01049035/2010(H3N2)) JF812323 7 (MP)
GGCCCCCTCAAAGCCGAGTGCCCAGGGACTGCAGCGTAGACG
>Influenza A virus (A/swine/Illinois/A01202779/2011(H1N1)) JX092513 7 (MP)
GGCCCCCTCAAAGCCGAGTGCCCAGGGACTGCAGCGTAGACG
>Influenza A virus (A/swine/Iowa/A01049036/2010(H3N2)) JQ689135 7 (MP)
GGCCCCCTCAAAGCCGAGTGCCCAGGGACTGCAGCGTAGACG
>Influenza A virus (A/swine/Minnesota/A01047396/2011(H3N2)) JQ689095 7 (MP)
GGCCCCCTCAAAGCCGAGTGCCCAGGGACTGCAGCGTAGACG
>Influenza A virus (A/swine/Illinois/A01076179/2009(H1N1)) CY114569 7 (MP)
GGCCCCCTCAAAGCCGAGTGCCCAGGGACTGCAGCGTAGACG
>Influenza A virus (A/swine/Illinois/A01076767/2010(H1N1)) CY114577 7 (MP)
GGCCCCCTCAAAGCCGAGTGCCCAGGGACTGCAGCGTAGACG
>Influenza A virus (A/swine/Minnesota/A01047909/2010(H1N2)) CY114607 7 (MP)
GGCCCCCTCAAAGCCGAGTGCCCAGGGACTGCAGCGTAGACG
>Influenza A virus (A/swine/Minnesota/A01047910/2010(H1N2)) CY114610 7 (MP)
GGCCCCCTCAAAGCCGAGTGCCCAGGGACTGCAGCGTAGACG
>Influenza A virus (A/swine/Minnesota/A01047911/2010(H1N2)) CY114612 7 (MP)
GGCCCCCTCAAAGCCGAGTGCCCAGGGACTGCAGCGTAGACG
>Influenza A virus (A/swine/Minnesota/A01047499/2010(H1N2)) CY114660 7 (MP)
GGCCCCCTCAAAGCCGAGTGCCCAGGGACTGCAGCGTAGACG
>Influenza A virus (A/swine/Minnesota/A01047500/2010(H1N2)) CY114661 7 (MP)
GGCCCCCTCAAAGCCGAGTGCCCAGGGACTGCAGCGTAGACG
>Influenza A virus (A/swine/USA/10_72/2010(H1N2)) CY114690 7 (MP)
GGCCCCCTCAAAGCCGAGTGCCCAGGGACTGCAGCGTAGACG
>Influenza A virus (A/swine/USA/10_95/2010(H1N1)) CY114697 7 (MP)
GGCCCCCTCAAAGCCGAGTGCCCAGGGACTGCAGCGTAGACG
>Influenza A virus (A/swine/USA/10_98/2010(H1N2)) CY114698 7 (MP)
GGCCCCCTCAAAGCCGAGTGCCCAGGGACTGCAGCGTAGACG
>Influenza A virus (A/swine/Minnesota/A01116364/2010(H1N2)) CY114705 7 (MP)
GGCCCCCTCAAAGCCGAGTGCCCAGGGACTGCAGCGTAGACG
>Influenza A virus (A/swine/Oklahoma/A01134903/2011(H1N1)) CY114786 7 (MP)
GGCCCCCTCAAAGCCGAGTGCCCAGGGACTGCAGCGTAGACG
>Influenza A virus (A/swine/Oklahoma/A01134901/2011(H1N1)) CY114787 7 (MP)
GGCCCCCTCAAAGCCGAGTGCCCAGGGACTGCAGCGTAGACG
>Influenza A virus (A/swine/Oklahoma/A01134906/2011(H1N1)) CY114788 7 (MP)
GGCCCCCTCAAAGCCGAGTGCCCAGGGACTGCAGCGTAGACG
>Influenza A virus (A/swine/Minnesota/A01201102/2011(H1N2)) CY114793 7 (MP)
GGCCCCCTCAAAGCCGAGTGCCCAGGGACTGCAGCGTAGACG
>Influenza A virus (A/swine/Minnesota/A00907733/2011(H3N2)) CY114876 7 (MP)
GGCCCCCTCAAAGCCGAGTGCCCAGGGACTGCAGCGTAGACG
>Influenza A virus (A/swine/Minnesota/A00907734/2011(H3N2)) CY114877 7 (MP)
GGCCCCCTCAAAGCCGAGTGCCCAGGGACTGCAGCGTAGACG
>Influenza A virus (A/swine/Minnesota/A01116286/2011(H1N2)) CY114881 7 (MP)
GGCCCCCTCAAAGCCGAGTGCCCAGGGACTGCAGCGTAGACG
>Influenza A virus (A/swine/Minnesota/A01116381/2011(H3N2)) CY114911 7 (MP)
GGCCCCCTCAAAGCCGAGTGCCCAGGGACTGCAGCGTAGACG
>Influenza A virus (A/swine/Minnesota/A01134221/2011(H1N2)) CY114969 7 (MP)
GGCCCCCTCAAAGCCGAGTGCCCAGGGACTGCAGCGTAGACG
>Influenza A virus (A/swine/Minnesota/A01134226/2011(H1N2)) CY114970 7 (MP)
GGCCCCCTCAAAGCCGAGTGCCCAGGGACTGCAGCGTAGACG
>Influenza A virus (A/swine/Minnesota/A01134235/2011(H1N2)) CY114973 7 (MP)
GGCCCCCTCAAAGCCGAGTGCCCAGGGACTGCAGCGTAGACG
>Influenza A virus (A/swine/Minnesota/A01134236/2011(H1N2)) CY114974 7 (MP)
GGCCCCCTCAAAGCCGAGTGCCCAGGGACTGCAGCGTAGACG
>Influenza A virus (A/swine/Minnesota/A01134246/2011(H1N2)) CY114977 7 (MP)
GGCCCCCTCAAAGCCGAGTGCCCAGGGACTGCAGCGTAGACG
>Influenza A virus (A/swine/Minnesota/A01134248/2011(H1N2)) CY114978 7 (MP)
GGCCCCCTCAAAGCCGAGTGCCCAGGGACTGCAGCGTAGACG
>Influenza A virus (A/swine/Minnesota/A01134524/2011(H1N1)) CY115017 7 (MP)
GGCCCCCTCAAAGCCGAGTGCCCAGGGACTGCAGCGTAGACG
>Influenza A virus (A/swine/USA/A01076118/2010(H1N1)) CY114573 7 (MP)
GGCCCCCTCAAAGCCGAGTGCCCAGGGACTGCAGCGTAGACG
>Influenza A virus (A/swine/Illinois/A01047715/2010(H1N1)) CY114670 7 (MP)
GGCCCCCTCAAAGCCGAGTGCCCAGGGACTGCAGCGTAGACG
>Influenza A virus (A/swine/North Carolina/A01076176/2009(H1N1)) CY114712 7 (MP)
GGCCCCCTCAAAGCCGAGTGCCCAGGGACTGCAGCGTAGACG
>Influenza A virus (A/swine/North Carolina/A01076184/2010(H1N2)) CY114718 7 (MP)
GGCCCCCTCAAAGCCGAGTGCCCAGGGACTGCAGCGTAGACG
>Influenza A virus (A/swine/North Carolina/A01076185/2010(H1N2)) CY114719 7 (MP)
GGCCCCCTCAAAGCCGAGTGCCCAGGGACTGCAGCGTAGACG
>Influenza A virus (A/swine/North Carolina/A01076192/2010(H1N2)) CY114727 7 (MP)
GGCCCCCTCAAAGCCGAGTGCCCAGGGACTGCAGCGTAGACG
>Influenza A virus (A/swine/Illinois/A01076194/2010(H1N1)) CY114729 7 (MP)
GGCCCCCTCAAAGCCGAGTGCCCAGGGACTGCAGCGTAGACG
>Influenza A virus (A/swine/Minnesota/A01076209/2010(H1N2)) CY114745 7 (MP)
GGCCCCCTCAAAGCCGAGTGCCCAGGGACTGCAGCGTAGACG
>Influenza A virus (A/swine/Minnesota/A01134592/2010(H1N2)) CY115042 7 (MP)
GGCCCCCTCAAAGCCGAGTGCCCAGGGACTGCAGCGTAGACG
>Influenza A virus (A/swine/Minnesota/A01134593/2010(H1N2)) CY115043 7 (MP)
GGCCCCCTCAAAGCCGAGTGCCCAGGGACTGCAGCGTAGACG
>Influenza A virus (A/swine/Illinois/A01134671/2011(H1N1)) CY115059 7 (MP)
GGCCCCCTCAAAGCCGAGTGCCCAGGGACTGCAGCGTAGACG
>Influenza A virus (A/swine/Illinois/A01047796/2010(H1N1)) CY114676 7 (MP)
GGCCCCCTCAAAGCCGAGTGCCCAGGGACTGCAGCGTAGACG
>Influenza A virus (A/swine/Illinois/A01047800/2010(H1N1)) CY114677 7 (MP)
GGCCCCCTCAAAGCCGAGTGCCCAGGGACTGCAGCGTAGACG
>Influenza A virus (A/swine/Illinois/A01076175/2009(H1N1)) CY114711 7 (MP)
GGCCCCCTCAAAGCCGAGTGCCCAGGGACTGCAGCGTAGACG
>Influenza A virus (A/swine/Indiana/A01076195/2010(H1N1)) CY114730 7 (MP)
GGCCCCCTCAAAGCCGAGTGCCCAGGGACTGCAGCGTAGACG
>Influenza A virus (A/swine/North Carolina/A01076198/2010(H1N1)) CY114734 7 (MP)
GGCCCCCTCAAAGCCGAGTGCCCAGGGACTGCAGCGTAGACG
>Influenza A virus (A/swine/North Carolina/A01076206/2010(H1N2)) CY114742 7 (MP)
GGCCCCCTCAAAGCCGAGTGCCCAGGGACTGCAGCGTAGACG
>Influenza A virus (A/swine/Iowa/A01076215/2010(H1N1)) CY114751 7 (MP)
GGCCCCCTCAAAGCCGAGTGCCCAGGGACTGCAGCGTAGACG
>Influenza A virus (A/swine/Illinois/A01047397/2011(H1N2)) CY114845 7 (MP)
GGCCCCCTCAAAGCCGAGTGCCCAGGGACTGCAGCGTAGACG
>Influenza A virus (A/swine/Illinois/A01134851/2011(H1N2)) CY115014 7 (MP)
GGCCCCCTCAAAGCCGAGTGCCCAGGGACTGCAGCGTAGACG
>Influenza A virus (A/swine/Illinois/A01134654/2011(H1N2)) CY115034 7 (MP)
GGCCCCCTCAAAGCCGAGTGCCCAGGGACTGCAGCGTAGACG
>Influenza A virus (A/swine/Illinois/A01134656/2011(H1N2)) CY115037 7 (MP)
GGCCCCCTCAAAGCCGAGTGCCCAGGGACTGCAGCGTAGACG
>Influenza A virus (A/swine/Illinois/A01201151/2011(H1N2)) CY115086 7 (MP)
GGCCCCCTCAAAGCCGAGTGCCCAGGGACTGCAGCGTAGACG
>Influenza A virus (A/swine/Illinois/A01134200/2011(H1N1)) CY114923 7 (MP)
GGCCCCCTCAAAGCCGAGTGCCCAGGGACTGCAGCGTAGACG
>Influenza A virus (A/swine/Illinois/A01134201/2011(H1N1)) CY114935 7 (MP)
GGCCCCCTCAAAGCCGAGTGCCCAGGGACTGCAGCGTAGACG
>Influenza A virus (A/swine/Illinois/A01134459/2011(H1N1)) CY115002 7 (MP)
GGCCCCCTCAAAGCCGAGTGCCCAGGGACTGCAGCGTAGACG
>Influenza A virus (A/swine/Kentucky/A01134742/2011(H1N1)) CY115027 7 (MP)
GGCCCCCTCAAAGCCGAGTGCCCAGGGACTGCAGCGTAGACG
>Influenza A virus (A/swine/Illinois/A01134559/2011(H1N1)) CY115030 7 (MP)
GGCCCCCTCAAAGCCGAGTGCCCAGGGACTGCAGCGTAGACG
>Influenza A virus (A/swine/Illinois/A01134565/2011(H1N1)) CY115033 7 (MP)
GGCCCCCTCAAAGCCGAGTGCCCAGGGACTGCAGCGTAGACG
>Influenza A virus (A/swine/Ohio/A01201432/2011(H1N1)) CY115104 7 (MP)
GGCCCCCTCAAAGCCGAGTGCCCAGGGACTGCAGCGTAGACG
>Influenza A virus (A/swine/Illinois/A01047977/2011(H1N1)) CY115107 7 (MP)
GGCCCCCTCAAAGCCGAGTGCCCAGGGACTGCAGCGTAGACG
>Influenza A virus (A/swine/Illinois/A01134451/2011(H1N1)) CY114995 7 (MP)
GGCCCCCTCAAAGCCGAGTGCCCAGGGACTGCAGCGTAGACG
>Influenza A virus (A/swine/Illinois/A01134883/2011(H1N1)) CY115110 7 (MP)
GGCCCCCTCAAAGCCGAGTGCCCAGGGACTGCAGCGTAGACG
>Influenza A virus (A/swine/Ohio/A01134769/2011(H1N1)) CY115062 7 (MP)
GGCCCCCTCAAAGCCGAGTGCCCAGGGACTGCAGCGTAGACG
>Influenza A virus (A/swine/Minnesota/A01134836/2011(H1N1)) CY115089 7 (MP)
GGCCCCCTCAAAGCCGAGTGCCCAGGGACTGCAGCGTAGACG
>Influenza A virus (A/swine/Minnesota/A01134843/2011(H1N1)) CY115090 7 (MP)
GGCCCCCTCAAAGCCGAGTGCCCAGGGACTGCAGCGTAGACG
>Influenza A virus (A/swine/Minnesota/A01134826/2011(H1N1)) CY115093 7 (MP)
GGCCCCCTCAAAGCCGAGTGCCCAGGGACTGCAGCGTAGACG
>Influenza A virus (A/swine/Minnesota/A01134830/2011(H1N1)) CY115094 7 (MP)
GGCCCCCTCAAAGCCGAGTGCCCAGGGACTGCAGCGTAGACG
>Influenza A virus (A/swine/Minnesota/A01134815/2011(H1N1)) CY115095 7 (MP)
GGCCCCCTCAAAGCCGAGTGCCCAGGGACTGCAGCGTAGACG
>Influenza A virus (A/swine/Minnesota/A01134821/2011(H1N1)) CY115098 7 (MP)
GGCCCCCTCAAAGCCGAGTGCCCAGGGACTGCAGCGTAGACG
>Influenza A virus (A/swine/Illinois/A01134706/2011(H1N1)) CY115068 7 (MP)
GGCCCCCTCAAAGCCGAGTGCCCAGGGACTGCAGCGTAGACG
>Influenza A virus (A/swine/Illinois/A01134707/2011(H1N1)) CY115069 7 (MP)
GGCCCCCTCAAAGCCGAGTGCCCAGGGACTGCAGCGTAGACG
>Influenza A virus (A/swine/Illinois/A01134711/2011(H1N1)) CY115072 7 (MP)
GGCCCCCTCAAAGCCGAGTGCCCAGGGACTGCAGCGTAGACG
>Influenza A virus (A/swine/Illinois/A01134703/2011(H1N2)) CY115080 7 (MP)
GGCCCCCTCAAAGCCGAGTGCCCAGGGACTGCAGCGTAGACG
>Influenza A virus (A/swine/Minnesota/A01116330/2011(H1N1)) CY114898 7 (MP)
GGCCCCCTCAAAGCCGAGTGCCCAGGGACTGCAGCGTAGACG
>Influenza A virus (A/swine/Minnesota/A01201667/2011(H1N2)) CY115101 7 (MP)
GGCCCCCTCAAAGCCGAGTGCCCAGGGACTGCAGCGTAGACG
>Influenza A virus (A/swine/USA/A01076111/2010(H1N1)) CY114731 7 (MP)
GGCCCCCTCAAAGCCGAGTGCCCAGGGACTGCAGCGTAGACG
>Influenza A virus (A/swine/USA/A01076112/2010(H1N1)) CY114752 7 (MP)
GGCCCCCTCAAAGCCGAGTGCCCAGGGACTGCAGCGTAGACG
>Influenza A virus (A/swine/Minnesota/A01134649/2011(H1N1)) CY115018 7 (MP)
GGCCCCCTCAAAGCCGAGTGCCCAGGGACTGCAGCGTAGACG
>Influenza A virus (A/swine/Minnesota/A01134650/2011(H1N1)) CY115021 7 (MP)
GGCCCCCTCAAAGCCGAGTGCCCAGGGACTGCAGCGTAGACG
>Influenza A virus (A/swine/Minnesota/A01201202/2011(H1N1)) CY114817 7 (MP)
GGCCCCCTCAAAGCCGAGTGCCCAGGGACTGCAGCGTAGACG
>Influenza A virus (A/swine/Minnesota/A01116365/2011(H1N1)) CY114903 7 (MP)
GGCCCCCTCAAAGCCGAGTGCCCAGGGACTGCAGCGTAGACG
>Influenza A virus (A/swine/Minnesota/A01201294/2011(H1N2)) CY114803 7 (MP)
GGCCCCCTCAAAGCCGAGTGCCCAGGGACTGCAGCGTAGACG
>Influenza A virus (A/swine/Illinois/A01116719/2011(H1N2)) CY115076 7 (MP)
GGCCCCCTCAAAGCCGAGTGCCCAGGGACTGCAGCGTAGACG
>Influenza A virus (A/swine/Nebraska/A01116986/2010(H1N1)) CY114599 7 (MP)
GGCCCCCTCAAAGCCGAGTGCCCAGGGACTGCAGCGTAGACG
>Influenza A virus (A/swine/Nebraska/A01047438/2010(H1N1)) CY114652 7 (MP)
GGCCCCCTCAAAGCCGAGTGCCCAGGGACTGCAGCGTAGACG
>Influenza A virus (A/swine/Illinois/A01076203/2010(H1N1)) CY114739 7 (MP)
GGCCCCCTCAAAGCCGAGTGCCCAGGGACTGCAGCGTAGACG
>Influenza A virus (A/swine/Illinois/A01047061/2010(H1N1)) CY114630 7 (MP)
GGCCCCCTCAAAGCCGAGTGCCCAGGGACTGCAGCGTAGACG
>Influenza A virus (A/swine/North Carolina/A01076189/2010(H1N1)) CY114724 7 (MP)
GGCCCCCTCAAAGCCGAGTGCCCAGGGACTGCAGCGTAGACG
>Influenza A virus (A/swine/Illinois/A01076948/2010(H1N1)) CY114615 7 (MP)
GGCCCCCTCAAAGCCGAGTGCCCAGGGACTGCAGCGTAGACG
>Influenza A virus (A/swine/Illinois/A01134329/2011(H1N1)) CY114984 7 (MP)
GGCCCCCTCAAAGCCGAGTGCCCAGGGACTGCAGCGTAGACG
>Influenza A virus (A/swine/Minnesota/A01134597/2010(H1N2)) CY115052 7 (MP)
GGCCCCCTCAAAGCCGAGTGCCCAGGGACTGCAGCGTAGACG
>Influenza A virus (A/swine/Minnesota/A01134598/2010(H1N2)) CY115053 7 (MP)
GGCCCCCTCAAAGCCGAGTGCCCAGGGACTGCAGCGTAGACG
>Influenza A virus (A/swine/USA/11_175/2011(H1N1)) CY114918 7 (MP)
GGCCCCCTCAAAGCCGAGTGCCCAGGGACTGCAGCGTAGACG
>Influenza A virus (A/swine/Minnesota/A01201296/2011(H1N2)) CY114806 7 (MP)
GGCCCCCTCAAAGCCGAGTGCCCAGGGACTGCAGCGTAGACG
>Influenza A virus (A/swine/USA/10_132/2010(H1N2)) CY114684 7 (MP)
GGCCCCCTCAAAGCCGAGTGCCCAGGGACTGCAGCGTAGACG
>Influenza A virus (A/swine/Minnesota/A01116288/2011(H1N2)) CY114897 7 (MP)
GGCCCCCTCAAAGCCGAGTGCCCAGGGACTGCAGCGTAGACG
>Influenza A virus (A/swine/USA/11_208/2011(H1N2)) CY114966 7 (MP)
GGCCCCCTCAAAGCCGAGTGCCCAGGGACTGCAGCGTAGACG
>Influenza A virus (A/swine/USA/11_179/2011(H1N2)) CY114920 7 (MP)
GGCCCCCTCAAAGCCGAGTGCCCAGGGACTGCAGCGTAGACG
>Influenza A virus (A/swine/USA/11_178/2011(H1N2)) CY114919 7 (MP)
GGCCCCCTCAAAGCCGAGTGCCCAGGGACTGCAGCGTAGACG
>Influenza A virus (A/swine/USA/11_180/2011(H1N2)) CY114924 7 (MP)
GGCCCCCTCAAAGCCGAGTGCCCAGGGACTGCAGCGTAGACG
>Influenza A virus (A/swine/Minnesota/A01047973/2011(H1N2)) CY115024 7 (MP)
GGCCCCCTCAAAGCCGAGTGCCCAGGGACTGCAGCGTAGACG
>Influenza A virus (A/swine/USA/10_138/2010(H1N2)) CY114685 7 (MP)
GGCCCCCTCAAAGCCGAGTGCCCAGGGACTGCAGCGTAGACG
>Influenza A virus (A/swine/Ohio/A01076765/2010(H1N2)) CY114779 7 (MP)
GGCCCCCTCAAAGCCGAGTGCCCAGGGACTGCAGCGTAGACG
>Influenza A virus (A/swine/Illinois/A01116186/2011(H1N2)) CY114791 7 (MP)
GGCCCCCTCAAAGCCGAGTGCCCAGGGACTGCAGCGTAGACG
>Influenza A virus (A/swine/Illinois/A00907727/2011(H1N2)) CY114866 7 (MP)
GGCCCCCTCAAAGCCGAGTGCCCAGGGACTGCAGCGTAGACG
>Influenza A virus (A/swine/Illinois/A01201927/2011(H1N2)) CY114869 7 (MP)
GGCCCCCTCAAAGCCGAGTGCCCAGGGACTGCAGCGTAGACG
>Influenza A virus (A/swine/Illinois/A01201919/2011(H1N2)) CY114870 7 (MP)
GGCCCCCTCAAAGCCGAGTGCCCAGGGACTGCAGCGTAGACG
>Influenza A virus (A/swine/Michigan/A01116886/2011(H1N2)) CY114948 7 (MP)
GGCCCCCTCAAAGCCGAGTGCCCAGGGACTGCAGCGTAGACG
>Influenza A virus (A/swine/Illinois/A01134580/2011(H1N2)) CY115005 7 (MP)
GGCCCCCTCAAAGCCGAGTGCCCAGGGACTGCAGCGTAGACG
>Influenza A virus (A/swine/Illinois/A01134581/2011(H1N2)) CY115006 7 (MP)
GGCCCCCTCAAAGCCGAGTGCCCAGGGACTGCAGCGTAGACG
>Influenza A virus (A/swine/Illinois/A01201430/2011(H1N2)) CY115009 7 (MP)
GGCCCCCTCAAAGCCGAGTGCCCAGGGACTGCAGCGTAGACG
>Influenza A virus (A/swine/Ohio/A01116888/2011(H1N2)) CY114957 7 (MP)
GGCCCCCTCAAAGCCGAGTGCCCAGGGACTGCAGCGTAGACG
>Influenza A virus (A/swine/USA/11_204/2011(H1N2)) CY114963 7 (MP)
GGCCCCCTCAAAGCCGAGTGCCCAGGGACTGCAGCGTAGACG
>Influenza A virus (A/swine/USA/11_123/2011(H1N2)) CY114699 7 (MP)
GGCCCCCTCAAAGCCGAGTGCCCAGGGACTGCAGCGTAGACG
>Influenza A virus (A/swine/USA/11_125/2011(H1N2)) CY114905 7 (MP)
GGCCCCCTCAAAGCCGAGTGCCCAGGGACTGCAGCGTAGACG
>Influenza A virus (A/swine/Minnesota/A01116840/2011(H1N2)) CY114943 7 (MP)
GGCCCCCTCAAAGCCGAGTGCCCAGGGACTGCAGCGTAGACG
>Influenza A virus (A/swine/Minnesota/A01116842/2011(H1N2)) CY115453 7 (MP)
GGCCCCCTCAAAGCCGAGTGCCCAGGGACTGCAGCGTAGACG
>Influenza A virus (A/swine/Illinois/A01076954/2010(H1N2)) CY114602 7 (MP)
GGCCCCCTCAAAGCCGAGTGCCCAGGGACTGCAGCGTAGACG
>Influenza A virus (A/swine/Illinois/A01047048/2010(H1N2)) CY114626 7 (MP)
GGCCCCCTCAAAGCCGAGTGCCCAGGGACTGCAGCGTAGACG
>Influenza A virus (A/swine/Illinois/A01047079/2010(H1N2)) CY114633 7 (MP)
GGCCCCCTCAAAGCCGAGTGCCCAGGGACTGCAGCGTAGACG
>Influenza A virus (A/swine/Illinois/A01047080/2010(H1N2)) CY114635 7 (MP)
GGCCCCCTCAAAGCCGAGTGCCCAGGGACTGCAGCGTAGACG
>Influenza A virus (A/swine/Illinois/A01047054/2010(H1N2)) CY114627 7 (MP)
GGCCCCCTCAAAGCCGAGTGCCCAGGGACTGCAGCGTAGACG
>Influenza A virus (A/swine/Illinois/A01076955/2010(H1N2)) CY114603 7 (MP)
GGCCCCCTCAAAGCCGAGTGCCCAGGGACTGCAGCGTAGACG
>Influenza A virus (A/swine/Illinois/A01047924/2011(H1N1)) CY115047 7 (MP)
GGCCCCCTCAAAGCCGAGTGCCCAGGGACTGCAGCGTAGACG
>Influenza A virus (A/swine/Illinois/A01047930/2011(H1N1)) CY115064 7 (MP)
GGCCCCCTCAAAGCCGAGTGCCCAGGGACTGCAGCGTAGACG
>Influenza A virus (A/swine/Minnesota/A01116850/2011(H1N1)) CY114914 7 (MP)
GGCCCCCTCAAAGCCGAGTGCCCAGGGACTGCAGCGTAGACG
>Influenza A virus (A/swine/Guangxi/NS3891/2011(H3N2)) KM028434 7 (MP)
GGCCCCCTCAAAGCCGAGTGCCCAGGGACTGCAGCGTAGACG
>Influenza A virus (A/swine/Minnesota/A01134468/2011(H1N2)) CY114990 7 (MP)
GGCCCCCTCAAAGCCGAGTGCCCAGGGACTGCAGCGTAGACG
>Influenza A virus (A/swine/Illinois/A01047996/2011(H1N2)) CY114814 7 (MP)
GGCCCCCTCAAAGCCGAGTGCCCAGGGACTGCAGCGTAGACG
>Influenza A virus (A/swine/Illinois/A01047348/2011(H1N2)) CY114826 7 (MP)
GGCCCCCTCAAAGCCGAGTGCCCAGGGACTGCAGCGTAGACG
>Influenza A virus (A/swine/Illinois/A01047350/2011(H1N2)) CY114863 7 (MP)
GGCCCCCTCAAAGCCGAGTGCCCAGGGACTGCAGCGTAGACG
>Influenza A virus (A/swine/Illinois/A01047353/2011(H1N2)) CY114882 7 (MP)
GGCCCCCTCAAAGCCGAGTGCCCAGGGACTGCAGCGTAGACG
>Influenza A virus (A/swine/Illinois/A01047360/2011(H1N2)) CY114894 7 (MP)
GGCCCCCTCAAAGCCGAGTGCCCAGGGACTGCAGCGTAGACG
>Influenza A virus (A/swine/Illinois/A01047363/2011(H1N2)) CY114906 7 (MP)
GGCCCCCTCAAAGCCGAGTGCCCAGGGACTGCAGCGTAGACG
>Influenza A virus (A/swine/Illinois/A01134702/2011(H1N2)) CY115079 7 (MP)
GGCCCCCTCAAAGCCGAGTGCCCAGGGACTGCAGCGTAGACG
>Influenza A virus (A/swine/North Carolina/A01076213/2010(H1N1)) CY114749 7 (MP)
GGCCCCCTCAAAGCCGAGTGCCCAGGGACTGCAGCGTAGACG
>Influenza A virus (A/swine/North Carolina/A01116713/2010(H1N1)) CY114770 7 (MP)
GGCCCCCTCAAAGCCGAGTGCCCAGGGACTGCAGCGTAGACG
>Influenza A virus (A/swine/Illinois/A01201076/2011(H3N2)) CY114797 7 (MP)
GGCCCCCTCAAAGCCGAGTGCCCAGGGACTTCAGCGTAGACG
>Influenza A virus (A/swine/Illinois/A01201077/2011(H3N2)) CY114800 7 (MP)
GGCCCCCTCAAAGCCGAGTGCCCAGGGACTTCAGCGTAGACG
>Influenza A virus (A/swine/USA/11_173/2011(H1N1)) CY114916 7 (MP)
GGCCCCCTCAAAGCCGAGTGCCCAGGGACTTCAGCGTAGACG
>Influenza A virus (A/swine/Minnesota/A01076627/2010(H1N1)) CY114775 7 (MP)
GGCCCCCTCAAAGCCGAGTGCCCAGGGACTGCAGCGTAGACG
>Influenza A virus (A/swine/Illinois/A01047982/2011(H1N1)) CY114783 7 (MP)
GGCCCCCTCAAAGCCGAGTGCCCAGGGACTGCAGCGTAGACG
>Influenza A virus (A/swine/Illinois/A01047984/2011(H1N1)) CY114795 7 (MP)
GGCCCCCTCAAAGCCGAGTGCCCAGGGACTGCAGCGTAGACG
>Influenza A virus (A/swine/Minnesota/A01076335/2010(H1N2)) CY114580 7 (MP)
GGCCCCCTCAAAGCCGAGTGCCCAGGGACTGCAGCGTAGACG
>Influenza A virus (A/swine/Minnesota/A01076326/2010(H1N2)) CY114759 7 (MP)
GGCCCCCTCAAAGCCGAGTGCCCAGGGACTGCAGCGTAGACG
>Influenza A virus (A/swine/Minnesota/A01076331/2010(H1N2)) CY114760 7 (MP)
GGCCCCCTCAAAGCCGAGTGCCCAGGGACTGCAGCGTAGACG
>Influenza A virus (A/swine/USA/10_124/2010(H1N1)) CY114681 7 (MP)
GGCCCCCTCAAAGCCGAGTGCCCAGGGACTGCAGCGTAGACG
>Influenza A virus (A/swine/Minnesota/A01047907/2010(H1N1)) CY114665 7 (MP)
GGCCCCCTCAAAGCCGAGTGCCCAGGGACTGCAGCGTAGACG
>Influenza A virus (A/swine/USA/10_182/2010(H3N2)) CY114687 7 (MP)
GGCCCCCTCAAAGCCGAGTGCCCAGGGACTGCAGCGTAGACG
>Influenza A virus (A/swine/Illinois/A01201629/2011(H3N2)) CY114848 7 (MP)
GGCCCCCTCAAAGCCGAGTGCCCAGGGACTGCAGCGTAGACG
>Influenza A virus (A/swine/Illinois/A01201631/2011(H3N2)) CY114851 7 (MP)
GGCCCCCTCAAAGCCGAGTGCCCAGGGACTGCAGCGTAGACG
>Influenza A virus (A/swine/Illinois/A01201633/2011(H3N2)) CY114852 7 (MP)
GGCCCCCTCAAAGCCGAGTGCCCAGGGACTGCAGCGTAGACG
>Influenza A virus (A/swine/Illinois/A01201606/2011(H3N2)) CY114842 7 (MP)
GGCCCCCTCAAAGCCGAGTGCCCAGGGACTGCAGCGTAGACG
>Influenza A virus (A/swine/USA/11_174/2011(H1N1)) CY114917 7 (MP)
GGCCCCCTCAAAGCCGAGTGCCCAGGGACTGCAGCGTAGACG
>Influenza A virus (A/swine/Minnesota/A01201894/2011(H3N2)) CY114856 7 (MP)
GGCCCCCTCAAAGCCGAGTGCCCAGGGACTGCAGCGTAGACG
>Influenza A virus (A/swine/Minnesota/A01201895/2011(H3N2)) CY114859 7 (MP)
GGCCCCCTCAAAGCCGAGTGCCCAGGGACTGCAGCGTAGACG
>Influenza A virus (A/swine/USA/11_160/2011(H1N2)) CY114907 7 (MP)
GGCCCCCTCAAAGCCGAGTGCCCAGGGACTGCAGCGTAGACG
>Influenza A virus (A/swine/Minnesota/A01076188/2010(H1N1)) CY114723 7 (MP)
GGCCCCCTCAAAGCCGAGTGCCCAGGGACTGCAGCGTAGACG
>Influenza A virus (A/swine/Minnesota/A01201605/2011(H1N1)) CY114830 7 (MP)
GGCCCCCTCAAAGCCGAGTGCCCAGGGACTGCAGCGTAGACG
>Influenza A virus (A/swine/Nebraska/A01116984/2011(H3N2)) CY114954 7 (MP)
GGCCCCCTCAAAGCCGAGTGCCCAGGGATTGCAGCGTAGACG
>Influenza A virus (A/swine/USA/10_74/2010(mixed)) CY114691 7 (MP)
GGCCCCCTCAAAGCCGAGTGCCCAGGGACTGCAGCGTAGACG
>Influenza A virus (A/swine/Pennsylvania/A01076501/2010(H3N2)) CY124841 7 (MP)
GGCCCCCTCAAAGCCGAGTGCCCAGGGACTGCAGCGTAGACG
>Influenza A virus (A/swine/Illinois/A01076907/2010(H1N1)) CY114586 7 (MP)
GGCCCCCTCAAAGCCGAGTGCCCAGGGACTGCAGCGTAGACG
>Influenza A virus (A/swine/Minnesota/A01201668/2011(H1N1)) CY114833 7 (MP)
GGCCCCCTCAAAGCCGAGTGCCCAGGGACTGCAGCGTAGACG
>Influenza A virus (A/swine/Pennsylvania/A01134526/2011(H1N1)) CY114998 7 (MP)
GGCCCCCTCAAAGCCGAGTGCCCAGGGACTGCAGCGTAGACG
>Influenza A virus (A/swine/USA/11_207/2011(H1N1)) CY114965 7 (MP)
GGCCCCCTCAAAGCCGAGTGCCCAGGGACTGCAGCGTAGACG
>Influenza A virus (A/swine/South Dakota/A01201469/2011(H1N1)) CY114820 7 (MP)
GGCCCCCTCAAAGCCGAGTGCCCAGGGACTGCAGCGTAGACG
>Influenza A virus (A/swine/South Dakota/A01201470/2011(H1N1)) CY114823 7 (MP)
GGCCCCCTCAAAGCCGAGTGCCCAGGGACTGCAGCGTAGACG
>Influenza A virus (A/swine/Iowa/A01202709/2011(H3N2)) JQ350541 7 (MP)
GGCCCCCTCAAAGCCGAGTGCCCAGGGACTGCAGCGTAGACG
>Influenza A virus (A/swine/Iowa/A01202760/2011(H1N1)) JX092510 7 (MP)
GGCCCCCTCAAAGCCGAGTGCCCAGGGACTGCAGCGTAGACG
>Influenza A virus (A/swine/Illinois/A01240775/2012(H3N2)) JX657747 7 (MP)
GGCCCCCTCAAAGCCGAGTGCCCAGGGACTGCAGCGTAGACG
>Influenza A virus (A/swine/Illinois/A01240784/2012(H3N2)) JX657787 7 (MP)
GGCCCCCTCAAAGCCGAGTGCCCAGGGACTGCAGCGTAGACG
>Influenza A virus (A/swine/Illinois/A01240774/2012(H3N2)) JX657824 7 (MP)
GGCCCCCTCAAAGCCGAGTGCCCAGGGACTGCAGCGTAGACG
>Influenza A virus (A/swine/Missouri/A01411322/2014(H1N2)) KJ437547 7 (MP)
GGCCCCCTCAAAGCCGAGTGCCCAGGGACTGCAGCGTAGACG
>Influenza A virus (A/swine/Minnesota/A01410867/2014(H1N2)) KJ941339 7 (MP)
GGCCCCCTCAAAGCCGAGTGCCCAGGGACTGCAGCGTAGACG
>Influenza A virus (A/swine/Minnesota/A01565330/2014(H1N2)) KM892794 7 (MP)
GGCCCCCTCAAAGCCGAGTGCCCAGGGACTGCAGCGTAGACG
>Influenza A virus (A/swine/Illinois/A01491915/2014(H1N2)) KJ493341 7 (MP)
GGCCCCCTCAAAGCCGAGTGCCCAGGGACTGCAGCGTAGACG
>Influenza A virus (A/swine/Illinois/A01411669/2014(mixed)) KJ701845 7 (MP)
GGCCCCCTCAAAGCCGAGTGCCCAGGGACTGCAGCGTAGACG
>Influenza A virus (A/swine/Iowa/A01478163/2014(H1N2)) KP186015 7 (MP)
GGCCCCCTCAAAGCCGAGTGCCCAGGGACTGCAGCGTAGACG
>Influenza A virus (A/swine/Iowa/A02076140/2015(H1N2)) KR820230 7 (MP)
GGCCCCCTCAAAGCCGAGTGCCCAGGGACTGCAGCGTAGACG
>Influenza A virus (A/swine/Iowa/A01796161/2015(Mixed)) KU242634 7 (MP)
GGCCCCCTCAAAGCCGAGTGCCCAGGGACTGCAGCGTAGACG
>Influenza A virus (A/swine/Iowa/A02076491/2015(H1N1)) KR812422 7 (MP)
GGCCCCCTCAAAGCCGAGTGCCCAGGGACTGCAGCGTAGACG
>Influenza A virus (A/swine/Iowa/A02076598/2015(H1N1)) KR982641 7 (MP)
GGCCCCCTCAAAGCCGAGTGCCCAGGGACTGCAGCGTAGACG
>Influenza A virus (A/swine/Iowa/A02035332/2015(H1N1)) KT327353 7 (MP)
GGCCCCCTCAAAGCCGAGTGCCCAGGGACTGCAGCGTAGACG
>Influenza A virus (A/swine/Iowa/A01769483/2015(H1N2)) KT750769 7 (MP)
GGCCCCCTCAAAGCCGAGTGCCCAGGGACTGCAGCGTAGACG
>Influenza A virus (A/swine/Iowa/A02025416/2015(H1N2)) KT595714 7 (MP)
GGCCCCCTCAAAGCCGAGTGCCCAGGGACTGCAGCGTAGACG
>Influenza A virus (A/swine/North Carolina/A01727826/2015(H1N1)) KU529112 7 (MP)
GGCCCCCTCAAAGCCGAGTGCCCAGGGACTGCAGCGTAGACG
>Influenza A virus (A/swine/Iowa/A01729478/2016(H1N2)) KU666869 7 (MP)
GGCCCCCTCAAAGCCGAGTGCCCAGGGACTGCAGCGTAGACG
>Influenza A virus (A/swine/Iowa/A01732137/2016(mixed)) KX008729 7 (MP)
GGCCCCCTCAAAGCCGAGTGCCCAGGGACTGCAGCGTAGACG
>Influenza A virus (A/swine/Iowa/A01894312/2016(mixed)) KX150742 7 (MP)
GGCCCCCTCAAAGCCGAGTGCCCAGGGACTGCAGCGTAGACG
>Influenza A virus (A/swine/Iowa/A01894311/2016(H1N1)) KX150730 7 (MP)
GGCCCCCTCAAAGCCGAGTGCCCAGGGACTGCAGCGTAGACG
>Influenza A virus (A/swine/Iowa/A01894313/2016(H1N2)) KX150733 7 (MP)
GGCCCCCTCAAAGCCGAGTGCCCAGGGACTGCAGCGTAGACG
>Influenza A virus (A/swine/Illinois/A01445725/2013(H3N2)) KC822381 7 (MP)
GGCCCCCTCAAAGCCGAGTGCCCAGGGACTGCAGCGTAGACG
>Influenza A virus (A/swine/Illinois/A01116190/2011(H3N2)) CY114886 7 (MP)
GGCCCCCTCAAAGCCGAGTGCCCAGGGACTGCAGCGTAGACG
>Influenza A virus (A/swine/Ohio/FAH10-1/2010(H1N2)) HQ833569 7 (MP)
GGCCCCCTCAAAGCCGAGTGCCCAGGGACTGCAGCGTAGACG
>Influenza A virus (A/swine/Ohio/FAH11-1/2010(H1N2)) JN617997 7 (MP)
GGCCCCCTCAAAGCCGAGTGCCCAGGGACTGCAGCGTAGACG
>Influenza A virus (A/swine/Argentina/CIP051-A178/2010(H1N1)) KR863410 7 (MP)
GGCCCCCTCAAAGCCGAGTGCCCAGGGACTGCAGCGTAGACG
>Influenza A virus (A/swine/Guangxi/1/2011(H1N1)) JN222375 7 (MP)
GGCCCCCTCAAAGCCGAGTGCCCAGGGACTGCAGCGTAGACG
>Influenza A virus (A/swine/Iowa/A01432172/2012(H1N1)) KC333150 7 (MP)
GGCCCCCTCAAAGCCGAGTGCCCAGGGACTGCAGCGTAGACG
>Influenza A virus (A/swine/Indiana/8/2011(H1N1)) CY103863 7 (MP)
GGCCCCCTCAAAGCCGAGTGCCCAGGGACTGCAGCGTAGACG
>Influenza A virus (A/swine/USA/A01076122/2010(H1N2)) CY114634 7 (MP)
GGCCCCCTCAAAGCCGAGTGCCCAGGGACTGCAGCGTAGACG
>Influenza A virus (A/swine/USA/A01076123/2010(H1N2)) CY114653 7 (MP)
GGCCCCCTCAAAGCCGAGTGCCCAGGGACTGCAGCGTAGACG
>Influenza A virus (A/swine/Nigeria/12VIR4047-09/2011(H1N1)) JX482559 7 (MP)
GGCCCCCTCAAAGCCGAGTGCCCAGGGACTGCAGCGTAGACG
>Influenza A virus (A/swine/Argentina/CIP051-C05-M21/2012(H1N2)) KR863395 7 (MP)
GGCCCCCTCAAAGCCGAGTGCCCAGGGACTGCAGCGTAGACG
>Influenza A virus (A/swine/Argentina/CIP051-A199/2011(H1N2)) KR863475 7 (MP)
GGCCCCCTCAAAGCCGAGTGCCCAGGGACTGCAGCGTAGACG
>Influenza A virus (A/swine/Argentina/CIP051-C05-M1-1/2012(H1N2)) KR863481 7 (MP)
GGCCCCCTCAAAGCCGAGTGCCCAGGGACTGCAGCGTAGACG
>Influenza A virus (A/swine/Argentina/CIP051-A241-2/2012(H1N2)) KR863428 7 (MP)
GGCCCCCTCAAAGCCGAGTGCCCAGGGACTGCAGCGTAGACG
>Influenza A virus (A/swine/Argentina/CIP112-C78/2014(H1N2)) KX827339 7 (MP)
GGCCCCCTCAAAGCCGAGTGCCCAGGGACTGCAGCGTAGACG
>Influenza A virus (A/swine/4/Mexico/2009(H1N1)) CY053648 7 (MP)
GGCCCCCTCAAAGCCGAGTGCCCAGGGACTGCAGCGTAGACG
>Influenza A virus (A/swine/Minnesota/A01049101/2010(H1N1)) JF812338 7 (MP)
GGCCCCCTCAAAGCCGAGTGCCCAGGGACTGCAGCGTAGACG
>Influenza A virus (A/swine/Minnesota/A01134336/2010(H1N1)) JX463292 7 (MP)
GGCCCCCTCAAAGCCGAGTGCCCAGGGACTGCAGCGTAGACG
>Influenza A virus (A/swine/Indiana/27007/2009(H1N1)) GU470880 7 (MP)
GGCCCCCTCAAAGCCGAGTGCCCAGGGACTGCAGCGTAGACG
>Influenza A virus (A/swine/IL/32974/2009(H1N1)) GU480923 7 (MP)
GGCCCCCTCAAAGCCGAGTGCCCAGGGACTGCAGCGTAGACG
>Influenza A virus (A/swine/Minnesota/074A/2009(H1N1)) HQ840293 7 (MP)
GGCCCCCTCAAAGCCGAGTGCCCAGGGACTGCAGCGTAGACG
>Influenza A virus (A/swine/Minnesota/130A/2009(H1N1)) HQ840301 7 (MP)
GGCCCCCTCAAAGCCGAGTGCCCAGGGACTGCAGCGTAGACG
>Influenza A virus (A/swine/Minnesota/136B/2009(H1N1)) HQ840314 7 (MP)
GGCCCCCTCAAAGCCGAGTGCCCAGGGACTGCAGCGTAGACG
>Influenza A virus (A/swine/Minnesota/165A/2009(H1N1)) HQ840322 7 (MP)
GGCCCCCTCAAAGCCGAGTGCCCAGGGACTGCAGCGTAGACG
>Influenza A virus (A/swine/Minnesota/239106/2010(H1N2)) CY086931 7 (MP)
GGCCCCCTCAAAGCCGAGTGCCCAGGGACTGCAGCGTAGACG
>Influenza A virus (A/swine/Iowa/A01049450/2011(H1N2)) JN162041 7 (MP)
GGCCCCCTCAAAGCCGAGTGCCCAGGGACTGCAGCGTAGACG
>Influenza A virus (A/swine/Illinois/A01049871/2011(H1N2)) JN652569 7 (MP)
GGCCCCCTCAAAGCCGAGTGCCCAGGGACTGCAGCGTAGACG
>Influenza A virus (A/swine/Illinois/A01049872/2011(H1N2)) JN652570 7 (MP)
GGCCCCCTCAAAGCCGAGTGCCCAGGGACTGCAGCGTAGACG
>Influenza A virus (A/swine/Iowa/A01049894/2011(H1N1)) JN652573 7 (MP)
GGCCCCCTCAAAGCCGAGTGCCCAGGGACTGCAGCGTAGACG
>Influenza A virus (A/swine/Iowa/A01049640/2011(H1N2)) JN652470 7 (MP)
GGCCCCCTCAAAGCCGAGTGCCCAGGGACTGCAGCGTAGACG
>Influenza A virus (A/swine/Iowa/A01049718/2011(H1N2)) JN652479 7 (MP)
GGCCCCCTCAAAGCCGAGTGCCCAGGGACTGCAGCGTAGACG
>Influenza A virus (A/swine/Illinois/A01049980/2011(H1N1)) JN863561 7 (MP)
GGCCCCCTCAAAGCCGAGTGCCCAGGGACTGCAGCGTAGACG
>Influenza A virus (A/swine/Illinois/A01049981/2011(H1N1)) JN863562 7 (MP)
GGCCCCCTCAAAGCCGAGTGCCCAGGGACTGCAGCGTAGACG
>Influenza A virus (A/swine/Iowa/A01202063/2011(N2)) JN863574 7 (MP)
GGCCCCCTCAAAGCCGAGTGCCCAGGGACTGCAGCGTAGACG
>Influenza A virus (A/swine/Mississippi/A01049443/2011(H1N2)) JQ398749 7 (MP)
GGCCCCCTCAAAGCCGAGTGCCCAGGGACTGCAGCGTAGACG
>Influenza A virus (A/swine/Minnesota/A01047604/2010(H1N2)) JQ738189 7 (MP)
GGCCCCCTCAAAGCCGAGTGCCCAGGGACTGCAGCGTAGACG
>Influenza A virus (A/swine/Minnesota/A01240127/2011(H3N2)) JQ756386 7 (MP)
GGCCCCCTCAAAGCCGAGTGCCCAGGGACTGCAGCGTAGACG
>Influenza A virus (A/swine/Minnesota/A01134332/2010(H1N2)) JQ922336 7 (MP)
GGCCCCCTCAAAGCCGAGTGCCCAGGGACTGCAGCGTAGACG
>Influenza A virus (A/swine/Minnesota/A01134333/2010(H1N2)) JQ922337 7 (MP)
GGCCCCCTCAAAGCCGAGTGCCCAGGGACTGCAGCGTAGACG
>Influenza A virus (A/swine/Oklahoma/A01134908/2011(H1N1)) JQ922343 7 (MP)
GGCCCCCTCAAAGCCGAGTGCCCAGGGACTGCAGCGTAGACG
>Influenza A virus (A/swine/Iowa/A01049451/2011(H1N2)) JX080672 7 (MP)
GGCCCCCTCAAAGCCGAGTGCCCAGGGACTGCAGCGTAGACG
>Influenza A virus (A/swine/Iowa/A01203125/2012(H1N2)) JX092630 7 (MP)
GGCCCCCTCAAAGCCGAGTGCCCAGGGACTGCAGCGTAGACG
>Influenza A virus (A/swine/Iowa/A01203126/2012(H1N2)) JX092631 7 (MP)
GGCCCCCTCAAAGCCGAGTGCCCAGGGACTGCAGCGTAGACG
>Influenza A virus (A/swine/Minnesota/A01301000/2012(H3N2)) JX657726 7 (MP)
GGCCCCCTCAAAGCCGAGTGCCCAGGGACTGCAGCGTAGACG
>Influenza A virus (A/swine/Minnesota/A01300999/2012(H3N2)) JX657795 7 (MP)
GGCCCCCTCAAAGCCGAGTGCCCAGGGACTGCAGCGTAGACG
>Influenza A virus (A/swine/Iowa/A01203809/2012(H1N1)) JX975026 7 (MP)
GGCCCCCTCAAAGCCGAGTGCCCAGGGACTGCAGCGTAGACG
>Influenza A virus (A/swine/Kansas/13-108011/2013(H1N1)) KC894814 7 (MP)
GGCCCCCTCAAAGCCGAGTGCCCAGGGACTGCAGCGTAGACG
>Influenza A virus (A/swine/NC/19646/2010(H1N1)) HM219641 7 (MP)
GGCCCCCTCAAAGCCGAGTGCCCAGGGACTGCAGCGTAGACG
>Influenza A virus (A/swine/Iowa/A01049863/2011(H1N2)) JN652567 7 (MP)
GGCCCCCTCAAAGCCGAGTGCCCAGGGACTGCAGCGTAGACG
>Influenza A virus (A/swine/Illinois/A01202825/2011(H3N2)) JX092524 7 (MP)
[truncated: 683,218 more chars]
